# Supplementary material for: Shared Pathways Among Autism Candidate Genes Determined by Co-expression Network Analysis of the Developing Human Brain Transcriptome
Source: J Mol Neurosci. 2015 Sep 23;57(4):580–94. doi: 10.1007/s12031-015-0641-3 (PMC4644211; doi:10.1007/s12031-015-0641-3)
Supplement: Supplementary file 5 — Modules of ASD candidate genes. A table listing member genes of the green, blue, and red modules. (XLS 60 kb) [file 12031_2015_641_MOESM5_ESM.xls]

## Sheet: Sheet1
Index	Green Module		Index	Blue Module		Index	Red Module
	Gene Symbol	Ensemble ID		Gene Symbol	Ensemble ID		Gene Symbol	Ensemble ID
1	TFPI	ENSG00000003436	1	ARX	ENSG00000004848	1	CREBBP	ENSG00000005339
2	ARX	ENSG00000004848	2	SLC25A13	ENSG00000004864	2	CACNA1G	ENSG00000006283
3	ST7	ENSG00000004866	3	CREBBP	ENSG00000005339	3	SYN1	ENSG00000008056
4	CREBBP	ENSG00000005339	4	TMEM98	ENSG00000006042	4	JARID2	ENSG00000008083
5	TMEM98	ENSG00000006042	5	CACNA1G	ENSG00000006283	5	ATP1A2	ENSG00000018625
6	TAC1	ENSG00000006128	6	PAFAH1B1	ENSG00000007168	6	RB1CC1	ENSG00000023287
7	DLX6	ENSG00000006377	7	SYN1	ENSG00000008056	7	CDH10	ENSG00000040731
8	PAFAH1B1	ENSG00000007168	8	JARID2	ENSG00000008083	8	DCUN1D1	ENSG00000043093
9	JARID2	ENSG00000008083	9	CDKL5	ENSG00000008086	9	ARID1B	ENSG00000049618
10	CDKL5	ENSG00000008086	10	SYPL1	ENSG00000008282	10	PUM2	ENSG00000055917
11	NFIX	ENSG00000008441	11	NFIX	ENSG00000008441	11	DRD4	ENSG00000069696
12	ATP1A2	ENSG00000018625	12	SLC38A5	ENSG00000017483	12	RPS6KA2	ENSG00000071242
13	RB1CC1	ENSG00000023287	13	ATP1A2	ENSG00000018625	13	VASH1	ENSG00000071246
14	CD44	ENSG00000026508	14	RB1CC1	ENSG00000023287	14	DNAJC10	ENSG00000077232
15	MYO16	ENSG00000041515	15	APBA2	ENSG00000034053	15	MAP2	ENSG00000078018
16	DCUN1D1	ENSG00000043093	16	CDH10	ENSG00000040731	16	GSTP1	ENSG00000084207
17	PPP1R3F	ENSG00000049769	17	MYO16	ENSG00000041515	17	ATRX	ENSG00000085224
18	LAMC3	ENSG00000050555	18	GPM6B	ENSG00000046653	18	POMGNT1	ENSG00000085998
19	PUM2	ENSG00000055917	19	ARID1B	ENSG00000049618	19	NRCAM	ENSG00000091129
20	PFTK1	ENSG00000058091	20	PUM2	ENSG00000055917	20	COMT	ENSG00000093010
21	TLE2	ENSG00000065717	21	PFTK1	ENSG00000058091	21	PRODH	ENSG00000100033
22	PDZD4	ENSG00000067840	22	TLE2	ENSG00000065717	22	PQBP1	ENSG00000102103
23	ACSL4	ENSG00000068366	23	PDE4A	ENSG00000065989	23	TIMP1	ENSG00000102265
24	MAOB	ENSG00000069535	24	PDZD4	ENSG00000067840	24	MAPK3	ENSG00000102882
25	VASH1	ENSG00000071246	25	ACSL4	ENSG00000068366	25	TAF1C	ENSG00000103168
26	ATP6AP1	ENSG00000071553	26	MAOB	ENSG00000069535	26	TSC2	ENSG00000103197
27	MBD3	ENSG00000071655	27	DGCR2	ENSG00000070413	27	DMPK	ENSG00000104936
28	CLCN4	ENSG00000073464	28	ATP6AP1	ENSG00000071553	28	TSPAN12	ENSG00000106025
29	CTTNBP2	ENSG00000077063	29	CLCN4	ENSG00000073464	29	SSBP1	ENSG00000106028
30	DCX	ENSG00000077279	30	GTF2I	ENSG00000077809	30	EPHB6	ENSG00000106123
31	GTF2I	ENSG00000077809	31	MAP2	ENSG00000078018	31	LZTS2	ENSG00000107816
32	MAP2	ENSG00000078018	32	A2BP1	ENSG00000078328	32	RAI1	ENSG00000108557
33	A2BP1	ENSG00000078328	33	MEF2C	ENSG00000081189	33	GLRB	ENSG00000109738
34	OSBPL6	ENSG00000079156	34	CADPS2	ENSG00000081803	34	NRXN2	ENSG00000110076
35	MEF2C	ENSG00000081189	35	GSTP1	ENSG00000084207	35	ALDH5A1	ENSG00000112294
36	CADPS2	ENSG00000081803	36	ATRX	ENSG00000085224	36	UBE3A	ENSG00000114062
37	GSTP1	ENSG00000084207	37	NRCAM	ENSG00000091129	37	SLC25A12	ENSG00000115840
38	ATRX	ENSG00000085224	38	COMT	ENSG00000093010	38	MARK1	ENSG00000116141
39	NRCAM	ENSG00000091129	39	MAPK1	ENSG00000100030	39	GRIA2	ENSG00000120251
40	RAPGEF4	ENSG00000091428	40	PRODH	ENSG00000100033	40	USP9X	ENSG00000124486
41	COMT	ENSG00000093010	41	CACNA1I	ENSG00000100346	41	GRIA3	ENSG00000125675
42	SHANK3	ENSG00000099882	42	CHRNA4	ENSG00000101204	42	KDM5C	ENSG00000126012
43	MAPK1	ENSG00000100030	43	STS	ENSG00000101846	43	ADORA2A	ENSG00000128271
44	PRODH	ENSG00000100033	44	MCF2	ENSG00000101977	44	SMO	ENSG00000128602
45	CACNA1I	ENSG00000100346	45	FMR1	ENSG00000102081	45	CHN1	ENSG00000128656
46	STS	ENSG00000101846	46	PQBP1	ENSG00000102103	46	GAMT	ENSG00000130005
47	MID1	ENSG00000101871	47	TIMP1	ENSG00000102265	47	APOE	ENSG00000130203
48	MCF2	ENSG00000101977	48	HTR2A	ENSG00000102468	48	STK33	ENSG00000130413
49	FMR1	ENSG00000102081	49	TAF1C	ENSG00000103168	49	PLXNA3	ENSG00000130827
50	PQBP1	ENSG00000102103	50	SYT17	ENSG00000103528	50	APC	ENSG00000134982
51	TIMP1	ENSG00000102265	51	DMPK	ENSG00000104936	51	SCN2A	ENSG00000136531
52	PCDH11X	ENSG00000102290	52	MET	ENSG00000105976	52	TBR1	ENSG00000136535
53	FGD1	ENSG00000102302	53	SSBP1	ENSG00000106028	53	IFITM3	ENSG00000142089
54	TAF1C	ENSG00000103168	54	STX1A	ENSG00000106089	54	SLC4A10	ENSG00000144290
55	TSC2	ENSG00000103197	55	EPHB6	ENSG00000106123	55	NLGN4X	ENSG00000146938
56	DMPK	ENSG00000104936	56	NPTX2	ENSG00000106236	56	NCAM1	ENSG00000149294
57	DLX5	ENSG00000105880	57	SLC1A1	ENSG00000106688	57	CACNA1C	ENSG00000151067
58	TSPAN12	ENSG00000106025	58	LZTS2	ENSG00000107816	58	PTPRD	ENSG00000153707
59	SSBP1	ENSG00000106028	59	RAI1	ENSG00000108557	59	XPC	ENSG00000154767
60	EPHB6	ENSG00000106123	60	ACCN1	ENSG00000108684	60	APCDD1	ENSG00000154856
61	SLC1A1	ENSG00000106688	61	GABRA4	ENSG00000109158	61	ATP2B2	ENSG00000157087
62	KDM4C	ENSG00000107077	62	GLRB	ENSG00000109738	62	SHANK2	ENSG00000162105
63	LZTS2	ENSG00000107816	63	NRXN2	ENSG00000110076	63	NIPBL	ENSG00000164190
64	RAI1	ENSG00000108557	64	GNPTAB	ENSG00000111670	64	FBXO33	ENSG00000165355
65	GABRA4	ENSG00000109158	65	RFX4	ENSG00000111783	65	NSD1	ENSG00000165671
66	GLRB	ENSG00000109738	66	CDH9	ENSG00000113100	66	TSC1	ENSG00000165699
67	NRXN2	ENSG00000110076	67	UBE3A	ENSG00000114062	67	GABRB3	ENSG00000166206
68	GNPTAB	ENSG00000111670	68	RP11-23D24.1	ENSG00000114790	68	PRKCB	ENSG00000166501
69	RFX4	ENSG00000111783	69	SLC25A12	ENSG00000115840	69	MCM7	ENSG00000166508
70	ALDH5A1	ENSG00000112294	70	MARK1	ENSG00000116141	70	YWHAB	ENSG00000166913
71	CDH9	ENSG00000113100	71	RIMS3	ENSG00000117016	71	ANKRD11	ENSG00000167522
72	CNTN3	ENSG00000113805	72	SPP1	ENSG00000118785	72	ROBO1	ENSG00000169855
73	UBE3A	ENSG00000114062	73	SATB2	ENSG00000119042	73	CHD7	ENSG00000171316
74	GPD2	ENSG00000115159	74	GRIA2	ENSG00000120251	74	JMJD1C	ENSG00000171988
75	DLX2	ENSG00000115844	75	OCRL	ENSG00000122126	75	SUCLG2	ENSG00000172340
76	MARK1	ENSG00000116141	76	IQSEC2	ENSG00000124313	76	HCFC1	ENSG00000172534
77	RIMS3	ENSG00000117016	77	GLO1	ENSG00000124767	77	NBEA	ENSG00000172915
78	ID3	ENSG00000117318	78	UPF3B	ENSG00000125351	78	LEMD3	ENSG00000174106
79	CTSD	ENSG00000117984	79	GRIA3	ENSG00000125675	79	SEZ6L2	ENSG00000174938
80	SPP1	ENSG00000118785	80	MKKS	ENSG00000125863	80	NRXN1	ENSG00000179915
81	SATB2	ENSG00000119042	81	KDM5C	ENSG00000126012	81	EHMT1	ENSG00000181090
82	GRIA2	ENSG00000120251	82	SDF2L1	ENSG00000128228	82	OPCML	ENSG00000182667
83	OCRL	ENSG00000122126	83	DOCK4	ENSG00000128512	83	ABAT	ENSG00000183044
84	IQSEC2	ENSG00000124313	84	SMO	ENSG00000128602	84	DGCR6	ENSG00000183628
85	USP9X	ENSG00000124486	85	NDUFA5	ENSG00000128609	85	CLDN5	ENSG00000184113
86	GLO1	ENSG00000124767	86	CHN1	ENSG00000128656	86	PCDH9	ENSG00000184226
87	GRIA3	ENSG00000125675	87	HAT1	ENSG00000128708	87	UBE2H	ENSG00000186591
88	MKKS	ENSG00000125863	88	SNRPN	ENSG00000128739	88	NF1	ENSG00000196712
89	KDM5C	ENSG00000126012	89	GAMT	ENSG00000130005	89	DAPK1	ENSG00000196730
90	SDF2L1	ENSG00000128228	90	APOE	ENSG00000130203	90	RYR2	ENSG00000198626
91	DOCK4	ENSG00000128512	91	DPP6	ENSG00000130226	91	SLC9A6	ENSG00000198689
92	SMO	ENSG00000128602	92	PLXNA3	ENSG00000130827	92	L1CAM	ENSG00000198910
93	CHN1	ENSG00000128656	93	GFAP	ENSG00000131095	93	MBD5	ENSG00000204406
94	GAD1	ENSG00000128683	94	DLG4	ENSG00000132535	94	HLA-A	ENSG00000206503
95	SNRPN	ENSG00000128739	95	SNAP25	ENSG00000132639	95	GPX1	ENSG00000233276
96	ARHGEF6	ENSG00000129675	96	KRAS	ENSG00000133703	96	MIF	ENSG00000240972
97	APOE	ENSG00000130203	97	NOTCH2	ENSG00000134250
98	STK33	ENSG00000130413	98	APC	ENSG00000134982
99	ASS1	ENSG00000130707	99	RAB11FIP5	ENSG00000135631
100	PLXNA3	ENSG00000130827	100	SCN2A	ENSG00000136531
101	GFAP	ENSG00000131095	101	TBR1	ENSG00000136535
102	EXOC4	ENSG00000131558	102	GAD2	ENSG00000136750
103	DLG4	ENSG00000132535	103	SLTM	ENSG00000137776
104	SNAP25	ENSG00000132639	104	IFITM3	ENSG00000142089
105	KRAS	ENSG00000133703	105	SCN1A	ENSG00000144285
106	NOTCH2	ENSG00000134250	106	SLC4A10	ENSG00000144290
107	APC	ENSG00000134982	107	CNTN4	ENSG00000144619
108	SCN2A	ENSG00000136531	108	EPHA5	ENSG00000145242
109	TBR1	ENSG00000136535	109	GLRA3	ENSG00000145451
110	GAD2	ENSG00000136750	110	NLGN4X	ENSG00000146938
111	LRRC1	ENSG00000137269	111	SHROOM2	ENSG00000146950
112	SLTM	ENSG00000137776	112	RPL10	ENSG00000147403
113	MDGA2	ENSG00000139915	113	SERPINH1	ENSG00000149257
114	ST8SIA2	ENSG00000140557	114	DOC2A	ENSG00000149927
115	MBD1	ENSG00000141644	115	HIRIP3	ENSG00000149929
116	IFITM3	ENSG00000142089	116	TAOK2	ENSG00000149930
117	RFWD2	ENSG00000143207	117	CNKSR2	ENSG00000149970
118	RIT1	ENSG00000143622	118	PTS	ENSG00000150787
119	SCN1A	ENSG00000144285	119	CACNA1C	ENSG00000151067
120	DLX1	ENSG00000144355	120	MFSD6	ENSG00000151690
121	CNTN4	ENSG00000144619	121	GABRA2	ENSG00000151834
122	EPHA5	ENSG00000145242	122	CARHSP1	ENSG00000153048
123	TLK2	ENSG00000146872	123	TUBGCP5	ENSG00000153575
124	SHROOM2	ENSG00000146950	124	PTPRD	ENSG00000153707
125	TMEM47	ENSG00000147027	125	XPC	ENSG00000154767
126	CASK	ENSG00000147044	126	APCDD1	ENSG00000154856
127	RPL10	ENSG00000147403	127	CNTNAP5	ENSG00000155052
128	ASTN2	ENSG00000148219	128	PTPRN2	ENSG00000155093
129	SERPINH1	ENSG00000149257	129	GRIP1	ENSG00000155974
130	NCAM1	ENSG00000149294	130	KCNMA1	ENSG00000156113
131	CDH22	ENSG00000149654	131	ATP2B2	ENSG00000157087
132	DOC2A	ENSG00000149927	132	BRAF	ENSG00000157764
133	HIRIP3	ENSG00000149929	133	CHRNB2	ENSG00000160716
134	TAOK2	ENSG00000149930	134	SHANK1	ENSG00000161681
135	CNKSR2	ENSG00000149970	135	SHANK2	ENSG00000162105
136	GRIN2B	ENSG00000150086	136	DHRS3	ENSG00000162496
137	CACNA1C	ENSG00000151067	137	FAM84A	ENSG00000162981
138	MFSD6	ENSG00000151690	138	GABRG1	ENSG00000163285
139	PTPRD	ENSG00000153707	139	NPY1R	ENSG00000164128
140	XPC	ENSG00000154767	140	NIPBL	ENSG00000164190
141	APCDD1	ENSG00000154856	141	ALDH7A1	ENSG00000164904
142	PTPRN2	ENSG00000155093	142	PCDH19	ENSG00000165194
143	RAB39B	ENSG00000155961	143	FBXO33	ENSG00000165355
144	AFF2	ENSG00000155966	144	LRFN5	ENSG00000165379
145	GRIP1	ENSG00000155974	145	GABRB3	ENSG00000166206
146	PSD3	ENSG00000156011	146	TMEM130	ENSG00000166448
147	TSPAN7	ENSG00000156298	147	PRKCB	ENSG00000166501
148	ATP2B2	ENSG00000157087	148	MCM7	ENSG00000166508
149	BRAF	ENSG00000157764	149	YWHAB	ENSG00000166913
150	AGAP1	ENSG00000157985	150	MAP1A	ENSG00000166963
151	CHRNB2	ENSG00000160716	151	ANKRD11	ENSG00000167522
152	SHANK1	ENSG00000161681	152	MAP2K1	ENSG00000169032
153	SHANK2	ENSG00000162105	153	DRD5	ENSG00000169676
154	DHRS3	ENSG00000162496	154	FRMPD4	ENSG00000169933
155	GABRB1	ENSG00000163288	155	CHD7	ENSG00000171316
156	NPY1R	ENSG00000164128	156	BCL2	ENSG00000171791
157	NIPBL	ENSG00000164190	157	JMJD1C	ENSG00000171988
158	ALDH7A1	ENSG00000164904	158	SUCLG2	ENSG00000172340
159	PTCHD1	ENSG00000165186	159	ARNT2	ENSG00000172379
160	PCDH19	ENSG00000165194	160	HCFC1	ENSG00000172534
161	FBXO33	ENSG00000165355	161	NBEA	ENSG00000172915
162	LRFN5	ENSG00000165379	162	LRRN3	ENSG00000173114
163	NSD1	ENSG00000165671	163	DAB1	ENSG00000173406
164	TSC1	ENSG00000165699	164	CNTNAP2	ENSG00000174469
165	AVPR1A	ENSG00000166148	165	HRAS	ENSG00000174775
166	GABRB3	ENSG00000166206	166	SEZ6L2	ENSG00000174938
167	MCM7	ENSG00000166508	167	DPP10	ENSG00000175497
168	YWHAB	ENSG00000166913	168	BAIAP2	ENSG00000175866
169	IGF2	ENSG00000167244	169	FOXG1B	ENSG00000176165
170	PRRT2	ENSG00000167371	170	LRRTM4	ENSG00000176204
171	ANKRD11	ENSG00000167522	171	MYO1D	ENSG00000176658
172	KIAA1586	ENSG00000168116	172	PTPN11	ENSG00000179295
173	SDC2	ENSG00000169439	173	NRXN1	ENSG00000179915
174	NLGN1	ENSG00000169760	174	EHMT1	ENSG00000181090
175	FRMPD4	ENSG00000169933	175	SLC9A9	ENSG00000181804
176	CHD7	ENSG00000171316	176	ATP6AP2	ENSG00000182220
177	BCL2	ENSG00000171791	177	GABRG3	ENSG00000182256
178	PTEN	ENSG00000171862	178	NDN	ENSG00000182636
179	JMJD1C	ENSG00000171988	179	GRIN2A	ENSG00000183454
180	MACROD2	ENSG00000172264	180	DGCR6	ENSG00000183628
181	SUCLG2	ENSG00000172340	181	CLDN5	ENSG00000184113
182	ARNT2	ENSG00000172379	182	PCDH9	ENSG00000184226
183	HCFC1	ENSG00000172534	183	KCND2	ENSG00000184408
184	NBEA	ENSG00000172915	184	MED12	ENSG00000184634
185	DAB1	ENSG00000173406	185	ROBO2	ENSG00000185008
186	LEMD3	ENSG00000174106	186	TCN2	ENSG00000185339
187	CNTNAP2	ENSG00000174469	187	PARK2	ENSG00000185345
188	SEZ6L2	ENSG00000174938	188	GABRA5	ENSG00000186297
189	DPP10	ENSG00000175497	189	DCC	ENSG00000187323
190	HS3ST5	ENSG00000175818	190	HAPLN4	ENSG00000187664
191	BAIAP2	ENSG00000175866	191	SEMA4D	ENSG00000187764
192	MTHFR	ENSG00000177000	192	MAOA	ENSG00000189221
193	PER1	ENSG00000179094	193	WNK3	ENSG00000196632
194	PTPN11	ENSG00000179295	194	NF1	ENSG00000196712
195	NRXN1	ENSG00000179915	195	DAPK1	ENSG00000196730
196	GPR139	ENSG00000180269	196	SYNGAP1	ENSG00000197283
197	SLC9A9	ENSG00000181804	197	DLGAP2	ENSG00000198010
198	ATP6AP2	ENSG00000182220	198	TLK1	ENSG00000198586
199	NDN	ENSG00000182636	199	RYR2	ENSG00000198626
200	ABAT	ENSG00000183044	200	SLC9A6	ENSG00000198689
201	GRIN2A	ENSG00000183454	201	LRRTM3	ENSG00000198739
202	DGCR6	ENSG00000183628	202	L1CAM	ENSG00000198910
203	MED12	ENSG00000184634	203	NOS1AP	ENSG00000198929
204	TCN2	ENSG00000185339	204	GDI1	ENSG00000203879
205	PARK2	ENSG00000185345	205	HLA-A	ENSG00000206503
206	DCC	ENSG00000187323	206	PLXNA4	ENSG00000221866
207	MAOA	ENSG00000189221	207	AC092324.1	ENSG00000237515
208	NLGN3	ENSG00000196338	208	MIF	ENSG00000240972
209	WNK3	ENSG00000196632
210	NF1	ENSG00000196712
211	SYNGAP1	ENSG00000197283
212	DLGAP2	ENSG00000198010
213	TLK1	ENSG00000198586
214	RYR2	ENSG00000198626
215	SLC9A6	ENSG00000198689
216	CEP290	ENSG00000198707
217	L1CAM	ENSG00000198910
218	MBD5	ENSG00000204406
219	HLA-A	ENSG00000206503
220	DDX3X	ENSG00000215301
221	PLXNA4	ENSG00000221866
222	AC092324.1	ENSG00000237515
223	MIF	ENSG00000240972
