# Supplementary material for: Shared Pathways Among Autism Candidate Genes Determined by Co-expression Network Analysis of the Developing Human Brain Transcriptome
Source: J Mol Neurosci. 2015 Sep 23;57(4):580–94. doi: 10.1007/s12031-015-0641-3 (PMC4644211; doi:10.1007/s12031-015-0641-3)
Supplement: Supplementary file 6 — GO enrichment analysis of ASD candidate genes. A table listing all the significantly enriched (Benjamini-adjusted p value <0.01) GO terms in each of the ASD co-expression modules. (XLS 202 kb) [file 12031_2015_641_MOESM6_ESM.xls]

## Sheet: Sheet1
Module	Category	Term	Count	%	Genes	List Total	Pop Hits	Pop Total	Fold Enrichment	P-value	Benjamini-adjusted p-value
Green Module	SP_PIR_KEYWORDS	mental retardation	20	9.04977	ENSG00000119042, ENSG00000126012, ENSG00000102081, ENSG00000184634, ENSG00000182220, ENSG00000165194, ENSG00000189221, ENSG00000147044, ENSG00000068366, ENSG00000085224, ENSG00000129675, ENSG00000204406, ENSG00000155966, ENSG00000102103, ENSG00000198910, ENSG00000198689, ENSG00000004848, ENSG00000156298, ENSG00000008086, ENSG00000197283	221	67	19235	25.981	8.47562e-22	2.91561e-19
	SP_PIR_KEYWORDS	disease mutation	65	29.4118	ENSG00000171316, ENSG00000126012, ENSG00000185345, ENSG00000109738, ENSG00000068366, ENSG00000100033, ENSG00000085224, ENSG00000171862, ENSG00000128683, ENSG00000187323, ENSG00000196338, ENSG00000128602, ENSG00000198910, ENSG00000198707, ENSG00000102081, ENSG00000114062, ENSG00000184634, ENSG00000165194, ENSG00000179295, ENSG00000151067, ENSG00000147044, ENSG00000005339, ENSG00000154767, ENSG0000…	221	1591	19235	3.55585	8.85871e-20	1.5237e-17
	GOTERM_BP_FAT	GO:0019226~transmission of nerve impulse	33	14.9321	ENSG00000185345, ENSG00000183044, ENSG00000169760, ENSG00000130203, ENSG00000109738, ENSG00000150086, ENSG00000174469, ENSG00000144285, ENSG00000077063, ENSG00000128683, ENSG00000149927, ENSG00000136750, ENSG00000100030, ENSG00000196338, ENSG00000183454, ENSG00000198010, ENSG00000160716, ENSG00000018625, ENSG00000120251, ENSG00000151067, ENSG00000006128, ENSG00000189221, ENSG00000196712, ENSG0000…	195	350	13528	6.54101	3.29338e-17	6.85353e-14
	GOTERM_CC_FAT	GO:0043005~neuron projection	31	14.0271	ENSG00000091129, ENSG00000185345, ENSG00000161681, ENSG00000130203, ENSG00000150086, ENSG00000144285, ENSG00000128683, ENSG00000125675, ENSG00000136750, ENSG00000100030, ENSG00000187323, ENSG00000183454, ENSG00000164128, ENSG00000198910, ENSG00000136531, ENSG00000198010, ENSG00000018625, ENSG00000131558, ENSG00000144619, ENSG00000151067, ENSG00000006128, ENSG00000078018, ENSG00000157087, ENSG0000…	180	342	12782	6.43668	6.11548e-16	1.99174e-13
	GOTERM_CC_FAT	GO:0045202~synapse	31	14.0271	ENSG00000169760, ENSG00000161681, ENSG00000109738, ENSG00000150086, ENSG00000099882, ENSG00000128683, ENSG00000156011, ENSG00000149927, ENSG00000125675, ENSG00000136750, ENSG00000163288, ENSG00000081803, ENSG00000109158, ENSG00000196338, ENSG00000183454, ENSG00000117016, ENSG00000164128, ENSG00000198910, ENSG00000198010, ENSG00000160716, ENSG00000018625, ENSG00000131558, ENSG00000120251, ENSG0000…	180	355	12782	6.20097	1.59887e-15	2.3237e-13
	GOTERM_BP_FAT	GO:0007268~synaptic transmission	29	13.1222	ENSG00000185345, ENSG00000183044, ENSG00000169760, ENSG00000130203, ENSG00000109738, ENSG00000150086, ENSG00000077063, ENSG00000128683, ENSG00000149927, ENSG00000136750, ENSG00000100030, ENSG00000196338, ENSG00000183454, ENSG00000198010, ENSG00000160716, ENSG00000018625, ENSG00000120251, ENSG00000151067, ENSG00000006128, ENSG00000189221, ENSG00000112294, ENSG00000093010, ENSG00000104936, ENSG0000…	195	298	13528	6.7512	2.06912e-15	2.1948e-12
	SP_PIR_KEYWORDS	synapse	22	9.95475	ENSG00000198010, ENSG00000160716, ENSG00000120251, ENSG00000169760, ENSG00000161681, ENSG00000109738, ENSG00000150086, ENSG00000099882, ENSG00000156011, ENSG00000162105, ENSG00000149927, ENSG00000125675, ENSG00000136750, ENSG00000132535, ENSG00000163288, ENSG00000109158, ENSG00000081803, ENSG00000155974, ENSG00000166206, ENSG00000183454, ENSG00000117016, ENSG00000132639	221	213	19235	8.98965	5.19959e-14	5.9579e-12
	SP_PIR_KEYWORDS	postsynaptic cell membrane	17	7.69231	ENSG00000198010, ENSG00000160716, ENSG00000120251, ENSG00000169760, ENSG00000161681, ENSG00000109738, ENSG00000150086, ENSG00000099882, ENSG00000156011, ENSG00000162105, ENSG00000125675, ENSG00000132535, ENSG00000163288, ENSG00000109158, ENSG00000155974, ENSG00000183454, ENSG00000166206	221	110	19235	13.451	1.34049e-13	1.15243e-11
	GOTERM_CC_FAT	GO:0042995~cell projection	39	17.6471	ENSG00000091129, ENSG00000185345, ENSG00000161681, ENSG00000130203, ENSG00000150086, ENSG00000144285, ENSG00000077063, ENSG00000128683, ENSG00000125675, ENSG00000136750, ENSG00000100030, ENSG00000187323, ENSG00000183454, ENSG00000118785, ENSG00000128602, ENSG00000164128, ENSG00000198910, ENSG00000125863, ENSG00000198707, ENSG00000175866, ENSG00000136531, ENSG00000198010, ENSG00000018625, ENSG0000…	180	697	12782	3.97336	2.79639e-13	2.78733e-11
	SP_PIR_KEYWORDS	epilepsy	13	5.88235	ENSG00000136531, ENSG00000160716, ENSG00000165194, ENSG00000182220, ENSG00000164904, ENSG00000174469, ENSG00000144285, ENSG00000165699, ENSG00000166206, ENSG00000077279, ENSG00000198689, ENSG00000004848, ENSG00000008086	221	52	19235	21.759	5.1188e-13	3.52204e-11
	GOTERM_CC_FAT	GO:0044456~synapse part	24	10.8597	ENSG00000198010, ENSG00000160716, ENSG00000120251, ENSG00000131558, ENSG00000151067, ENSG00000169760, ENSG00000161681, ENSG00000109738, ENSG00000150086, ENSG00000099882, ENSG00000156011, ENSG00000162105, ENSG00000149927, ENSG00000125675, ENSG00000136750, ENSG00000132535, ENSG00000163288, ENSG00000109158, ENSG00000155974, ENSG00000166206, ENSG00000183454, ENSG00000179915, ENSG00000164128, ENSG0000…	180	246	12782	6.92791	5.01933e-13	3.75194e-11
	SP_PIR_KEYWORDS	phosphoprotein	136	61.5385	ENSG00000215301, ENSG00000091129, ENSG00000171316, ENSG00000157985, ENSG00000150086, ENSG00000107077, ENSG00000008441, ENSG00000130827, ENSG00000124313, ENSG00000149929, ENSG00000163288, ENSG00000196338, ENSG00000102103, ENSG00000141644, ENSG00000198910, ENSG00000198707, ENSG00000166148, ENSG00000077809, ENSG00000198010, ENSG00000184634, ENSG00000114062, ENSG00000102081, ENSG00000165194, ENSG0000…	221	7263	19235	1.62976	8.84353e-13	5.07058e-11
	GOTERM_BP_FAT	GO:0007611~learning or memory	18	8.1448	ENSG00000185345, ENSG00000160716, ENSG00000018625, ENSG00000151067, ENSG00000133703, ENSG00000006128, ENSG00000150086, ENSG00000068366, ENSG00000196712, ENSG00000171862, ENSG00000101846, ENSG00000093010, ENSG00000007168, ENSG00000132535, ENSG00000196338, ENSG00000155966, ENSG00000183454, ENSG00000132639	195	111	13528	11.2499	3.17987e-13	2.20564e-10
	GOTERM_BP_FAT	GO:0030030~cell projection organization	29	13.1222	ENSG00000091129, ENSG00000171862, ENSG00000130827, ENSG00000171791, ENSG00000026508, ENSG00000187323, ENSG00000128602, ENSG00000198910, ENSG00000004848, ENSG00000125863, ENSG00000198707, ENSG00000182636, ENSG00000175866, ENSG00000160716, ENSG00000144619, ENSG00000101977, ENSG00000179295, ENSG00000136535, ENSG00000078018, ENSG00000157087, ENSG00000007168, ENSG00000165699, ENSG00000102302, ENSG0000…	195	368	13528	5.467	4.24622e-13	2.20929e-10
	SP_PIR_KEYWORDS	cell junction	25	11.3122	ENSG00000161681, ENSG00000169760, ENSG00000109738, ENSG00000150086, ENSG00000099882, ENSG00000146950, ENSG00000156011, ENSG00000125675, ENSG00000149927, ENSG00000136750, ENSG00000163288, ENSG00000081803, ENSG00000109158, ENSG00000183454, ENSG00000117016, ENSG00000198010, ENSG00000160716, ENSG00000120251, ENSG00000147027, ENSG00000162105, ENSG00000132535, ENSG00000134982, ENSG00000155974, ENSG0000…	221	399	19235	5.4534	3.56905e-11	1.75394e-09
	GOTERM_BP_FAT	GO:0030182~neuron differentiation	30	13.5747	ENSG00000091129, ENSG00000174469, ENSG00000171862, ENSG00000130827, ENSG00000171791, ENSG00000026508, ENSG00000187323, ENSG00000117318, ENSG00000139915, ENSG00000128602, ENSG00000144355, ENSG00000198910, ENSG00000004848, ENSG00000198707, ENSG00000182636, ENSG00000175866, ENSG00000160716, ENSG00000144619, ENSG00000101977, ENSG00000179295, ENSG00000136535, ENSG00000078018, ENSG00000157087, ENSG0000…	195	438	13528	4.75167	5.06987e-12	1.75839e-09
	GOTERM_BP_FAT	GO:0007610~behavior	31	14.0271	ENSG00000171316, ENSG00000185345, ENSG00000183044, ENSG00000109738, ENSG00000150086, ENSG00000068366, ENSG00000144285, ENSG00000171862, ENSG00000101846, ENSG00000130827, ENSG00000171791, ENSG00000100030, ENSG00000196338, ENSG00000155966, ENSG00000183454, ENSG00000164128, ENSG00000125863, ENSG00000166148, ENSG00000160716, ENSG00000018625, ENSG00000151067, ENSG00000133703, ENSG00000006128, ENSG0000…	195	469	13528	4.58551	5.00749e-12	2.0841e-09
	GOTERM_CC_FAT	GO:0045211~postsynaptic membrane	17	7.69231	ENSG00000198010, ENSG00000160716, ENSG00000120251, ENSG00000169760, ENSG00000161681, ENSG00000109738, ENSG00000150086, ENSG00000099882, ENSG00000156011, ENSG00000162105, ENSG00000125675, ENSG00000132535, ENSG00000163288, ENSG00000109158, ENSG00000155974, ENSG00000183454, ENSG00000166206	180	135	12782	8.94214	6.04363e-11	3.61409e-09
	GOTERM_BP_FAT	GO:0048666~neuron development	26	11.7647	ENSG00000091129, ENSG00000174469, ENSG00000171862, ENSG00000130827, ENSG00000171791, ENSG00000026508, ENSG00000187323, ENSG00000128602, ENSG00000198910, ENSG00000004848, ENSG00000198707, ENSG00000182636, ENSG00000175866, ENSG00000160716, ENSG00000144619, ENSG00000101977, ENSG00000179295, ENSG00000136535, ENSG00000078018, ENSG00000157087, ENSG00000007168, ENSG00000134982, ENSG00000077279, ENSG0000…	195	339	13528	5.32075	1.68914e-11	4.3939e-09
	GOTERM_BP_FAT	GO:0031175~neuron projection development	23	10.4072	ENSG00000182636, ENSG00000175866, ENSG00000091129, ENSG00000160716, ENSG00000144619, ENSG00000101977, ENSG00000179295, ENSG00000136535, ENSG00000078018, ENSG00000171862, ENSG00000130827, ENSG00000026508, ENSG00000007168, ENSG00000171791, ENSG00000187323, ENSG00000134982, ENSG00000077279, ENSG00000179915, ENSG00000128602, ENSG00000132639, ENSG00000198910, ENSG00000004848, ENSG00000105880	195	256	13528	6.23285	1.5473e-11	4.59992e-09
	GOTERM_CC_FAT	GO:0014069~postsynaptic density	13	5.88235	ENSG00000198010, ENSG00000120251, ENSG00000131558, ENSG00000151067, ENSG00000161681, ENSG00000169760, ENSG00000150086, ENSG00000099882, ENSG00000162105, ENSG00000156011, ENSG00000125675, ENSG00000132535, ENSG00000183454	180	71	12782	13.002	2.45329e-10	1.22256e-08
	GOTERM_CC_FAT	GO:0030054~cell junction	29	13.1222	ENSG00000169760, ENSG00000161681, ENSG00000109738, ENSG00000150086, ENSG00000144285, ENSG00000099882, ENSG00000077063, ENSG00000156011, ENSG00000146950, ENSG00000026508, ENSG00000149927, ENSG00000125675, ENSG00000136750, ENSG00000163288, ENSG00000081803, ENSG00000109158, ENSG00000183454, ENSG00000117016, ENSG00000136531, ENSG00000198010, ENSG00000160716, ENSG00000120251, ENSG00000147027, ENSG0000…	180	518	12782	3.97553	7.09765e-10	3.03171e-08
	GOTERM_CC_FAT	GO:0005626~insoluble fraction	37	16.7421	ENSG00000183044, ENSG00000161681, ENSG00000109738, ENSG00000150086, ENSG00000068366, ENSG00000144285, ENSG00000101846, ENSG00000077063, ENSG00000156011, ENSG00000171791, ENSG00000149927, ENSG00000125675, ENSG00000041515, ENSG00000100030, ENSG00000183454, ENSG00000198910, ENSG00000136531, ENSG00000175497, ENSG00000018625, ENSG00000101977, ENSG00000151067, ENSG00000133703, ENSG00000147044, ENSG0000…	180	839	12782	3.1316	1.16339e-09	4.34816e-08
	GOTERM_CC_FAT	GO:0005624~membrane fraction	36	16.2896	ENSG00000183044, ENSG00000161681, ENSG00000109738, ENSG00000150086, ENSG00000068366, ENSG00000144285, ENSG00000101846, ENSG00000077063, ENSG00000156011, ENSG00000171791, ENSG00000149927, ENSG00000125675, ENSG00000041515, ENSG00000183454, ENSG00000198910, ENSG00000136531, ENSG00000175497, ENSG00000018625, ENSG00000101977, ENSG00000151067, ENSG00000133703, ENSG00000147044, ENSG00000078018, ENSG0000…	180	809	12782	3.15995	1.66781e-09	5.54084e-08
	GOTERM_BP_FAT	GO:0007267~cell-cell signaling	32	14.4796	ENSG00000167244, ENSG00000185345, ENSG00000183044, ENSG00000169760, ENSG00000130203, ENSG00000109738, ENSG00000150086, ENSG00000077063, ENSG00000128683, ENSG00000149927, ENSG00000136750, ENSG00000100030, ENSG00000196338, ENSG00000183454, ENSG00000128602, ENSG00000198010, ENSG00000160716, ENSG00000018625, ENSG00000120251, ENSG00000151067, ENSG00000006128, ENSG00000189221, ENSG00000112294, ENSG0000…	195	600	13528	3.69997	4.74347e-10	1.09679e-07
	GOTERM_BP_FAT	GO:0032990~cell part morphogenesis	21	9.50226	ENSG00000182636, ENSG00000175866, ENSG00000091129, ENSG00000160716, ENSG00000144619, ENSG00000179295, ENSG00000106028, ENSG00000136535, ENSG00000130827, ENSG00000171791, ENSG00000007168, ENSG00000187323, ENSG00000134982, ENSG00000077279, ENSG00000179915, ENSG00000128602, ENSG00000132639, ENSG00000198910, ENSG00000004848, ENSG00000125863, ENSG00000105880	195	256	13528	5.69087	7.48011e-10	1.4151e-07
	GOTERM_BP_FAT	GO:0007612~learning	12	5.42986	ENSG00000093010, ENSG00000160716, ENSG00000185345, ENSG00000018625, ENSG00000132535, ENSG00000151067, ENSG00000133703, ENSG00000196338, ENSG00000006128, ENSG00000150086, ENSG00000183454, ENSG00000196712	195	60	13528	13.8749	7.37762e-10	1.53528e-07
	GOTERM_BP_FAT	GO:0048667~cell morphogenesis involved in neuron differentiation	19	8.59729	ENSG00000182636, ENSG00000175866, ENSG00000091129, ENSG00000160716, ENSG00000144619, ENSG00000179295, ENSG00000136535, ENSG00000157087, ENSG00000130827, ENSG00000171791, ENSG00000007168, ENSG00000134982, ENSG00000187323, ENSG00000077279, ENSG00000179915, ENSG00000132639, ENSG00000198910, ENSG00000004848, ENSG00000105880	195	209	13528	6.30676	1.16636e-09	2.02266e-07
	GOTERM_BP_FAT	GO:0048812~neuron projection morphogenesis	19	8.59729	ENSG00000182636, ENSG00000175866, ENSG00000091129, ENSG00000160716, ENSG00000144619, ENSG00000179295, ENSG00000136535, ENSG00000130827, ENSG00000171791, ENSG00000007168, ENSG00000134982, ENSG00000187323, ENSG00000077279, ENSG00000179915, ENSG00000128602, ENSG00000132639, ENSG00000198910, ENSG00000004848, ENSG00000105880	195	213	13528	6.18832	1.57922e-09	2.52797e-07
	GOTERM_CC_FAT	GO:0000267~cell fraction	41	18.552	ENSG00000183044, ENSG00000161681, ENSG00000109738, ENSG00000150086, ENSG00000068366, ENSG00000144285, ENSG00000101846, ENSG00000077063, ENSG00000156011, ENSG00000171791, ENSG00000149927, ENSG00000125675, ENSG00000041515, ENSG00000100030, ENSG00000124767, ENSG00000183454, ENSG00000198910, ENSG00000136531, ENSG00000175497, ENSG00000102081, ENSG00000018625, ENSG00000101977, ENSG00000179295, ENSG0000…	180	1083	12782	2.68832	9.02459e-09	2.69835e-07
	GOTERM_BP_FAT	GO:0007409~axonogenesis	18	8.1448	ENSG00000182636, ENSG00000175866, ENSG00000091129, ENSG00000160716, ENSG00000144619, ENSG00000179295, ENSG00000136535, ENSG00000130827, ENSG00000171791, ENSG00000007168, ENSG00000134982, ENSG00000187323, ENSG00000077279, ENSG00000179915, ENSG00000132639, ENSG00000198910, ENSG00000004848, ENSG00000105880	195	193	13528	6.47015	2.43665e-09	3.38044e-07
	GOTERM_BP_FAT	GO:0048858~cell projection morphogenesis	20	9.04977	ENSG00000182636, ENSG00000175866, ENSG00000091129, ENSG00000160716, ENSG00000144619, ENSG00000179295, ENSG00000136535, ENSG00000130827, ENSG00000171791, ENSG00000007168, ENSG00000134982, ENSG00000187323, ENSG00000077279, ENSG00000179915, ENSG00000128602, ENSG00000132639, ENSG00000198910, ENSG00000004848, ENSG00000125863, ENSG00000105880	195	245	13528	5.66321	2.29965e-09	3.41826e-07
	GOTERM_BP_FAT	GO:0050877~neurological system process	45	20.362	ENSG00000171316, ENSG00000162496, ENSG00000185345, ENSG00000183044, ENSG00000169760, ENSG00000164904, ENSG00000109738, ENSG00000130203, ENSG00000150086, ENSG00000174469, ENSG00000068366, ENSG00000144285, ENSG00000171862, ENSG00000101846, ENSG00000077063, ENSG00000128683, ENSG00000149927, ENSG00000136750, ENSG00000100030, ENSG00000155966, ENSG00000196338, ENSG00000183454, ENSG00000164128, ENSG0000…	195	1210	13528	2.58004	5.43802e-09	7.07283e-07
	GOTERM_CC_FAT	GO:0030424~axon	15	6.78733	ENSG00000136531, ENSG00000144619, ENSG00000006128, ENSG00000144285, ENSG00000196712, ENSG00000128683, ENSG00000149294, ENSG00000125675, ENSG00000136750, ENSG00000134982, ENSG00000187323, ENSG00000100030, ENSG00000166206, ENSG00000164128, ENSG00000198910	180	159	12782	6.69916	4.79126e-08	1.30235e-06
	GOTERM_BP_FAT	GO:0000904~cell morphogenesis involved in differentiation	19	8.59729	ENSG00000182636, ENSG00000175866, ENSG00000091129, ENSG00000160716, ENSG00000144619, ENSG00000179295, ENSG00000136535, ENSG00000157087, ENSG00000130827, ENSG00000171791, ENSG00000007168, ENSG00000134982, ENSG00000187323, ENSG00000077279, ENSG00000179915, ENSG00000132639, ENSG00000198910, ENSG00000004848, ENSG00000105880	195	244	13528	5.4021	1.35428e-08	1.6578e-06
	GOTERM_BP_FAT	GO:0044057~regulation of system process	21	9.50226	ENSG00000166148, ENSG00000167244, ENSG00000185345, ENSG00000160716, ENSG00000018625, ENSG00000144619, ENSG00000179295, ENSG00000120251, ENSG00000151067, ENSG00000169760, ENSG00000133703, ENSG00000006128, ENSG00000130203, ENSG00000150086, ENSG00000157087, ENSG00000104936, ENSG00000132535, ENSG00000198626, ENSG00000196338, ENSG00000183454, ENSG00000164128	195	309	13528	4.71476	1.90152e-08	2.19837e-06
	GOTERM_BP_FAT	GO:0001505~regulation of neurotransmitter levels	11	4.97738	ENSG00000128683, ENSG00000093010, ENSG00000185345, ENSG00000149927, ENSG00000183044, ENSG00000018625, ENSG00000136750, ENSG00000169760, ENSG00000189221, ENSG00000132639, ENSG00000112294	195	67	13528	11.3898	3.55852e-08	3.89751e-06
	GOTERM_BP_FAT	GO:0000902~cell morphogenesis	22	9.95475	ENSG00000182636, ENSG00000175866, ENSG00000091129, ENSG00000160716, ENSG00000144619, ENSG00000179295, ENSG00000136535, ENSG00000157087, ENSG00000130827, ENSG00000171791, ENSG00000007168, ENSG00000146950, ENSG00000187323, ENSG00000134982, ENSG00000077279, ENSG00000179915, ENSG00000128602, ENSG00000132639, ENSG00000198910, ENSG00000004848, ENSG00000125863, ENSG00000105880	195	356	13528	4.28718	4.12892e-08	4.29613e-06
	GOTERM_BP_FAT	GO:0032989~cellular component morphogenesis	23	10.4072	ENSG00000182636, ENSG00000175866, ENSG00000091129, ENSG00000160716, ENSG00000144619, ENSG00000106028, ENSG00000179295, ENSG00000136535, ENSG00000157087, ENSG00000130827, ENSG00000171791, ENSG00000007168, ENSG00000146950, ENSG00000187323, ENSG00000134982, ENSG00000077279, ENSG00000179915, ENSG00000128602, ENSG00000132639, ENSG00000198910, ENSG00000004848, ENSG00000125863, ENSG00000105880	195	397	13528	4.01917	5.85564e-08	5.80264e-06
	SP_PIR_KEYWORDS	alternative splicing	124	56.1086	ENSG00000091129, ENSG00000171316, ENSG00000185345, ENSG00000071246, ENSG00000111783, ENSG00000157985, ENSG00000107077, ENSG00000110076, ENSG00000008441, ENSG00000124313, ENSG00000149929, ENSG00000143207, ENSG00000196338, ENSG00000102103, ENSG00000165186, ENSG00000141644, ENSG00000198910, ENSG00000172379, ENSG00000198707, ENSG00000077809, ENSG00000198010, ENSG00000184634, ENSG00000114062, ENSG0000…	221	7488	19235	1.4413	2.21707e-07	9.53334e-06
	GOTERM_CC_FAT	GO:0043025~cell soma	14	6.33484	ENSG00000182636, ENSG00000131558, ENSG00000151067, ENSG00000006128, ENSG00000130203, ENSG00000078018, ENSG00000157087, ENSG00000144285, ENSG00000007168, ENSG00000146950, ENSG00000125675, ENSG00000100030, ENSG00000103197, ENSG00000128602	180	168	12782	5.91759	6.58895e-07	1.64173e-05
	GOTERM_BP_FAT	GO:0051969~regulation of transmission of nerve impulse	14	6.33484	ENSG00000166148, ENSG00000185345, ENSG00000160716, ENSG00000120251, ENSG00000144619, ENSG00000169760, ENSG00000133703, ENSG00000006128, ENSG00000130203, ENSG00000150086, ENSG00000157087, ENSG00000132535, ENSG00000196338, ENSG00000183454	195	147	13528	6.60708	1.88264e-07	1.78079e-05
	GOTERM_BP_FAT	GO:0021543~pallium development	9	4.0724	ENSG00000130827, ENSG00000115844, ENSG00000007168, ENSG00000173406, ENSG00000165699, ENSG00000144355, ENSG00000196712, ENSG00000004848, ENSG00000125863	195	46	13528	13.5732	2.53372e-07	2.29244e-05
	GOTERM_BP_FAT	GO:0031644~regulation of neurological system process	14	6.33484	ENSG00000166148, ENSG00000185345, ENSG00000160716, ENSG00000120251, ENSG00000144619, ENSG00000169760, ENSG00000133703, ENSG00000006128, ENSG00000130203, ENSG00000150086, ENSG00000157087, ENSG00000132535, ENSG00000196338, ENSG00000183454	195	153	13528	6.34798	3.00345e-07	2.6042e-05
	GOTERM_CC_FAT	GO:0044459~plasma membrane part	58	26.2443	ENSG00000091129, ENSG00000161681, ENSG00000109738, ENSG00000150086, ENSG00000146950, ENSG00000156011, ENSG00000149927, ENSG00000163288, ENSG00000109158, ENSG00000081803, ENSG00000183454, ENSG00000198910, ENSG00000169439, ENSG00000166148, ENSG00000198010, ENSG00000120251, ENSG00000182220, ENSG00000151067, ENSG00000147044, ENSG00000134250, ENSG00000145242, ENSG00000106123, ENSG00000155093, ENSG0000…	180	2203	12782	1.86956	1.14844e-06	2.64139e-05
	GOTERM_BP_FAT	GO:0021537~telencephalon development	10	4.52489	ENSG00000166148, ENSG00000130827, ENSG00000115844, ENSG00000007168, ENSG00000173406, ENSG00000165699, ENSG00000144355, ENSG00000196712, ENSG00000004848, ENSG00000125863	195	65	13528	10.673	3.40655e-07	2.83557e-05
	GOTERM_BP_FAT	GO:0050804~regulation of synaptic transmission	13	5.88235	ENSG00000185345, ENSG00000160716, ENSG00000120251, ENSG00000144619, ENSG00000169760, ENSG00000133703, ENSG00000006128, ENSG00000130203, ENSG00000150086, ENSG00000157087, ENSG00000132535, ENSG00000196338, ENSG00000183454	195	136	13528	6.63137	5.78474e-07	4.62992e-05
	GOTERM_CC_FAT	GO:0005886~plasma membrane	83	37.5566	ENSG00000215301, ENSG00000091129, ENSG00000161681, ENSG00000109738, ENSG00000150086, ENSG00000068366, ENSG00000113805, ENSG00000130827, ENSG00000146950, ENSG00000156011, ENSG00000149927, ENSG00000172915, ENSG00000142089, ENSG00000163288, ENSG00000109158, ENSG00000081803, ENSG00000183454, ENSG00000003436, ENSG00000139915, ENSG00000143622, ENSG00000198910, ENSG00000169439, ENSG00000166148, ENSG0000…	180	3777	12782	1.56048	2.69949e-06	5.76518e-05
	GOTERM_CC_FAT	GO:0030425~dendrite	13	5.88235	ENSG00000198010, ENSG00000131558, ENSG00000018625, ENSG00000151067, ENSG00000161681, ENSG00000130203, ENSG00000078018, ENSG00000150086, ENSG00000157087, ENSG00000196712, ENSG00000125675, ENSG00000100030, ENSG00000103197	180	163	12782	5.66346	3.02904e-06	6.03772e-05
	UP_SEQ_FEATURE	splice variant	125	56.5611	ENSG00000091129, ENSG00000171316, ENSG00000185345, ENSG00000071246, ENSG00000111783, ENSG00000157985, ENSG00000107077, ENSG00000110076, ENSG00000008441, ENSG00000124313, ENSG00000149929, ENSG00000143207, ENSG00000196338, ENSG00000102103, ENSG00000165186, ENSG00000141644, ENSG00000198910, ENSG00000172379, ENSG00000198707, ENSG00000077809, ENSG00000198010, ENSG00000184634, ENSG00000114062, ENSG0000…	221	7458	19113	1.44952	1.25432e-07	0.000108994
	SP_PIR_KEYWORDS	membrane	105	47.5113	ENSG00000091129, ENSG00000150086, ENSG00000110076, ENSG00000130827, ENSG00000149927, ENSG00000163288, ENSG00000196338, ENSG00000165186, ENSG00000139915, ENSG00000198910, ENSG00000166148, ENSG00000198010, ENSG00000165194, ENSG00000120251, ENSG00000151067, ENSG00000145242, ENSG00000007168, ENSG00000106688, ENSG00000167371, ENSG00000174106, ENSG00000149930, ENSG00000100346, ENSG00000153707, ENSG0000…	221	6256	19235	1.46081	3.4003e-06	0.000129959
	GOTERM_BP_FAT	GO:0030900~forebrain development	13	5.88235	ENSG00000166148, ENSG00000160716, ENSG00000173406, ENSG00000111783, ENSG00000085224, ENSG00000196712, ENSG00000130827, ENSG00000115844, ENSG00000007168, ENSG00000165699, ENSG00000144355, ENSG00000125863, ENSG00000004848	195	152	13528	5.93333	1.89959e-06	0.00014117
	GOTERM_BP_FAT	GO:0008542~visual learning	7	3.16742	ENSG00000160716, ENSG00000018625, ENSG00000151067, ENSG00000133703, ENSG00000196338, ENSG00000183454, ENSG00000196712	195	27	13528	17.9859	1.85424e-06	0.000142904
	GOTERM_BP_FAT	GO:0001764~neuron migration	9	4.0724	ENSG00000119042, ENSG00000077063, ENSG00000182636, ENSG00000091129, ENSG00000007168, ENSG00000173406, ENSG00000187323, ENSG00000077279, ENSG00000004848	195	64	13528	9.75577	3.44753e-06	0.00024736
	GOTERM_BP_FAT	GO:0007632~visual behavior	7	3.16742	ENSG00000160716, ENSG00000018625, ENSG00000151067, ENSG00000133703, ENSG00000196338, ENSG00000183454, ENSG00000196712	195	31	13528	15.6652	4.39712e-06	0.000304968
	GOTERM_BP_FAT	GO:0019233~sensory perception of pain	7	3.16742	ENSG00000182636, ENSG00000160716, ENSG00000100030, ENSG00000006128, ENSG00000150086, ENSG00000183454, ENSG00000164128	195	32	13528	15.1756	5.34766e-06	0.00035892
	SP_PIR_KEYWORDS	ion transport	21	9.50226	ENSG00000136531, ENSG00000160716, ENSG00000018625, ENSG00000120251, ENSG00000151067, ENSG00000109738, ENSG00000150086, ENSG00000157087, ENSG00000185339, ENSG00000144285, ENSG00000071553, ENSG00000181804, ENSG00000125675, ENSG00000163288, ENSG00000198626, ENSG00000109158, ENSG00000183454, ENSG00000166206, ENSG00000198689, ENSG00000100346, ENSG00000073464	221	578	19235	3.16221	1.15636e-05	0.00039771
	GOTERM_BP_FAT	GO:0050801~ion homeostasis	20	9.04977	ENSG00000166148, ENSG00000160716, ENSG00000018625, ENSG00000151067, ENSG00000006128, ENSG00000109738, ENSG00000130203, ENSG00000150086, ENSG00000157087, ENSG00000144285, ENSG00000196712, ENSG00000181804, ENSG00000171791, ENSG00000104936, ENSG00000165699, ENSG00000198626, ENSG00000196338, ENSG00000183454, ENSG00000164128, ENSG00000198689	195	409	13528	3.39239	6.71271e-06	0.000436442
	GOTERM_MF_FAT	GO:0005230~extracellular ligand-gated ion channel activity	9	4.0724	ENSG00000160716, ENSG00000120251, ENSG00000125675, ENSG00000163288, ENSG00000109738, ENSG00000109158, ENSG00000150086, ENSG00000166206, ENSG00000183454	176	72	12983	9.22088	5.3309e-06	0.000776236
	GOTERM_BP_FAT	GO:0042133~neurotransmitter metabolic process	6	2.71493	ENSG00000128683, ENSG00000093010, ENSG00000183044, ENSG00000136750, ENSG00000189221, ENSG00000112294	195	22	13528	18.9203	1.24399e-05	0.000784166
	GOTERM_BP_FAT	GO:0021766~hippocampus development	6	2.71493	ENSG00000130827, ENSG00000115844, ENSG00000007168, ENSG00000165699, ENSG00000144355, ENSG00000125863	195	22	13528	18.9203	1.24399e-05	0.000784166
	GOTERM_BP_FAT	GO:0060341~regulation of cellular localization	15	6.78733	ENSG00000166148, ENSG00000167244, ENSG00000171316, ENSG00000185345, ENSG00000160716, ENSG00000179295, ENSG00000150086, ENSG00000196712, ENSG00000149927, ENSG00000134982, ENSG00000198626, ENSG00000128602, ENSG00000132639, ENSG00000164128, ENSG00000091428	195	248	13528	4.19603	1.36052e-05	0.000832374
	GOTERM_BP_FAT	GO:0048878~chemical homeostasis	22	9.95475	ENSG00000166148, ENSG00000167244, ENSG00000160716, ENSG00000018625, ENSG00000179295, ENSG00000151067, ENSG00000130203, ENSG00000006128, ENSG00000109738, ENSG00000150086, ENSG00000157087, ENSG00000144285, ENSG00000196712, ENSG00000181804, ENSG00000171791, ENSG00000104936, ENSG00000165699, ENSG00000198626, ENSG00000196338, ENSG00000183454, ENSG00000164128, ENSG00000198689	195	512	13528	2.98093	1.45916e-05	0.000867207
	GOTERM_MF_FAT	GO:0022834~ligand-gated channel activity	11	4.97738	ENSG00000146950, ENSG00000160716, ENSG00000120251, ENSG00000125675, ENSG00000163288, ENSG00000198626, ENSG00000109738, ENSG00000109158, ENSG00000150086, ENSG00000166206, ENSG00000183454	176	127	12983	6.38927	8.2231e-06	0.000897974
	GOTERM_MF_FAT	GO:0015276~ligand-gated ion channel activity	11	4.97738	ENSG00000146950, ENSG00000160716, ENSG00000120251, ENSG00000125675, ENSG00000163288, ENSG00000198626, ENSG00000109738, ENSG00000109158, ENSG00000150086, ENSG00000166206, ENSG00000183454	176	127	12983	6.38927	8.2231e-06	0.000897974
	SP_PIR_KEYWORDS	cell adhesion	17	7.69231	ENSG00000091129, ENSG00000144619, ENSG00000165194, ENSG00000050555, ENSG00000169760, ENSG00000174469, ENSG00000110076, ENSG00000113805, ENSG00000149654, ENSG00000149294, ENSG00000026508, ENSG00000196338, ENSG00000118785, ENSG00000179915, ENSG00000102290, ENSG00000198910, ENSG00000113100	221	422	19235	3.5062	3.02352e-05	0.000945106
	GOTERM_MF_FAT	GO:0022836~gated channel activity	17	7.69231	ENSG00000136531, ENSG00000160716, ENSG00000120251, ENSG00000151067, ENSG00000109738, ENSG00000150086, ENSG00000144285, ENSG00000146950, ENSG00000125675, ENSG00000163288, ENSG00000198626, ENSG00000109158, ENSG00000183454, ENSG00000166206, ENSG00000132639, ENSG00000100346, ENSG00000073464	176	310	12983	4.04529	4.50791e-06	0.000984495
	GOTERM_MF_FAT	GO:0019904~protein domain specific binding	18	8.1448	ENSG00000175866, ENSG00000198010, ENSG00000184634, ENSG00000179295, ENSG00000120251, ENSG00000131558, ENSG00000133703, ENSG00000157087, ENSG00000171862, ENSG00000099882, ENSG00000166913, ENSG00000171791, ENSG00000162105, ENSG00000146950, ENSG00000125675, ENSG00000117318, ENSG00000128512, ENSG00000197283	176	331	12983	4.0115	2.38964e-06	0.00104373
	UP_SEQ_FEATURE	sequence variant	171	77.3756	ENSG00000215301, ENSG00000091129, ENSG00000171316, ENSG00000185345, ENSG00000111783, ENSG00000157985, ENSG00000150086, ENSG00000107077, ENSG00000110076, ENSG00000130827, ENSG00000149929, ENSG00000149927, ENSG00000163288, ENSG00000196338, ENSG00000117318, ENSG00000102103, ENSG00000141644, ENSG00000139915, ENSG00000172379, ENSG00000198910, ENSG00000198707, ENSG00000166148, ENSG00000077809, ENSG0000…	221	11992	19113	1.23322	2.48388e-06	0.00107866
	GOTERM_BP_FAT	GO:0051960~regulation of nervous system development	13	5.88235	ENSG00000091129, ENSG00000160716, ENSG00000144619, ENSG00000169760, ENSG00000130203, ENSG00000196712, ENSG00000130827, ENSG00000115844, ENSG00000171791, ENSG00000118785, ENSG00000128602, ENSG00000132639, ENSG00000144355	195	192	13528	4.69722	2.09198e-05	0.00117592
	GOTERM_BP_FAT	GO:0042127~regulation of cell proliferation	28	12.6697	ENSG00000167244, ENSG00000071246, ENSG00000130203, ENSG00000171862, ENSG00000101846, ENSG00000077063, ENSG00000171791, ENSG00000041515, ENSG00000100030, ENSG00000128602, ENSG00000102265, ENSG00000172379, ENSG00000004848, ENSG00000182636, ENSG00000166148, ENSG00000160716, ENSG00000133703, ENSG00000006128, ENSG00000196712, ENSG00000134250, ENSG00000008083, ENSG00000093010, ENSG00000071553, ENSG0000…	195	787	13528	2.46821	2.15203e-05	0.00117784
	GOTERM_BP_FAT	GO:0042391~regulation of membrane potential	11	4.97738	ENSG00000171791, ENSG00000160716, ENSG00000104936, ENSG00000165699, ENSG00000109738, ENSG00000196338, ENSG00000006128, ENSG00000150086, ENSG00000183454, ENSG00000144285, ENSG00000196712	195	134	13528	5.69491	2.28004e-05	0.0011855
	GOTERM_BP_FAT	GO:0021953~central nervous system neuron differentiation	7	3.16742	ENSG00000130827, ENSG00000007168, ENSG00000160716, ENSG00000187323, ENSG00000077279, ENSG00000128602, ENSG00000004848	195	40	13528	12.1405	2.05912e-05	0.00118959
	GOTERM_BP_FAT	GO:0030902~hindbrain development	8	3.61991	ENSG00000171791, ENSG00000111783, ENSG00000041515, ENSG00000136535, ENSG00000173406, ENSG00000157087, ENSG00000128602, ENSG00000198707	195	60	13528	9.24991	2.27344e-05	0.00121236
	SP_PIR_KEYWORDS	neurotransmitter receptor	7	3.16742	ENSG00000160716, ENSG00000120251, ENSG00000125675, ENSG00000163288, ENSG00000109158, ENSG00000150086, ENSG00000166206	221	57	19235	10.6887	4.66437e-05	0.00133626
	GOTERM_BP_FAT	GO:0006873~cellular ion homeostasis	18	8.1448	ENSG00000166148, ENSG00000160716, ENSG00000018625, ENSG00000151067, ENSG00000006128, ENSG00000109738, ENSG00000130203, ENSG00000150086, ENSG00000157087, ENSG00000144285, ENSG00000196712, ENSG00000171791, ENSG00000104936, ENSG00000165699, ENSG00000198626, ENSG00000196338, ENSG00000183454, ENSG00000164128	195	374	13528	3.33887	2.7658e-05	0.00136947
	GOTERM_BP_FAT	GO:0050767~regulation of neurogenesis	12	5.42986	ENSG00000130827, ENSG00000091129, ENSG00000115844, ENSG00000171791, ENSG00000160716, ENSG00000144619, ENSG00000169760, ENSG00000130203, ENSG00000118785, ENSG00000128602, ENSG00000144355, ENSG00000196712	195	166	13528	5.01501	2.70943e-05	0.00137428
	GOTERM_BP_FAT	GO:0030534~adult behavior	9	4.0724	ENSG00000171316, ENSG00000007168, ENSG00000160716, ENSG00000185345, ENSG00000183044, ENSG00000018625, ENSG00000151067, ENSG00000109738, ENSG00000144285	195	86	13528	7.26011	3.1585e-05	0.00152743
	GOTERM_BP_FAT	GO:0055082~cellular chemical homeostasis	18	8.1448	ENSG00000166148, ENSG00000160716, ENSG00000018625, ENSG00000151067, ENSG00000006128, ENSG00000109738, ENSG00000130203, ENSG00000150086, ENSG00000157087, ENSG00000144285, ENSG00000196712, ENSG00000171791, ENSG00000104936, ENSG00000165699, ENSG00000198626, ENSG00000196338, ENSG00000183454, ENSG00000164128	195	380	13528	3.28615	3.37944e-05	0.00159707
	GOTERM_BP_FAT	GO:0060284~regulation of cell development	13	5.88235	ENSG00000167244, ENSG00000091129, ENSG00000160716, ENSG00000144619, ENSG00000169760, ENSG00000130203, ENSG00000196712, ENSG00000130827, ENSG00000115844, ENSG00000171791, ENSG00000118785, ENSG00000128602, ENSG00000144355	195	205	13528	4.39935	3.99929e-05	0.00184778
	GOTERM_BP_FAT	GO:0016477~cell migration	15	6.78733	ENSG00000119042, ENSG00000182636, ENSG00000091129, ENSG00000173406, ENSG00000171862, ENSG00000077063, ENSG00000007168, ENSG00000146950, ENSG00000026508, ENSG00000134982, ENSG00000187323, ENSG00000077279, ENSG00000128602, ENSG00000149930, ENSG00000004848	195	276	13528	3.77035	4.45448e-05	0.00201319
	SP_PIR_KEYWORDS	ionic channel	14	6.33484	ENSG00000136531, ENSG00000160716, ENSG00000120251, ENSG00000151067, ENSG00000109738, ENSG00000150086, ENSG00000144285, ENSG00000125675, ENSG00000163288, ENSG00000198626, ENSG00000109158, ENSG00000183454, ENSG00000166206, ENSG00000100346	221	318	19235	3.83178	8.01352e-05	0.00211834
	GOTERM_BP_FAT	GO:0006928~cell motion	20	9.04977	ENSG00000119042, ENSG00000182636, ENSG00000091129, ENSG00000144619, ENSG00000173406, ENSG00000136535, ENSG00000171862, ENSG00000077063, ENSG00000130827, ENSG00000007168, ENSG00000146950, ENSG00000026508, ENSG00000134982, ENSG00000187323, ENSG00000077279, ENSG00000179915, ENSG00000128602, ENSG00000198910, ENSG00000004848, ENSG00000149930	195	475	13528	2.92103	5.34602e-05	0.0023643
	GOTERM_BP_FAT	GO:0051056~regulation of small GTPase mediated signal transduction	14	6.33484	ENSG00000101977, ENSG00000133703, ENSG00000157985, ENSG00000134250, ENSG00000196712, ENSG00000129675, ENSG00000124313, ENSG00000156011, ENSG00000007168, ENSG00000165699, ENSG00000102302, ENSG00000103197, ENSG00000091428, ENSG00000197283	195	252	13528	3.85413	7.01555e-05	0.00303702
	INTERPRO	IPR003961:Fibronectin, type III	13	5.88235	ENSG00000153707, ENSG00000091129, ENSG00000144619, ENSG00000113805, ENSG00000145242, ENSG00000149294, ENSG00000148219, ENSG00000106123, ENSG00000165379, ENSG00000187323, ENSG00000101871, ENSG00000198910, ENSG00000172534	214	190	16659	5.32629	6.17784e-06	0.00307185
	GOTERM_BP_FAT	GO:0042592~homeostatic process	26	11.7647	ENSG00000167244, ENSG00000130203, ENSG00000109738, ENSG00000150086, ENSG00000144285, ENSG00000181804, ENSG00000171791, ENSG00000196338, ENSG00000183454, ENSG00000164128, ENSG00000102265, ENSG00000166148, ENSG00000160716, ENSG00000179295, ENSG00000018625, ENSG00000151067, ENSG00000006128, ENSG00000157087, ENSG00000005339, ENSG00000196712, ENSG00000167522, ENSG00000104936, ENSG00000165699, ENSG0000…	195	751	13528	2.40178	7.27931e-05	0.00308682
	GOTERM_BP_FAT	GO:0008015~blood circulation	12	5.42986	ENSG00000166148, ENSG00000077063, ENSG00000171316, ENSG00000182220, ENSG00000183044, ENSG00000018625, ENSG00000151067, ENSG00000198626, ENSG00000130203, ENSG00000006128, ENSG00000177000, ENSG00000164128	195	186	13528	4.47577	7.66695e-05	0.00318602
	GOTERM_BP_FAT	GO:0003013~circulatory system process	12	5.42986	ENSG00000166148, ENSG00000077063, ENSG00000171316, ENSG00000182220, ENSG00000183044, ENSG00000018625, ENSG00000151067, ENSG00000198626, ENSG00000130203, ENSG00000006128, ENSG00000177000, ENSG00000164128	195	186	13528	4.47577	7.66695e-05	0.00318602
	GOTERM_BP_FAT	GO:0021761~limbic system development	6	2.71493	ENSG00000130827, ENSG00000115844, ENSG00000007168, ENSG00000165699, ENSG00000144355, ENSG00000125863	195	32	13528	13.0077	8.46723e-05	0.00338293
	GOTERM_BP_FAT	GO:0021954~central nervous system neuron development	6	2.71493	ENSG00000130827, ENSG00000007168, ENSG00000160716, ENSG00000187323, ENSG00000077279, ENSG00000004848	195	32	13528	13.0077	8.46723e-05	0.00338293
	GOTERM_BP_FAT	GO:0042981~regulation of apoptosis	27	12.2172	ENSG00000167244, ENSG00000130203, ENSG00000081189, ENSG00000100033, ENSG00000157764, ENSG00000171862, ENSG00000129675, ENSG00000166913, ENSG00000171791, ENSG00000026508, ENSG00000187323, ENSG00000023287, ENSG00000124767, ENSG00000100030, ENSG00000117318, ENSG00000183454, ENSG00000128602, ENSG00000144355, ENSG00000172379, ENSG00000101977, ENSG00000133703, ENSG00000134250, ENSG00000196712, ENSG0000…	195	804	13528	2.32974	8.32074e-05	0.00338957
	GOTERM_CC_FAT	GO:0019717~synaptosome	8	3.61991	ENSG00000149927, ENSG00000183044, ENSG00000132535, ENSG00000198626, ENSG00000147044, ENSG00000150086, ENSG00000183454, ENSG00000132639	180	85	12782	6.6834	0.000184875	0.00344921
	GOTERM_BP_FAT	GO:0021987~cerebral cortex development	6	2.71493	ENSG00000007168, ENSG00000173406, ENSG00000165699, ENSG00000196712, ENSG00000004848, ENSG00000125863	195	33	13528	12.6135	9.8639e-05	0.00379423
	GOTERM_BP_FAT	GO:0043067~regulation of programmed cell death	27	12.2172	ENSG00000167244, ENSG00000130203, ENSG00000081189, ENSG00000100033, ENSG00000157764, ENSG00000171862, ENSG00000129675, ENSG00000166913, ENSG00000171791, ENSG00000026508, ENSG00000187323, ENSG00000023287, ENSG00000124767, ENSG00000100030, ENSG00000117318, ENSG00000183454, ENSG00000128602, ENSG00000144355, ENSG00000172379, ENSG00000101977, ENSG00000133703, ENSG00000134250, ENSG00000196712, ENSG0000…	195	812	13528	2.30678	9.7793e-05	0.00383258
	GOTERM_BP_FAT	GO:0010941~regulation of cell death	27	12.2172	ENSG00000167244, ENSG00000130203, ENSG00000081189, ENSG00000100033, ENSG00000157764, ENSG00000171862, ENSG00000129675, ENSG00000166913, ENSG00000171791, ENSG00000026508, ENSG00000187323, ENSG00000023287, ENSG00000124767, ENSG00000100030, ENSG00000117318, ENSG00000183454, ENSG00000128602, ENSG00000144355, ENSG00000172379, ENSG00000101977, ENSG00000133703, ENSG00000134250, ENSG00000196712, ENSG0000…	195	815	13528	2.29829	0.000103828	0.00385111
	GOTERM_BP_FAT	GO:0010033~response to organic substance	25	11.3122	ENSG00000167244, ENSG00000183044, ENSG00000130203, ENSG00000150086, ENSG00000171862, ENSG00000101846, ENSG00000077063, ENSG00000171791, ENSG00000026508, ENSG00000100030, ENSG00000117318, ENSG00000118785, ENSG00000183454, ENSG00000164128, ENSG00000172379, ENSG00000166148, ENSG00000175866, ENSG00000149257, ENSG00000160716, ENSG00000179295, ENSG00000133703, ENSG00000006128, ENSG00000093010, ENSG0000…	195	721	13528	2.40549	0.000102711	0.00387886
	SMART	SM00060:FN3	13	5.88235	ENSG00000153707, ENSG00000091129, ENSG00000144619, ENSG00000113805, ENSG00000145242, ENSG00000149294, ENSG00000148219, ENSG00000106123, ENSG00000165379, ENSG00000187323, ENSG00000101871, ENSG00000198910, ENSG00000172534	140	190	9079	4.43711	3.26683e-05	0.00417289
	GOTERM_BP_FAT	GO:0008344~adult locomotory behavior	7	3.16742	ENSG00000171316, ENSG00000007168, ENSG00000185345, ENSG00000018625, ENSG00000151067, ENSG00000109738, ENSG00000144285	195	54	13528	8.99297	0.000117303	0.0042737
	GOTERM_BP_FAT	GO:0022037~metencephalon development	6	2.71493	ENSG00000171791, ENSG00000111783, ENSG00000041515, ENSG00000173406, ENSG00000157087, ENSG00000128602	195	35	13528	11.8927	0.000131821	0.00463899
	GOTERM_BP_FAT	GO:0019725~cellular homeostasis	19	8.59729	ENSG00000166148, ENSG00000160716, ENSG00000018625, ENSG00000151067, ENSG00000006128, ENSG00000109738, ENSG00000130203, ENSG00000150086, ENSG00000157087, ENSG00000144285, ENSG00000196712, ENSG00000171791, ENSG00000104936, ENSG00000165699, ENSG00000198626, ENSG00000134982, ENSG00000196338, ENSG00000183454, ENSG00000164128	195	466	13528	2.82857	0.000131526	0.00470827
	GOTERM_BP_FAT	GO:0048870~cell motility	15	6.78733	ENSG00000119042, ENSG00000182636, ENSG00000091129, ENSG00000173406, ENSG00000171862, ENSG00000077063, ENSG00000007168, ENSG00000146950, ENSG00000026508, ENSG00000134982, ENSG00000187323, ENSG00000077279, ENSG00000128602, ENSG00000149930, ENSG00000004848	195	307	13528	3.38963	0.000138859	0.00480485
	GOTERM_BP_FAT	GO:0051674~localization of cell	15	6.78733	ENSG00000119042, ENSG00000182636, ENSG00000091129, ENSG00000173406, ENSG00000171862, ENSG00000077063, ENSG00000007168, ENSG00000146950, ENSG00000026508, ENSG00000134982, ENSG00000187323, ENSG00000077279, ENSG00000128602, ENSG00000149930, ENSG00000004848	195	307	13528	3.38963	0.000138859	0.00480485
	GOTERM_MF_FAT	GO:0042165~neurotransmitter binding	9	4.0724	ENSG00000160716, ENSG00000163288, ENSG00000109738, ENSG00000109158, ENSG00000150086, ENSG00000166206, ENSG00000183454, ENSG00000180269, ENSG00000164128	176	103	12983	6.44566	7.43117e-05	0.00539795
	GOTERM_BP_FAT	GO:0051046~regulation of secretion	12	5.42986	ENSG00000166148, ENSG00000167244, ENSG00000171316, ENSG00000160716, ENSG00000185345, ENSG00000149927, ENSG00000179295, ENSG00000006128, ENSG00000150086, ENSG00000164128, ENSG00000132639, ENSG00000091428	195	202	13528	4.12125	0.000159661	0.00543244
	GOTERM_BP_FAT	GO:0007626~locomotory behavior	14	6.33484	ENSG00000171316, ENSG00000185345, ENSG00000160716, ENSG00000183044, ENSG00000018625, ENSG00000151067, ENSG00000109738, ENSG00000157087, ENSG00000144285, ENSG00000130827, ENSG00000007168, ENSG00000100030, ENSG00000103197, ENSG00000164128	195	274	13528	3.54468	0.00016358	0.00547588
	GOTERM_BP_FAT	GO:0007155~cell adhesion	24	10.8597	ENSG00000183628, ENSG00000091129, ENSG00000165194, ENSG00000144619, ENSG00000173406, ENSG00000050555, ENSG00000169760, ENSG00000147044, ENSG00000174469, ENSG00000110076, ENSG00000113805, ENSG00000149654, ENSG00000149294, ENSG00000026508, ENSG00000171791, ENSG00000165699, ENSG00000134982, ENSG00000196338, ENSG00000118785, ENSG00000179915, ENSG00000102290, ENSG00000198910, ENSG00000149930, ENSG0000…	195	700	13528	2.37855	0.000174942	0.00576247
	GOTERM_BP_FAT	GO:0022610~biological adhesion	24	10.8597	ENSG00000183628, ENSG00000091129, ENSG00000165194, ENSG00000144619, ENSG00000173406, ENSG00000050555, ENSG00000169760, ENSG00000147044, ENSG00000174469, ENSG00000110076, ENSG00000113805, ENSG00000149654, ENSG00000149294, ENSG00000026508, ENSG00000171791, ENSG00000165699, ENSG00000134982, ENSG00000196338, ENSG00000118785, ENSG00000179915, ENSG00000102290, ENSG00000198910, ENSG00000149930, ENSG0000…	195	701	13528	2.37516	0.000178623	0.00579173
	GOTERM_MF_FAT	GO:0005216~ion channel activity	17	7.69231	ENSG00000136531, ENSG00000160716, ENSG00000120251, ENSG00000151067, ENSG00000109738, ENSG00000150086, ENSG00000144285, ENSG00000146950, ENSG00000125675, ENSG00000163288, ENSG00000198626, ENSG00000109158, ENSG00000183454, ENSG00000166206, ENSG00000132639, ENSG00000100346, ENSG00000073464	176	386	12983	3.24881	6.69741e-05	0.00583663
	GOTERM_CC_FAT	GO:0044430~cytoskeletal part	28	12.6697	ENSG00000169760, ENSG00000161681, ENSG00000150086, ENSG00000099882, ENSG00000156011, ENSG00000146950, ENSG00000125675, ENSG00000041515, ENSG00000183454, ENSG00000131095, ENSG00000198707, ENSG00000182636, ENSG00000198010, ENSG00000184634, ENSG00000131558, ENSG00000120251, ENSG00000151067, ENSG00000078018, ENSG00000149970, ENSG00000107816, ENSG00000162105, ENSG00000007168, ENSG00000132535, ENSG0000…	180	952	12782	2.08856	0.00033334	0.00584668
	GOTERM_MF_FAT	GO:0022838~substrate specific channel activity	17	7.69231	ENSG00000136531, ENSG00000160716, ENSG00000120251, ENSG00000151067, ENSG00000109738, ENSG00000150086, ENSG00000144285, ENSG00000146950, ENSG00000125675, ENSG00000163288, ENSG00000198626, ENSG00000109158, ENSG00000183454, ENSG00000166206, ENSG00000132639, ENSG00000100346, ENSG00000073464	176	398	12983	3.15085	9.59157e-05	0.00597028
	GOTERM_BP_FAT	GO:0008361~regulation of cell size	12	5.42986	ENSG00000166148, ENSG00000182636, ENSG00000167244, ENSG00000130827, ENSG00000171791, ENSG00000165699, ENSG00000023287, ENSG00000103197, ENSG00000157087, ENSG00000077279, ENSG00000118785, ENSG00000134250	195	206	13528	4.04122	0.000191368	0.00610857
	SP_PIR_KEYWORDS	glycoprotein	73	33.0317	ENSG00000091129, ENSG00000109738, ENSG00000150086, ENSG00000174469, ENSG00000110076, ENSG00000113805, ENSG00000049769, ENSG00000130827, ENSG00000154856, ENSG00000163288, ENSG00000187323, ENSG00000165379, ENSG00000196338, ENSG00000109158, ENSG00000118785, ENSG00000165186, ENSG00000183454, ENSG00000128602, ENSG00000003436, ENSG00000139915, ENSG00000198910, ENSG00000169439, ENSG00000004866, ENSG0000…	221	4318	19235	1.47143	0.000277708	0.0068014
	GOTERM_BP_FAT	GO:0007613~memory	6	2.71493	ENSG00000160716, ENSG00000006128, ENSG00000150086, ENSG00000183454, ENSG00000132639, ENSG00000171862	195	39	13528	10.673	0.000223186	0.00701318
	GOTERM_BP_FAT	GO:0042135~neurotransmitter catabolic process	4	1.80995	ENSG00000093010, ENSG00000183044, ENSG00000189221, ENSG00000112294	195	9	13528	30.833	0.000228894	0.00708498
	GOTERM_MF_FAT	GO:0022803~passive transmembrane transporter activity	17	7.69231	ENSG00000136531, ENSG00000160716, ENSG00000120251, ENSG00000151067, ENSG00000109738, ENSG00000150086, ENSG00000144285, ENSG00000146950, ENSG00000125675, ENSG00000163288, ENSG00000198626, ENSG00000109158, ENSG00000183454, ENSG00000166206, ENSG00000132639, ENSG00000100346, ENSG00000073464	176	413	12983	3.03642	0.000147122	0.00711866
	GOTERM_BP_FAT	GO:0006887~exocytosis	9	4.0724	ENSG00000149927, ENSG00000131558, ENSG00000151067, ENSG00000169760, ENSG00000081803, ENSG00000109738, ENSG00000117016, ENSG00000132639, ENSG00000091428	195	115	13528	5.4293	0.00024729	0.00754017
	GOTERM_BP_FAT	GO:0050905~neuromuscular process	7	3.16742	ENSG00000007168, ENSG00000185345, ENSG00000109738, ENSG00000150086, ENSG00000157087, ENSG00000183454, ENSG00000144285	195	62	13528	7.83259	0.000253931	0.00763012
	GOTERM_MF_FAT	GO:0015267~channel activity	17	7.69231	ENSG00000136531, ENSG00000160716, ENSG00000120251, ENSG00000151067, ENSG00000109738, ENSG00000150086, ENSG00000144285, ENSG00000146950, ENSG00000125675, ENSG00000163288, ENSG00000198626, ENSG00000109158, ENSG00000183454, ENSG00000166206, ENSG00000132639, ENSG00000100346, ENSG00000073464	176	412	12983	3.04379	0.000143086	0.00778614
Blue Module	GOTERM_BP_FAT	GO:0019226~transmission of nerve impulse	40	19.4175	ENSG00000008056, ENSG00000185345, ENSG00000034053, ENSG00000102468, ENSG00000109738, ENSG00000130203, ENSG00000108684, ENSG00000156113, ENSG00000174469, ENSG00000144285, ENSG00000182256, ENSG00000106236, ENSG00000149927, ENSG00000145451, ENSG00000151834, ENSG00000163285, ENSG00000136750, ENSG00000100030, ENSG00000183454, ENSG00000101204, ENSG00000184408, ENSG00000198010, ENSG00000160716, ENSG0000…	186	350	13528	8.31214	8.27205e-25	1.54356e-21
	GOTERM_BP_FAT	GO:0007268~synaptic transmission	37	17.9612	ENSG00000008056, ENSG00000034053, ENSG00000185345, ENSG00000102468, ENSG00000130203, ENSG00000108684, ENSG00000109738, ENSG00000156113, ENSG00000182256, ENSG00000106236, ENSG00000149927, ENSG00000145451, ENSG00000151834, ENSG00000163285, ENSG00000136750, ENSG00000100030, ENSG00000183454, ENSG00000101204, ENSG00000184408, ENSG00000198010, ENSG00000160716, ENSG00000018625, ENSG00000120251, ENSG0000…	186	298	13528	9.03038	3.96705e-24	3.70126e-21
	GOTERM_CC_FAT	GO:0044456~synapse part	30	14.5631	ENSG00000008056, ENSG00000161681, ENSG00000109738, ENSG00000156113, ENSG00000182256, ENSG00000149927, ENSG00000145451, ENSG00000125675, ENSG00000151834, ENSG00000163285, ENSG00000136750, ENSG00000109158, ENSG00000183454, ENSG00000164128, ENSG00000198910, ENSG00000101204, ENSG00000184408, ENSG00000198010, ENSG00000160716, ENSG00000120251, ENSG00000151067, ENSG00000106089, ENSG00000186297, ENSG0000…	175	246	12782	8.90732	2.41062e-19	7.3524e-17
	SP_PIR_KEYWORDS	synapse	26	12.6214	ENSG00000008056, ENSG00000161681, ENSG00000109738, ENSG00000182256, ENSG00000149927, ENSG00000145451, ENSG00000125675, ENSG00000151834, ENSG00000163285, ENSG00000136750, ENSG00000081803, ENSG00000109158, ENSG00000183454, ENSG00000117016, ENSG00000101204, ENSG00000198010, ENSG00000160716, ENSG00000120251, ENSG00000106089, ENSG00000186297, ENSG00000103528, ENSG00000162105, ENSG00000132535, ENSG0000…	206	213	19235	11.3977	4.42222e-19	1.40184e-16
	GOTERM_CC_FAT	GO:0045202~synapse	34	16.5049	ENSG00000008056, ENSG00000161681, ENSG00000109738, ENSG00000156113, ENSG00000182256, ENSG00000149927, ENSG00000125675, ENSG00000145451, ENSG00000151834, ENSG00000163285, ENSG00000136750, ENSG00000081803, ENSG00000109158, ENSG00000183454, ENSG00000164128, ENSG00000117016, ENSG00000198910, ENSG00000101204, ENSG00000184408, ENSG00000198010, ENSG00000160716, ENSG00000018625, ENSG00000120251, ENSG0000…	175	355	12782	6.99538	1.01567e-18	1.54889e-16
	SP_PIR_KEYWORDS	mental retardation	17	8.25243	ENSG00000119042, ENSG00000126012, ENSG00000184634, ENSG00000102081, ENSG00000182220, ENSG00000165194, ENSG00000189221, ENSG00000125351, ENSG00000068366, ENSG00000085224, ENSG00000203879, ENSG00000102103, ENSG00000198910, ENSG00000198689, ENSG00000004848, ENSG00000008086, ENSG00000197283	206	67	19235	23.6919	1.03734e-17	1.64418e-15
	GOTERM_CC_FAT	GO:0043005~neuron projection	31	15.0485	ENSG00000091129, ENSG00000185345, ENSG00000102468, ENSG00000161681, ENSG00000130203, ENSG00000156113, ENSG00000144285, ENSG00000125675, ENSG00000136750, ENSG00000187323, ENSG00000100030, ENSG00000183454, ENSG00000164128, ENSG00000198910, ENSG00000169032, ENSG00000101204, ENSG00000184408, ENSG00000136531, ENSG00000198010, ENSG00000018625, ENSG00000144619, ENSG00000151067, ENSG00000078018, ENSG0000…	175	342	12782	6.62058	2.24149e-16	2.25375e-14
	SP_PIR_KEYWORDS	disease mutation	57	27.6699	ENSG00000171316, ENSG00000126012, ENSG00000185345, ENSG00000105976, ENSG00000109738, ENSG00000156113, ENSG00000068366, ENSG00000100033, ENSG00000085224, ENSG00000130005, ENSG00000187323, ENSG00000128602, ENSG00000004864, ENSG00000198910, ENSG00000169032, ENSG00000102081, ENSG00000114062, ENSG00000184634, ENSG00000165194, ENSG00000179295, ENSG00000151067, ENSG00000150787, ENSG00000125351, ENSG0000…	206	1591	19235	3.34526	4.87312e-16	4.69624e-14
	SP_PIR_KEYWORDS	cell junction	29	14.0777	ENSG00000008056, ENSG00000161681, ENSG00000109738, ENSG00000182256, ENSG00000184113, ENSG00000146950, ENSG00000149927, ENSG00000145451, ENSG00000125675, ENSG00000151834, ENSG00000163285, ENSG00000136750, ENSG00000081803, ENSG00000109158, ENSG00000183454, ENSG00000117016, ENSG00000101204, ENSG00000198010, ENSG00000160716, ENSG00000120251, ENSG00000106089, ENSG00000186297, ENSG00000103528, ENSG0000…	206	399	19235	6.78657	2.62076e-15	1.68976e-13
	SP_PIR_KEYWORDS	postsynaptic cell membrane	18	8.73786	ENSG00000101204, ENSG00000198010, ENSG00000160716, ENSG00000120251, ENSG00000161681, ENSG00000109738, ENSG00000182256, ENSG00000186297, ENSG00000162105, ENSG00000125675, ENSG00000145451, ENSG00000163285, ENSG00000132535, ENSG00000151834, ENSG00000109158, ENSG00000155974, ENSG00000183454, ENSG00000166206	206	110	19235	15.2793	2.43234e-15	1.93512e-13
	SP_PIR_KEYWORDS	epilepsy	14	6.79612	ENSG00000101204, ENSG00000136531, ENSG00000160716, ENSG00000008056, ENSG00000182220, ENSG00000165194, ENSG00000164904, ENSG00000174469, ENSG00000156113, ENSG00000144285, ENSG00000166206, ENSG00000198689, ENSG00000004848, ENSG00000008086	206	52	19235	25.1391	6.90913e-15	3.63709e-13
	GOTERM_CC_FAT	GO:0042995~cell projection	40	19.4175	ENSG00000091129, ENSG00000185345, ENSG00000102468, ENSG00000105976, ENSG00000161681, ENSG00000130203, ENSG00000156113, ENSG00000144285, ENSG00000125675, ENSG00000136750, ENSG00000100030, ENSG00000187323, ENSG00000065989, ENSG00000183454, ENSG00000118785, ENSG00000128602, ENSG00000164128, ENSG00000198910, ENSG00000169032, ENSG00000125863, ENSG00000114790, ENSG00000101204, ENSG00000184408, ENSG0000…	175	697	12782	4.19168	2.06277e-14	1.57452e-12
	GOTERM_BP_FAT	GO:0007267~cell-cell signaling	38	18.4466	ENSG00000008056, ENSG00000034053, ENSG00000185345, ENSG00000102468, ENSG00000130203, ENSG00000108684, ENSG00000109738, ENSG00000156113, ENSG00000182256, ENSG00000106236, ENSG00000149927, ENSG00000145451, ENSG00000151834, ENSG00000163285, ENSG00000136750, ENSG00000100030, ENSG00000183454, ENSG00000128602, ENSG00000101204, ENSG00000184408, ENSG00000198010, ENSG00000160716, ENSG00000018625, ENSG0000…	186	600	13528	4.60631	7.22957e-15	3.36642e-12
	GOTERM_BP_FAT	GO:0007610~behavior	34	16.5049	ENSG00000171316, ENSG00000102468, ENSG00000034053, ENSG00000185345, ENSG00000105976, ENSG00000109738, ENSG00000156113, ENSG00000068366, ENSG00000144285, ENSG00000101846, ENSG00000130827, ENSG00000171791, ENSG00000146938, ENSG00000100030, ENSG00000183454, ENSG00000164128, ENSG00000169032, ENSG00000125863, ENSG00000174775, ENSG00000101204, ENSG00000160716, ENSG00000018625, ENSG00000169676, ENSG0000…	186	469	13528	5.27262	6.04872e-15	3.72902e-12
	SP_PIR_KEYWORDS	phosphoprotein	130	63.1068	ENSG00000091129, ENSG00000171316, ENSG00000176658, ENSG00000105976, ENSG00000156113, ENSG00000144290, ENSG00000008441, ENSG00000130827, ENSG00000124313, ENSG00000149929, ENSG00000145451, ENSG00000102103, ENSG00000065989, ENSG00000198910, ENSG00000077809, ENSG00000198010, ENSG00000184634, ENSG00000114062, ENSG00000102081, ENSG00000165194, ENSG00000120251, ENSG00000151067, ENSG00000040731, ENSG0000…	206	7263	19235	1.67129	2.02437e-13	9.16556e-12
	GOTERM_CC_FAT	GO:0045211~postsynaptic membrane	19	9.2233	ENSG00000101204, ENSG00000198010, ENSG00000160716, ENSG00000120251, ENSG00000161681, ENSG00000109738, ENSG00000156113, ENSG00000182256, ENSG00000186297, ENSG00000162105, ENSG00000125675, ENSG00000145451, ENSG00000163285, ENSG00000132535, ENSG00000151834, ENSG00000109158, ENSG00000155974, ENSG00000166206, ENSG00000183454	175	135	12782	10.2797	2.8342e-13	1.72898e-11
	GOTERM_BP_FAT	GO:0050877~neurological system process	52	25.2427	ENSG00000171316, ENSG00000185345, ENSG00000034053, ENSG00000162496, ENSG00000108684, ENSG00000109738, ENSG00000156113, ENSG00000174469, ENSG00000068366, ENSG00000182256, ENSG00000149927, ENSG00000145451, ENSG00000163285, ENSG00000151834, ENSG00000100030, ENSG00000183454, ENSG00000182636, ENSG00000198010, ENSG00000120251, ENSG00000151067, ENSG00000196712, ENSG00000186297, ENSG00000104936, ENSG0000…	186	1210	13528	3.12564	1.23453e-13	4.6074e-11
	SP_PIR_KEYWORDS	ion transport	30	14.5631	ENSG00000108684, ENSG00000109738, ENSG00000156113, ENSG00000144285, ENSG00000182256, ENSG00000144290, ENSG00000181804, ENSG00000125675, ENSG00000145451, ENSG00000151834, ENSG00000163285, ENSG00000109158, ENSG00000183454, ENSG00000101204, ENSG00000184408, ENSG00000136531, ENSG00000160716, ENSG00000018625, ENSG00000120251, ENSG00000151067, ENSG00000157087, ENSG00000185339, ENSG00000186297, ENSG0000…	206	578	19235	4.84639	3.99909e-12	1.58466e-10
	GOTERM_BP_FAT	GO:0007611~learning or memory	17	8.25243	ENSG00000185345, ENSG00000160716, ENSG00000102468, ENSG00000018625, ENSG00000169676, ENSG00000151067, ENSG00000133703, ENSG00000068366, ENSG00000196712, ENSG00000186297, ENSG00000101846, ENSG00000093010, ENSG00000007168, ENSG00000132535, ENSG00000183454, ENSG00000132639, ENSG00000174775	186	111	13528	11.139	2.04786e-12	6.36868e-10
	GOTERM_MF_FAT	GO:0022836~gated channel activity	25	12.1359	ENSG00000108684, ENSG00000109738, ENSG00000156113, ENSG00000144285, ENSG00000182256, ENSG00000146950, ENSG00000145451, ENSG00000125675, ENSG00000151834, ENSG00000163285, ENSG00000109158, ENSG00000183454, ENSG00000184408, ENSG00000101204, ENSG00000136531, ENSG00000160716, ENSG00000120251, ENSG00000151067, ENSG00000186297, ENSG00000198626, ENSG00000006283, ENSG00000166206, ENSG00000132639, ENSG0000…	170	310	12983	6.15892	1.83627e-12	7.54723e-10
	SP_PIR_KEYWORDS	ionic channel	22	10.6796	ENSG00000101204, ENSG00000184408, ENSG00000136531, ENSG00000160716, ENSG00000120251, ENSG00000151067, ENSG00000108684, ENSG00000109738, ENSG00000156113, ENSG00000182256, ENSG00000144285, ENSG00000186297, ENSG00000125675, ENSG00000145451, ENSG00000151834, ENSG00000163285, ENSG00000198626, ENSG00000109158, ENSG00000006283, ENSG00000166206, ENSG00000183454, ENSG00000100346	206	318	19235	6.45982	3.05493e-11	1.07601e-09
	GOTERM_CC_FAT	GO:0030054~cell junction	30	14.5631	ENSG00000008056, ENSG00000161681, ENSG00000109738, ENSG00000144285, ENSG00000182256, ENSG00000184113, ENSG00000146950, ENSG00000149927, ENSG00000125675, ENSG00000145451, ENSG00000151834, ENSG00000163285, ENSG00000136750, ENSG00000081803, ENSG00000109158, ENSG00000183454, ENSG00000117016, ENSG00000101204, ENSG00000136531, ENSG00000198010, ENSG00000160716, ENSG00000120251, ENSG00000186297, ENSG0000…	175	518	12782	4.23012	7.30558e-11	3.71367e-09
	SP_PIR_KEYWORDS	membrane	111	53.8835	ENSG00000091129, ENSG00000105976, ENSG00000155052, ENSG00000156113, ENSG00000110076, ENSG00000182256, ENSG00000144290, ENSG00000130827, ENSG00000149927, ENSG00000145451, ENSG00000163285, ENSG00000065989, ENSG00000198910, ENSG00000198010, ENSG00000165194, ENSG00000120251, ENSG00000040731, ENSG00000151067, ENSG00000185008, ENSG00000166448, ENSG00000186297, ENSG00000145242, ENSG00000103528, ENSG0000…	206	6256	19235	1.65673	2.8866e-10	9.15054e-09
	GOTERM_BP_FAT	GO:0032990~cell part morphogenesis	22	10.6796	ENSG00000182636, ENSG00000175866, ENSG00000091129, ENSG00000160716, ENSG00000144619, ENSG00000179295, ENSG00000106028, ENSG00000136535, ENSG00000176165, ENSG00000185008, ENSG00000130827, ENSG00000171791, ENSG00000007168, ENSG00000134982, ENSG00000187323, ENSG00000179915, ENSG00000128602, ENSG00000132639, ENSG00000198910, ENSG00000169032, ENSG00000004848, ENSG00000125863	186	256	13528	6.25034	4.48451e-11	1.19544e-08
	GOTERM_BP_FAT	GO:0031175~neuron projection development	22	10.6796	ENSG00000182636, ENSG00000175866, ENSG00000091129, ENSG00000160716, ENSG00000144619, ENSG00000179295, ENSG00000101977, ENSG00000136535, ENSG00000176165, ENSG00000078018, ENSG00000185008, ENSG00000130827, ENSG00000171791, ENSG00000007168, ENSG00000187323, ENSG00000134982, ENSG00000179915, ENSG00000128602, ENSG00000132639, ENSG00000198910, ENSG00000169032, ENSG00000004848	186	256	13528	6.25034	4.48451e-11	1.19544e-08
	GOTERM_CC_FAT	GO:0034702~ion channel complex	19	9.2233	ENSG00000101204, ENSG00000184408, ENSG00000136531, ENSG00000160716, ENSG00000151067, ENSG00000109738, ENSG00000156113, ENSG00000182256, ENSG00000144285, ENSG00000186297, ENSG00000145451, ENSG00000163285, ENSG00000151834, ENSG00000198626, ENSG00000109158, ENSG00000006283, ENSG00000166206, ENSG00000132639, ENSG00000100346	175	205	12782	6.76956	3.49247e-10	1.52172e-08
	GOTERM_CC_FAT	GO:0044459~plasma membrane part	65	31.5534	ENSG00000091129, ENSG00000105976, ENSG00000161681, ENSG00000109738, ENSG00000108684, ENSG00000156113, ENSG00000182256, ENSG00000144290, ENSG00000184113, ENSG00000146950, ENSG00000149927, ENSG00000145451, ENSG00000163285, ENSG00000151834, ENSG00000109158, ENSG00000081803, ENSG00000065989, ENSG00000183454, ENSG00000004864, ENSG00000198910, ENSG00000198010, ENSG00000182220, ENSG00000120251, ENSG0000…	175	2203	12782	2.15506	4.40632e-10	1.67991e-08
	GOTERM_MF_FAT	GO:0005230~extracellular ligand-gated ion channel activity	13	6.31068	ENSG00000101204, ENSG00000160716, ENSG00000120251, ENSG00000109738, ENSG00000182256, ENSG00000186297, ENSG00000145451, ENSG00000125675, ENSG00000163285, ENSG00000151834, ENSG00000109158, ENSG00000183454, ENSG00000166206	170	72	12983	13.7891	1.24867e-10	1.71068e-08
	GOTERM_MF_FAT	GO:0022834~ligand-gated channel activity	16	7.76699	ENSG00000101204, ENSG00000160716, ENSG00000120251, ENSG00000108684, ENSG00000109738, ENSG00000182256, ENSG00000186297, ENSG00000146950, ENSG00000145451, ENSG00000125675, ENSG00000163285, ENSG00000151834, ENSG00000198626, ENSG00000109158, ENSG00000183454, ENSG00000166206	170	127	12983	9.62149	9.22419e-11	1.89557e-08
	GOTERM_MF_FAT	GO:0015276~ligand-gated ion channel activity	16	7.76699	ENSG00000101204, ENSG00000160716, ENSG00000120251, ENSG00000108684, ENSG00000109738, ENSG00000182256, ENSG00000186297, ENSG00000146950, ENSG00000145451, ENSG00000125675, ENSG00000163285, ENSG00000151834, ENSG00000198626, ENSG00000109158, ENSG00000183454, ENSG00000166206	170	127	12983	9.62149	9.22419e-11	1.89557e-08
	GOTERM_MF_FAT	GO:0005216~ion channel activity	25	12.1359	ENSG00000108684, ENSG00000109738, ENSG00000156113, ENSG00000144285, ENSG00000182256, ENSG00000146950, ENSG00000145451, ENSG00000125675, ENSG00000151834, ENSG00000163285, ENSG00000109158, ENSG00000183454, ENSG00000184408, ENSG00000101204, ENSG00000136531, ENSG00000160716, ENSG00000120251, ENSG00000151067, ENSG00000186297, ENSG00000198626, ENSG00000006283, ENSG00000166206, ENSG00000132639, ENSG0000…	170	386	12983	4.94628	1.84649e-10	1.89727e-08
	GOTERM_BP_FAT	GO:0048812~neuron projection morphogenesis	20	9.70874	ENSG00000182636, ENSG00000175866, ENSG00000091129, ENSG00000160716, ENSG00000179295, ENSG00000144619, ENSG00000136535, ENSG00000176165, ENSG00000185008, ENSG00000130827, ENSG00000171791, ENSG00000007168, ENSG00000134982, ENSG00000187323, ENSG00000179915, ENSG00000128602, ENSG00000132639, ENSG00000198910, ENSG00000169032, ENSG00000004848	186	213	13528	6.82922	9.43452e-11	2.2006e-08
	GOTERM_MF_FAT	GO:0022838~substrate specific channel activity	25	12.1359	ENSG00000108684, ENSG00000109738, ENSG00000156113, ENSG00000144285, ENSG00000182256, ENSG00000146950, ENSG00000145451, ENSG00000125675, ENSG00000151834, ENSG00000163285, ENSG00000109158, ENSG00000183454, ENSG00000184408, ENSG00000101204, ENSG00000136531, ENSG00000160716, ENSG00000120251, ENSG00000151067, ENSG00000186297, ENSG00000198626, ENSG00000006283, ENSG00000166206, ENSG00000132639, ENSG0000…	170	398	12983	4.79715	3.44976e-10	2.83571e-08
	GOTERM_BP_FAT	GO:0048858~cell projection morphogenesis	21	10.1942	ENSG00000182636, ENSG00000175866, ENSG00000091129, ENSG00000160716, ENSG00000179295, ENSG00000144619, ENSG00000136535, ENSG00000176165, ENSG00000185008, ENSG00000130827, ENSG00000171791, ENSG00000007168, ENSG00000134982, ENSG00000187323, ENSG00000179915, ENSG00000128602, ENSG00000132639, ENSG00000198910, ENSG00000169032, ENSG00000004848, ENSG00000125863	186	245	13528	6.2341	1.45872e-10	3.02442e-08
	GOTERM_MF_FAT	GO:0022803~passive transmembrane transporter activity	25	12.1359	ENSG00000108684, ENSG00000109738, ENSG00000156113, ENSG00000144285, ENSG00000182256, ENSG00000146950, ENSG00000145451, ENSG00000125675, ENSG00000151834, ENSG00000163285, ENSG00000109158, ENSG00000183454, ENSG00000184408, ENSG00000101204, ENSG00000136531, ENSG00000160716, ENSG00000120251, ENSG00000151067, ENSG00000186297, ENSG00000198626, ENSG00000006283, ENSG00000166206, ENSG00000132639, ENSG0000…	170	413	12983	4.62292	7.29398e-10	4.28261e-08
	GOTERM_BP_FAT	GO:0048666~neuron development	24	11.6505	ENSG00000182636, ENSG00000175866, ENSG00000091129, ENSG00000160716, ENSG00000144619, ENSG00000101977, ENSG00000179295, ENSG00000136535, ENSG00000176165, ENSG00000078018, ENSG00000157087, ENSG00000185008, ENSG00000174469, ENSG00000130827, ENSG00000171791, ENSG00000007168, ENSG00000187323, ENSG00000134982, ENSG00000179915, ENSG00000128602, ENSG00000132639, ENSG00000198910, ENSG00000169032, ENSG0000…	186	339	13528	5.14911	2.3265e-10	4.34125e-08
	GOTERM_MF_FAT	GO:0015267~channel activity	25	12.1359	ENSG00000108684, ENSG00000109738, ENSG00000156113, ENSG00000144285, ENSG00000182256, ENSG00000146950, ENSG00000145451, ENSG00000125675, ENSG00000151834, ENSG00000163285, ENSG00000109158, ENSG00000183454, ENSG00000184408, ENSG00000101204, ENSG00000136531, ENSG00000160716, ENSG00000120251, ENSG00000151067, ENSG00000186297, ENSG00000198626, ENSG00000006283, ENSG00000166206, ENSG00000132639, ENSG0000…	170	412	12983	4.63414	6.9463e-10	4.75821e-08
	GOTERM_BP_FAT	GO:0007612~learning	12	5.82524	ENSG00000093010, ENSG00000160716, ENSG00000185345, ENSG00000018625, ENSG00000132535, ENSG00000151067, ENSG00000169676, ENSG00000133703, ENSG00000183454, ENSG00000196712, ENSG00000174775, ENSG00000186297	186	60	13528	14.5462	4.44506e-10	7.54044e-08
	GOTERM_BP_FAT	GO:0048667~cell morphogenesis involved in neuron differentiation	19	9.2233	ENSG00000182636, ENSG00000175866, ENSG00000091129, ENSG00000160716, ENSG00000179295, ENSG00000144619, ENSG00000136535, ENSG00000176165, ENSG00000157087, ENSG00000185008, ENSG00000130827, ENSG00000171791, ENSG00000007168, ENSG00000134982, ENSG00000187323, ENSG00000179915, ENSG00000132639, ENSG00000198910, ENSG00000004848	186	209	13528	6.61193	5.36357e-10	8.34035e-08
	GOTERM_CC_FAT	GO:0005886~plasma membrane	89	43.2039	ENSG00000187764, ENSG00000091129, ENSG00000034053, ENSG00000105976, ENSG00000161681, ENSG00000109738, ENSG00000108684, ENSG00000156113, ENSG00000068366, ENSG00000182256, ENSG00000144290, ENSG00000184113, ENSG00000130827, ENSG00000146950, ENSG00000149927, ENSG00000145451, ENSG00000172915, ENSG00000142089, ENSG00000163285, ENSG00000151834, ENSG00000081803, ENSG00000109158, ENSG00000065989, ENSG0000…	175	3777	12782	1.72109	3.91162e-09	1.3256e-07
	PIR_SUPERFAMILY	PIRSF002443:acetylcholine receptor	10	4.85437	ENSG00000101204, ENSG00000160716, ENSG00000145451, ENSG00000151834, ENSG00000163285, ENSG00000109738, ENSG00000109158, ENSG00000166206, ENSG00000182256, ENSG00000186297	102	38	7396	19.0815	1.35189e-09	1.41948e-07
	GOTERM_BP_FAT	GO:0007409~axonogenesis	18	8.73786	ENSG00000182636, ENSG00000175866, ENSG00000091129, ENSG00000160716, ENSG00000179295, ENSG00000144619, ENSG00000136535, ENSG00000176165, ENSG00000185008, ENSG00000130827, ENSG00000171791, ENSG00000007168, ENSG00000134982, ENSG00000187323, ENSG00000179915, ENSG00000132639, ENSG00000198910, ENSG00000004848	186	193	13528	6.78322	1.17325e-09	1.56378e-07
	GOTERM_BP_FAT	GO:0030030~cell projection organization	24	11.6505	ENSG00000182636, ENSG00000175866, ENSG00000091129, ENSG00000160716, ENSG00000144619, ENSG00000179295, ENSG00000101977, ENSG00000136535, ENSG00000176165, ENSG00000078018, ENSG00000157087, ENSG00000185008, ENSG00000130827, ENSG00000171791, ENSG00000007168, ENSG00000187323, ENSG00000134982, ENSG00000179915, ENSG00000128602, ENSG00000132639, ENSG00000198910, ENSG00000169032, ENSG00000004848, ENSG0000…	186	368	13528	4.74334	1.1622e-09	1.66821e-07
	GOTERM_BP_FAT	GO:0044057~regulation of system process	22	10.6796	ENSG00000102468, ENSG00000185345, ENSG00000160716, ENSG00000018625, ENSG00000144619, ENSG00000179295, ENSG00000120251, ENSG00000151067, ENSG00000169676, ENSG00000133703, ENSG00000130203, ENSG00000157087, ENSG00000156113, ENSG00000106089, ENSG00000104936, ENSG00000132535, ENSG00000198626, ENSG00000006283, ENSG00000183454, ENSG00000164128, ENSG00000174775, ENSG00000169032	186	309	13528	5.17827	1.44782e-09	1.80108e-07
	GOTERM_CC_FAT	GO:0005626~insoluble fraction	35	16.9903	ENSG00000105976, ENSG00000161681, ENSG00000109738, ENSG00000068366, ENSG00000144285, ENSG00000101846, ENSG00000171791, ENSG00000149927, ENSG00000125675, ENSG00000041515, ENSG00000100030, ENSG00000065989, ENSG00000183454, ENSG00000198910, ENSG00000070413, ENSG00000174775, ENSG00000101204, ENSG00000184408, ENSG00000136531, ENSG00000175497, ENSG00000018625, ENSG00000101977, ENSG00000151067, ENSG0000…	175	839	12782	3.04696	7.3224e-09	2.23333e-07
	SP_PIR_KEYWORDS	neurotransmitter receptor	10	4.85437	ENSG00000101204, ENSG00000102468, ENSG00000160716, ENSG00000120251, ENSG00000125675, ENSG00000151834, ENSG00000169676, ENSG00000109158, ENSG00000166206, ENSG00000186297	206	57	19235	16.3814	8.60141e-09	2.47877e-07
	GOTERM_CC_FAT	GO:0005624~membrane fraction	34	16.5049	ENSG00000105976, ENSG00000161681, ENSG00000109738, ENSG00000068366, ENSG00000144285, ENSG00000101846, ENSG00000171791, ENSG00000149927, ENSG00000125675, ENSG00000041515, ENSG00000065989, ENSG00000183454, ENSG00000198910, ENSG00000070413, ENSG00000174775, ENSG00000101204, ENSG00000184408, ENSG00000136531, ENSG00000175497, ENSG00000018625, ENSG00000101977, ENSG00000151067, ENSG00000133703, ENSG0000…	175	809	12782	3.06967	1.08226e-08	3.00081e-07
	GOTERM_BP_FAT	GO:0000902~cell morphogenesis	23	11.165	ENSG00000182636, ENSG00000175866, ENSG00000091129, ENSG00000160716, ENSG00000144619, ENSG00000179295, ENSG00000136535, ENSG00000176165, ENSG00000157087, ENSG00000185008, ENSG00000130827, ENSG00000171791, ENSG00000007168, ENSG00000146950, ENSG00000134982, ENSG00000187323, ENSG00000179915, ENSG00000128602, ENSG00000132639, ENSG00000198910, ENSG00000169032, ENSG00000004848, ENSG00000125863	186	356	13528	4.69892	3.38557e-09	3.94842e-07
	GOTERM_BP_FAT	GO:0006811~ion transport	34	16.5049	ENSG00000108684, ENSG00000109738, ENSG00000156113, ENSG00000144285, ENSG00000182256, ENSG00000144290, ENSG00000181804, ENSG00000125675, ENSG00000145451, ENSG00000151834, ENSG00000163285, ENSG00000109158, ENSG00000166501, ENSG00000183454, ENSG00000004864, ENSG00000101204, ENSG00000184408, ENSG00000136531, ENSG00000160716, ENSG00000018625, ENSG00000120251, ENSG00000151067, ENSG00000157087, ENSG0000…	186	768	13528	3.21987	3.7145e-09	4.07721e-07
	GOTERM_BP_FAT	GO:0032989~cellular component morphogenesis	24	11.6505	ENSG00000182636, ENSG00000175866, ENSG00000091129, ENSG00000160716, ENSG00000144619, ENSG00000179295, ENSG00000106028, ENSG00000136535, ENSG00000176165, ENSG00000157087, ENSG00000185008, ENSG00000130827, ENSG00000171791, ENSG00000007168, ENSG00000146950, ENSG00000187323, ENSG00000134982, ENSG00000179915, ENSG00000128602, ENSG00000132639, ENSG00000198910, ENSG00000169032, ENSG00000004848, ENSG0000…	186	397	13528	4.39685	4.9839e-09	5.16664e-07
	GOTERM_BP_FAT	GO:0030182~neuron differentiation	25	12.1359	ENSG00000091129, ENSG00000174469, ENSG00000156113, ENSG00000130827, ENSG00000171791, ENSG00000187323, ENSG00000128602, ENSG00000198910, ENSG00000004848, ENSG00000169032, ENSG00000182636, ENSG00000175866, ENSG00000160716, ENSG00000144619, ENSG00000101977, ENSG00000179295, ENSG00000136535, ENSG00000176165, ENSG00000078018, ENSG00000185008, ENSG00000157087, ENSG00000007168, ENSG00000134982, ENSG0000…	186	438	13528	4.15132	6.71e-09	6.26043e-07
	GOTERM_BP_FAT	GO:0000904~cell morphogenesis involved in differentiation	19	9.2233	ENSG00000182636, ENSG00000175866, ENSG00000091129, ENSG00000160716, ENSG00000179295, ENSG00000144619, ENSG00000136535, ENSG00000176165, ENSG00000157087, ENSG00000185008, ENSG00000130827, ENSG00000171791, ENSG00000007168, ENSG00000134982, ENSG00000187323, ENSG00000179915, ENSG00000132639, ENSG00000198910, ENSG00000004848	186	244	13528	5.66349	6.38799e-09	6.27367e-07
	INTERPRO	IPR018000:Neurotransmitter-gated ion-channel, conserved site	10	4.85437	ENSG00000101204, ENSG00000160716, ENSG00000145451, ENSG00000151834, ENSG00000163285, ENSG00000109738, ENSG00000109158, ENSG00000166206, ENSG00000182256, ENSG00000186297	201	46	16659	18.0175	3.24736e-09	7.82614e-07
	INTERPRO	IPR006201:Neurotransmitter-gated ion-channel	10	4.85437	ENSG00000101204, ENSG00000160716, ENSG00000145451, ENSG00000151834, ENSG00000163285, ENSG00000109738, ENSG00000109158, ENSG00000166206, ENSG00000182256, ENSG00000186297	201	46	16659	18.0175	3.24736e-09	7.82614e-07
	GOTERM_CC_FAT	GO:0030424~axon	15	7.28155	ENSG00000136531, ENSG00000144619, ENSG00000185008, ENSG00000156113, ENSG00000144285, ENSG00000196712, ENSG00000125675, ENSG00000136750, ENSG00000134982, ENSG00000187323, ENSG00000100030, ENSG00000166206, ENSG00000164128, ENSG00000198910, ENSG00000169032	175	159	12782	6.89057	3.36363e-08	8.54923e-07
	GOTERM_CC_FAT	GO:0000267~cell fraction	39	18.932	ENSG00000105976, ENSG00000161681, ENSG00000109738, ENSG00000068366, ENSG00000144285, ENSG00000101846, ENSG00000171791, ENSG00000149927, ENSG00000125675, ENSG00000041515, ENSG00000100030, ENSG00000124767, ENSG00000065989, ENSG00000183454, ENSG00000198910, ENSG00000169032, ENSG00000070413, ENSG00000174775, ENSG00000101204, ENSG00000184408, ENSG00000136531, ENSG00000175497, ENSG00000102081, ENSG0000…	175	1083	12782	2.63025	4.07238e-08	9.55443e-07
	GOTERM_CC_FAT	GO:0030425~dendrite	15	7.28155	ENSG00000184408, ENSG00000101204, ENSG00000198010, ENSG00000102468, ENSG00000018625, ENSG00000151067, ENSG00000161681, ENSG00000130203, ENSG00000078018, ENSG00000157087, ENSG00000196712, ENSG00000125675, ENSG00000100030, ENSG00000006283, ENSG00000169032	175	163	12782	6.72147	4.61033e-08	1.00439e-06
	INTERPRO	IPR006029:Neurotransmitter-gated ion-channel transmembrane region	10	4.85437	ENSG00000101204, ENSG00000160716, ENSG00000145451, ENSG00000151834, ENSG00000163285, ENSG00000109738, ENSG00000109158, ENSG00000166206, ENSG00000182256, ENSG00000186297	201	45	16659	18.4179	2.6392e-09	1.2721e-06
	INTERPRO	IPR006202:Neurotransmitter-gated ion-channel ligand-binding	10	4.85437	ENSG00000101204, ENSG00000160716, ENSG00000145451, ENSG00000151834, ENSG00000163285, ENSG00000109738, ENSG00000109158, ENSG00000166206, ENSG00000182256, ENSG00000186297	201	45	16659	18.4179	2.6392e-09	1.2721e-06
	GOTERM_CC_FAT	GO:0043025~cell soma	15	7.28155	ENSG00000182636, ENSG00000184408, ENSG00000101204, ENSG00000151067, ENSG00000130203, ENSG00000078018, ENSG00000157087, ENSG00000144285, ENSG00000007168, ENSG00000146950, ENSG00000125675, ENSG00000100030, ENSG00000006283, ENSG00000128602, ENSG00000169032	175	168	12782	6.52143	6.75274e-08	1.37306e-06
	UP_SEQ_FEATURE	topological domain:Extracellular	62	30.0971	ENSG00000187764, ENSG00000091129, ENSG00000105976, ENSG00000109738, ENSG00000108684, ENSG00000155052, ENSG00000156113, ENSG00000174469, ENSG00000110076, ENSG00000182256, ENSG00000144290, ENSG00000184113, ENSG00000130827, ENSG00000154856, ENSG00000145451, ENSG00000163285, ENSG00000151834, ENSG00000187323, ENSG00000165379, ENSG00000109158, ENSG00000183454, ENSG00000128602, ENSG00000198910, ENSG0000…	206	2719	19113	2.11565	6.89358e-09	2.84015e-06
	UP_SEQ_FEATURE	topological domain:Cytoplasmic	72	34.9515	ENSG00000187764, ENSG00000091129, ENSG00000105976, ENSG00000109738, ENSG00000108684, ENSG00000155052, ENSG00000156113, ENSG00000174469, ENSG00000068366, ENSG00000110076, ENSG00000182256, ENSG00000144290, ENSG00000184113, ENSG00000130827, ENSG00000154856, ENSG00000145451, ENSG00000163285, ENSG00000151834, ENSG00000187323, ENSG00000165379, ENSG00000109158, ENSG00000183454, ENSG00000128602, ENSG0000…	206	3374	19113	1.97993	3.53083e-09	2.9094e-06
	SP_PIR_KEYWORDS	transport	43	20.8738	ENSG00000034053, ENSG00000109738, ENSG00000108684, ENSG00000130203, ENSG00000156113, ENSG00000144285, ENSG00000182256, ENSG00000144290, ENSG00000181804, ENSG00000128609, ENSG00000125675, ENSG00000145451, ENSG00000151834, ENSG00000163285, ENSG00000081803, ENSG00000109158, ENSG00000183454, ENSG00000117016, ENSG00000004864, ENSG00000101204, ENSG00000184408, ENSG00000136531, ENSG00000160716, ENSG0000…	206	1670	19235	2.40424	1.21518e-07	3.21008e-06
	SP_PIR_KEYWORDS	transmembrane	88	42.7184	ENSG00000187764, ENSG00000091129, ENSG00000162496, ENSG00000105976, ENSG00000109738, ENSG00000108684, ENSG00000155052, ENSG00000174469, ENSG00000156113, ENSG00000068366, ENSG00000110076, ENSG00000182256, ENSG00000144290, ENSG00000184113, ENSG00000130827, ENSG00000154856, ENSG00000145451, ENSG00000142089, ENSG00000163285, ENSG00000151834, ENSG00000165379, ENSG00000187323, ENSG00000109158, ENSG0000…	206	4973	19235	1.6523	1.58004e-07	3.85287e-06
	GOTERM_MF_FAT	GO:0042165~neurotransmitter binding	12	5.82524	ENSG00000101204, ENSG00000160716, ENSG00000145451, ENSG00000151834, ENSG00000163285, ENSG00000109738, ENSG00000109158, ENSG00000166206, ENSG00000183454, ENSG00000182256, ENSG00000164128, ENSG00000186297	170	103	12983	8.89754	9.30229e-08	4.77904e-06
	GOTERM_BP_FAT	GO:0008542~visual learning	8	3.8835	ENSG00000160716, ENSG00000018625, ENSG00000151067, ENSG00000169676, ENSG00000133703, ENSG00000183454, ENSG00000196712, ENSG00000174775	186	27	13528	21.55	5.62685e-08	4.99985e-06
	GOTERM_CC_FAT	GO:0033267~axon part	9	4.36893	ENSG00000125675, ENSG00000100030, ENSG00000134982, ENSG00000166206, ENSG00000185008, ENSG00000156113, ENSG00000144285, ENSG00000198910, ENSG00000169032	175	54	12782	12.1733	6.1261e-07	1.16778e-05
	GOTERM_CC_FAT	GO:0044463~cell projection part	16	7.76699	ENSG00000184408, ENSG00000102468, ENSG00000018625, ENSG00000169676, ENSG00000151067, ENSG00000078018, ENSG00000185008, ENSG00000156113, ENSG00000144285, ENSG00000125675, ENSG00000100030, ENSG00000134982, ENSG00000065989, ENSG00000166206, ENSG00000198910, ENSG00000169032	175	234	12782	4.99419	7.01502e-07	1.25857e-05
	GOTERM_BP_FAT	GO:0007632~visual behavior	8	3.8835	ENSG00000160716, ENSG00000018625, ENSG00000151067, ENSG00000169676, ENSG00000133703, ENSG00000183454, ENSG00000196712, ENSG00000174775	186	31	13528	18.7693	1.59093e-07	1.34939e-05
	GOTERM_BP_FAT	GO:0050801~ion homeostasis	22	10.6796	ENSG00000101204, ENSG00000184408, ENSG00000160716, ENSG00000018625, ENSG00000151067, ENSG00000169676, ENSG00000130203, ENSG00000109738, ENSG00000157087, ENSG00000156113, ENSG00000144285, ENSG00000196712, ENSG00000144290, ENSG00000181804, ENSG00000171791, ENSG00000104936, ENSG00000198626, ENSG00000006283, ENSG00000183454, ENSG00000166501, ENSG00000164128, ENSG00000198689	186	409	13528	3.91219	1.90291e-07	1.54382e-05
	GOTERM_BP_FAT	GO:0007626~locomotory behavior	18	8.73786	ENSG00000101204, ENSG00000171316, ENSG00000185345, ENSG00000160716, ENSG00000034053, ENSG00000018625, ENSG00000151067, ENSG00000109738, ENSG00000157087, ENSG00000185008, ENSG00000156113, ENSG00000144285, ENSG00000130827, ENSG00000007168, ENSG00000100030, ENSG00000164128, ENSG00000174775, ENSG00000169032	186	274	13528	4.77796	2.15005e-07	1.67165e-05
	GOTERM_MF_FAT	GO:0030594~neurotransmitter receptor activity	11	5.33981	ENSG00000101204, ENSG00000160716, ENSG00000145451, ENSG00000151834, ENSG00000163285, ENSG00000109738, ENSG00000109158, ENSG00000166206, ENSG00000182256, ENSG00000164128, ENSG00000186297	170	95	12983	8.84291	4.17027e-07	1.9044e-05
	GOTERM_BP_FAT	GO:0030534~adult behavior	11	5.33981	ENSG00000101204, ENSG00000171316, ENSG00000007168, ENSG00000160716, ENSG00000185345, ENSG00000105976, ENSG00000018625, ENSG00000151067, ENSG00000109738, ENSG00000156113, ENSG00000144285	186	86	13528	9.30283	2.58364e-07	1.92841e-05
	GOTERM_BP_FAT	GO:0001505~regulation of neurotransmitter levels	10	4.85437	ENSG00000093010, ENSG00000008056, ENSG00000185345, ENSG00000149927, ENSG00000018625, ENSG00000151834, ENSG00000136750, ENSG00000189221, ENSG00000106089, ENSG00000132639	186	67	13528	10.8554	2.97431e-07	2.13462e-05
	GOTERM_BP_FAT	GO:0050804~regulation of synaptic transmission	13	6.31068	ENSG00000185345, ENSG00000160716, ENSG00000102468, ENSG00000120251, ENSG00000144619, ENSG00000169676, ENSG00000133703, ENSG00000130203, ENSG00000157087, ENSG00000106089, ENSG00000132535, ENSG00000183454, ENSG00000174775	186	136	13528	6.95225	3.4717e-07	2.3993e-05
	GOTERM_MF_FAT	GO:0031404~chloride ion binding	10	4.85437	ENSG00000146938, ENSG00000145451, ENSG00000151834, ENSG00000163285, ENSG00000109738, ENSG00000109158, ENSG00000166206, ENSG00000182256, ENSG00000186297, ENSG00000073464	170	77	12983	9.91826	6.55129e-07	2.69255e-05
	SP_PIR_KEYWORDS	chloride	9	4.36893	ENSG00000145451, ENSG00000151834, ENSG00000163285, ENSG00000109738, ENSG00000109158, ENSG00000166206, ENSG00000182256, ENSG00000186297, ENSG00000073464	206	75	19235	11.2049	1.3287e-06	3.00852e-05
	UP_SEQ_FEATURE	transmembrane region	88	42.7184	ENSG00000187764, ENSG00000091129, ENSG00000162496, ENSG00000105976, ENSG00000109738, ENSG00000108684, ENSG00000155052, ENSG00000174469, ENSG00000156113, ENSG00000068366, ENSG00000110076, ENSG00000182256, ENSG00000144290, ENSG00000184113, ENSG00000130827, ENSG00000154856, ENSG00000145451, ENSG00000142089, ENSG00000163285, ENSG00000151834, ENSG00000165379, ENSG00000187323, ENSG00000109158, ENSG0000…	206	4911	19113	1.66255	1.17505e-07	3.22742e-05
	INTERPRO	IPR006028:Gamma-aminobutyric acid A receptor	7	3.39806	ENSG00000145451, ENSG00000151834, ENSG00000163285, ENSG00000109158, ENSG00000166206, ENSG00000182256, ENSG00000186297	201	23	16659	25.2245	2.36537e-07	3.80029e-05
	SP_PIR_KEYWORDS	chloride channel	8	3.8835	ENSG00000145451, ENSG00000151834, ENSG00000163285, ENSG00000109738, ENSG00000109158, ENSG00000166206, ENSG00000182256, ENSG00000186297	206	56	19235	13.3391	2.10056e-06	4.43909e-05
	GOTERM_BP_FAT	GO:0051969~regulation of transmission of nerve impulse	13	6.31068	ENSG00000185345, ENSG00000160716, ENSG00000102468, ENSG00000120251, ENSG00000144619, ENSG00000169676, ENSG00000133703, ENSG00000130203, ENSG00000157087, ENSG00000106089, ENSG00000132535, ENSG00000183454, ENSG00000174775	186	147	13528	6.43201	8.05135e-07	5.36551e-05
	SP_PIR_KEYWORDS	glycoprotein	76	36.8932	ENSG00000187764, ENSG00000091129, ENSG00000105976, ENSG00000109738, ENSG00000108684, ENSG00000155052, ENSG00000174469, ENSG00000110076, ENSG00000182256, ENSG00000130827, ENSG00000154856, ENSG00000187664, ENSG00000145451, ENSG00000163285, ENSG00000151834, ENSG00000165379, ENSG00000187323, ENSG00000109158, ENSG00000118785, ENSG00000183454, ENSG00000128602, ENSG00000198910, ENSG00000070413, ENSG0000…	206	4318	19235	1.64345	2.80946e-06	5.56609e-05
	GOTERM_BP_FAT	GO:0031644~regulation of neurological system process	13	6.31068	ENSG00000185345, ENSG00000160716, ENSG00000102468, ENSG00000120251, ENSG00000144619, ENSG00000169676, ENSG00000133703, ENSG00000130203, ENSG00000157087, ENSG00000106089, ENSG00000132535, ENSG00000183454, ENSG00000174775	186	153	13528	6.17977	1.23551e-06	7.94953e-05
	GOTERM_CC_FAT	GO:0014069~postsynaptic density	9	4.36893	ENSG00000184408, ENSG00000198010, ENSG00000162105, ENSG00000120251, ENSG00000125675, ENSG00000132535, ENSG00000151067, ENSG00000161681, ENSG00000183454	175	71	12782	9.25859	5.14609e-06	8.7194e-05
	GOTERM_BP_FAT	GO:0006821~chloride transport	9	4.36893	ENSG00000145451, ENSG00000151834, ENSG00000163285, ENSG00000109738, ENSG00000109158, ENSG00000182256, ENSG00000144290, ENSG00000186297, ENSG00000073464	186	61	13528	10.7308	1.66727e-06	0.000103699
	GOTERM_MF_FAT	GO:0043168~anion binding	10	4.85437	ENSG00000146938, ENSG00000145451, ENSG00000151834, ENSG00000163285, ENSG00000109738, ENSG00000109158, ENSG00000166206, ENSG00000182256, ENSG00000186297, ENSG00000073464	170	92	12983	8.30115	2.98611e-06	0.000111566
	GOTERM_BP_FAT	GO:0048878~chemical homeostasis	23	11.165	ENSG00000101204, ENSG00000184408, ENSG00000160716, ENSG00000018625, ENSG00000179295, ENSG00000151067, ENSG00000169676, ENSG00000130203, ENSG00000109738, ENSG00000157087, ENSG00000156113, ENSG00000144285, ENSG00000196712, ENSG00000144290, ENSG00000181804, ENSG00000104936, ENSG00000171791, ENSG00000198626, ENSG00000006283, ENSG00000183454, ENSG00000166501, ENSG00000164128, ENSG00000198689	186	512	13528	3.26722	1.94888e-06	0.000117303
	GOTERM_MF_FAT	GO:0004890~GABA-A receptor activity	6	2.91262	ENSG00000151834, ENSG00000163285, ENSG00000109158, ENSG00000166206, ENSG00000182256, ENSG00000186297	170	19	12983	24.117	3.53348e-06	0.000121015
	GOTERM_MF_FAT	GO:0005254~chloride channel activity	9	4.36893	ENSG00000145451, ENSG00000151834, ENSG00000163285, ENSG00000109738, ENSG00000109158, ENSG00000166206, ENSG00000182256, ENSG00000186297, ENSG00000073464	170	72	12983	9.54632	4.1164e-06	0.000130133
	GOTERM_CC_FAT	GO:0034707~chloride channel complex	8	3.8835	ENSG00000145451, ENSG00000151834, ENSG00000163285, ENSG00000109738, ENSG00000109158, ENSG00000166206, ENSG00000182256, ENSG00000186297	175	55	12782	10.624	8.98449e-06	0.000137005
	GOTERM_CC_FAT	GO:0008021~synaptic vesicle	9	4.36893	ENSG00000103528, ENSG00000008056, ENSG00000149927, ENSG00000120251, ENSG00000151834, ENSG00000136750, ENSG00000008282, ENSG00000106089, ENSG00000164128	175	76	12782	8.64947	8.60858e-06	0.000138181
	GOTERM_BP_FAT	GO:0042592~homeostatic process	28	13.5922	ENSG00000102468, ENSG00000130203, ENSG00000109738, ENSG00000156113, ENSG00000144285, ENSG00000144290, ENSG00000181804, ENSG00000171791, ENSG00000183454, ENSG00000166501, ENSG00000164128, ENSG00000102265, ENSG00000184408, ENSG00000101204, ENSG00000160716, ENSG00000179295, ENSG00000018625, ENSG00000169676, ENSG00000151067, ENSG00000157087, ENSG00000005339, ENSG00000196712, ENSG00000167522, ENSG0000…	186	751	13528	2.71168	3.76942e-06	0.000213121
	GOTERM_BP_FAT	GO:0006873~cellular ion homeostasis	19	9.2233	ENSG00000101204, ENSG00000184408, ENSG00000160716, ENSG00000018625, ENSG00000151067, ENSG00000169676, ENSG00000109738, ENSG00000130203, ENSG00000157087, ENSG00000156113, ENSG00000144285, ENSG00000196712, ENSG00000171791, ENSG00000104936, ENSG00000198626, ENSG00000006283, ENSG00000183454, ENSG00000166501, ENSG00000164128	186	374	13528	3.6949	3.74947e-06	0.000218618
	GOTERM_MF_FAT	GO:0005253~anion channel activity	9	4.36893	ENSG00000145451, ENSG00000151834, ENSG00000163285, ENSG00000109738, ENSG00000109158, ENSG00000166206, ENSG00000182256, ENSG00000186297, ENSG00000073464	170	78	12983	8.81199	7.54742e-06	0.000221547
	GOTERM_BP_FAT	GO:0019233~sensory perception of pain	7	3.39806	ENSG00000101204, ENSG00000182636, ENSG00000102468, ENSG00000160716, ENSG00000100030, ENSG00000183454, ENSG00000164128	186	32	13528	15.9099	4.0663e-06	0.000223144
	GOTERM_BP_FAT	GO:0006820~anion transport	12	5.82524	ENSG00000145451, ENSG00000151834, ENSG00000163285, ENSG00000115840, ENSG00000106688, ENSG00000109738, ENSG00000109158, ENSG00000182256, ENSG00000004864, ENSG00000144290, ENSG00000186297, ENSG00000073464	186	143	13528	6.10332	4.19027e-06	0.000223377
	GOTERM_BP_FAT	GO:0055082~cellular chemical homeostasis	19	9.2233	ENSG00000101204, ENSG00000184408, ENSG00000160716, ENSG00000018625, ENSG00000151067, ENSG00000169676, ENSG00000109738, ENSG00000130203, ENSG00000157087, ENSG00000156113, ENSG00000144285, ENSG00000196712, ENSG00000171791, ENSG00000104936, ENSG00000198626, ENSG00000006283, ENSG00000183454, ENSG00000166501, ENSG00000164128	186	380	13528	3.63656	4.68028e-06	0.000242566
	GOTERM_MF_FAT	GO:0016917~GABA receptor activity	6	2.91262	ENSG00000151834, ENSG00000163285, ENSG00000109158, ENSG00000166206, ENSG00000182256, ENSG00000186297	170	24	12983	19.0926	1.22526e-05	0.000335668
	KEGG_PATHWAY	hsa04720:Long-term potentiation	10	4.85437	ENSG00000120251, ENSG00000151067, ENSG00000100030, ENSG00000133703, ENSG00000166501, ENSG00000183454, ENSG00000005339, ENSG00000157764, ENSG00000174775, ENSG00000169032	94	68	5085	7.95526	3.14269e-06	0.000383335
	GOTERM_BP_FAT	GO:0008344~adult locomotory behavior	8	3.8835	ENSG00000171316, ENSG00000007168, ENSG00000185345, ENSG00000018625, ENSG00000151067, ENSG00000109738, ENSG00000156113, ENSG00000144285	186	54	13528	10.775	8.21813e-06	0.000414376
	SP_PIR_KEYWORDS	alternative splicing	110	53.3981	ENSG00000091129, ENSG00000171316, ENSG00000185345, ENSG00000105976, ENSG00000111783, ENSG00000156113, ENSG00000110076, ENSG00000144290, ENSG00000008441, ENSG00000149929, ENSG00000124313, ENSG00000145451, ENSG00000102103, ENSG00000065989, ENSG00000198910, ENSG00000172379, ENSG00000077809, ENSG00000198010, ENSG00000184634, ENSG00000102081, ENSG00000114062, ENSG00000165194, ENSG00000120251, ENSG0000…	206	7488	19235	1.37168	2.28048e-05	0.000425156
	GOTERM_MF_FAT	GO:0008509~anion transmembrane transporter activity	11	5.33981	ENSG00000145451, ENSG00000151834, ENSG00000163285, ENSG00000106688, ENSG00000109738, ENSG00000109158, ENSG00000166206, ENSG00000182256, ENSG00000144290, ENSG00000186297, ENSG00000073464	170	147	12983	5.71481	2.19291e-05	0.000563151
	GOTERM_BP_FAT	GO:0051960~regulation of nervous system development	13	6.31068	ENSG00000187764, ENSG00000091129, ENSG00000160716, ENSG00000144619, ENSG00000176165, ENSG00000130203, ENSG00000185008, ENSG00000196712, ENSG00000130827, ENSG00000171791, ENSG00000118785, ENSG00000128602, ENSG00000132639	186	192	13528	4.92451	1.30081e-05	0.000638567
	GOTERM_BP_FAT	GO:0042391~regulation of membrane potential	11	5.33981	ENSG00000184408, ENSG00000101204, ENSG00000171791, ENSG00000160716, ENSG00000104936, ENSG00000109738, ENSG00000006283, ENSG00000156113, ENSG00000183454, ENSG00000144285, ENSG00000196712	186	134	13528	5.97047	1.51088e-05	0.000722644
	GOTERM_BP_FAT	GO:0021953~central nervous system neuron differentiation	7	3.39806	ENSG00000130827, ENSG00000007168, ENSG00000160716, ENSG00000176165, ENSG00000187323, ENSG00000128602, ENSG00000004848	186	40	13528	12.728	1.57288e-05	0.000733484
	GOTERM_BP_FAT	GO:0050767~regulation of neurogenesis	12	5.82524	ENSG00000187764, ENSG00000130827, ENSG00000091129, ENSG00000171791, ENSG00000160716, ENSG00000144619, ENSG00000176165, ENSG00000130203, ENSG00000185008, ENSG00000118785, ENSG00000128602, ENSG00000196712	186	166	13528	5.25768	1.74145e-05	0.000792264
	SP_PIR_KEYWORDS	cell membrane	44	21.3592	ENSG00000091129, ENSG00000102468, ENSG00000161681, ENSG00000109738, ENSG00000108684, ENSG00000182256, ENSG00000144290, ENSG00000184113, ENSG00000146950, ENSG00000125675, ENSG00000145451, ENSG00000163285, ENSG00000136750, ENSG00000151834, ENSG00000109158, ENSG00000065989, ENSG00000183454, ENSG00000164128, ENSG00000198910, ENSG00000174775, ENSG00000113100, ENSG00000101204, ENSG00000184408, ENSG0000…	206	2194	19235	1.87258	5.33022e-05	0.000938296
	GOTERM_BP_FAT	GO:0019725~cellular homeostasis	20	9.70874	ENSG00000101204, ENSG00000184408, ENSG00000160716, ENSG00000018625, ENSG00000151067, ENSG00000169676, ENSG00000109738, ENSG00000130203, ENSG00000157087, ENSG00000156113, ENSG00000144285, ENSG00000196712, ENSG00000171791, ENSG00000104936, ENSG00000198626, ENSG00000134982, ENSG00000006283, ENSG00000183454, ENSG00000166501, ENSG00000164128	186	466	13528	3.12151	2.12915e-05	0.000945514
	GOTERM_BP_FAT	GO:0001764~neuron migration	8	3.8835	ENSG00000119042, ENSG00000182636, ENSG00000091129, ENSG00000007168, ENSG00000105976, ENSG00000173406, ENSG00000187323, ENSG00000004848	186	64	13528	9.0914	2.56932e-05	0.00111436
	GOTERM_BP_FAT	GO:0048167~regulation of synaptic plasticity	8	3.8835	ENSG00000144619, ENSG00000132535, ENSG00000169676, ENSG00000133703, ENSG00000130203, ENSG00000157087, ENSG00000183454, ENSG00000174775	186	64	13528	9.0914	2.56932e-05	0.00111436
	GOTERM_BP_FAT	GO:0006928~cell motion	20	9.70874	ENSG00000119042, ENSG00000182636, ENSG00000091129, ENSG00000105976, ENSG00000144619, ENSG00000173406, ENSG00000136535, ENSG00000176165, ENSG00000185008, ENSG00000130827, ENSG00000007168, ENSG00000146950, ENSG00000134982, ENSG00000187323, ENSG00000179915, ENSG00000128602, ENSG00000198910, ENSG00000169032, ENSG00000004848, ENSG00000149930	186	475	13528	3.06237	2.77087e-05	0.00117443
	GOTERM_BP_FAT	GO:0060341~regulation of cellular localization	14	6.79612	ENSG00000101204, ENSG00000171316, ENSG00000185345, ENSG00000160716, ENSG00000102468, ENSG00000179295, ENSG00000106089, ENSG00000196712, ENSG00000149927, ENSG00000134982, ENSG00000198626, ENSG00000128602, ENSG00000132639, ENSG00000164128	186	248	13528	4.10579	3.66342e-05	0.00151797
	GOTERM_MF_FAT	GO:0005261~cation channel activity	14	6.79612	ENSG00000184408, ENSG00000101204, ENSG00000136531, ENSG00000160716, ENSG00000151067, ENSG00000108684, ENSG00000156113, ENSG00000144285, ENSG00000146950, ENSG00000198626, ENSG00000006283, ENSG00000183454, ENSG00000132639, ENSG00000100346	170	275	12983	3.88796	6.29228e-05	0.00152014
	GOTERM_BP_FAT	GO:0015698~inorganic anion transport	9	4.36893	ENSG00000145451, ENSG00000151834, ENSG00000163285, ENSG00000109738, ENSG00000109158, ENSG00000182256, ENSG00000144290, ENSG00000186297, ENSG00000073464	186	93	13528	7.0385	3.97404e-05	0.00161081
	SP_PIR_KEYWORDS	palmitate	11	5.33981	ENSG00000120251, ENSG00000125675, ENSG00000132535, ENSG00000163285, ENSG00000169676, ENSG00000136750, ENSG00000133703, ENSG00000182256, ENSG00000164128, ENSG00000132639, ENSG00000174775	206	213	19235	4.82212	9.90571e-05	0.00165141
	SP_PIR_KEYWORDS	signal	57	27.6699	ENSG00000187764, ENSG00000091129, ENSG00000105976, ENSG00000109738, ENSG00000155052, ENSG00000174469, ENSG00000110076, ENSG00000182256, ENSG00000130827, ENSG00000154856, ENSG00000187664, ENSG00000145451, ENSG00000163285, ENSG00000151834, ENSG00000187323, ENSG00000165379, ENSG00000109158, ENSG00000183454, ENSG00000118785, ENSG00000128602, ENSG00000198910, ENSG00000070413, ENSG00000165194, ENSG0000…	206	3250	19235	1.63763	0.000115259	0.0018253
	KEGG_PATHWAY	hsa05211:Renal cell carcinoma	9	4.36893	ENSG00000105976, ENSG00000179295, ENSG00000100030, ENSG00000133703, ENSG00000005339, ENSG00000157764, ENSG00000172379, ENSG00000174775, ENSG00000169032	94	70	5085	6.95517	3.44405e-05	0.0020987
	GOTERM_MF_FAT	GO:0043176~amine binding	9	4.36893	ENSG00000101204, ENSG00000166913, ENSG00000102468, ENSG00000160716, ENSG00000145451, ENSG00000169676, ENSG00000106688, ENSG00000109738, ENSG00000183454	170	110	12983	6.2485	9.27158e-05	0.00211487
	GOTERM_MF_FAT	GO:0046873~metal ion transmembrane transporter activity	15	7.28155	ENSG00000184408, ENSG00000101204, ENSG00000136531, ENSG00000160716, ENSG00000151067, ENSG00000108684, ENSG00000157087, ENSG00000156113, ENSG00000144285, ENSG00000146950, ENSG00000198626, ENSG00000006283, ENSG00000183454, ENSG00000132639, ENSG00000100346	170	328	12983	3.49256	9.83306e-05	0.00212489
	SP_PIR_KEYWORDS	calcium	22	10.6796	ENSG00000165194, ENSG00000040731, ENSG00000151067, ENSG00000157087, ENSG00000156113, ENSG00000111670, ENSG00000110076, ENSG00000101846, ENSG00000106236, ENSG00000103528, ENSG00000149927, ENSG00000184226, ENSG00000115840, ENSG00000198626, ENSG00000081803, ENSG00000006283, ENSG00000183454, ENSG00000166501, ENSG00000179915, ENSG00000004864, ENSG00000100346, ENSG00000113100	206	803	19235	2.55819	0.000141709	0.002137
	GOTERM_MF_FAT	GO:0019904~protein domain specific binding	15	7.28155	ENSG00000175866, ENSG00000198010, ENSG00000184634, ENSG00000179295, ENSG00000120251, ENSG00000133703, ENSG00000198929, ENSG00000157087, ENSG00000166913, ENSG00000171791, ENSG00000162105, ENSG00000146950, ENSG00000125675, ENSG00000128512, ENSG00000197283	170	331	12983	3.4609	0.000108273	0.00222265
	UP_SEQ_FEATURE	glycosylation site:N-linked (GlcNAc...)	72	34.9515	ENSG00000187764, ENSG00000091129, ENSG00000105976, ENSG00000109738, ENSG00000108684, ENSG00000155052, ENSG00000174469, ENSG00000110076, ENSG00000182256, ENSG00000130827, ENSG00000154856, ENSG00000187664, ENSG00000145451, ENSG00000163285, ENSG00000151834, ENSG00000187323, ENSG00000165379, ENSG00000109158, ENSG00000118785, ENSG00000183454, ENSG00000128602, ENSG00000198910, ENSG00000070413, ENSG0000…	206	4129	19113	1.61789	1.11272e-05	0.0022896
	UP_SEQ_FEATURE	splice variant	111	53.8835	ENSG00000091129, ENSG00000171316, ENSG00000185345, ENSG00000105976, ENSG00000111783, ENSG00000156113, ENSG00000110076, ENSG00000144290, ENSG00000008441, ENSG00000149929, ENSG00000124313, ENSG00000145451, ENSG00000102103, ENSG00000065989, ENSG00000198910, ENSG00000172379, ENSG00000077809, ENSG00000198010, ENSG00000184634, ENSG00000102081, ENSG00000114062, ENSG00000165194, ENSG00000120251, ENSG0000…	206	7458	19113	1.3809	1.39138e-05	0.00229038
	SP_PIR_KEYWORDS	neurogenesis	9	4.36893	ENSG00000187764, ENSG00000007168, ENSG00000046653, ENSG00000049618, ENSG00000173406, ENSG00000081189, ENSG00000185008, ENSG00000198910, ENSG00000004848	206	146	19235	5.75592	0.000174181	0.00250687
	SP_PIR_KEYWORDS	transmembrane protein	19	9.2233	ENSG00000101204, ENSG00000153707, ENSG00000102468, ENSG00000160716, ENSG00000018625, ENSG00000105976, ENSG00000169676, ENSG00000134250, ENSG00000186297, ENSG00000101846, ENSG00000093010, ENSG00000125675, ENSG00000155093, ENSG00000106688, ENSG00000198626, ENSG00000187323, ENSG00000206503, ENSG00000008282, ENSG00000198910	206	642	19235	2.7634	0.000185831	0.00255819
	GOTERM_BP_FAT	GO:0021954~central nervous system neuron development	6	2.91262	ENSG00000130827, ENSG00000007168, ENSG00000160716, ENSG00000176165, ENSG00000187323, ENSG00000004848	186	32	13528	13.6371	6.76098e-05	0.00268074
	GOTERM_BP_FAT	GO:0030001~metal ion transport	19	9.2233	ENSG00000101204, ENSG00000184408, ENSG00000136531, ENSG00000160716, ENSG00000018625, ENSG00000151067, ENSG00000108684, ENSG00000157087, ENSG00000156113, ENSG00000185339, ENSG00000144285, ENSG00000144290, ENSG00000181804, ENSG00000198626, ENSG00000006283, ENSG00000183454, ENSG00000166501, ENSG00000198689, ENSG00000100346	186	465	13528	2.97181	6.94402e-05	0.00269594
	GOTERM_BP_FAT	GO:0045664~regulation of neuron differentiation	10	4.85437	ENSG00000187764, ENSG00000130827, ENSG00000091129, ENSG00000171791, ENSG00000160716, ENSG00000144619, ENSG00000176165, ENSG00000130203, ENSG00000185008, ENSG00000118785	186	133	13528	5.46851	8.73583e-05	0.00332136
	GOTERM_CC_FAT	GO:0030672~synaptic vesicle membrane	5	2.42718	ENSG00000008056, ENSG00000120251, ENSG00000151834, ENSG00000136750, ENSG00000106089	175	23	12782	15.8783	0.000239957	0.00347944
	GOTERM_BP_FAT	GO:0022037~metencephalon development	6	2.91262	ENSG00000171791, ENSG00000111783, ENSG00000041515, ENSG00000173406, ENSG00000157087, ENSG00000128602	186	35	13528	12.4682	0.000105431	0.00392718
	GOTERM_BP_FAT	GO:0050890~cognition	28	13.5922	ENSG00000171316, ENSG00000102468, ENSG00000185345, ENSG00000162496, ENSG00000164904, ENSG00000109738, ENSG00000068366, ENSG00000101846, ENSG00000100030, ENSG00000183454, ENSG00000164128, ENSG00000174775, ENSG00000125863, ENSG00000182636, ENSG00000101204, ENSG00000160716, ENSG00000018625, ENSG00000151067, ENSG00000169676, ENSG00000133703, ENSG00000157087, ENSG00000196712, ENSG00000186297, ENSG0000…	186	909	13528	2.24034	0.000109749	0.00393078
	GOTERM_BP_FAT	GO:0007411~axon guidance	9	4.36893	ENSG00000130827, ENSG00000144619, ENSG00000136535, ENSG00000176165, ENSG00000187323, ENSG00000185008, ENSG00000179915, ENSG00000198910, ENSG00000004848	186	107	13528	6.11758	0.000108123	0.00394844
	GOTERM_BP_FAT	GO:0009416~response to light stimulus	10	4.85437	ENSG00000171791, ENSG00000160716, ENSG00000018625, ENSG00000151067, ENSG00000169676, ENSG00000133703, ENSG00000183454, ENSG00000154767, ENSG00000196712, ENSG00000174775	186	138	13528	5.27038	0.000116046	0.00407759
	GOTERM_BP_FAT	GO:0048168~regulation of neuronal synaptic plasticity	6	2.91262	ENSG00000132535, ENSG00000169676, ENSG00000133703, ENSG00000130203, ENSG00000183454, ENSG00000174775	186	36	13528	12.1219	0.000121089	0.00410006
	GOTERM_BP_FAT	GO:0060284~regulation of cell development	12	5.82524	ENSG00000187764, ENSG00000130827, ENSG00000091129, ENSG00000171791, ENSG00000160716, ENSG00000144619, ENSG00000176165, ENSG00000130203, ENSG00000185008, ENSG00000118785, ENSG00000128602, ENSG00000196712	186	205	13528	4.25744	0.000119516	0.00412167
	GOTERM_CC_FAT	GO:0005887~integral to plasma membrane	32	15.534	ENSG00000153707, ENSG00000091129, ENSG00000102468, ENSG00000105976, ENSG00000108684, ENSG00000109738, ENSG00000156113, ENSG00000144285, ENSG00000146938, ENSG00000145451, ENSG00000109158, ENSG00000183454, ENSG00000164128, ENSG00000004864, ENSG00000101204, ENSG00000184408, ENSG00000136531, ENSG00000160716, ENSG00000018625, ENSG00000169676, ENSG00000134250, ENSG00000186297, ENSG00000145242, ENSG0000…	175	1188	12782	1.96741	0.000298475	0.00413002
	KEGG_PATHWAY	hsa04360:Axon guidance	11	5.33981	ENSG00000187764, ENSG00000130827, ENSG00000105976, ENSG00000106123, ENSG00000100030, ENSG00000187323, ENSG00000133703, ENSG00000185008, ENSG00000198910, ENSG00000174775, ENSG00000145242	94	129	5085	4.61282	0.000105398	0.00427725
	GOTERM_BP_FAT	GO:0007214~gamma-aminobutyric acid signaling pathway	5	2.42718	ENSG00000151834, ENSG00000163285, ENSG00000109158, ENSG00000182256, ENSG00000186297	186	20	13528	18.1828	0.000138193	0.0045141
	GOTERM_BP_FAT	GO:0006836~neurotransmitter transport	8	3.8835	ENSG00000008056, ENSG00000185345, ENSG00000149927, ENSG00000018625, ENSG00000151834, ENSG00000117016, ENSG00000106089, ENSG00000132639	186	83	13528	7.01023	0.000138062	0.00459016
	GOTERM_BP_FAT	GO:0055080~cation homeostasis	14	6.79612	ENSG00000018625, ENSG00000169676, ENSG00000151067, ENSG00000130203, ENSG00000156113, ENSG00000157087, ENSG00000144290, ENSG00000181804, ENSG00000171791, ENSG00000198626, ENSG00000006283, ENSG00000166501, ENSG00000164128, ENSG00000198689	186	286	13528	3.56027	0.000155457	0.00498934
	GOTERM_BP_FAT	GO:0030902~hindbrain development	7	3.39806	ENSG00000171791, ENSG00000111783, ENSG00000041515, ENSG00000136535, ENSG00000173406, ENSG00000157087, ENSG00000128602	186	60	13528	8.4853	0.000163593	0.00516105
	GOTERM_BP_FAT	GO:0008038~neuron recognition	5	2.42718	ENSG00000182636, ENSG00000091129, ENSG00000144619, ENSG00000176165, ENSG00000174469	186	21	13528	17.3169	0.000168893	0.00523925
	GOTERM_BP_FAT	GO:0048169~regulation of long-term neuronal synaptic plasticity	5	2.42718	ENSG00000132535, ENSG00000169676, ENSG00000133703, ENSG00000183454, ENSG00000174775	186	21	13528	17.3169	0.000168893	0.00523925
	GOTERM_CC_FAT	GO:0034703~cation channel complex	9	4.36893	ENSG00000184408, ENSG00000136531, ENSG00000151067, ENSG00000198626, ENSG00000006283, ENSG00000156113, ENSG00000144285, ENSG00000132639, ENSG00000100346	175	132	12782	4.98	0.000441143	0.00559174
	GOTERM_CC_FAT	GO:0030136~clathrin-coated vesicle	9	4.36893	ENSG00000103528, ENSG00000008056, ENSG00000149927, ENSG00000120251, ENSG00000151834, ENSG00000136750, ENSG00000008282, ENSG00000106089, ENSG00000164128	175	132	12782	4.98	0.000441143	0.00559174
	GOTERM_CC_FAT	GO:0031226~intrinsic to plasma membrane	32	15.534	ENSG00000153707, ENSG00000091129, ENSG00000102468, ENSG00000105976, ENSG00000108684, ENSG00000109738, ENSG00000156113, ENSG00000144285, ENSG00000146938, ENSG00000145451, ENSG00000109158, ENSG00000183454, ENSG00000164128, ENSG00000004864, ENSG00000101204, ENSG00000184408, ENSG00000136531, ENSG00000160716, ENSG00000018625, ENSG00000169676, ENSG00000134250, ENSG00000186297, ENSG00000145242, ENSG0000…	175	1215	12782	1.92369	0.000440616	0.0058272
	GOTERM_BP_FAT	GO:0050905~neuromuscular process	7	3.39806	ENSG00000007168, ENSG00000185345, ENSG00000109738, ENSG00000157087, ENSG00000156113, ENSG00000183454, ENSG00000144285	186	62	13528	8.21159	0.000196394	0.00599031
	GOTERM_BP_FAT	GO:0006812~cation transport	20	9.70874	ENSG00000101204, ENSG00000184408, ENSG00000136531, ENSG00000160716, ENSG00000018625, ENSG00000151067, ENSG00000108684, ENSG00000157087, ENSG00000156113, ENSG00000185339, ENSG00000144285, ENSG00000144290, ENSG00000071553, ENSG00000181804, ENSG00000198626, ENSG00000006283, ENSG00000183454, ENSG00000166501, ENSG00000198689, ENSG00000100346	186	553	13528	2.63042	0.00020713	0.00611684
	GOTERM_BP_FAT	GO:0007628~adult walking behavior	5	2.42718	ENSG00000171316, ENSG00000151067, ENSG00000109738, ENSG00000156113, ENSG00000144285	186	22	13528	16.5298	0.00020423	0.00612843
	GOTERM_BP_FAT	GO:0031344~regulation of cell projection organization	8	3.8835	ENSG00000187764, ENSG00000130827, ENSG00000091129, ENSG00000160716, ENSG00000134982, ENSG00000130203, ENSG00000185008, ENSG00000118785	186	89	13528	6.53763	0.000213893	0.00621757
	GOTERM_BP_FAT	GO:0007155~cell adhesion	23	11.165	ENSG00000187764, ENSG00000183628, ENSG00000091129, ENSG00000165194, ENSG00000144619, ENSG00000173406, ENSG00000040731, ENSG00000155052, ENSG00000185008, ENSG00000174469, ENSG00000110076, ENSG00000184113, ENSG00000187664, ENSG00000171791, ENSG00000146938, ENSG00000184226, ENSG00000134982, ENSG00000118785, ENSG00000179915, ENSG00000198910, ENSG00000149930, ENSG00000070413, ENSG00000113100	186	700	13528	2.38974	0.000229951	0.00658039
	GOTERM_BP_FAT	GO:0022610~biological adhesion	23	11.165	ENSG00000187764, ENSG00000183628, ENSG00000091129, ENSG00000165194, ENSG00000144619, ENSG00000173406, ENSG00000040731, ENSG00000155052, ENSG00000185008, ENSG00000174469, ENSG00000110076, ENSG00000184113, ENSG00000187664, ENSG00000171791, ENSG00000146938, ENSG00000184226, ENSG00000134982, ENSG00000118785, ENSG00000179915, ENSG00000198910, ENSG00000149930, ENSG00000070413, ENSG00000113100	186	701	13528	2.38633	0.000234591	0.00661135
	GOTERM_BP_FAT	GO:0030900~forebrain development	10	4.85437	ENSG00000130827, ENSG00000007168, ENSG00000160716, ENSG00000111783, ENSG00000173406, ENSG00000176165, ENSG00000085224, ENSG00000196712, ENSG00000004848, ENSG00000125863	186	152	13528	4.78495	0.000241118	0.00669361
	KEGG_PATHWAY	hsa04730:Long-term depression	8	3.8835	ENSG00000120251, ENSG00000125675, ENSG00000100030, ENSG00000133703, ENSG00000166501, ENSG00000157764, ENSG00000174775, ENSG00000169032	94	69	5085	6.27197	0.00023371	0.00710364
	GOTERM_BP_FAT	GO:0051899~membrane depolarization	6	2.91262	ENSG00000101204, ENSG00000171791, ENSG00000160716, ENSG00000104936, ENSG00000006283, ENSG00000183454	186	43	13528	10.1485	0.00028617	0.0078232
	SP_PIR_KEYWORDS	cell adhesion	14	6.79612	ENSG00000091129, ENSG00000144619, ENSG00000165194, ENSG00000040731, ENSG00000155052, ENSG00000174469, ENSG00000110076, ENSG00000146938, ENSG00000184226, ENSG00000118785, ENSG00000179915, ENSG00000198910, ENSG00000070413, ENSG00000113100	206	422	19235	3.09771	0.000624333	0.00821504
Red Module	GOTERM_CC_FAT	GO:0043005~neuron projection	18	19.1489	ENSG00000169855, ENSG00000136531, ENSG00000091129, ENSG00000018625, ENSG00000151067, ENSG00000130203, ENSG00000078018, ENSG00000157087, ENSG00000196712, ENSG00000149294, ENSG00000125675, ENSG00000165699, ENSG00000134982, ENSG00000128271, ENSG00000103197, ENSG00000006283, ENSG00000166206, ENSG00000198910	76	342	12782	8.8518	9.01005e-12	2.00923e-09
	SP_PIR_KEYWORDS	disease mutation	29	30.8511	ENSG00000171316, ENSG00000126012, ENSG00000183044, ENSG00000130203, ENSG00000109738, ENSG00000100033, ENSG00000085224, ENSG00000130005, ENSG00000125675, ENSG00000128602, ENSG00000198910, ENSG00000169855, ENSG00000136531, ENSG00000114062, ENSG00000018625, ENSG00000151067, ENSG00000128656, ENSG00000085998, ENSG00000005339, ENSG00000154767, ENSG00000196712, ENSG00000112294, ENSG00000165699, ENSG0000…	94	1591	19235	3.72986	9.01031e-10	1.98227e-07
	SP_PIR_KEYWORDS	phosphoprotein	64	68.0851	ENSG00000071242, ENSG00000126012, ENSG00000171316, ENSG00000091129, ENSG00000103168, ENSG00000108557, ENSG00000171988, ENSG00000085224, ENSG00000130005, ENSG00000144290, ENSG00000184113, ENSG00000130827, ENSG00000172915, ENSG00000102103, ENSG00000128602, ENSG00000198910, ENSG00000169855, ENSG00000055917, ENSG00000114062, ENSG00000106028, ENSG00000120251, ENSG00000151067, ENSG00000040731, ENSG0000…	94	7263	19235	1.80314	4.18886e-09	4.60774e-07
	GOTERM_CC_FAT	GO:0042995~cell projection	19	20.2128	ENSG00000169855, ENSG00000136531, ENSG00000091129, ENSG00000018625, ENSG00000151067, ENSG00000130203, ENSG00000078018, ENSG00000157087, ENSG00000196712, ENSG00000149294, ENSG00000125675, ENSG00000165699, ENSG00000134982, ENSG00000128271, ENSG00000103197, ENSG00000006283, ENSG00000166206, ENSG00000128602, ENSG00000198910	76	697	12782	4.58465	7.45002e-08	8.30674e-06
	GOTERM_BP_FAT	GO:0019226~transmission of nerve impulse	16	17.0213	ENSG00000008056, ENSG00000120251, ENSG00000018625, ENSG00000183044, ENSG00000151067, ENSG00000109738, ENSG00000130203, ENSG00000196712, ENSG00000112294, ENSG00000093010, ENSG00000104936, ENSG00000165699, ENSG00000069696, ENSG00000128271, ENSG00000166206, ENSG00000179915	89	350	13528	6.94857	6.61508e-09	9.30738e-06
	GOTERM_CC_FAT	GO:0030425~dendrite	10	10.6383	ENSG00000018625, ENSG00000125675, ENSG00000151067, ENSG00000128271, ENSG00000130203, ENSG00000103197, ENSG00000078018, ENSG00000006283, ENSG00000157087, ENSG00000196712	76	163	12782	10.318	4.37114e-07	3.24916e-05
	GOTERM_BP_FAT	GO:0007268~synaptic transmission	14	14.8936	ENSG00000008056, ENSG00000120251, ENSG00000183044, ENSG00000018625, ENSG00000151067, ENSG00000109738, ENSG00000130203, ENSG00000112294, ENSG00000093010, ENSG00000104936, ENSG00000069696, ENSG00000128271, ENSG00000166206, ENSG00000179915	89	298	13528	7.14094	6.0566e-08	4.26073e-05
	GOTERM_BP_FAT	GO:0042592~homeostatic process	20	21.2766	ENSG00000018625, ENSG00000151067, ENSG00000109738, ENSG00000130203, ENSG00000157087, ENSG00000005339, ENSG00000196712, ENSG00000144290, ENSG00000167522, ENSG00000077232, ENSG00000104936, ENSG00000165699, ENSG00000198626, ENSG00000134982, ENSG00000069696, ENSG00000128271, ENSG00000006283, ENSG00000166501, ENSG00000198689, ENSG00000102265	89	751	13528	4.04794	2.63202e-07	0.000123434
	GOTERM_BP_FAT	GO:0050801~ion homeostasis	15	15.9574	ENSG00000018625, ENSG00000151067, ENSG00000109738, ENSG00000130203, ENSG00000157087, ENSG00000196712, ENSG00000144290, ENSG00000104936, ENSG00000165699, ENSG00000069696, ENSG00000198626, ENSG00000128271, ENSG00000006283, ENSG00000166501, ENSG00000198689	89	409	13528	5.57457	3.57853e-07	0.000125867
	GOTERM_CC_FAT	GO:0030424~axon	9	9.57447	ENSG00000169855, ENSG00000136531, ENSG00000149294, ENSG00000125675, ENSG00000134982, ENSG00000128271, ENSG00000166206, ENSG00000196712, ENSG00000198910	76	159	12782	9.51986	4.00042e-06	0.000178403
	GOTERM_CC_FAT	GO:0005624~membrane fraction	18	19.1489	ENSG00000136531, ENSG00000183044, ENSG00000018625, ENSG00000151067, ENSG00000109738, ENSG00000078018, ENSG00000085998, ENSG00000157087, ENSG00000093010, ENSG00000125675, ENSG00000165699, ENSG00000198626, ENSG00000128271, ENSG00000106025, ENSG00000103197, ENSG00000174106, ENSG00000198910, ENSG00000198689	76	809	12782	3.74205	3.24953e-06	0.000181145
	GOTERM_CC_FAT	GO:0043025~cell soma	9	9.57447	ENSG00000125675, ENSG00000151067, ENSG00000128271, ENSG00000130203, ENSG00000103197, ENSG00000078018, ENSG00000006283, ENSG00000157087, ENSG00000128602	76	168	12782	9.00987	6.01649e-06	0.00019165
	GOTERM_CC_FAT	GO:0005626~insoluble fraction	18	19.1489	ENSG00000136531, ENSG00000183044, ENSG00000018625, ENSG00000151067, ENSG00000109738, ENSG00000078018, ENSG00000085998, ENSG00000157087, ENSG00000093010, ENSG00000125675, ENSG00000165699, ENSG00000198626, ENSG00000128271, ENSG00000106025, ENSG00000103197, ENSG00000174106, ENSG00000198910, ENSG00000198689	76	839	12782	3.60824	5.30341e-06	0.000197091
	GOTERM_CC_FAT	GO:0044456~synapse part	10	10.6383	ENSG00000162105, ENSG00000008056, ENSG00000120251, ENSG00000125675, ENSG00000151067, ENSG00000128271, ENSG00000109738, ENSG00000166206, ENSG00000179915, ENSG00000198910	76	246	12782	6.83676	1.30013e-05	0.000362348
	GOTERM_CC_FAT	GO:0033267~axon part	6	6.38298	ENSG00000169855, ENSG00000125675, ENSG00000134982, ENSG00000128271, ENSG00000166206, ENSG00000198910	76	54	12782	18.6871	1.5359e-05	0.000380492
	GOTERM_BP_FAT	GO:0019725~cellular homeostasis	15	15.9574	ENSG00000018625, ENSG00000151067, ENSG00000109738, ENSG00000130203, ENSG00000157087, ENSG00000196712, ENSG00000077232, ENSG00000104936, ENSG00000165699, ENSG00000134982, ENSG00000069696, ENSG00000198626, ENSG00000128271, ENSG00000006283, ENSG00000166501	89	466	13528	4.8927	1.69781e-06	0.000477651
	SP_PIR_KEYWORDS	alternative splicing	58	61.7021	ENSG00000071242, ENSG00000171316, ENSG00000091129, ENSG00000126012, ENSG00000103168, ENSG00000071246, ENSG00000108557, ENSG00000110076, ENSG00000100033, ENSG00000085224, ENSG00000171988, ENSG00000144290, ENSG00000172915, ENSG00000102103, ENSG00000198910, ENSG00000169855, ENSG00000055917, ENSG00000114062, ENSG00000120251, ENSG00000151067, ENSG00000078018, ENSG00000196712, ENSG00000204406, ENSG0000…	94	7488	19235	1.58499	1.02645e-05	0.000752451
	GOTERM_CC_FAT	GO:0045202~synapse	11	11.7021	ENSG00000162105, ENSG00000008056, ENSG00000018625, ENSG00000120251, ENSG00000125675, ENSG00000151067, ENSG00000128271, ENSG00000109738, ENSG00000166206, ENSG00000179915, ENSG00000198910	76	355	12782	5.21134	4.00391e-05	0.000811389
	GOTERM_CC_FAT	GO:0000267~cell fraction	19	20.2128	ENSG00000136531, ENSG00000183044, ENSG00000018625, ENSG00000151067, ENSG00000109738, ENSG00000078018, ENSG00000085998, ENSG00000157087, ENSG00000112294, ENSG00000093010, ENSG00000125675, ENSG00000165699, ENSG00000198626, ENSG00000128271, ENSG00000106025, ENSG00000103197, ENSG00000174106, ENSG00000198910, ENSG00000198689	76	1083	12782	2.9506	4.00261e-05	0.000892201
	GOTERM_BP_FAT	GO:0006873~cellular ion homeostasis	13	13.8298	ENSG00000018625, ENSG00000151067, ENSG00000109738, ENSG00000130203, ENSG00000157087, ENSG00000196712, ENSG00000104936, ENSG00000165699, ENSG00000069696, ENSG00000198626, ENSG00000128271, ENSG00000006283, ENSG00000166501	89	374	13528	5.28342	5.17161e-06	0.000909145
	GOTERM_BP_FAT	GO:0055082~cellular chemical homeostasis	13	13.8298	ENSG00000018625, ENSG00000151067, ENSG00000109738, ENSG00000130203, ENSG00000157087, ENSG00000196712, ENSG00000104936, ENSG00000165699, ENSG00000069696, ENSG00000198626, ENSG00000128271, ENSG00000006283, ENSG00000166501	89	380	13528	5.2	6.0825e-06	0.000950449
	SP_PIR_KEYWORDS	mental retardation	6	6.38298	ENSG00000126012, ENSG00000102103, ENSG00000085224, ENSG00000198910, ENSG00000198689, ENSG00000204406	94	67	19235	18.3249	1.80681e-05	0.00099326
	GOTERM_BP_FAT	GO:0048878~chemical homeostasis	15	15.9574	ENSG00000018625, ENSG00000151067, ENSG00000109738, ENSG00000130203, ENSG00000157087, ENSG00000196712, ENSG00000144290, ENSG00000104936, ENSG00000165699, ENSG00000069696, ENSG00000198626, ENSG00000128271, ENSG00000006283, ENSG00000166501, ENSG00000198689	89	512	13528	4.45312	5.07682e-06	0.00101992
	GOTERM_BP_FAT	GO:0030030~cell projection organization	13	13.8298	ENSG00000169855, ENSG00000091129, ENSG00000136535, ENSG00000078018, ENSG00000157087, ENSG00000130827, ENSG00000165699, ENSG00000134982, ENSG00000103197, ENSG00000128271, ENSG00000128602, ENSG00000179915, ENSG00000198910	89	368	13528	5.36957	4.38313e-06	0.00102732
	GOTERM_CC_FAT	GO:0044463~cell projection part	9	9.57447	ENSG00000169855, ENSG00000018625, ENSG00000125675, ENSG00000151067, ENSG00000134982, ENSG00000128271, ENSG00000078018, ENSG00000166206, ENSG00000198910	76	234	12782	6.46862	6.5682e-05	0.00121989
	GOTERM_CC_FAT	GO:0044459~plasma membrane part	28	29.7872	ENSG00000153707, ENSG00000091129, ENSG00000008056, ENSG00000130203, ENSG00000109738, ENSG00000144290, ENSG00000184113, ENSG00000146938, ENSG00000125675, ENSG00000128271, ENSG00000198910, ENSG00000169855, ENSG00000136531, ENSG00000120251, ENSG00000018625, ENSG00000151067, ENSG00000157087, ENSG00000093010, ENSG00000149294, ENSG00000162105, ENSG00000106123, ENSG00000134982, ENSG00000069696, ENSG0000…	76	2203	12782	2.13761	7.33928e-05	0.00125822
	GOTERM_BP_FAT	GO:0007610~behavior	14	14.8936	ENSG00000169855, ENSG00000171316, ENSG00000183044, ENSG00000018625, ENSG00000151067, ENSG00000109738, ENSG00000157087, ENSG00000196712, ENSG00000093010, ENSG00000130827, ENSG00000146938, ENSG00000069696, ENSG00000103197, ENSG00000128271	89	469	13528	4.53731	9.90623e-06	0.00139284
	GOTERM_BP_FAT	GO:0048666~neuron development	12	12.766	ENSG00000169855, ENSG00000130827, ENSG00000091129, ENSG00000136535, ENSG00000134982, ENSG00000128271, ENSG00000078018, ENSG00000157087, ENSG00000179915, ENSG00000182667, ENSG00000128602, ENSG00000198910	89	339	13528	5.38053	1.18911e-05	0.00139326
	GOTERM_BP_FAT	GO:0007626~locomotory behavior	11	11.7021	ENSG00000169855, ENSG00000130827, ENSG00000171316, ENSG00000183044, ENSG00000018625, ENSG00000151067, ENSG00000069696, ENSG00000128271, ENSG00000109738, ENSG00000103197, ENSG00000157087	89	274	13528	6.10219	1.1076e-05	0.00141572
	UP_SEQ_FEATURE	splice variant	59	62.766	ENSG00000071242, ENSG00000171316, ENSG00000091129, ENSG00000126012, ENSG00000103168, ENSG00000071246, ENSG00000108557, ENSG00000110076, ENSG00000100033, ENSG00000085224, ENSG00000171988, ENSG00000144290, ENSG00000172915, ENSG00000102103, ENSG00000198910, ENSG00000169855, ENSG00000055917, ENSG00000114062, ENSG00000120251, ENSG00000151067, ENSG00000078018, ENSG00000196712, ENSG00000204406, ENSG0000…	94	7458	19113	1.60854	4.29026e-06	0.00211715
	GOTERM_BP_FAT	GO:0007267~cell-cell signaling	15	15.9574	ENSG00000008056, ENSG00000120251, ENSG00000018625, ENSG00000183044, ENSG00000151067, ENSG00000109738, ENSG00000130203, ENSG00000112294, ENSG00000093010, ENSG00000104936, ENSG00000069696, ENSG00000128271, ENSG00000166206, ENSG00000179915, ENSG00000128602	89	600	13528	3.8	3.02802e-05	0.00327193
	GOTERM_CC_FAT	GO:0005886~plasma membrane	38	40.4255	ENSG00000153707, ENSG00000091129, ENSG00000008056, ENSG00000130203, ENSG00000109738, ENSG00000144290, ENSG00000184113, ENSG00000130827, ENSG00000125675, ENSG00000146938, ENSG00000172915, ENSG00000142089, ENSG00000128271, ENSG00000166501, ENSG00000198910, ENSG00000169855, ENSG00000136531, ENSG00000018625, ENSG00000120251, ENSG00000151067, ENSG00000040731, ENSG00000174938, ENSG00000157087, ENSG0000…	76	3777	12782	1.69208	0.000237349	0.00377395
	GOTERM_BP_FAT	GO:0031175~neuron projection development	10	10.6383	ENSG00000169855, ENSG00000130827, ENSG00000091129, ENSG00000136535, ENSG00000134982, ENSG00000128271, ENSG00000078018, ENSG00000179915, ENSG00000128602, ENSG00000198910	89	256	13528	5.9375	4.19821e-05	0.0042104
	GOTERM_BP_FAT	GO:0032990~cell part morphogenesis	10	10.6383	ENSG00000169855, ENSG00000130827, ENSG00000091129, ENSG00000106028, ENSG00000136535, ENSG00000134982, ENSG00000128271, ENSG00000179915, ENSG00000128602, ENSG00000198910	89	256	13528	5.9375	4.19821e-05	0.0042104
	SP_PIR_KEYWORDS	epilepsy	5	5.31915	ENSG00000136531, ENSG00000008056, ENSG00000165699, ENSG00000166206, ENSG00000198689	94	52	19235	19.6757	0.000116074	0.00424724
	SP_PIR_KEYWORDS	ion transport	12	12.766	ENSG00000136531, ENSG00000018625, ENSG00000120251, ENSG00000125675, ENSG00000151067, ENSG00000198626, ENSG00000109738, ENSG00000006283, ENSG00000157087, ENSG00000166206, ENSG00000198689, ENSG00000144290	94	578	19235	4.24833	0.000107543	0.00472097
	GOTERM_BP_FAT	GO:0048812~neuron projection morphogenesis	9	9.57447	ENSG00000169855, ENSG00000130827, ENSG00000091129, ENSG00000136535, ENSG00000134982, ENSG00000128271, ENSG00000179915, ENSG00000128602, ENSG00000198910	89	213	13528	6.42254	7.2288e-05	0.00675792
	GOTERM_CC_FAT	GO:0005792~microsome	8	8.51064	ENSG00000093010, ENSG00000018625, ENSG00000165699, ENSG00000103197, ENSG00000078018, ENSG00000085998, ENSG00000157087, ENSG00000198689	76	237	12782	5.6771	0.000468729	0.00694583
	GOTERM_CC_FAT	GO:0042598~vesicular fraction	8	8.51064	ENSG00000093010, ENSG00000018625, ENSG00000165699, ENSG00000103197, ENSG00000078018, ENSG00000085998, ENSG00000157087, ENSG00000198689	76	244	12782	5.51424	0.00055769	0.00774482
	GOTERM_BP_FAT	GO:0055080~cation homeostasis	10	10.6383	ENSG00000018625, ENSG00000151067, ENSG00000198626, ENSG00000069696, ENSG00000130203, ENSG00000006283, ENSG00000166501, ENSG00000157087, ENSG00000198689, ENSG00000144290	89	286	13528	5.31469	9.86122e-05	0.00863464
