# Supplementary material for: Shared Pathways Among Autism Candidate Genes Determined by Co-expression Network Analysis of the Developing Human Brain Transcriptome
Source: J Mol Neurosci. 2015 Sep 23;57(4):580–94. doi: 10.1007/s12031-015-0641-3 (PMC4644211; doi:10.1007/s12031-015-0641-3)
Supplement: Supplementary file 7 — GO enrichment analysis of ten random gene sets. A table listing the GO enrichment analysis of the co-expression modules created by clustering ten random sets of 455 genes. Significantly enriched terms (Benjamini-adjusted p value <0.01) are highlighted in green. (XLSX 402 kb) [file 12031_2015_641_MOESM7_ESM.xlsx]

## Sheet: Random Set 1
	Category	Term	Count	%	Genes	List Total	Pop Hits	Pop Total	Fold Enrichment	PValue	Benjamini
Module#1	SP_PIR_KEYWORDS	protein transport	4	12.5	RAB11FIP2, POM121, VTA1, SEC61G	31	485	19235	5.11739	0.0390921	0.58409
	SP_PIR_KEYWORDS	cell cycle	4	12.5	TUSC2, NIPBL, RIF1, SENP5	31	461	19235	5.38381	0.0344052	0.641916
	SP_PIR_KEYWORDS	phosphoprotein	18	56.25	TUSC2, IKBKAP, C17ORF85, PRPF4B, UBR4, CNOT2, PCM1, RAB11FIP2, POM121, NIPBL, RIF1, ERBB2IP, COL4A3BP, FBXO28, WDR13, TMUB1, GUK1, KIAA1543	31	7263	19235	1.53775	0.0272465	0.703432
	GOTERM_BP_FAT	GO:0007049~cell cycle	6	18.75	TUSC2, NIPBL, RIF1, ERBB2IP, SENP5, GPS2	23	776	13528	4.54774	0.0071321	0.741484
	SP_PIR_KEYWORDS	acetylation	10	31.25	TMEM205, DIS3, PRPF4B, RIF1, VTA1, UBR4, SERF2, PCM1, GUK1, COX5B	31	2635	19235	2.35478	0.0160128	0.758414
	KEGG_PATHWAY	hsa03018:RNA degradation	2	6.25	DIS3, CNOT2	9	57	5085	19.8246	0.0862921	0.763997
	GOTERM_BP_FAT	GO:0045184~establishment of protein localization	5	15.625	RAB11FIP2, POM121, ERBB2IP, VTA1, SEC61G	23	769	13528	3.82428	0.0334309	0.882598
	GOTERM_BP_FAT	GO:0008104~protein localization	5	15.625	RAB11FIP2, POM121, ERBB2IP, VTA1, SEC61G	23	882	13528	3.33432	0.0512947	0.916928
	GOTERM_BP_FAT	GO:0015031~protein transport	5	15.625	RAB11FIP2, POM121, ERBB2IP, VTA1, SEC61G	23	762	13528	3.85941	0.0324709	0.955817
	GOTERM_CC_FAT	GO:0043232~intracellular non-membrane-bounded organelle	9	28.125	DIS3, IKBKAP, PRPF4B, RIF1, UBR4, WDR13, SENP5, PCM1, KIAA1543	24	2596	12782	1.8464	0.0769331	0.997721
	GOTERM_CC_FAT	GO:0043228~non-membrane-bounded organelle	9	28.125	DIS3, IKBKAP, PRPF4B, RIF1, UBR4, WDR13, SENP5, PCM1, KIAA1543	24	2596	12782	1.8464	0.0769331	0.997721
Module#2	GOTERM_CC_FAT	GO:0005840~ribosome	5	12.8205	MRPL2, HBA1, RPS2, MRP63, FTL	31	215	12782	9.5889	0.00151358	0.127441
	GOTERM_CC_FAT	GO:0022627~cytosolic small ribosomal subunit	3	7.69231	HBA1, RPS2, FTL	31	40	12782	30.9242	0.00392992	0.162383
	GOTERM_CC_FAT	GO:0005739~mitochondrion	8	20.5128	PDP1, MRPL2, GPRC5C, C17ORF61, COL4A3BP, VDAC2, COX5B, MRP63	31	1087	12782	3.03457	0.0112845	0.22535
	GOTERM_CC_FAT	GO:0022626~cytosolic ribosome	3	7.69231	HBA1, RPS2, FTL	31	81	12782	15.2712	0.0153815	0.243474
	GOTERM_CC_FAT	GO:0015935~small ribosomal subunit	3	7.69231	HBA1, RPS2, FTL	31	63	12782	19.6344	0.0095166	0.249387
	GOTERM_CC_FAT	GO:0033279~ribosomal subunit	3	7.69231	HBA1, RPS2, FTL	31	128	12782	9.66381	0.0360575	0.376347
	GOTERM_CC_FAT	GO:0030529~ribonucleoprotein complex	5	12.8205	MRPL2, HBA1, RPS2, MRP63, FTL	31	515	12782	4.00313	0.0311278	0.377703
	GOTERM_CC_FAT	GO:0044445~cytosolic part	3	7.69231	HBA1, RPS2, FTL	31	152	12782	8.13795	0.049186	0.396113
	GOTERM_CC_FAT	GO:0044429~mitochondrial part	5	12.8205	PDP1, C17ORF61, VDAC2, COX5B, MRP63	31	595	12782	3.4649	0.048811	0.43049
	GOTERM_CC_FAT	GO:0008287~protein serine/threonine phosphatase complex	2	5.12821	PDP1, PPP3R1	31	40	12782	20.6161	0.0898412	0.571398
	GOTERM_CC_FAT	GO:0031980~mitochondrial lumen	3	7.69231	PDP1, VDAC2, MRP63	31	227	12782	5.4492	0.0987948	0.573051
	GOTERM_CC_FAT	GO:0005759~mitochondrial matrix	3	7.69231	PDP1, VDAC2, MRP63	31	227	12782	5.4492	0.0987948	0.573051
	GOTERM_MF_FAT	GO:0003735~structural constituent of ribosome	3	7.69231	MRPL2, RPS2, MRP63	21	168	12983	11.04	0.0271469	0.614842
	GOTERM_MF_FAT	GO:0016860~intramolecular oxidoreductase activity	2	5.12821	EBP, DDT	21	38	12983	32.5388	0.0569792	0.638283
	GOTERM_MF_FAT	GO:0004722~protein serine/threonine phosphatase activity	2	5.12821	PDP1, PPP3R1	21	45	12983	27.4772	0.0671331	0.643872
	GOTERM_MF_FAT	GO:0016791~phosphatase activity	3	7.69231	PDP1, PPP3R1, PTPRT	21	249	12983	7.44865	0.0554922	0.695017
	GOTERM_MF_FAT	GO:0016776~phosphotransferase activity, phosphate group as acceptor	2	5.12821	PMVK, GUK1	21	33	12983	37.469	0.0496622	0.734033
	SP_PIR_KEYWORDS	ribosomal protein	3	7.69231	MRPL2, RPS2, MRP63	39	188	19235	7.87029	0.0530959	0.738707
	GOTERM_MF_FAT	GO:0004721~phosphoprotein phosphatase activity	3	7.69231	PDP1, PPP3R1, PTPRT	21	165	12983	11.2407	0.0262552	0.749303
	SP_PIR_KEYWORDS	mitochondrion	5	12.8205	PDP1, MRPL2, VDAC2, COX5B, MRP63	39	832	19235	2.96397	0.0804148	0.770776
	SP_PIR_KEYWORDS	sterol biosynthesis	2	5.12821	EBP, PMVK	39	25	19235	39.4564	0.0482652	0.781543
	SP_PIR_KEYWORDS	Steroid biosynthesis	2	5.12821	EBP, PMVK	39	40	19235	24.6603	0.0761275	0.802736
	SP_PIR_KEYWORDS	phosphoprotein	21	53.8462	TUSC2, GPRC5C, APOA1BP, LMF2, MGMT, PPP3R1, HBA1, RPS2, VDAC2, ATXN7L3, SCRIB, PCNXL2, NOTCH1, GP1BB, COL4A3BP, FBXO28, WDR13, TMUB1, NCAPH2, DENND5B, GUK1	39	7263	19235	1.42604	0.0439124	0.841363
	GOTERM_MF_FAT	GO:0016863~intramolecular oxidoreductase activity, transposing C=C bonds	2	5.12821	EBP, DDT	21	14	12983	88.3197	0.0213626	0.894156
	SP_PIR_KEYWORDS	Cholesterol biosynthesis	2	5.12821	EBP, PMVK	39	19	19235	51.9163	0.0368927	0.900919
	SP_PIR_KEYWORDS	acetylation	11	28.2051	TMEM205, PDP1, EBP, DDT, HBA1, SERF2, RPS2, VDAC2, GUK1, COX5B, FTL	39	2635	19235	2.05892	0.028519	0.971528
	GOTERM_BP_FAT	GO:0016126~sterol biosynthetic process	2	5.12821	EBP, PMVK	27	35	13528	28.6307	0.0651951	0.998758
	GOTERM_BP_FAT	GO:0007507~heart development	3	7.69231	NOTCH1, LY6E, COL4A3BP	27	215	13528	6.99121	0.0636711	0.999834
	GOTERM_BP_FAT	GO:0006695~cholesterol biosynthetic process	2	5.12821	EBP, PMVK	27	26	13528	38.5413	0.0488322	0.999952
	GOTERM_BP_FAT	GO:0048729~tissue morphogenesis	3	7.69231	NOTCH1, LY6E, SCRIB	27	180	13528	8.35062	0.0464364	1
Module#3	SP_PIR_KEYWORDS	phosphoprotein	98	57.6471	TUSC2, MPZL1, PRPF4B, CNOT2, PTPN21, TSSC4, ZNF254, COL4A3BP, SFRS9, FBXO28, PQBP1, CEP290, TMUB1, ITCH, CASKIN2, MAGI3, APOA1BP, UBR4, LIG3, PCM1, MGA, TGIF2, SUDS3, MDH2, KIF4A, ENPP2, SNX1, SCRIB, CXXC1, FAM65A, NIPBL, FBXW8, NDRG4, GPD2, SPHK2, SMAD5, SMEK1, HBA1, HS1BP3, DDX5, VDAC2, USF2, CTR9, SALL2, NFKBIL2, NOTCH1, PCNXL2, EAF1, OTUB1, RGS4, GPR39, GUK1, METAP2, COPS3, UVRAG, C17ORF59, F…	169	7263	19235	1.53573	1.07395e-07	2.73853e-05
	SP_PIR_KEYWORDS	acetylation	47	27.6471	PDP1, POLR2E, PRPF4B, METAP2, SNX5, COPS3, SNX1, TSSC4, COX5B, CXXC1, SET, GTF2A1, TOMM5, TRAPPC6B, SPG20, DBR1, SERF2, HBB, FTL, GPD2, TMEM205, EBP, SYMPK, NDUFA6, VTA1, SMAD5, UBR4, LIG3, SMEK1, HBA1, PCM1, VDAC2, CRYZ, DDX5, HS1BP3, DIS3, CCT4, RIF1, C8ORF59, EAF1, OTUB1, PCNA, GNB4, HBG2, GUK1, RCN1, MDH2	169	2635	19235	2.03012	2.1061e-06	0.000268492
	GOTERM_CC_FAT	GO:0031974~membrane-enclosed lumen	29	17.0588	PDP1, KIF4A, POLR2E, MGMT, SENP5, PRDM16, CXXC1, SET, GTF2A1, PQBP1, E4F1, SYMPK, SMAD5, LIG3, POLR1A, CCNL1, PRPF3, DDX5, STAT1, VDAC2, ITPR1, CTR9, DIS3, EAF1, PCNA, MDM2, SUDS3, MDH2, RCN1	107	1856	12782	1.86653	0.000940527	0.0403767
	GOTERM_CC_FAT	GO:0005654~nucleoplasm	18	10.5882	SYMPK, POLR2E, SMAD5, MGMT, POLR1A, CCNL1, LIG3, PRPF3, PRDM16, CXXC1, CTR9, SET, EAF1, GTF2A1, PCNA, MDM2, E4F1, SUDS3	107	882	12782	2.43792	0.000899726	0.0480875
	GOTERM_CC_FAT	GO:0043233~organelle lumen	29	17.0588	PDP1, KIF4A, POLR2E, MGMT, SENP5, PRDM16, CXXC1, SET, GTF2A1, PQBP1, E4F1, SYMPK, SMAD5, LIG3, POLR1A, CCNL1, PRPF3, DDX5, STAT1, VDAC2, ITPR1, CTR9, DIS3, EAF1, PCNA, MDM2, SUDS3, MDH2, RCN1	107	1820	12782	1.90345	0.000688526	0.0490366
	GOTERM_CC_FAT	GO:0031981~nuclear lumen	25	14.7059	KIF4A, POLR2E, MGMT, SENP5, PRDM16, CXXC1, SET, GTF2A1, PQBP1, E4F1, SYMPK, SMAD5, POLR1A, CCNL1, LIG3, PRPF3, STAT1, DDX5, ITPR1, CTR9, DIS3, EAF1, PCNA, MDM2, SUDS3	107	1450	12782	2.05962	0.000658785	0.0696187
	GOTERM_CC_FAT	GO:0070013~intracellular organelle lumen	29	17.0588	PDP1, KIF4A, POLR2E, MGMT, SENP5, PRDM16, CXXC1, SET, GTF2A1, PQBP1, E4F1, SYMPK, SMAD5, LIG3, POLR1A, CCNL1, PRPF3, DDX5, STAT1, VDAC2, ITPR1, CTR9, DIS3, EAF1, PCNA, MDM2, SUDS3, MDH2, RCN1	107	1779	12782	1.94732	0.000475871	0.0989915
	SMART	SM00013:LRRNT	6	3.52941	ISLR, SLITRK1, LINGO1, GP1BB, LRFN5, LRFN2	89	99	9079	6.1825	0.00267046	0.10981
	SP_PIR_KEYWORDS	leucine-rich repeat	10	5.88235	WDFY3, ISLR, SLITRK1, NFKBIL2, LINGO1, ERBB2IP, GP1BB, LRFN5, SCRIB, LRFN2	169	322	19235	3.53468	0.0021397	0.127639
	SMART	SM00082:LRRCT	6	3.52941	ISLR, SLITRK1, LINGO1, GP1BB, LRFN5, LRFN2	89	88	9079	6.95531	0.00158944	0.129242
	PIR_SUPERFAMILY	PIRSF036518:globin	3	1.76471	HBG2, HBA1, HBB	65	11	7396	31.0322	0.00385558	0.139859
	GOTERM_CC_FAT	GO:0005833~hemoglobin complex	3	1.76471	HBG2, HBA1, HBB	107	12	12782	29.8645	0.00425909	0.14426
	PIR_SUPERFAMILY	PIRSF500045:hemoglobin, vertebrate type	3	1.76471	HBG2, HBA1, HBB	65	8	7396	42.6692	0.00199599	0.144306
	SP_PIR_KEYWORDS	blood	3	1.76471	HBG2, HBA1, HBB	169	11	19235	31.0409	0.00396035	0.155195
	SP_PIR_KEYWORDS	nucleus	54	31.7647	PRPF4B, EID2B, COPS3, ZBTB39, CNOT2, SENP5, ZNF254, GTF2A1, SFRS9, PQBP1, CEP290, DBR1, TMUB1, ITCH, E4F1, ZNF43, SYMPK, MAGI3, ZNF354B, LIG3, CCNL1, UBR4, POLR1A, PRPF3, RIF1, MDM2, MGA, TGIF2, KIF4A, POLR2E, MGMT, PRDM16, MLF2, CXXC1, POM121, SET, NIPBL, PRDM10, SH2B1, RECQL4, KLF8, SMAD5, ZFP3, SMEK1, DDX5, STAT1, USF2, CTR9, DIS3, SALL2, NOTCH1, TULP3, EAF1, PCNA	169	4283	19235	1.435	0.00331736	0.155885
	SP_PIR_KEYWORDS	oxygen transport	3	1.76471	HBG2, HBA1, HBB	169	12	19235	28.4541	0.00472524	0.158477
	SP_PIR_KEYWORDS	oxygen carrier	3	1.76471	HBG2, HBA1, HBB	169	8	19235	42.6812	0.00205121	0.16015
	SMART	SM00369:LRR_TYP	6	3.52941	ISLR, SLITRK1, LINGO1, LRFN5, SCRIB, LRFN2	89	131	9079	4.67227	0.00873355	0.224607
	GOTERM_CC_FAT	GO:0031090~organelle membrane	18	10.5882	GPD2, OSTC, C17ORF61, NDUFA6, VDAC2, COX5B, ITPR1, GJB2, MAN2A2, SYN1, GP1BB, TOMM5, COL4A3BP, SEMA4C, PCNA, MDM2, SEC61G, MDH2	107	1096	12782	1.9619	0.00853439	0.235207
	GOTERM_CC_FAT	GO:0016607~nuclear speck	5	2.94118	EAF1, CCNL1, PRPF3, CXXC1, CTR9	107	103	12782	5.79893	0.0105493	0.251976
	INTERPRO	IPR000372:Leucine-rich repeat, cysteine-rich flanking region, N-terminal	6	3.52941	ISLR, SLITRK1, LINGO1, GP1BB, LRFN5, LRFN2	151	99	16659	6.68633	0.00200787	0.310528
	SP_PIR_KEYWORDS	erythrocyte	3	1.76471	HBG2, HBA1, HBB	169	20	19235	17.0725	0.0129949	0.340931
	COG_ONTOLOGY	Energy production and conversion	3	1.76471	GPD2, FAM65A, DOHH	24	32	1950	7.61719	0.0532792	0.35468
	INTERPRO	IPR000483:Cysteine-rich flanking region, C-terminal	6	3.52941	ISLR, SLITRK1, LINGO1, GP1BB, LRFN5, LRFN2	151	88	16659	7.52213	0.00119004	0.356335
	SP_PIR_KEYWORDS	EF hand	4	2.35294	GPD2, ENPP2, PPP3R1, RCN1	169	60	19235	7.58777	0.0155673	0.358883
	PIR_SUPERFAMILY	PIRSF006825:mitotic control protein Dis3	2	1.17647	DIS3, DIS3L	65	2	7396	113.785	0.0172329	0.363622
	SP_PIR_KEYWORDS	metalloprotein	5	2.94118	METAP2, HBG2, HBA1, HBB, FTL	169	124	19235	4.58938	0.0234676	0.45423
	INTERPRO	IPR003591:Leucine-rich repeat, typical subtype	6	3.52941	ISLR, SLITRK1, LINGO1, LRFN5, SCRIB, LRFN2	151	131	16659	5.05303	0.0066482	0.460446
	INTERPRO	IPR012292:Globin	3	1.76471	HBG2, HBA1, HBB	151	12	16659	27.5811	0.00500991	0.461755
	INTERPRO	IPR000971:Globin, subset	3	1.76471	HBG2, HBA1, HBB	151	12	16659	27.5811	0.00500991	0.461755
	GOTERM_CC_FAT	GO:0008287~protein serine/threonine phosphatase complex	3	1.76471	PDP1, PPP3R1, ITPR1	107	40	12782	8.95935	0.0433218	0.47618
	GOTERM_CC_FAT	GO:0005955~calcineurin complex	2	1.17647	PPP3R1, ITPR1	107	5	12782	47.7832	0.0407888	0.478701
	GOTERM_CC_FAT	GO:0031982~vesicle	11	6.47059	MIB1, NOTCH1, CCT4, GPRC5C, SYN1, GP1BB, SEMA4C, MDM2, ITCH, ITPR1, AMPH	107	670	12782	1.96125	0.0510681	0.490981
	GOTERM_CC_FAT	GO:0019866~organelle inner membrane	7	4.11765	GPD2, C17ORF61, NDUFA6, PCNA, COX5B, ITPR1, MDH2	107	329	12782	2.54166	0.055834	0.502925
	GOTERM_CC_FAT	GO:0030659~cytoplasmic vesicle membrane	5	2.94118	SYN1, GP1BB, SEMA4C, MDM2, ITPR1	107	139	12782	4.29705	0.0283888	0.503806
	GOTERM_CC_FAT	GO:0044451~nucleoplasm part	10	5.88235	POLR2E, GTF2A1, EAF1, SMAD5, CCNL1, PRPF3, PRDM16, SUDS3, CXXC1, CTR9	107	555	12782	2.1524	0.0407858	0.504153
	GOTERM_CC_FAT	GO:0012505~endomembrane system	12	7.05882	MAN2A2, OSTC, POM121, SYN1, GP1BB, COL4A3BP, PCNA, SEMA4C, MDM2, ITPR1, SEC61G, GJB2	107	782	12782	1.83311	0.0591337	0.504693
	GOTERM_CC_FAT	GO:0016604~nuclear body	5	2.94118	EAF1, CCNL1, PRPF3, CXXC1, CTR9	107	168	12782	3.5553	0.0510262	0.511722
	UP_SEQ_FEATURE	metal ion-binding site:Iron (heme proximal ligand)	3	1.76471	HBG2, HBA1, HBB	169	15	19113	22.6189	0.00748046	0.514691
	GOTERM_CC_FAT	GO:0031410~cytoplasmic vesicle	11	6.47059	MIB1, NOTCH1, CCT4, GPRC5C, SYN1, GP1BB, SEMA4C, MDM2, ITCH, ITPR1, AMPH	107	642	12782	2.04679	0.0401729	0.526825
	GOTERM_CC_FAT	GO:0031975~envelope	10	5.88235	GPD2, POM121, C17ORF61, TOMM5, NDUFA6, PCNA, VDAC2, COX5B, ITPR1, MDH2	107	622	12782	1.92055	0.0730121	0.529849
	GOTERM_CC_FAT	GO:0043228~non-membrane-bounded organelle	29	17.0588	KIF4A, PRPF4B, PTPN21, SENP5, AMPH, FRMD3, GTF2A1, SYN1, PQBP1, CEP290, E4F1, FTL, SYMPK, UBR4, POLR1A, HBA1, SMEK1, STAT1, DDX5, PCM1, VDAC2, ITPR1, DIS3, RIF1, PCNA, SEMA4C, MDM2, SUDS3, KIAA1543	107	2596	12782	1.33447	0.0769364	0.5334
	GOTERM_CC_FAT	GO:0043232~intracellular non-membrane-bounded organelle	29	17.0588	KIF4A, PRPF4B, PTPN21, SENP5, AMPH, FRMD3, GTF2A1, SYN1, PQBP1, CEP290, E4F1, FTL, SYMPK, UBR4, POLR1A, HBA1, SMEK1, STAT1, DDX5, PCM1, VDAC2, ITPR1, DIS3, RIF1, PCNA, SEMA4C, MDM2, SUDS3, KIAA1543	107	2596	12782	1.33447	0.0769364	0.5334
	GOTERM_CC_FAT	GO:0044445~cytosolic part	5	2.94118	CCT4, HBG2, HBA1, HBB, FTL	107	152	12782	3.92954	0.0375948	0.533693
	GOTERM_CC_FAT	GO:0031967~organelle envelope	10	5.88235	GPD2, POM121, C17ORF61, TOMM5, NDUFA6, PCNA, VDAC2, COX5B, ITPR1, MDH2	107	620	12782	1.92674	0.0718703	0.540585
	GOTERM_CC_FAT	GO:0044433~cytoplasmic vesicle part	5	2.94118	SYN1, GP1BB, SEMA4C, MDM2, ITPR1	107	187	12782	3.19406	0.0699669	0.548084
	SP_PIR_KEYWORDS	ubl conjugation	11	6.47059	MIB1, SALL2, MAGI3, SET, KLF8, SPG20, PCNA, MDM2, E4F1, STAT1, SCRIB	169	588	19235	2.12922	0.0339698	0.551196
	GOTERM_CC_FAT	GO:0012506~vesicle membrane	5	2.94118	SYN1, GP1BB, SEMA4C, MDM2, ITPR1	107	151	12782	3.95556	0.0368325	0.560387
	UP_SEQ_FEATURE	repeat:LRR 2	9	5.29412	WDFY3, ISLR, SLITRK1, NFKBIL2, LINGO1, ERBB2IP, LRFN5, SCRIB, LRFN2	169	319	19113	3.19076	0.00738274	0.564998
	SP_PIR_KEYWORDS	host-virus interaction	7	4.11765	MAGI3, POLR2E, UBR4, MDM2, ITCH, E4F1, STAT1	169	285	19235	2.79549	0.0393974	0.574347
	GOTERM_CC_FAT	GO:0034399~nuclear periphery	3	1.76471	KIF4A, PCNA, CXXC1	107	61	12782	5.87498	0.0909892	0.581262
	SP_PIR_KEYWORDS	cytoplasm	39	22.9412	KIF4A, HYLS1, COPS3, UVRAG, CNOT2, PTPN21, MLF2, SCRIB, AMPH, GSTM3, SET, COL4A3BP, CEP290, TMUB1, SH2B1, E4F1, ITCH, RECQL4, CASKIN2, SYMPK, VTA1, NUDT14, SMAD5, UBR4, SMEK1, CRYZ, STAT1, PCM1, MTMR12, DIS3, NFKBIL2, MIB1, CCT4, TULP3, RIF1, OTUB1, PCMTD1, MDM2, MELK	169	3332	19235	1.33219	0.0462107	0.604677
	INTERPRO	IPR001611:Leucine-rich repeat	7	4.11765	ISLR, SLITRK1, LINGO1, ERBB2IP, LRFN5, SCRIB, LRFN2	151	213	16659	3.62569	0.0127291	0.612485
	SP_PIR_KEYWORDS	opioid peptide	2	1.17647	HBA1, HBB	169	6	19235	37.9389	0.05128	0.616658
	UP_SEQ_FEATURE	repeat:LRR 1	9	5.29412	WDFY3, ISLR, SLITRK1, NFKBIL2, LINGO1, ERBB2IP, LRFN5, SCRIB, LRFN2	169	318	19113	3.20079	0.00721108	0.623025
	SP_PIR_KEYWORDS	Transcription	26	15.2941	POLR2E, EID2B, ZBTB39, CNOT2, PRDM16, ZNF254, CXXC1, GTF2A1, PRDM10, PQBP1, E4F1, ZNF43, KLF8, SMAD5, ZNF354B, POLR1A, CCNL1, ZFP3, STAT1, USF2, SALL2, NOTCH1, EAF1, MGA, TGIF2, SUDS3	169	2071	19235	1.42889	0.0592379	0.645875
	UP_SEQ_FEATURE	metal ion-binding site:Iron (heme distal ligand)	3	1.76471	HBG2, HBA1, HBB	169	12	19113	28.2737	0.004784	0.659515
	SP_PIR_KEYWORDS	ubl conjugation pathway	9	5.29412	MIB1, FBXW8, OTUB1, FBXO28, UBR4, MDM2, ITCH, E4F1, SENP5	169	509	19235	2.01247	0.0785483	0.68617
	UP_SEQ_FEATURE	repeat:LRR 4	8	4.70588	ISLR, SLITRK1, NFKBIL2, LINGO1, ERBB2IP, LRFN5, SCRIB, LRFN2	169	252	19113	3.59031	0.00700067	0.693875
	SP_PIR_KEYWORDS	mrna processing	6	3.52941	SYMPK, PRPF4B, SFRS9, DBR1, PRPF3, DDX5	169	260	19235	2.62654	0.0781708	0.705044
	SP_PIR_KEYWORDS	alternative splicing	76	44.7059	USPL1, MPZL1, CNRIP1, LTBP3, CNOT2, TSSC4, ZNF254, C1ORF194, FRMD3, KLHL28, TRAPPC6B, COL4A3BP, PQBP1, DBR1, CEP290, ITCH, DENND5B, ZNF43, SYMPK, MAGI3, APOA1BP, LIG3, CCNL1, UBR4, PRPF3, DIS3L, PCM1, MTMR12, MAN2A2, TMEM106C, BRWD3, DHRS4, RIF1, C8ORF59, IGSF1, PCMTD1, MGA, MDM2, C3ORF75, KIF4A, GPRC5C, ENPP2, SNX1, PRDM16, SCRIB, AMPH, LINGO1, RGS10, FAM65A, FBXW8, SET, NIPBL, POM121, CCDC66, S…	169	7488	19235	1.15519	0.0748284	0.710487
	GOTERM_MF_FAT	GO:0035091~phosphoinositide binding	5	2.94118	TULP3, SNX5, SNX1, HS1BP3, ITPR1	107	100	12983	6.06682	0.00904093	0.713146
	SP_PIR_KEYWORDS	glycation	2	1.17647	HBA1, HBB	169	11	19235	20.6939	0.0920102	0.726219
	GOTERM_MF_FAT	GO:0005344~oxygen transporter activity	3	1.76471	HBG2, HBA1, HBB	107	13	12983	28.0007	0.004857	0.737874
	UP_SEQ_FEATURE	repeat:LRR 3	8	4.70588	ISLR, SLITRK1, NFKBIL2, LINGO1, ERBB2IP, LRFN5, SCRIB, LRFN2	169	299	19113	3.02594	0.0167404	0.758845
	UP_SEQ_FEATURE	repeat:LRR 5	8	4.70588	ISLR, SLITRK1, NFKBIL2, LINGO1, ERBB2IP, LRFN5, SCRIB, LRFN2	169	231	19113	3.9167	0.00439853	0.773628
	UP_SEQ_FEATURE	repeat:LRR 7	6	3.52941	SLITRK1, NFKBIL2, LINGO1, ERBB2IP, LRFN5, SCRIB	169	177	19113	3.83372	0.0201981	0.783052
	SMART	SM00456:WW	3	1.76471	MAGI3, PQBP1, ITCH	89	53	9079	5.77422	0.0932092	0.817768
	GOTERM_MF_FAT	GO:0016563~transcription activator activity	9	5.29412	NOTCH1, GTF2A1, SMAD5, PQBP1, CEP290, E4F1, PRDM16, USF2, CXXC1	107	410	12983	2.66348	0.0189444	0.826787
	UP_SEQ_FEATURE	repeat:LRR 6	8	4.70588	ISLR, SLITRK1, NFKBIL2, LINGO1, ERBB2IP, LRFN5, SCRIB, LRFN2	169	210	19113	4.30837	0.00260415	0.827522
	SMART	SM00312:PX	3	1.76471	SNX5, SNX1, HS1BP3	89	48	9079	6.3757	0.0786659	0.831704
	GOTERM_MF_FAT	GO:0004527~exonuclease activity	3	1.76471	DIS3, ENPP2, DIS3L	107	53	12983	6.8681	0.0695467	0.862247
	GOTERM_MF_FAT	GO:0043169~cation binding	43	25.2941	PDP1, METAP2, ENPP2, LTBP3, MGMT, ZBTB39, PPP3R1, PRDM16, ZNF254, COX5B, CXXC1, PRDM10, DBR1, E4F1, HBB, FTL, RECQL4, GPD2, WDFY3, ZNF43, KLF8, NUDT14, ZNF354B, UBR4, LIG3, POLR1A, ZFP3, HBA1, STAT1, CRYZ, ITPR1, MAN2A2, MIB1, SALL2, NOTCH1, DOHH, GPR39, DNAJC24, ITGA7, MDM2, HBG2, ZSCAN12, RCN1	107	4179	12983	1.2485	0.0634497	0.865067
	UP_SEQ_FEATURE	repeat:LRR 13	4	2.35294	SLITRK1, LINGO1, ERBB2IP, SCRIB	169	76	19113	5.95235	0.0293934	0.86612
	GOTERM_MF_FAT	GO:0043167~ion binding	43	25.2941	PDP1, METAP2, ENPP2, LTBP3, MGMT, ZBTB39, PPP3R1, PRDM16, ZNF254, COX5B, CXXC1, PRDM10, DBR1, E4F1, HBB, FTL, RECQL4, GPD2, WDFY3, ZNF43, KLF8, NUDT14, ZNF354B, UBR4, LIG3, POLR1A, ZFP3, HBA1, STAT1, CRYZ, ITPR1, MAN2A2, MIB1, SALL2, NOTCH1, DOHH, GPR39, DNAJC24, ITGA7, MDM2, HBG2, ZSCAN12, RCN1	107	4241	12983	1.23024	0.0779499	0.868519
	GOTERM_MF_FAT	GO:0046914~transition metal ion binding	31	18.2353	METAP2, MGMT, ZBTB39, PRDM16, COX5B, ZNF254, CXXC1, PRDM10, E4F1, HBB, FTL, RECQL4, WDFY3, ZNF43, KLF8, ZNF354B, UBR4, POLR1A, LIG3, ZFP3, HBA1, CRYZ, MAN2A2, SALL2, MIB1, DOHH, GPR39, DNAJC24, MDM2, HBG2, ZSCAN12	107	2785	12983	1.3506	0.0574121	0.868987
	GOTERM_MF_FAT	GO:0004385~guanylate kinase activity	2	1.17647	MAGI3, GUK1	107	11	12983	22.0612	0.0862637	0.873484
	INTERPRO	IPR001900:Ribonuclease II and R	2	1.17647	DIS3, DIS3L	151	4	16659	55.1623	0.0355362	0.892609
	GOTERM_MF_FAT	GO:0005543~phospholipid binding	5	2.94118	TULP3, SNX5, SNX1, HS1BP3, ITPR1	107	177	12983	3.42758	0.0569231	0.899985
	UP_SEQ_FEATURE	compositionally biased region:Thr-rich	3	1.76471	POM121, PRDM10, MGA	169	51	19113	6.65263	0.0740299	0.905234
	UP_SEQ_FEATURE	glycosylation site:N-linked (Glc) (glycation)	2	1.17647	HBA1, HBB	169	8	19113	28.2737	0.068205	0.90751
	INTERPRO	IPR002337:Haemoglobin, beta	2	1.17647	HBG2, HBB	151	5	16659	44.1298	0.0442224	0.908437
	INTERPRO	IPR015404:Vps5 C-terminal	2	1.17647	SNX5, SNX1	151	5	16659	44.1298	0.0442224	0.908437
	UP_SEQ_FEATURE	compositionally biased region:Poly-Pro	8	4.70588	SALL2, MAGI3, NOTCH1, CD320, ZBTB39, PTPN21, ITCH, SERF2	169	413	19113	2.1907	0.0727328	0.9114
	UP_SEQ_FEATURE	repeat:LRR 12	4	2.35294	SLITRK1, LINGO1, ERBB2IP, SCRIB	169	91	19113	4.97119	0.0462302	0.914053
	UP_SEQ_FEATURE	zinc finger region:C2H2-type 6	9	5.29412	ZNF43, SALL2, ZNF354B, PRDM10, ZBTB39, ZFP3, E4F1, PRDM16, ZNF254	169	488	19113	2.08576	0.0668532	0.914096
	UP_SEQ_FEATURE	domain:PX	3	1.76471	SNX5, SNX1, HS1BP3	169	47	19113	7.21881	0.0641915	0.91661
	UP_SEQ_FEATURE	repeat:LRR 11	4	2.35294	SLITRK1, LINGO1, ERBB2IP, SCRIB	169	102	19113	4.43509	0.0610057	0.917554
	UP_SEQ_FEATURE	site:Not glycated	2	1.17647	HBA1, HBB	169	6	19113	37.6982	0.0516002	0.921962
	UP_SEQ_FEATURE	repeat:LRR 10	4	2.35294	SLITRK1, LINGO1, ERBB2IP, SCRIB	169	117	19113	3.86648	0.0842182	0.924083
	UP_SEQ_FEATURE	domain:Ig-like	3	1.76471	ISLR, LRFN5, LRFN2	169	45	19113	7.53964	0.0594532	0.924378
	GOTERM_MF_FAT	GO:0046872~metal ion binding	43	25.2941	PDP1, METAP2, ENPP2, LTBP3, MGMT, ZBTB39, PPP3R1, PRDM16, ZNF254, COX5B, CXXC1, PRDM10, DBR1, E4F1, HBB, FTL, RECQL4, GPD2, WDFY3, ZNF43, KLF8, NUDT14, ZNF354B, UBR4, LIG3, POLR1A, ZFP3, HBA1, STAT1, CRYZ, ITPR1, MAN2A2, MIB1, SALL2, NOTCH1, DOHH, GPR39, DNAJC24, ITGA7, MDM2, HBG2, ZSCAN12, RCN1	107	4140	12983	1.26026	0.0554306	0.926737
	UP_SEQ_FEATURE	metal ion-binding site:Zinc	5	2.94118	MAN2A2, GPR39, MGMT, POLR1A, COX5B	169	153	19113	3.6959	0.0462231	0.92992
	UP_SEQ_FEATURE	splice variant	77	45.2941	USPL1, MPZL1, CNRIP1, LTBP3, CNOT2, TSSC4, ZNF254, C1ORF194, FRMD3, GTF2A1, KLHL28, TRAPPC6B, COL4A3BP, PQBP1, DBR1, CEP290, ITCH, DENND5B, ZNF43, SYMPK, MAGI3, APOA1BP, LIG3, CCNL1, UBR4, PRPF3, DIS3L, PCM1, MTMR12, MAN2A2, TMEM106C, BRWD3, DHRS4, RIF1, C8ORF59, IGSF1, PCMTD1, MGA, MDM2, C3ORF75, KIF4A, GPRC5C, ENPP2, SNX1, PRDM16, SCRIB, AMPH, LINGO1, RGS10, FAM65A, FBXW8, NIPBL, SET, POM121, C…	169	7458	19113	1.16764	0.0578857	0.93139
	UP_SEQ_FEATURE	domain:EGF-like 13; calcium-binding	2	1.17647	NOTCH1, LTBP3	169	11	19113	20.5627	0.092572	0.934653
	UP_SEQ_FEATURE	compositionally biased region:Arg/Lys-rich (basic)	3	1.76471	PRPF4B, METAP2, CXXC1	169	38	19113	8.92853	0.04392	0.936199
	GOTERM_MF_FAT	GO:0003677~DNA binding	27	15.8824	KIF4A, POLR2E, MGMT, ZBTB39, PRDM16, ZNF254, CXXC1, GTF2A1, PRDM10, PQBP1, E4F1, RECQL4, ZNF43, KLF8, SMAD5, ZNF354B, POLR1A, LIG3, ZFP3, STAT1, USF2, SALL2, NOTCH1, PCNA, MGA, TGIF2, ZSCAN12	107	2331	12983	1.40544	0.0541527	0.95321
	KEGG_PATHWAY	hsa04512:ECM-receptor interaction	4	2.35294	GP1BB, TNR, ITGA7, LAMC1	48	84	5085	5.04464	0.041888	0.962927
	INTERPRO	IPR001683:Phox-like	3	1.76471	SNX5, SNX1, HS1BP3	151	48	16659	6.89528	0.0694292	0.964136
	KEGG_PATHWAY	hsa05016:Huntington's disease	5	2.94118	POLR2E, NDUFA6, VDAC2, COX5B, ITPR1	48	180	5085	2.94271	0.0833904	0.964998
	GOTERM_MF_FAT	GO:0019825~oxygen binding	3	1.76471	HBG2, HBA1, HBB	107	43	12983	8.46533	0.0480067	0.966031
	INTERPRO	IPR001202:WW/Rsp5/WWP	3	1.76471	MAGI3, PQBP1, ITCH	151	53	16659	6.24478	0.0824196	0.970876
	GOTERM_BP_FAT	GO:0015669~gas transport	3	1.76471	HBG2, HBA1, HBB	128	18	13528	17.6146	0.0121261	0.997049
	GOTERM_BP_FAT	GO:0015671~oxygen transport	3	1.76471	HBG2, HBA1, HBB	128	13	13528	24.3894	0.00637408	0.997772
	GOTERM_BP_FAT	GO:0000902~cell morphogenesis	8	4.70588	SLITRK1, NOTCH1, ERBB2IP, TNR, COL4A3BP, LAMC1, PCM1, SCRIB	128	356	13528	2.375	0.0505377	1
	GOTERM_BP_FAT	GO:0043632~modification-dependent macromolecule catabolic process	10	5.88235	MIB1, USPL1, FBXW8, OTUB1, FBXO28, UBR4, MDM2, ITCH, E4F1, SENP5	128	574	13528	1.84125	0.0908719	1
	GOTERM_BP_FAT	GO:0019941~modification-dependent protein catabolic process	10	5.88235	MIB1, USPL1, FBXW8, OTUB1, FBXO28, UBR4, MDM2, ITCH, E4F1, SENP5	128	574	13528	1.84125	0.0908719	1
	GOTERM_BP_FAT	GO:0032989~cellular component morphogenesis	8	4.70588	SLITRK1, NOTCH1, ERBB2IP, TNR, COL4A3BP, LAMC1, PCM1, SCRIB	128	397	13528	2.12972	0.0802123	1
Module#4	SP_PIR_KEYWORDS	phosphoprotein	81	54.7297	TUSC2, SH3RF1, KCNAB3, PRPF4B, DSTYK, PTPN21, QARS, RPS2, C17ORF59, CD97, FRMD3, GSN, COL4A3BP, FBXO28, SPG20, TMUB1, PAK1, ITCH, ZYX, NFIL3, DENND5B, GOLM1, GRID1, CASKIN2, MAGI3, APOA1BP, POLR1A, CCNL1, UBR4, PCM1, TATDN2, MTMR12, RAB11FIP5, RAB11FIP2, RIF1, MGA, MDM2, TGIF2, NCAPH2, MDH2, NEK6, MELK, ZC3H3, RAD23B, KIF4A, TDRD7, ENPP2, NFKBIB, MGMT, PPP3R1, XK, SNX1, SCRIB, MLF2, CXXC1, LINGO1…	147	7263	19235	1.4593	2.02371e-05	0.00502641
	SP_PIR_KEYWORDS	acetylation	35	23.6486	PDP1, RAD23B, KCNAB3, PRPF4B, RPS15A, SNX1, QARS, RPS2, COX5B, CXXC1, SPG20, ACYP2, ZYX, SERF2, PAK1, HBB, FTL, TMEM205, EBP, NDUFA6, VTA1, SMAD5, UBR4, SMEK1, CRYZ, PCM1, RIF1, C8ORF59, OTUB1, DDT, GNB4, HSPD1, GUK1, MDH2, RCN1	147	2635	19235	1.73805	0.00114983	0.13345
	SP_PIR_KEYWORDS	cytoplasm	40	27.027	RAD23B, SH3RF1, KIF4A, KCNAB3, TDRD7, NFKBIB, DSTYK, PTPN21, QARS, SCRIB, MLF2, GSTM3, GSN, COL4A3BP, TMUB1, ZYX, ITCH, PAK1, CASKIN2, VTA1, NUDT14, SMAD5, UBR4, LDB3, SMEK1, CRYZ, PCM1, PSMB8, MTMR12, MIB1, RAB11FIP5, TULP3, RIF1, OTUB1, IFT57, DDT, MDM2, HSPD1, MELK, NEK6	147	3332	19235	1.57083	0.00288949	0.21351
	SMART	SM00082:LRRCT	5	3.37838	LINGO2, SLITRK1, LINGO1, LRFN5, LRFN2	81	88	9079	6.36855	0.00744724	0.269448
	SMART	SM00013:LRRNT	5	3.37838	LINGO2, SLITRK1, LINGO1, LRFN5, LRFN2	81	99	9079	5.66093	0.0111809	0.270086
	SMART	SM00369:LRR_TYP	6	4.05405	LINGO2, SLITRK1, LINGO1, LRFN5, SCRIB, LRFN2	81	131	9079	5.13373	0.00587026	0.390158
	SMART	SM00239:C2	5	3.37838	RAB11FIP5, RAB11FIP2, CPNE2, ITCH, SYNGAP1	81	137	9079	4.09075	0.0325175	0.500535
	INTERPRO	IPR000372:Leucine-rich repeat, cysteine-rich flanking region, N-terminal	5	3.37838	LINGO2, SLITRK1, LINGO1, LRFN5, LRFN2	133	99	16659	6.32604	0.00794014	0.512012
	INTERPRO	IPR001611:Leucine-rich repeat	7	4.72973	LINGO2, SLITRK1, LINGO1, ERBB2IP, LRFN5, SCRIB, LRFN2	133	213	16659	4.11638	0.00703045	0.571144
	UP_SEQ_FEATURE	repeat:LRR 4	7	4.72973	LINGO2, SLITRK1, LINGO1, ERBB2IP, LRFN5, SCRIB, LRFN2	147	252	19113	3.61168	0.0129917	0.57997
	KEGG_PATHWAY	hsa04144:Endocytosis	5	3.37838	RAB11FIP5, RAB11FIP2, VTA1, MDM2, ITCH	41	184	5085	3.37023	0.0550755	0.582058
	UP_SEQ_FEATURE	repeat:LRR 10	5	3.37838	LINGO2, SLITRK1, LINGO1, ERBB2IP, SCRIB	147	117	19113	5.55643	0.0124529	0.607467
	INTERPRO	IPR000483:Cysteine-rich flanking region, C-terminal	5	3.37838	LINGO2, SLITRK1, LINGO1, LRFN5, LRFN2	133	88	16659	7.1168	0.00525668	0.612755
	UP_SEQ_FEATURE	mutagenesis site	26	17.5676	SH3RF1, NFKBIB, MGMT, DSTYK, XK, PMVK, SENP5, SCRIB, CXXC1, COL4A3BP, CREB3L1, ZYX, ITCH, PAK1, NFIL3, EBP, KLF8, SMAD5, RAB11FIP2, OTUB1, GPR39, IFT57, MDM2, TGIF2, NEK6, MELK	147	2045	19113	1.65307	0.011982	0.642301
	UP_SEQ_FEATURE	repeat:LRR 5	7	4.72973	LINGO2, SLITRK1, LINGO1, ERBB2IP, LRFN5, SCRIB, LRFN2	147	231	19113	3.94001	0.00872014	0.648572
	KEGG_PATHWAY	hsa04114:Oocyte meiosis	4	2.7027	ADCY3, PPP3R1, PPP3CC, ITPR1	41	110	5085	4.50998	0.0545884	0.660607
	UP_SEQ_FEATURE	repeat:LRR 6	7	4.72973	LINGO2, SLITRK1, LINGO1, ERBB2IP, LRFN5, SCRIB, LRFN2	147	210	19113	4.33401	0.00556462	0.67059
	UP_SEQ_FEATURE	repeat:LRR 7	6	4.05405	LINGO2, SLITRK1, LINGO1, ERBB2IP, LRFN5, SCRIB	147	177	19113	4.40747	0.0116151	0.687287
	UP_SEQ_FEATURE	repeat:LRR 11	5	3.37838	LINGO2, SLITRK1, LINGO1, ERBB2IP, SCRIB	147	102	19113	6.37355	0.00778935	0.688736
	UP_SEQ_FEATURE	repeat:LRR 9	5	3.37838	LINGO2, SLITRK1, LINGO1, ERBB2IP, SCRIB	147	135	19113	4.81557	0.0199817	0.700304
	UP_SEQ_FEATURE	repeat:LRR 3	7	4.72973	LINGO2, SLITRK1, LINGO1, ERBB2IP, LRFN5, SCRIB, LRFN2	147	299	19113	3.04396	0.0274629	0.721635
	UP_SEQ_FEATURE	domain:C2	4	2.7027	RAB11FIP5, RAB11FIP2, ITCH, SYNGAP1	147	80	19113	6.50102	0.0233947	0.723288
	UP_SEQ_FEATURE	repeat:LRR 2	7	4.72973	LINGO2, SLITRK1, LINGO1, ERBB2IP, LRFN5, SCRIB, LRFN2	147	319	19113	2.85311	0.0359808	0.723861
	UP_SEQ_FEATURE	metal ion-binding site:Zinc	5	3.37838	GPR39, MGMT, POLR1A, PPP3CC, COX5B	147	153	19113	4.24903	0.0299476	0.72653
	UP_SEQ_FEATURE	domain:EGF-like 5; calcium-binding	3	2.02703	CD97, NOTCH1, LTBP3	147	37	19113	10.5422	0.0324187	0.730622
	UP_SEQ_FEATURE	compositionally biased region:Poly-Pro	8	5.40541	SH3RF1, MAGI3, NOTCH1, CD320, PTPN21, ITCH, BRI3, SERF2	147	413	19113	2.51856	0.0394969	0.73725
	KEGG_PATHWAY	hsa04720:Long-term potentiation	3	2.02703	PPP3R1, PPP3CC, ITPR1	41	68	5085	5.47166	0.099381	0.739018
	UP_SEQ_FEATURE	repeat:LRR 1	7	4.72973	LINGO2, SLITRK1, LINGO1, ERBB2IP, LRFN5, SCRIB, LRFN2	147	318	19113	2.86208	0.0355188	0.740606
	SP_PIR_KEYWORDS	host-virus interaction	7	4.72973	MAGI3, UBR4, MDM2, ZYX, ITCH, HSPD1, PSMB8	147	285	19235	3.21387	0.0217705	0.745939
	KEGG_PATHWAY	hsa04660:T cell receptor signaling pathway	4	2.7027	NFKBIB, PPP3R1, PPP3CC, PAK1	41	108	5085	4.5935	0.0521919	0.747366
	UP_SEQ_FEATURE	repeat:LRR 8	5	3.37838	LINGO2, SLITRK1, LINGO1, ERBB2IP, SCRIB	147	149	19113	4.3631	0.0274346	0.749411
	INTERPRO	IPR003591:Leucine-rich repeat, typical subtype	6	4.05405	LINGO2, SLITRK1, LINGO1, LRFN5, SCRIB, LRFN2	133	131	16659	5.7369	0.00388473	0.753705
	UP_SEQ_FEATURE	domain:RBD-FIP	2	1.35135	RAB11FIP5, RAB11FIP2	147	6	19113	43.3401	0.044972	0.764449
	SP_PIR_KEYWORDS	leucine-rich repeat	7	4.72973	LINGO2, SLITRK1, LINGO1, ERBB2IP, LRFN5, SCRIB, LRFN2	147	322	19235	2.84457	0.0364306	0.78564
	UP_SEQ_FEATURE	repeat:LRR 12	5	3.37838	LINGO2, SLITRK1, LINGO1, ERBB2IP, SCRIB	147	91	19113	7.14398	0.00522396	0.790585
	SP_PIR_KEYWORDS	calcium binding	4	2.7027	CDH13, PPP3R1, LAMC1, RCN1	147	103	19235	5.08157	0.0437355	0.796233
	UP_SEQ_FEATURE	repeat:LRR 13	5	3.37838	LINGO2, SLITRK1, LINGO1, ERBB2IP, SCRIB	147	76	19113	8.55397	0.00273802	0.805406
	UP_SEQ_FEATURE	domain:SH3 4	2	1.35135	SH3RF1, SH3RF3	147	8	19113	32.5051	0.0595117	0.810806
	SP_PIR_KEYWORDS	blocked amino end	4	2.7027	GSTM3, PPP3R1, RPS2, HBB	147	92	19235	5.68915	0.0329581	0.811559
	UP_SEQ_FEATURE	compositionally biased region:Thr-rich	3	2.02703	POM121, PRDM10, MGA	147	51	19113	7.64826	0.0579409	0.816735
	SP_PIR_KEYWORDS	cytoskeleton	10	6.75676	KIF4A, RIF1, GSN, IFT57, UBR4, LDB3, PTPN21, ZYX, SMEK1, PCM1	147	636	19235	2.0574	0.0536077	0.820023
	UP_SEQ_FEATURE	compositionally biased region:Poly-Thr	3	2.02703	RAD23B, NDRG4, PRDM10	147	50	19113	7.80122	0.0559415	0.820643
	INTERPRO	IPR000008:C2 calcium-dependent membrane targeting	5	3.37838	RAB11FIP5, RAB11FIP2, CPNE2, ITCH, SYNGAP1	133	137	16659	4.57137	0.0235892	0.820714
	UP_SEQ_FEATURE	domain:EGF-like 1	4	2.7027	CD97, NOTCH1, LTBP3, TNR	147	120	19113	4.33401	0.0643521	0.822098
	SP_PIR_KEYWORDS	cell junction	7	4.72973	MAGI3, SYN1, ERBB2IP, ZYX, PAK1, SCRIB, GRID1	147	399	19235	2.29562	0.0839224	0.837784
	GOTERM_CC_FAT	GO:0008287~protein serine/threonine phosphatase complex	3	2.02703	PDP1, PPP3R1, ITPR1	104	40	12782	9.21779	0.0411322	0.838442
	GOTERM_CC_FAT	GO:0022627~cytosolic small ribosomal subunit	3	2.02703	RPS15A, RPS2, FTL	104	40	12782	9.21779	0.0411322	0.838442
	SP_PIR_KEYWORDS	egf-like domain	5	3.37838	CD97, ADAM11, NOTCH1, LTBP3, TNR	147	230	19235	2.84457	0.0982386	0.841046
	GOTERM_CC_FAT	GO:0019866~organelle inner membrane	7	4.72973	C17ORF61, NDUFA6, HSPD1, COX5B, ITPR1, MDH2, PRODH	104	329	12782	2.61498	0.0498133	0.842448
	GOTERM_CC_FAT	GO:0031966~mitochondrial membrane	7	4.72973	RAB11FIP5, C17ORF61, NDUFA6, HSPD1, COX5B, MDH2, PRODH	104	394	12782	2.18357	0.0985072	0.846691
	SP_PIR_KEYWORDS	ubl conjugation pathway	8	5.40541	RAD23B, MIB1, OTUB1, FBXO28, UBR4, MDM2, ITCH, SENP5	147	509	19235	2.05659	0.0933612	0.846996
	UP_SEQ_FEATURE	compositionally biased region:Poly-Ala	7	4.72973	RAD23B, SH3RF1, NOTCH1, CD320, UBR4, CREB3L1, ZIC1	147	393	19113	2.31589	0.0812502	0.857126
	SP_PIR_KEYWORDS	ligase	6	4.05405	MIB1, SH3RF1, UBR4, MDM2, QARS, ITCH	147	305	19235	2.57411	0.0831631	0.859903
	GOTERM_CC_FAT	GO:0030055~cell-substrate junction	4	2.7027	ERBB2IP, ZYX, PAK1, MLF2	104	112	12782	4.38942	0.0617362	0.861301
	SP_PIR_KEYWORDS	protein phosphatase	4	2.7027	PDP1, PPP3CC, PTPN21, PTPRT	147	130	19235	4.02616	0.0765491	0.862341
	GOTERM_CC_FAT	GO:0005840~ribosome	5	3.37838	MRPL2, RPS15A, RPS2, MRP63, FTL	104	215	12782	2.85823	0.0956635	0.862434
	UP_SEQ_FEATURE	domain:EGF-like 13; calcium-binding	2	1.35135	NOTCH1, LTBP3	147	11	19113	23.6401	0.0809101	0.866651
	KEGG_PATHWAY	hsa05016:Huntington's disease	5	3.37838	IFT57, NDUFA6, CREB3L1, COX5B, ITPR1	41	180	5085	3.44512	0.0515381	0.869604
	UP_SEQ_FEATURE	repeat:ANK 5	4	2.7027	MIB1, CASKIN2, NOTCH1, NFKBIB	147	131	19113	3.97009	0.0790826	0.871178
	GOTERM_CC_FAT	GO:0015935~small ribosomal subunit	3	2.02703	RPS15A, RPS2, FTL	104	63	12782	5.85256	0.0915465	0.8755
	GOTERM_CC_FAT	GO:0070013~intracellular organelle lumen	21	14.1892	PDP1, RAD23B, KIF4A, TDRD7, SMAD5, MGMT, POLR1A, CCNL1, QARS, SENP5, RPS2, ITPR1, CXXC1, GPS2, WDR13, MDM2, HSPD1, RCN1, MDH2, MRP63, PRODH	104	1779	12782	1.4508	0.0743962	0.877176
	SP_PIR_KEYWORDS	EF hand	3	2.02703	ENPP2, PPP3R1, RCN1	147	60	19235	6.54252	0.0761474	0.888226
	GOTERM_CC_FAT	GO:0005759~mitochondrial matrix	7	4.72973	PDP1, TDRD7, QARS, HSPD1, MDH2, MRP63, PRODH	104	227	12782	3.78999	0.0100604	0.888548
	GOTERM_CC_FAT	GO:0031980~mitochondrial lumen	7	4.72973	PDP1, TDRD7, QARS, HSPD1, MDH2, MRP63, PRODH	104	227	12782	3.78999	0.0100604	0.888548
	GOTERM_CC_FAT	GO:0005955~calcineurin complex	2	1.35135	PPP3R1, ITPR1	104	5	12782	49.1615	0.039653	0.88864
	GOTERM_CC_FAT	GO:0043233~organelle lumen	21	14.1892	PDP1, RAD23B, KIF4A, TDRD7, SMAD5, MGMT, POLR1A, CCNL1, QARS, SENP5, RPS2, ITPR1, CXXC1, GPS2, WDR13, MDM2, HSPD1, RCN1, MDH2, MRP63, PRODH	104	1820	12782	1.41812	0.0892734	0.895094
	GOTERM_CC_FAT	GO:0044429~mitochondrial part	11	7.43243	PDP1, RAB11FIP5, C17ORF61, TDRD7, NDUFA6, QARS, HSPD1, COX5B, MDH2, MRP63, PRODH	104	595	12782	2.27217	0.0215172	0.90559
	INTERPRO	IPR015404:Vps5 C-terminal	2	1.35135	SNX6, SNX1	133	5	16659	50.1023	0.0389999	0.908081
	INTERPRO	IPR018029:C2 membrane targeting protein	4	2.7027	RAB11FIP5, RAB11FIP2, CPNE2, ITCH	133	106	16659	4.72663	0.0520623	0.909824
	GOTERM_MF_FAT	GO:0016791~phosphatase activity	6	4.05405	PDP1, MTMR12, PPP3R1, PPP3CC, PTPN21, PTPRT	103	249	12983	3.03731	0.0463994	0.910501
	INTERPRO	IPR019018:Rab11-binding domain , FIP domain, C-terminal	2	1.35135	RAB11FIP5, RAB11FIP2	133	6	16659	41.7519	0.0466169	0.914147
	GOTERM_CC_FAT	GO:0005829~cytosol	18	12.1622	NFKBIB, SMAD5, PPP3R1, RPS15A, QARS, RPS2, PCM1, PSMB8, GSN, COL4A3BP, MDM2, PPP3CC, HSPD1, PAK1, DPP7, HBB, GUK1, FTL	104	1330	12782	1.66336	0.0366342	0.932769
	GOTERM_MF_FAT	GO:0004385~guanylate kinase activity	2	1.35135	MAGI3, GUK1	103	11	12983	22.9179	0.0831355	0.936439
	GOTERM_MF_FAT	GO:0043167~ion binding	41	27.7027	PDP1, ZC3H3, ADCY3, SH3RF1, KCNAB3, ENPP2, LTBP3, MGMT, PPP3R1, ZNF511, ZIC1, COX5B, CXXC1, CD97, GSN, PRDM10, PPP3CC, ZYX, HBB, KCNG1, FTL, ADAM11, KLF8, NUDT14, UBR4, LDB3, POLR1A, ZFP3, CRYZ, ITPR1, MIB1, CDH13, NOTCH1, FREM3, GPR39, EBF1, SH3RF3, MDM2, ZSCAN12, NEK6, RCN1	103	4241	12983	1.21858	0.0963331	0.94266
	GOTERM_MF_FAT	GO:0035091~phosphoinositide binding	4	2.7027	TULP3, SNX6, SNX1, ITPR1	103	100	12983	5.04194	0.0440459	0.942753
	KEGG_PATHWAY	hsa05010:Alzheimer's disease	5	3.37838	NDUFA6, PPP3R1, PPP3CC, COX5B, ITPR1	41	163	5085	3.80443	0.037969	0.949236
	GOTERM_MF_FAT	GO:0043169~cation binding	41	27.7027	PDP1, ZC3H3, ADCY3, SH3RF1, KCNAB3, ENPP2, LTBP3, MGMT, PPP3R1, ZNF511, ZIC1, COX5B, CXXC1, CD97, GSN, PRDM10, PPP3CC, ZYX, HBB, KCNG1, FTL, ADAM11, KLF8, NUDT14, UBR4, LDB3, POLR1A, ZFP3, CRYZ, ITPR1, MIB1, CDH13, NOTCH1, FREM3, GPR39, EBF1, SH3RF3, MDM2, ZSCAN12, NEK6, RCN1	103	4179	12983	1.23666	0.0795611	0.950622
	GOTERM_MF_FAT	GO:0046872~metal ion binding	41	27.7027	PDP1, ZC3H3, ADCY3, SH3RF1, KCNAB3, ENPP2, LTBP3, MGMT, PPP3R1, ZNF511, ZIC1, COX5B, CXXC1, CD97, GSN, PRDM10, PPP3CC, ZYX, HBB, KCNG1, FTL, ADAM11, KLF8, NUDT14, UBR4, LDB3, POLR1A, ZFP3, CRYZ, ITPR1, MIB1, CDH13, NOTCH1, FREM3, GPR39, EBF1, SH3RF3, MDM2, ZSCAN12, NEK6, RCN1	103	4140	12983	1.24831	0.0701651	0.954026
	GOTERM_MF_FAT	GO:0004721~phosphoprotein phosphatase activity	5	3.37838	PDP1, PPP3R1, PPP3CC, PTPN21, PTPRT	103	165	12983	3.81965	0.0409847	0.971078
	GOTERM_MF_FAT	GO:0016776~phosphotransferase activity, phosphate group as acceptor	3	2.02703	MAGI3, PMVK, GUK1	103	33	12983	11.459	0.0275511	0.971221
	INTERPRO	IPR013098:Immunoglobulin I-set	4	2.7027	LINGO2, LINGO1, LRFN5, LRFN2	133	138	16659	3.6306	0.096784	0.982952
	GOTERM_MF_FAT	GO:0005516~calmodulin binding	5	3.37838	ADCY3, RGS4, UBR4, PPP3R1, PPP3CC	103	140	12983	4.50173	0.0244323	0.998132
	GOTERM_BP_FAT	GO:0016049~cell growth	3	2.02703	HPN, ERBB2IP, NDRG4	115	61	13528	5.78532	0.0935118	0.999993
	GOTERM_BP_FAT	GO:0016265~death	11	7.43243	MAGI3, GSN, IFT57, SPG20, PPP3R1, PPP3CC, PAK1, HSPD1, ITPR1, SCRIB, NEK6	115	724	13528	1.78727	0.0844083	0.999994
	GOTERM_BP_FAT	GO:0008219~cell death	11	7.43243	MAGI3, GSN, IFT57, SPG20, PPP3R1, PPP3CC, PAK1, HSPD1, ITPR1, SCRIB, NEK6	115	719	13528	1.7997	0.0814767	0.999998
	GOTERM_BP_FAT	GO:0051960~regulation of nervous system development	5	3.37838	MIB1, LINGO1, NOTCH1, TULP3, TGIF2	115	192	13528	3.06341	0.0791008	1
	GOTERM_BP_FAT	GO:0002040~sprouting angiogenesis	2	1.35135	CDH13, NOTCH1	115	9	13528	26.1411	0.0733568	1
	GOTERM_BP_FAT	GO:0000902~cell morphogenesis	8	5.40541	SLITRK1, NOTCH1, ERBB2IP, TNR, COL4A3BP, LAMC1, PCM1, SCRIB	115	356	13528	2.64348	0.0308914	1
	GOTERM_BP_FAT	GO:0006796~phosphate metabolic process	14	9.45946	PDP1, PRPF4B, ENPP2, NDUFA6, DSTYK, PTPRT, PTPN21, PMVK, MTMR12, COL4A3BP, ACYP2, PAK1, MELK, NEK6	115	973	13528	1.69259	0.0655956	1
	GOTERM_BP_FAT	GO:0006793~phosphorus metabolic process	14	9.45946	PDP1, PRPF4B, ENPP2, NDUFA6, DSTYK, PTPRT, PTPN21, PMVK, MTMR12, COL4A3BP, ACYP2, PAK1, MELK, NEK6	115	973	13528	1.69259	0.0655956	1
	GOTERM_BP_FAT	GO:0032989~cellular component morphogenesis	8	5.40541	SLITRK1, NOTCH1, ERBB2IP, TNR, COL4A3BP, LAMC1, PCM1, SCRIB	115	397	13528	2.37047	0.0505719	1
	GOTERM_BP_FAT	GO:0040007~growth	6	4.05405	HPN, NOTCH1, LY6E, ERBB2IP, NDRG4, GSN	115	183	13528	3.85688	0.0192815	1

## Sheet: Random Set 2
	Category	Term	Count	%	Genes	List Total	Pop Hits	Pop Total	Fold Enrichment	PValue	Benjamini
Module#1	GOTERM_MF_FAT	GO:0005080~protein kinase C binding	2	18.1818	HINT1, TOP2B	7	22	12983	168.61	0.0101261	0.320742
	GOTERM_MF_FAT	GO:0019900~kinase binding	2	18.1818	HINT1, TOP2B	7	179	12983	20.7231	0.079939	0.651921
	GOTERM_MF_FAT	GO:0019901~protein kinase binding	2	18.1818	HINT1, TOP2B	7	147	12983	25.2342	0.0660532	0.727026
	SP_PIR_KEYWORDS	acetylation	5	45.4545	ATXN2L, CHERP, HINT1, ARCN1, TOP2B	11	2635	19235	3.3181	0.037177	0.744335
	UP_SEQ_FEATURE	compositionally biased region:Gln-rich	2	18.1818	CHERP, ZNF335	11	151	19113	23.0138	0.0762708	0.989963
Module#2	SP_PIR_KEYWORDS	phosphoprotein	75	56.391	SCAF1, ATP5E, CHERP, ADCY6, WBP2, ZBTB38, PDPK1, DDX17, NUDCD3, ACOT8, SV2B, ZRSR2, PPP1R14A, DLG2, CCDC28B, CASKIN1, SOX10, PHRF1, SSBP2, MAGI1, ZNF142, TOPBP1, HERC1, NKTR, NRIP1, WDR48, FMN2, CCDC6, LARP6, RIF1, IGF2R, NCOA6, C19ORF2, PDE9A, FAM38A, EEF1D, EP400, MELK, MAP3K12, EIF2C4, ADD1, SUPT6H, BID, NFKBIB, SNX17, POLR2I, KCNA6, MAPKAPK2, ZNF365, BANF1, ARID2, RIMS3, NPDC1, HSPA2, GMIP, G…	131	7263	19235	1.51623	6.77346e-06	0.00147553
	SP_PIR_KEYWORDS	leucine zipper	5	3.7594	HERC1, EEF1D, RNF40, MAP3K12, NAT14	131	38	19235	19.32	0.000123052	0.0133239
	SP_PIR_KEYWORDS	ribonucleoprotein	9	6.76692	LARP6, MRPL21, MRPL15, RPL10, RPL37A, ZRSR2, RPS21, EIF2C4, RPS24	131	279	19235	4.73652	0.000625953	0.0444805
	SP_PIR_KEYWORDS	ATP	7	5.26316	CCDC6, DDX17, HSPA2, ABCD4, MYH14, MAPKAPK2, MAP3K12	131	236	19235	4.35519	0.00540127	0.178627
	SP_PIR_KEYWORDS	acetylation	30	22.5564	ATP5E, HSD17B10, CHERP, HINT1, POLR2I, PDPK1, ACOT8, RPL10, RPS21, TMEM30A, RPS24, RAP1GDS1, OLA1, DOCK7, TOPBP1, LRRC47, MT1X, NRIP1, WDR48, LARP6, CCDC6, PSMC6, RIF1, IGF2R, MYH14, FAM38A, EEF1D, EP400, SUPT6H, ADD1	131	2635	19235	1.67171	0.00492309	0.193601
	SP_PIR_KEYWORDS	cytoplasm	36	27.0677	BID, CHERP, BTRC, SNX17, NFKBIB, HINT1, PDLIM3, EEA1, RBM9, BANF1, PDPK1, RB1CC1, SNAP47, CLASP2, STRBP, AXIN2, PPP1R14A, CASKIN1, SOX10, ACO1, SOCS7, TOPBP1, HERC1, TNKS2, WDR48, LARP6, CCDC6, PSMC6, RIF1, RGS6, PPP1R13B, PDE9A, MELK, MAP3K12, EIF2C4, ADD1	131	3332	19235	1.58642	0.00400735	0.196549
	SP_PIR_KEYWORDS	ribosomal protein	6	4.51128	MRPL21, MRPL15, RPL10, RPL37A, RPS21, RPS24	131	188	19235	4.68613	0.00906151	0.246848
	SP_PIR_KEYWORDS	ribosome	4	3.00752	RPL10, RPL37A, RPS21, RPS24	131	73	19235	8.04559	0.0133022	0.305747
	SP_PIR_KEYWORDS	lysosome	5	3.7594	WDR48, SLC36A1, DOC2A, CHID1, IGF2R	131	149	19235	4.92725	0.0185282	0.364284
	SP_PIR_KEYWORDS	atp-binding	16	12.0301	MAGI1, ADCY6, OLA1, KCNJ10, MAPKAPK2, DDX17, PSMC6, PDPK1, HSPA2, BUB1, ABCD4, MYH14, CHD6, EP400, MELK, MAP3K12	131	1326	19235	1.77173	0.0341918	0.531596
	SP_PIR_KEYWORDS	nucleus	39	29.3233	SCAF1, ZNF430, ZMAT5, HINT1, NFKBIB, POLR2I, RBM9, ARID2, BANF1, ZBTB38, DDX17, RB1CC1, TRAK1, BUB1, ZRSR2, CHD6, SOX10, SSBP2, SETBP1, MAML2, ZNF142, SOCS7, TOPBP1, RUFY2, TNKS2, NRIP1, WDR48, LARP6, PSMC6, NUPR1, RIF1, NCOA6, C19ORF2, TGIF1, PPP1R13B, RNF40, EP400, RPP40, SUPT6H	131	4283	19235	1.33702	0.0382076	0.537935
	GOTERM_CC_FAT	GO:0005829~cytosol	19	14.2857	BID, ACO1, NFKBIB, BTRC, EEA1, MAPKAPK2, SKP1, HERC1, BANF1, PDPK1, C19ORF2, RPL10, RPL37A, PDE9A, EEF1D, RPS21, MAP3K12, ADD1, RPS24	95	1330	12782	1.92211	0.00761375	0.556903
	GOTERM_CC_FAT	GO:0030529~ribonucleoprotein complex	11	8.27068	LARP6, MRPL21, MRPL15, ZMAT5, RPL10, RPL37A, ZRSR2, RPS21, RPP40, EIF2C4, RPS24	95	515	12782	2.87383	0.00449498	0.61695
	GOTERM_CC_FAT	GO:0030424~axon	5	3.7594	SEMA6A, CNTN2, DOCK7, MYH14, MAP3K12	95	159	12782	4.23105	0.0296701	0.722816
	SP_PIR_KEYWORDS	chromosomal protein	4	3.00752	RIF1, BANF1, RNF40, TNKS2	131	145	19235	4.05054	0.0753323	0.73109
	SP_PIR_KEYWORDS	rna-binding	8	6.01504	SCAF1, LARP6, DDX17, ACO1, STRBP, ZRSR2, RBM9, EIF2C4	131	540	19235	2.17529	0.073903	0.75211
	GOTERM_CC_FAT	GO:0000323~lytic vacuole	5	3.7594	WDR48, SLC36A1, DOC2A, CHID1, IGF2R	95	211	12782	3.18833	0.0699975	0.754677
	GOTERM_CC_FAT	GO:0005764~lysosome	5	3.7594	WDR48, SLC36A1, DOC2A, CHID1, IGF2R	95	211	12782	3.18833	0.0699975	0.754677
	GOTERM_CC_FAT	GO:0033279~ribosomal subunit	4	3.00752	MRPL15, RPL10, RPS21, RPS24	95	128	12782	4.20461	0.068228	0.778029
	GOTERM_CC_FAT	GO:0030427~site of polarized growth	3	2.25564	DOCK7, MYH14, MAP3K12	95	55	12782	7.33895	0.0618086	0.779082
	GOTERM_CC_FAT	GO:0005840~ribosome	6	4.51128	MRPL21, MRPL15, RPL10, RPL37A, RPS21, RPS24	95	215	12782	3.75481	0.0211017	0.780028
	GOTERM_CC_FAT	GO:0019898~extrinsic to membrane	9	6.76692	PDPK1, DOC2A, MAGI1, RGS6, EEA1, HERC1, MAP3K12, NKTR, TNKS2	95	494	12782	2.45127	0.0288293	0.789385
	GOTERM_CC_FAT	GO:0043232~intracellular non-membrane-bounded organelle	26	19.5489	ZMAT5, HINT1, PDLIM3, BANF1, MRPL15, BUB1, RPL10, CLASP2, STRBP, RPS21, CHD6, DLG2, RPS24, TOPBP1, TNKS2, CCDC6, FMN2, MRPL21, RIF1, NCOA6, RPL37A, MYH14, EP400, RPP40, RNF40, ADD1	95	2596	12782	1.34755	0.0849874	0.793305
	GOTERM_CC_FAT	GO:0043228~non-membrane-bounded organelle	26	19.5489	ZMAT5, HINT1, PDLIM3, BANF1, MRPL15, BUB1, RPL10, CLASP2, STRBP, RPS21, CHD6, DLG2, RPS24, TOPBP1, TNKS2, CCDC6, FMN2, MRPL21, RIF1, NCOA6, RPL37A, MYH14, EP400, RPP40, RNF40, ADD1	95	2596	12782	1.34755	0.0849874	0.793305
	GOTERM_BP_FAT	GO:0006412~translation	9	6.76692	MRPL21, MRPL15, DALRD3, RPL10, RPL37A, LRRC47, EEF1D, RPS21, RPS24	104	331	13528	3.53683	0.00374345	0.805817
	GOTERM_CC_FAT	GO:0030426~growth cone	3	2.25564	DOCK7, MYH14, MAP3K12	95	54	12782	7.47485	0.0598398	0.806581
	GOTERM_CC_FAT	GO:0005665~DNA-directed RNA polymerase II, core complex	2	1.50376	POLR2I, C19ORF2	95	14	12782	19.2211	0.0982252	0.81622
	GOTERM_CC_FAT	GO:0005689~U12-dependent spliceosome	2	1.50376	ZMAT5, ZRSR2	95	8	12782	33.6368	0.0573558	0.834255
	KEGG_PATHWAY	hsa04114:Oocyte meiosis	4	3.00752	BTRC, ADCY6, BUB1, SKP1	41	110	5085	4.50998	0.0545884	0.85171
	GOTERM_CC_FAT	GO:0005694~chromosome	8	6.01504	RIF1, BUB1, TOPBP1, CLASP2, CHD6, BANF1, RNF40, TNKS2	95	460	12782	2.33995	0.0525893	0.85307
	GOTERM_MF_FAT	GO:0019899~enzyme binding	9	6.76692	PDPK1, PHRF1, HINT1, IGF2R, DOCK7, AXIN2, RNF40, MAP3K12, NRIP1	101	523	12983	2.21205	0.0484689	0.86958
	KEGG_PATHWAY	hsa03010:Ribosome	4	3.00752	RPL10, RPL37A, RPS21, RPS24	41	87	5085	5.70227	0.0303197	0.876762
	GOTERM_MF_FAT	GO:0003723~RNA binding	12	9.02256	SCAF1, LARP6, DDX17, MRPL21, CHERP, ACO1, STRBP, ZRSR2, LRRC47, RBM9, EIF2C4, SUPT6H	101	718	12983	2.14838	0.0220628	0.881673
	GOTERM_BP_FAT	GO:0006414~translational elongation	5	3.7594	RPL10, RPL37A, EEF1D, RPS21, RPS24	104	101	13528	6.43945	0.00736032	0.883776
	GOTERM_MF_FAT	GO:0046965~retinoid X receptor binding	2	1.50376	NCOA6, NRIP1	101	8	12983	32.1361	0.059999	0.891363
	GOTERM_MF_FAT	GO:0015077~monovalent inorganic cation transmembrane transporter activity	4	3.00752	SLC36A1, ATP5E, COX5A, SURF1	101	104	12983	4.94402	0.0462105	0.895973
	GOTERM_MF_FAT	GO:0015078~hydrogen ion transmembrane transporter activity	4	3.00752	SLC36A1, ATP5E, COX5A, SURF1	101	90	12983	5.71309	0.032171	0.904269
	GOTERM_BP_FAT	GO:0006396~RNA processing	12	9.02256	SCAF1, HSD17B10, LARP6, DDX17, PHRF1, CHERP, ZMAT5, POLR2I, ZRSR2, RBM9, RPP40, RPS24	104	547	13528	2.85361	0.00294615	0.92413
	GOTERM_MF_FAT	GO:0008134~transcription factor binding	9	6.76692	SOX10, NFKBIB, MAML2, NCOA6, C19ORF2, TGIF1, RBM9, ADD1, NRIP1	101	513	12983	2.25517	0.0441349	0.925051
	GOTERM_MF_FAT	GO:0005524~ATP binding	17	12.782	MAGI1, ADCY6, OLA1, DALRD3, KCNJ10, MAPKAPK2, DDX17, PSMC6, PDPK1, HSPA2, BUB1, ABCD4, MYH14, CHD6, EP400, MELK, MAP3K12	101	1477	12983	1.47952	0.0998906	0.935802
	GOTERM_MF_FAT	GO:0003735~structural constituent of ribosome	6	4.51128	MRPL21, MRPL15, RPL10, RPL37A, RPS21, RPS24	101	168	12983	4.59088	0.00959135	0.937087
	GOTERM_MF_FAT	GO:0003713~transcription coactivator activity	5	3.7594	SOX10, NFKBIB, MAML2, NCOA6, NRIP1	101	214	12983	3.00338	0.0832367	0.937422
	GOTERM_MF_FAT	GO:0030331~estrogen receptor binding	2	1.50376	NCOA6, NRIP1	101	13	12983	19.7761	0.0956739	0.944213
	GOTERM_MF_FAT	GO:0003712~transcription cofactor activity	8	6.01504	SOX10, NFKBIB, MAML2, NCOA6, C19ORF2, TGIF1, RBM9, NRIP1	101	363	12983	2.83294	0.0219541	0.958643
	UP_SEQ_FEATURE	compositionally biased region:Gln-rich	5	3.7594	FMN2, CHERP, NCOA6, PPP1R13B, ARID2	131	151	19113	4.83115	0.0197591	0.973717
	UP_SEQ_FEATURE	nucleotide phosphate-binding region:ATP	14	10.5263	MAGI1, OLA1, KCNJ10, MAPKAPK2, PSMC6, PDPK1, DDX17, BUB1, ABCD4, MYH14, CHD6, EP400, MELK, MAP3K12	131	962	19113	2.1233	0.0140003	0.97885
	UP_SEQ_FEATURE	compositionally biased region:Asp/Glu-rich	2	1.50376	C22ORF32, SUPT6H	131	10	19113	29.1802	0.0659871	0.998018
	UP_SEQ_FEATURE	compositionally biased region:Poly-Gly	6	4.51128	SOX10, CCDC6, DDX17, MAGI1, SOCS7, CHD6	131	286	19113	3.06086	0.0459383	0.998389
	UP_SEQ_FEATURE	compositionally biased region:Poly-Gln	4	3.00752	MAGI1, MAML2, SOCS7, EP400	131	151	19113	3.86492	0.0839807	0.998945
	UP_SEQ_FEATURE	compositionally biased region:Poly-Pro	7	5.26316	CCDC6, DDX17, NCOA6, SOCS7, MAPKAPK2, EP400, MAP3K12	131	413	19113	2.47289	0.0631504	0.999204
	UP_SEQ_FEATURE	compositionally biased region:Arg-rich	5	3.7594	SCAF1, PHRF1, CHERP, MRPL15, C1ORF63	131	135	19113	5.40373	0.013646	0.999456
	GOTERM_BP_FAT	GO:0051443~positive regulation of ubiquitin-protein ligase activity	3	2.25564	PSMC6, BTRC, SKP1	104	70	13528	5.57473	0.0994133	0.999513
	GOTERM_BP_FAT	GO:0051437~positive regulation of ubiquitin-protein ligase activity during mitotic cell cycle	3	2.25564	PSMC6, BTRC, SKP1	104	68	13528	5.73869	0.0946769	0.99963
	GOTERM_BP_FAT	GO:0007242~intracellular signaling cascade	15	11.2782	NFKBIB, ADCY6, SOCS7, MAPKAPK2, RBM9, NRIP1, FMN2, PDPK1, NUPR1, GMIP, RB1CC1, NCOA6, RGS6, PDE9A, MAP3K12	104	1256	13528	1.55347	0.0943755	0.999827
	GOTERM_BP_FAT	GO:0030520~estrogen receptor signaling pathway	2	1.50376	NCOA6, RBM9	104	11	13528	23.6503	0.0806643	0.999898
	GOTERM_BP_FAT	GO:0030518~steroid hormone receptor signaling pathway	3	2.25564	NCOA6, RBM9, NRIP1	104	58	13528	6.72812	0.0720871	0.999912
	GOTERM_BP_FAT	GO:0016071~mRNA metabolic process	7	5.26316	SCAF1, PHRF1, ZMAT5, POLR2I, MAPKAPK2, RBM9, EIF2C4	104	370	13528	2.46091	0.0632058	0.999926
	GOTERM_BP_FAT	GO:0051129~negative regulation of cellular component organization	4	3.00752	BUB1, APOC1, CLASP2, ADD1	104	142	13528	3.66414	0.0941503	0.999932
	GOTERM_BP_FAT	GO:0016568~chromatin modification	6	4.51128	CHD6, ARID2, RNF40, EP400, MAP3K12, SUPT6H	104	274	13528	2.8484	0.0581321	0.999972
	GOTERM_BP_FAT	GO:0031401~positive regulation of protein modification process	5	3.7594	PSMC6, BTRC, RB1CC1, DOCK7, SKP1	104	187	13528	3.47799	0.0544762	0.999995
Module#3	SP_PIR_KEYWORDS	nucleus	59	34.9112	SCAF1, ZBTB33, ARID4A, HINT1, RBM9, ZNF677, ZBTB38, ZFP91, DCAF13, DDX17, CDCA7, CLK2, TRAK1, LSM3, TOP2B, SS18L1, SSBP2, SOX12, ZNF354B, ZNF142, SOCS7, GTF2H3, TOPBP1, RRP9, ZNF335, TNKS2, WDR48, LARP6, RIF1, NCOA6, TGIF1, ZFP161, EP400, SUPT6H, ZNF430, POLR2I, ZNF75A, ZNF654, ARID2, BMS1, CALCOCO1, ZNF324, NCAPG, RB1CC1, BUB1, CHD6, ZBTB48, SETBP1, HMBOX1, MAML2, CRIPAK, ZNF26, RUFY2, PSMC6, TD…	168	4283	19235	1.5772	0.000148877	0.0323689
	SP_PIR_KEYWORDS	phosphoprotein	86	50.8876	SCAF1, ATP5E, ZBTB33, SEC31A, ARID4A, SLC9A3, ADCY6, GFER, AMOTL1, GLDC, ZBTB38, ZFP91, NUDCD3, DDX17, ACOT8, CLK2, EIF1, TOP2B, DLG2, CCDC28B, SLC12A7, PHRF1, SSBP2, SKP2, ZNF142, TOPBP1, RRP9, HERC1, ZNF335, CLPX, NKTR, WDR48, TRAP1, FMN2, LARP6, RIF1, NCOA4, IGF2R, NCOA6, PDE9A, FAM38A, EP400, MELK, EIF2C4, ADD1, SUPT6H, BID, SNX17, POLR2I, KCNA6, ZNF365, ZNF654, BMS1, ARID2, CALCOCO1, TMCC2, …	168	7263	19235	1.35571	0.000351861	0.0381411
	GOTERM_CC_FAT	GO:0005694~chromosome	13	7.69231	ARID4A, TOPBP1, DCTN3, CALCOCO1, TNKS2, RIF1, NCAPG, BUB1, CLASP2, TOP2B, CHD6, SS18L1, RNF40	113	460	12782	3.19673	0.000692231	0.154289
	GOTERM_CC_FAT	GO:0044427~chromosomal part	11	6.50888	RIF1, ARID4A, NCAPG, BUB1, CLASP2, DCTN3, CHD6, TOP2B, SS18L1, CALCOCO1, TNKS2	113	386	12782	3.22349	0.00205745	0.220582
	SMART	SM00355:ZnF_C2H2	17	10.0592	ZBTB48, ZNF430, ZBTB33, ZNF354B, ZNF142, ZNF75A, EEA1, ZNF26, ZNF365, ZNF654, ARID2, ZNF335, ZBTB38, ZNF677, ZFP91, ZNF324, ZFP161	88	797	9079	2.20062	0.00336534	0.256696
	UP_SEQ_FEATURE	compositionally biased region:Arg-rich	7	4.14201	SCAF1, ZFP91, PHRF1, CDCA7, MRPL15, C1ORF63, APOLD1	168	135	19113	5.89907	0.00120754	0.285737
	SP_PIR_KEYWORDS	transcription regulation	30	17.7515	ZNF430, ZBTB33, ARID4A, ZNF75A, ZNF654, ARID2, ZBTB38, ZNF677, ZFP91, ZNF324, CDCA7, RB1CC1, CHD6, NAT14, SS18L1, ZBTB48, MAML2, HMBOX1, SOX12, ZNF354B, ZNF142, GTF2H3, ZNF26, ZNF335, NCOA4, NCOA6, TGIF1, ZFP161, RNF40, SUPT6H	168	2026	19235	1.69537	0.00476423	0.296582
	SP_PIR_KEYWORDS	Transcription	30	17.7515	ZNF430, ZBTB33, ARID4A, POLR2I, ZNF75A, ZNF654, ARID2, ZBTB38, ZNF677, ZFP91, ZNF324, CDCA7, RB1CC1, CHD6, NAT14, SS18L1, ZBTB48, MAML2, HMBOX1, SOX12, ZNF354B, ZNF142, GTF2H3, ZNF26, ZNF335, NCOA4, NCOA6, TGIF1, ZFP161, SUPT6H	168	2071	19235	1.65853	0.00645841	0.300916
	SP_PIR_KEYWORDS	ribonucleoprotein	8	4.73373	LARP6, DCAF13, MRPL15, LSM3, RPL37A, RRP9, EIF2C4, RPS24	168	279	19235	3.28298	0.0111326	0.337909
	INTERPRO	IPR019781:WD40 repeat, subgroup	8	4.73373	WDR48, DCAF13, SEC31A, WDR18, BTRC, RRP9, AMBRA1, HERC1	151	242	16659	3.64709	0.00636626	0.345623
	GOTERM_CC_FAT	GO:0000793~condensed chromosome	6	3.5503	NCAPG, BUB1, TOPBP1, CLASP2, DCTN3, SS18L1	113	129	12782	5.26116	0.0054973	0.358966
	UP_SEQ_FEATURE	zinc finger region:C2H2-type 3	14	8.28402	ZBTB48, ZNF430, ZBTB33, ZNF354B, ZNF142, ZNF26, ZNF75A, ZNF654, ZNF335, ZBTB38, ZNF677, ZFP91, ZNF324, ZFP161	168	622	19113	2.56069	0.00326746	0.36602
	SP_PIR_KEYWORDS	wd repeat	8	4.73373	WDR48, DCAF13, SEC31A, WDR18, BTRC, RRP9, AMBRA1, HERC1	168	276	19235	3.31867	0.01053	0.37368
	INTERPRO	IPR017986:WD40 repeat, region	8	4.73373	WDR48, DCAF13, SEC31A, WDR18, BTRC, RRP9, AMBRA1, HERC1	151	238	16659	3.70839	0.00582632	0.384302
	UP_SEQ_FEATURE	zinc finger region:C2H2-type 5	13	7.69231	ZBTB48, ZNF430, ZNF354B, ZNF142, ZNF26, ZNF75A, ZNF654, ZNF335, ZNF677, ZBTB38, ZFP91, ZNF324, ZFP161	168	538	19113	2.74904	0.00277542	0.403108
	INTERPRO	IPR007087:Zinc finger, C2H2-type	16	9.46746	ZBTB48, ZNF430, ZBTB33, ZNF354B, ZNF142, ZNF75A, EEA1, ZNF26, ZNF654, ARID2, ZNF335, ZBTB38, ZNF677, ZFP91, ZNF324, ZFP161	151	784	16659	2.25152	0.00477362	0.411128
	SP_PIR_KEYWORDS	dna-binding	26	15.3846	ZNF430, ZBTB33, ZNF75A, ZNF654, ARID2, ZBTB38, ZNF677, ZFP91, ZNF324, STRBP, TOP2B, CHD6, NAT14, ZBTB48, SSBP2, SETBP1, HMBOX1, SOX12, ZNF354B, ZNF142, TOPBP1, ZNF26, ZNF335, TGIF1, ZFP161, EP400	168	1868	19235	1.5936	0.0192193	0.414975
	UP_SEQ_FEATURE	zinc finger region:C2H2-type 1	14	8.28402	ZBTB48, ZNF430, ZBTB33, ZNF354B, ZNF142, ZNF26, ZNF75A, ZNF654, ZNF335, ZBTB38, ZNF677, ZFP91, ZNF324, ZFP161	168	542	19113	2.93865	0.000975309	0.419295
	SP_PIR_KEYWORDS	kinetochore	4	2.36686	BUB1, CLASP2, DCTN3, SS18L1	168	63	19235	7.26946	0.0174504	0.426386
	INTERPRO	IPR001680:WD40 repeat	8	4.73373	WDR48, DCAF13, SEC31A, WDR18, BTRC, RRP9, AMBRA1, HERC1	151	266	16659	3.31803	0.0104231	0.439974
	SMART	SM00320:WD40	8	4.73373	WDR48, DCAF13, SEC31A, WDR18, BTRC, RRP9, AMBRA1, HERC1	88	266	9079	3.10287	0.0136432	0.453615
	SP_PIR_KEYWORDS	zinc-finger	24	14.2012	ZBTB48, PHRF1, ZNF430, ZBTB33, ZMYND10, POLR2I, ZNF354B, ZNF142, GTF2H3, ZNF75A, EEA1, ZNF26, ZNF654, ARID2, ZNF335, CLPX, ZBTB38, RUFY2, ZNF677, ZFP91, ZNF324, RPL37A, ZFP161, RNF40	168	1718	19235	1.59945	0.0243748	0.454445
	INTERPRO	IPR019775:WD40 repeat, conserved site	8	4.73373	WDR48, DCAF13, SEC31A, WDR18, BTRC, RRP9, AMBRA1, HERC1	151	277	16659	3.18627	0.0128068	0.457373
	SP_PIR_KEYWORDS	leucine zipper	3	1.77515	HERC1, RNF40, NAT14	168	38	19235	9.039	0.0429565	0.476327
	SP_PIR_KEYWORDS	acetylation	33	19.5266	ATP5E, HINT1, POLR2I, DCAF13, KIAA1704, ATXN2L, ACOT8, EIF1, LSM3, TOP2B, TMEM30A, RPS24, RAP1GDS1, OLA1, DOCK7, TOPBP1, DCTN3, MT1X, CLPX, NAE1, WDR48, TRAP1, LARP6, PSMC6, RIF1, IGF2R, ARCN1, CCT8, MYH14, FAM38A, EP400, SUPT6H, ADD1	168	2635	19235	1.43389	0.0296405	0.485706
	SP_PIR_KEYWORDS	cytoplasm	39	23.0769	BID, ZBTB33, SEC31A, BTRC, SNX17, HINT1, PDLIM3, EEA1, RBM9, CALCOCO1, NECAB1, ZFP91, NCAPG, RB1CC1, CLASP2, STRBP, TOP2B, AXIN2, SOCS7, CRIPAK, TOPBP1, DCTN3, HERC1, TNKS2, WDR48, LARP6, PSMC6, RIF1, ARCN1, CCT8, TMOD2, PDE9A, BEGAIN, PDZD2, UBXN6, MELK, SPEF1, EIF2C4, ADD1	168	3332	19235	1.34012	0.0426515	0.497452
	SP_PIR_KEYWORDS	ubl conjugation pathway	10	5.91716	WDR48, DCAF13, BTRC, SKP2, SOCS7, SKP1, HERC1, UBXN6, RNF40, NAE1	168	509	19235	2.24939	0.0339061	0.499936
	SP_PIR_KEYWORDS	lysosome	5	2.95858	WDR48, DOC2A, CHID1, IGF2R, VPS33A	168	149	19235	3.84208	0.0411024	0.510077
	SP_PIR_KEYWORDS	zinc	28	16.568	ZNF430, ZBTB33, HINT1, ZMYND10, POLR2I, PDLIM3, ZNF75A, EEA1, ZNF654, ARID2, ZBTB38, ZNF677, ZFP91, ZNF324, ZBTB48, PHRF1, ZNF354B, ZNF142, GTF2H3, ZNF26, ZNF335, MT1X, CLPX, RUFY2, PDE9A, RPL37A, ZFP161, RNF40	168	2189	19235	1.46452	0.0380588	0.510613
	UP_SEQ_FEATURE	repeat:WD 2	8	4.73373	WDR48, DCAF13, SEC31A, WDR18, BTRC, RRP9, AMBRA1, HERC1	168	274	19113	3.32169	0.010476	0.519651
	UP_SEQ_FEATURE	repeat:WD 1	8	4.73373	WDR48, DCAF13, SEC31A, WDR18, BTRC, RRP9, AMBRA1, HERC1	168	274	19113	3.32169	0.010476	0.519651
	INTERPRO	IPR019782:WD40 repeat 2	8	4.73373	WDR48, DCAF13, SEC31A, WDR18, BTRC, RRP9, AMBRA1, HERC1	151	226	16659	3.90529	0.00441114	0.519952
	INTERPRO	IPR015880:Zinc finger, C2H2-like	17	10.0592	ZBTB48, ZNF430, ZBTB33, ZNF354B, ZNF142, ZNF75A, EEA1, ZNF26, ZNF365, ZNF654, ARID2, ZNF335, ZBTB38, ZNF677, ZFP91, ZNF324, ZFP161	151	797	16659	2.35322	0.00223076	0.523572
	UP_SEQ_FEATURE	repeat:WD 6	7	4.14201	WDR48, DCAF13, SEC31A, WDR18, BTRC, RRP9, HERC1	168	192	19113	4.14779	0.00689263	0.537217
	UP_SEQ_FEATURE	zinc finger region:C2H2-type 4	12	7.10059	ZBTB48, ZFP91, ZNF430, ZNF324, ZNF354B, ZNF75A, ZNF26, ZNF654, ZFP161, ZNF335, ZNF677, ZBTB38	168	575	19113	2.37429	0.0123871	0.53764
	INTERPRO	IPR015943:WD40/YVTN repeat-like	8	4.73373	WDR48, DCAF13, SEMA6A, WDR18, BTRC, RRP9, AMBRA1, HERC1	151	300	16659	2.94199	0.0190203	0.549296
	UP_SEQ_FEATURE	repeat:WD 7	6	3.5503	WDR48, DCAF13, SEC31A, BTRC, RRP9, HERC1	168	150	19113	4.55071	0.0102862	0.560767
	UP_SEQ_FEATURE	repeat:WD 3	8	4.73373	WDR48, DCAF13, SEC31A, WDR18, BTRC, RRP9, AMBRA1, HERC1	168	265	19113	3.4345	0.00885894	0.562233
	UP_SEQ_FEATURE	zinc finger region:C2H2-type 2	12	7.10059	ZFP91, ZBTB33, ZNF430, ZNF324, ZNF354B, ZNF142, ZNF75A, ZNF26, ZNF654, ZFP161, ZNF335, ZNF677	168	608	19113	2.24542	0.0180276	0.570192
	INTERPRO	IPR011333:BTB/POZ fold	6	3.5503	ZBTB48, ZBTB33, KCNA6, SKP1, ZFP161, ZBTB38	151	181	16659	3.65717	0.023996	0.591792
	BIOCARTA	h_p27Pathway:Regulation of p27 Phosphorylation during Cell Cycle Progression	2	1.18343	SKP2, SKP1	12	13	1437	18.4231	0.0954493	0.594588
	UP_SEQ_FEATURE	zinc finger region:C2H2-type 9	9	5.32544	ZBTB48, ZNF430, ZNF324, ZNF354B, ZNF142, ZNF26, ZNF335, ZNF677, ZBTB38	168	376	19113	2.72317	0.017726	0.595714
	SP_PIR_KEYWORDS	atp-binding	18	10.6509	SPHK2, ADCY6, OLA1, KCNJ10, BMS1, CLPX, TRAP1, DDX17, PSMC6, HSPA2, CLK2, CCT8, BUB1, MYH14, CHD6, TOP2B, EP400, MELK	168	1326	19235	1.55422	0.0688641	0.604479
	UP_SEQ_FEATURE	repeat:WD 4	7	4.14201	WDR48, DCAF13, SEC31A, WDR18, BTRC, RRP9, HERC1	168	251	19113	3.17281	0.0232534	0.607837
	UP_SEQ_FEATURE	zinc finger region:C4-type	4	2.36686	POLR2I, GTF2H3, RPL37A, CLPX	168	68	19113	6.69223	0.0216997	0.609367
	UP_SEQ_FEATURE	repeat:WD 5	7	4.14201	WDR48, DCAF13, SEC31A, WDR18, BTRC, RRP9, HERC1	168	233	19113	3.41792	0.0167607	0.609952
	SP_PIR_KEYWORDS	alternative splicing	76	44.9704	SEC31A, ARID4A, BTRC, ADCY6, PDLIM3, RBM9, AMOTL1, TMEM151B, DCAF13, ZFP91, DDX17, CDCA7, CLK2, TRAK1, TOP2B, DLG2, SS18L1, FHAD1, SLC12A7, PHRF1, CCNJ, APOLD1, RAP1GDS1, SKP2, SOCS7, OLA1, SKP1, DCTN3, NKTR, ZNF335, WDR48, CHID1, SLC35E4, RIF1, NCOA4, BTG3, TGIF1, PDE9A, SURF1, EP400, SPEF1, ADD1, SUPT6H, BID, FAM160B1, PTCHD1, TNFRSF25, ZMYND10, ZNF365, ARID2, CALCOCO1, NECAB1, KIAA1704, ATXN2L…	168	7488	19235	1.16207	0.0660162	0.610675
	UP_SEQ_FEATURE	zinc finger region:C2H2-type 10	8	4.73373	ZBTB48, ZNF430, ZNF354B, ZNF142, ZNF26, ZNF335, ZNF677, ZBTB38	168	334	19113	2.72498	0.0276975	0.647609
	UP_SEQ_FEATURE	zinc finger region:C2H2-type 8	9	5.32544	ZBTB48, ZNF430, ZNF324, ZNF354B, ZNF142, ZNF26, ZNF335, ZNF677, ZBTB38	168	417	19113	2.45542	0.0304205	0.658858
	SP_PIR_KEYWORDS	activator	9	5.32544	ZBTB48, ZBTB33, NCOA4, MAML2, NCOA6, SS18L1, ZFP161, NAT14, ZBTB38	168	520	19235	1.98163	0.0840711	0.65979
	SP_PIR_KEYWORDS	wnt signaling pathway	4	2.36686	ZBTB33, BTRC, AXIN2, CALCOCO1	168	122	19235	3.7539	0.0901212	0.66664
	GOTERM_CC_FAT	GO:0043228~non-membrane-bounded organelle	33	19.5266	ZBTB33, ARID4A, HINT1, PDLIM3, BMS1, CALCOCO1, DCAF13, MRPL15, NCAPG, BUB1, CLASP2, STRBP, CHD6, TOP2B, DLG2, SS18L1, RPS24, TOPBP1, RRP9, DCTN3, CLPX, TNKS2, FMN2, RIF1, NCOA6, TMOD2, RPL37A, MYH14, UBXN6, EP400, RPP40, RNF40, ADD1	113	2596	12782	1.4379	0.0225921	0.669119
	GOTERM_CC_FAT	GO:0043232~intracellular non-membrane-bounded organelle	33	19.5266	ZBTB33, ARID4A, HINT1, PDLIM3, BMS1, CALCOCO1, DCAF13, MRPL15, NCAPG, BUB1, CLASP2, STRBP, CHD6, TOP2B, DLG2, SS18L1, RPS24, TOPBP1, RRP9, DCTN3, CLPX, TNKS2, FMN2, RIF1, NCOA6, TMOD2, RPL37A, MYH14, UBXN6, EP400, RPP40, RNF40, ADD1	113	2596	12782	1.4379	0.0225921	0.669119
	GOTERM_CC_FAT	GO:0000779~condensed chromosome, centromeric region	4	2.36686	BUB1, CLASP2, DCTN3, SS18L1	113	66	12782	6.85546	0.020101	0.707268
	BIOCARTA	h_skp2e2fPathway:E2F1 Destruction Pathway	2	1.18343	SKP2, SKP1	12	10	1437	23.95	0.0741893	0.750311
	UP_SEQ_FEATURE	zinc finger region:C2H2-type 7	9	5.32544	ZBTB48, ZNF430, ZNF324, ZNF354B, ZNF142, ZNF26, ZNF335, ZNF677, ZBTB38	168	451	19113	2.27031	0.0448589	0.758342
	GOTERM_CC_FAT	GO:0000775~chromosome, centromeric region	4	2.36686	BUB1, CLASP2, DCTN3, SS18L1	113	124	12782	3.64887	0.0951852	0.759223
	UP_SEQ_FEATURE	compositionally biased region:Gln-rich	5	2.95858	FMN2, NCOA6, ARID2, SS18L1, ZNF335	168	151	19113	3.76715	0.0436356	0.76819
	GOTERM_CC_FAT	GO:0005739~mitochondrion	15	8.87574	BID, ATP5E, MCAT, GFER, REEP1, COX5A, CLPX, GLDC, TRAP1, SLC25A32, ACOT8, HSPA2, MRPL15, TRAK1, SURF1	113	1087	12782	1.56093	0.0928172	0.770842
	GOTERM_CC_FAT	GO:0044454~nuclear chromosome part	4	2.36686	BUB1, SS18L1, CALCOCO1, TNKS2	113	122	12782	3.70869	0.0917295	0.788226
	GOTERM_CC_FAT	GO:0030427~site of polarized growth	3	1.77515	TMOD2, DOCK7, MYH14	113	55	12782	6.16991	0.0837517	0.803727
	GOTERM_CC_FAT	GO:0000777~condensed chromosome kinetochore	3	1.77515	BUB1, CLASP2, DCTN3	113	58	12782	5.85078	0.09169	0.810309
	GOTERM_CC_FAT	GO:0030529~ribonucleoprotein complex	9	5.32544	LARP6, DCAF13, MRPL15, LSM3, RPL37A, RRP9, RPP40, EIF2C4, RPS24	113	515	12782	1.97677	0.0824724	0.82374
	GOTERM_CC_FAT	GO:0005815~microtubule organizing center	6	3.5503	BUB1, TOPBP1, CLASP2, DCTN3, UBXN6, TNKS2	113	253	12782	2.68257	0.0715145	0.833981
	GOTERM_CC_FAT	GO:0030426~growth cone	3	1.77515	TMOD2, DOCK7, MYH14	113	54	12782	6.28417	0.0811552	0.844644
	UP_SEQ_FEATURE	short sequence motif:Nuclear localization signal	7	4.14201	LARP6, ZBTB33, RB1CC1, BUB1, TOPBP1, RRP9, ZFP161	168	325	19113	2.45038	0.06611	0.851155
	UP_SEQ_FEATURE	compositionally biased region:Poly-Pro	8	4.73373	DDX17, NCOA6, SOX12, SOCS7, AMBRA1, REEP1, TMEM151B, EP400	168	413	19113	2.20374	0.0709466	0.857991
	GOTERM_CC_FAT	GO:0005773~vacuole	6	3.5503	WDR48, DOC2A, CHID1, IGF2R, AMBRA1, VPS33A	113	252	12782	2.69322	0.0705716	0.860247
	UP_SEQ_FEATURE	zinc finger region:C2H2-type 6	9	5.32544	ZBTB48, ZNF430, ZNF324, ZNF354B, ZNF142, ZNF26, ZNF335, ZNF677, ZBTB38	168	488	19113	2.09818	0.0650421	0.860766
	GOTERM_CC_FAT	GO:0000780~condensed nuclear chromosome, centromeric region	2	1.18343	BUB1, SS18L1	113	7	12782	32.3186	0.0597609	0.881202
	GOTERM_CC_FAT	GO:0000794~condensed nuclear chromosome	3	1.77515	BUB1, TOPBP1, SS18L1	113	49	12782	6.92541	0.0685738	0.883389
	GOTERM_CC_FAT	GO:0000228~nuclear chromosome	5	2.95858	BUB1, TOPBP1, SS18L1, CALCOCO1, TNKS2	113	162	12782	3.49121	0.0539854	0.89337
	GOTERM_MF_FAT	GO:0042623~ATPase activity, coupled	7	4.14201	ATP5E, DDX17, CCT8, GTF2H3, MYH14, CHD6, CLPX	120	272	12983	2.78434	0.039058	0.906198
	UP_SEQ_FEATURE	splice variant	75	44.3787	SEC31A, ARID4A, BTRC, ADCY6, PDLIM3, RBM9, AMOTL1, TMEM151B, DCAF13, ZFP91, DDX17, CDCA7, CLK2, TRAK1, TOP2B, DLG2, SS18L1, FHAD1, SLC12A7, PHRF1, CCNJ, APOLD1, RAP1GDS1, SKP2, SOCS7, OLA1, SKP1, DCTN3, ZNF335, WDR48, CHID1, SLC35E4, RIF1, NCOA4, BTG3, TGIF1, PDE9A, SURF1, EP400, SPEF1, ADD1, SUPT6H, BID, FAM160B1, PTCHD1, TNFRSF25, ZMYND10, ZNF365, ARID2, CALCOCO1, NECAB1, KIAA1704, ATXN2L, GMPP…	168	7458	19113	1.14409	0.0926856	0.914787
	GOTERM_MF_FAT	GO:0015078~hydrogen ion transmembrane transporter activity	4	2.36686	ATP5E, SLC9A3, COX5A, SURF1	120	90	12983	4.80852	0.0496548	0.919624
	GOTERM_MF_FAT	GO:0016887~ATPase activity	8	4.73373	ATP5E, DDX17, PSMC6, CCT8, GTF2H3, MYH14, CHD6, CLPX	120	334	12983	2.59142	0.0339614	0.923115
	KEGG_PATHWAY	hsa04120:Ubiquitin mediated proteolysis	4	2.36686	BTRC, SKP2, SKP1, HERC1	39	137	5085	3.80685	0.0814896	0.93127
	INTERPRO	IPR000210:BTB/POZ-like	5	2.95858	ZBTB48, ZBTB33, KCNA6, ZFP161, ZBTB38	151	179	16659	3.08169	0.0784972	0.933734
	SMART	SM00225:BTB	5	2.95858	ZBTB48, ZBTB33, KCNA6, ZFP161, ZBTB38	88	179	9079	2.88186	0.0925951	0.942168
	GOTERM_MF_FAT	GO:0003677~DNA binding	31	18.3432	ZNF430, ZBTB33, ARID4A, POLR2I, ZNF75A, ZNF654, ARID2, ZBTB38, ZNF677, ZFP91, ZNF324, STRBP, CHD6, TOP2B, NAT14, ZBTB48, SSBP2, SETBP1, HMBOX1, SOX12, ZNF354B, ZNF142, GTF2H3, ZNF26, TOPBP1, ZNF335, TDG, TGIF1, ZFP161, EP400, SUPT6H	120	2331	12983	1.43884	0.029172	0.946656
	GOTERM_MF_FAT	GO:0015077~monovalent inorganic cation transmembrane transporter activity	4	2.36686	ATP5E, SLC9A3, COX5A, SURF1	120	104	12983	4.16122	0.0703171	0.954659
	KEGG_PATHWAY	hsa04114:Oocyte meiosis	4	2.36686	BTRC, ADCY6, BUB1, SKP1	39	110	5085	4.74126	0.0480634	0.955094
	GOTERM_BP_FAT	GO:0006366~transcription from RNA polymerase II promoter	6	3.5503	SCAF1, PHRF1, ARID4A, NCOA6, POLR2I, GTF2H3	128	234	13528	2.70994	0.0695317	0.958188
	GOTERM_MF_FAT	GO:0051082~unfolded protein binding	5	2.95858	TRAP1, HSPA2, CCT8, LMAN1, CLPX	120	115	12983	4.70399	0.0212981	0.959113
	GOTERM_BP_FAT	GO:0043632~modification-dependent macromolecule catabolic process	10	5.91716	WDR48, PSMC6, BTRC, SKP2, SOCS7, SKP1, HERC1, UBXN6, RNF40, NAE1	128	574	13528	1.84125	0.0908719	0.96037
	GOTERM_BP_FAT	GO:0019941~modification-dependent protein catabolic process	10	5.91716	WDR48, PSMC6, BTRC, SKP2, SOCS7, SKP1, HERC1, UBXN6, RNF40, NAE1	128	574	13528	1.84125	0.0908719	0.96037
	GOTERM_BP_FAT	GO:0006898~receptor-mediated endocytosis	3	1.77515	IGF2R, SNX17, SLC9A3	128	53	13528	5.98231	0.0884382	0.96173
	GOTERM_BP_FAT	GO:0006457~protein folding	5	2.95858	TRAP1, CCT8, LMAN1, CLPX, NKTR	128	177	13528	2.98552	0.085334	0.962155
	GOTERM_BP_FAT	GO:0032270~positive regulation of cellular protein metabolic process	6	3.5503	ZFP91, PSMC6, BTRC, RB1CC1, DOCK7, SKP1	128	233	13528	2.72157	0.0685374	0.962825
	GOTERM_BP_FAT	GO:0022402~cell cycle process	10	5.91716	FMN2, PSMC6, HSPA2, NCAPG, BTRC, SKP2, BUB1, CLASP2, SKP1, DCTN3	128	565	13528	1.87058	0.0843428	0.965786
	GOTERM_BP_FAT	GO:0030520~estrogen receptor signaling pathway	2	1.18343	NCOA6, RBM9	128	11	13528	19.2159	0.0985887	0.966182
	GOTERM_BP_FAT	GO:0030163~protein catabolic process	11	6.50888	WDR48, PSMC6, BTRC, SKP2, SOCS7, SKP1, HERC1, UBXN6, RNF40, CLPX, NAE1	128	622	13528	1.86907	0.067682	0.967616
	GOTERM_BP_FAT	GO:0051247~positive regulation of protein metabolic process	6	3.5503	ZFP91, PSMC6, BTRC, RB1CC1, DOCK7, SKP1	128	243	13528	2.60957	0.0788392	0.9681
	GOTERM_BP_FAT	GO:0007049~cell cycle	13	7.69231	BTRC, SKP2, SKP1, DCTN3, NAE1, FMN2, PSMC6, RIF1, HSPA2, NCAPG, RB1CC1, BUB1, CLASP2	128	776	13528	1.77054	0.0606557	0.968109
	GOTERM_BP_FAT	GO:0009166~nucleotide catabolic process	3	1.77515	ATP5E, TDG, OLA1	128	51	13528	6.21691	0.0828075	0.968616
	GOTERM_BP_FAT	GO:0016044~membrane organization	8	4.73373	BID, SEC31A, IGF2R, SNX17, SLC9A3, ARCN1, EEA1, REEP1	128	381	13528	2.21916	0.0676347	0.973463
	GOTERM_BP_FAT	GO:0032774~RNA biosynthetic process	7	4.14201	SCAF1, PHRF1, ARID4A, NCOA6, POLR2I, GTF2H3, NAT14	128	296	13528	2.49937	0.0602811	0.974053
	GOTERM_MF_FAT	GO:0003682~chromatin binding	6	3.5503	ARID4A, NCOA6, TGIF1, CHD6, TOP2B, CALCOCO1	120	150	12983	4.32767	0.0122763	0.974488
	GOTERM_BP_FAT	GO:0000278~mitotic cell cycle	8	4.73373	PSMC6, NCAPG, BTRC, SKP2, BUB1, CLASP2, SKP1, DCTN3	128	370	13528	2.28514	0.0597301	0.979259
	GOTERM_BP_FAT	GO:0045449~regulation of transcription	33	19.5266	ZNF430, ZBTB33, ARID4A, POLR2I, ZNF75A, ZNF654, RBM9, ARID2, CALCOCO1, ZBTB38, ZNF677, ZFP91, CDCA7, ZNF324, RB1CC1, TRAK1, CHD6, NAT14, ZBTB48, SSBP2, MAML2, HMBOX1, SOX12, ZNF354B, ZNF142, GTF2H3, ZNF26, ZNF335, NCOA4, NCOA6, TGIF1, ZFP161, SUPT6H	128	2601	13528	1.3409	0.0579917	0.982553
	GOTERM_BP_FAT	GO:0044265~cellular macromolecule catabolic process	14	8.28402	BTRC, SKP2, SOCS7, GTF2H3, SKP1, HERC1, CLPX, NAE1, WDR48, PSMC6, TDG, UBXN6, RNF40, EIF2C4	128	725	13528	2.04086	0.0185827	0.983939
	GOTERM_BP_FAT	GO:0030522~intracellular receptor-mediated signaling pathway	4	2.36686	NCOA4, NCOA6, RBM9, CALCOCO1	128	75	13528	5.63667	0.033453	0.98619
	GOTERM_BP_FAT	GO:0044257~cellular protein catabolic process	11	6.50888	WDR48, PSMC6, BTRC, SKP2, SOCS7, SKP1, HERC1, UBXN6, RNF40, CLPX, NAE1	128	603	13528	1.92796	0.0573434	0.986905
	GOTERM_BP_FAT	GO:0006351~transcription, DNA-dependent	7	4.14201	SCAF1, PHRF1, ARID4A, NCOA6, POLR2I, GTF2H3, NAT14	128	292	13528	2.5336	0.0571803	0.991047
	GOTERM_BP_FAT	GO:0006352~transcription initiation	4	2.36686	NCOA6, POLR2I, GTF2H3, NAT14	128	83	13528	5.09337	0.0431531	0.992233
	GOTERM_BP_FAT	GO:0006396~RNA processing	11	6.50888	SCAF1, LARP6, DCAF13, DDX17, PHRF1, POLR2I, LSM3, RRP9, RBM9, RPP40, RPS24	128	547	13528	2.12534	0.0331366	0.992902
	GOTERM_BP_FAT	GO:0051603~proteolysis involved in cellular protein catabolic process	11	6.50888	WDR48, PSMC6, BTRC, SKP2, SOCS7, SKP1, HERC1, UBXN6, RNF40, CLPX, NAE1	128	600	13528	1.9376	0.0558128	0.993652
	GOTERM_BP_FAT	GO:0030518~steroid hormone receptor signaling pathway	4	2.36686	NCOA4, NCOA6, RBM9, CALCOCO1	128	58	13528	7.28879	0.0171345	0.993752
	GOTERM_BP_FAT	GO:0006350~transcription	32	18.9349	SCAF1, ZNF430, ZBTB33, ARID4A, POLR2I, ZNF75A, ZNF654, ARID2, CALCOCO1, ZBTB38, ZNF677, ZFP91, ZNF324, CDCA7, RB1CC1, CHD6, NAT14, ZBTB48, PHRF1, MAML2, HMBOX1, SOX12, ZNF354B, ZNF142, GTF2H3, ZNF26, ZNF335, NCOA4, NCOA6, TGIF1, ZFP161, SUPT6H	128	2101	13528	1.60971	0.00587657	0.994442
	GOTERM_BP_FAT	GO:0051640~organelle localization	4	2.36686	FMN2, SEMA6A, ARCN1, VPS33A	128	92	13528	4.59511	0.0555561	0.996284
	GOTERM_BP_FAT	GO:0031401~positive regulation of protein modification process	6	3.5503	ZFP91, PSMC6, BTRC, RB1CC1, DOCK7, SKP1	128	187	13528	3.39104	0.0315032	0.996448
	GOTERM_BP_FAT	GO:0009057~macromolecule catabolic process	15	8.87574	BTRC, SKP2, SOCS7, GTF2H3, SKP1, HERC1, CLPX, NAE1, WDR48, PSMC6, CHID1, TDG, UBXN6, RNF40, EIF2C4	128	781	13528	2.02985	0.0147997	0.998595
Module#4	KEGG_PATHWAY	hsa03040:Spliceosome	2	10	CHERP, LSM3	4	126	5085	20.1786	0.0725234	0.260034
	SP_PIR_KEYWORDS	phosphoprotein	12	60	PHRF1, ATXN2L, CHERP, ZNF142, BMS1, BANF1, RNF40, ZNF335, NKTR, TMEM30A, RPS24, SUPT6H	18	7263	19235	1.76557	0.0221685	0.489587
	SP_PIR_KEYWORDS	acetylation	7	35	ATXN2L, CHERP, ARCN1, LSM3, TMEM30A, RPS24, SUPT6H	18	2635	19235	2.83882	0.0211055	0.721931
	SP_PIR_KEYWORDS	alternative splicing	11	55	PHRF1, ATXN2L, TNFRSF25, RGS6, SURF1, RNF40, ZNF335, NKTR, TMEM30A, RPS24, SUPT6H	18	7488	19235	1.56981	0.0773974	0.800339
	GOTERM_BP_FAT	GO:0006396~RNA processing	4	20	PHRF1, CHERP, LSM3, RPS24	16	547	13528	6.18282	0.0208061	0.921456
	GOTERM_CC_FAT	GO:0019898~extrinsic to membrane	3	15	ATXN2L, RGS6, NKTR	15	494	12782	5.1749	0.0998701	0.999584
Module#5	GOTERM_MF_FAT	GO:0015077~monovalent inorganic cation transmembrane transporter activity	4	6.89655	ATP5E, SLC9A3, COX5A, SURF1	42	104	12983	11.8892	0.0042679	0.303306
	SMART	SM00225:BTB	4	6.89655	ZBTB33, KCNA6, ZBTB38, HIC1	26	179	9079	7.80318	0.0126005	0.3077
	GOTERM_MF_FAT	GO:0015078~hydrogen ion transmembrane transporter activity	4	6.89655	ATP5E, SLC9A3, COX5A, SURF1	42	90	12983	13.7386	0.00283864	0.381472
	GOTERM_MF_FAT	GO:0022890~inorganic cation transmembrane transporter activity	4	6.89655	ATP5E, SLC9A3, COX5A, SURF1	42	151	12983	8.18858	0.0119026	0.490608
	GOTERM_MF_FAT	GO:0046965~retinoid X receptor binding	2	3.44828	NCOA6, NRIP1	42	8	12983	77.2798	0.024993	0.656777
	INTERPRO	IPR011333:BTB/POZ fold	4	6.89655	ZBTB33, KCNA6, ZBTB38, HIC1	52	181	16659	7.0799	0.0179379	0.713194
	GOTERM_MF_FAT	GO:0030331~estrogen receptor binding	2	3.44828	NCOA6, NRIP1	42	13	12983	47.5568	0.040303	0.751038
	GOTERM_MF_FAT	GO:0042974~retinoic acid receptor binding	2	3.44828	NCOA6, NRIP1	42	17	12983	36.3669	0.0523819	0.780296
	SP_PIR_KEYWORDS	chromosomal rearrangement	4	6.89655	NONO, HSD17B10, CCDC6, MAML2	58	279	19235	4.75467	0.0498026	0.838993
	SP_PIR_KEYWORDS	activator	5	8.62069	NONO, ZBTB33, MAML2, NCOA6, ZBTB38	58	520	19235	3.18883	0.0679771	0.866463
	GOTERM_CC_FAT	GO:0016604~nuclear body	3	5.17241	MAML2, SLU7, TOPBP1	41	168	12782	5.56707	0.0968838	0.868051
	SP_PIR_KEYWORDS	acetylation	13	22.4138	HSD17B10, ATP5E, TOPBP1, NRIP1, HIC1, NONO, CCDC6, PDPK1, RIF1, ARCN1, RPL10, EEF1D, TMEM30A	58	2635	19235	1.63616	0.0825157	0.871589
	GOTERM_MF_FAT	GO:0016675~oxidoreductase activity, acting on heme group of donors	2	3.44828	COX5A, SURF1	42	28	12983	22.0799	0.0848393	0.882392
	GOTERM_MF_FAT	GO:0004129~cytochrome-c oxidase activity	2	3.44828	COX5A, SURF1	42	28	12983	22.0799	0.0848393	0.882392
	GOTERM_MF_FAT	GO:0015002~heme-copper terminal oxidase activity	2	3.44828	COX5A, SURF1	42	28	12983	22.0799	0.0848393	0.882392
	GOTERM_MF_FAT	GO:0016676~oxidoreductase activity, acting on heme group of donors, oxygen as acceptor	2	3.44828	COX5A, SURF1	42	28	12983	22.0799	0.0848393	0.882392
	SP_PIR_KEYWORDS	mitochondrion	6	10.3448	HSD17B10, ATP5E, MRPL15, RPL10, COX5A, SURF1	58	832	19235	2.39162	0.0994751	0.882398
	GOTERM_MF_FAT	GO:0003735~structural constituent of ribosome	3	5.17241	MRPL15, RPL10, RPL37A	42	168	12983	5.51998	0.0983994	0.887882
	GOTERM_CC_FAT	GO:0044451~nucleoplasm part	5	8.62069	MAML2, NCOA6, SLU7, TOPBP1, NRIP1	41	555	12782	2.80861	0.0940944	0.894033
	SP_PIR_KEYWORDS	telomere	2	3.44828	RIF1, TNKS2	58	16	19235	41.4547	0.0463919	0.896096
	KEGG_PATHWAY	hsa05010:Alzheimer's disease	3	5.17241	HSD17B10, ATP5E, COX5A	15	163	5085	6.23926	0.0722146	0.902079
	INTERPRO	IPR000210:BTB/POZ-like	4	6.89655	ZBTB33, KCNA6, ZBTB38, HIC1	52	179	16659	7.159	0.0174204	0.91154
	GOTERM_CC_FAT	GO:0015630~microtubule cytoskeleton	5	8.62069	RIF1, TOPBP1, CLASP2, STRBP, TNKS2	41	549	12782	2.83931	0.0912743	0.920847
	INTERPRO	IPR013069:BTB/POZ	3	5.17241	ZBTB33, ZBTB38, HIC1	52	127	16659	7.56769	0.0577046	0.935046
	SP_PIR_KEYWORDS	molecular chaperone	2	3.44828	HSPA2, SERPINH1	58	13	19235	51.0212	0.0378576	0.936669
	GOTERM_CC_FAT	GO:0000781~chromosome, telomeric region	2	3.44828	RIF1, TNKS2	41	29	12782	21.5004	0.0869775	0.944625
	GOTERM_CC_FAT	GO:0019866~organelle inner membrane	4	6.89655	HSD17B10, ATP5E, COX5A, SURF1	41	329	12782	3.79035	0.0831061	0.968218
	GOTERM_CC_FAT	GO:0005743~mitochondrial inner membrane	4	6.89655	HSD17B10, ATP5E, COX5A, SURF1	41	306	12782	4.07524	0.0701361	0.978805
	SP_PIR_KEYWORDS	phosphoprotein	30	51.7241	ATP5E, ZBTB33, SLC9A3, KCNA6, MAPKAPK2, ZNF365, ZBTB38, RIMS3, HIC1, NONO, MTM1, NUDCD3, PDPK1, ZNF324, HSPA2, RB1CC1, SV2B, CLASP2, STRBP, DLG2, TMEM30A, SETBP1, TOPBP1, NRIP1, CCDC6, FMN2, RIF1, NCOA6, SLU7, EEF1D	58	7263	19235	1.36984	0.0295085	0.986202
	UP_SEQ_FEATURE	short sequence motif:Nuclear localization signal	4	6.89655	ZBTB33, RGS7BP, RB1CC1, TOPBP1	58	325	19113	4.05581	0.0728685	0.989322
	GOTERM_CC_FAT	GO:0005856~cytoskeleton	9	15.5172	FMN2, CCDC6, RIF1, TMOD2, TOPBP1, CLASP2, STRBP, DLG2, TNKS2	41	1381	12782	2.03172	0.0610217	0.993299
	UP_SEQ_FEATURE	domain:BTB	3	5.17241	ZBTB33, ZBTB38, HIC1	58	142	19113	6.962	0.0671154	0.996143
	GOTERM_BP_FAT	GO:0010604~positive regulation of macromolecule metabolic process	7	12.069	BTRC, RB1CC1, MAML2, NCOA6, ZBTB38, TNKS2, NRIP1	46	857	13528	2.40211	0.0629159	0.999417
	UP_SEQ_FEATURE	short sequence motif:LXXLL motif 2	2	3.44828	NCOA6, NRIP1	58	21	19113	31.3842	0.0608255	0.999464
	UP_SEQ_FEATURE	short sequence motif:LXXLL motif 1	2	3.44828	NCOA6, NRIP1	58	21	19113	31.3842	0.0608255	0.999464
	GOTERM_CC_FAT	GO:0043228~non-membrane-bounded organelle	14	24.1379	ZBTB33, TOPBP1, TNKS2, CCDC6, FMN2, RIF1, MRPL15, NCOA6, TMOD2, RPL10, RPL37A, CLASP2, STRBP, DLG2	41	2596	12782	1.68127	0.0479712	0.999597
	GOTERM_CC_FAT	GO:0043232~intracellular non-membrane-bounded organelle	14	24.1379	ZBTB33, TOPBP1, TNKS2, CCDC6, FMN2, RIF1, MRPL15, NCOA6, TMOD2, RPL10, RPL37A, CLASP2, STRBP, DLG2	41	2596	12782	1.68127	0.0479712	0.999597
	GOTERM_BP_FAT	GO:0003006~reproductive developmental process	4	6.89655	HSD17B10, HSPA2, STRBP, NRIP1	46	262	13528	4.48988	0.0561875	0.999747
	UP_SEQ_FEATURE	compositionally biased region:Poly-Pro	5	8.62069	NONO, CCDC6, NCOA6, MAPKAPK2, HIC1	58	413	19113	3.98952	0.0345936	0.999786
	GOTERM_BP_FAT	GO:0006414~translational elongation	3	5.17241	RPL10, RPL37A, EEF1D	46	101	13528	8.73526	0.0443882	0.999829
	GOTERM_BP_FAT	GO:0015672~monovalent inorganic cation transport	4	6.89655	ATP5E, SLC9A3, KCNJ10, KCNA6	46	318	13528	3.69921	0.0887253	0.99986
	GOTERM_BP_FAT	GO:0051640~organelle localization	3	5.17241	FMN2, SEMA6A, ARCN1	46	92	13528	9.58979	0.0374885	0.999982
	GOTERM_BP_FAT	GO:0006412~translation	5	8.62069	MRPL15, DALRD3, RPL10, RPL37A, EEF1D	46	331	13528	4.4424	0.023863	0.999999
Module#6	SP_PIR_KEYWORDS	acetylation	24	32	ATP5E, HSD17B10, HINT1, POLR2I, RAP1GDS1, OLA1, TOPBP1, LRRC47, DCTN3, MT1X, WDR48, ACOT8, ARCN1, RPL10, LSM3, EIF1, MYH14, FAM38A, RPS21, EEF1D, EP400, ADD1, RPS24, SUPT6H	74	2635	19235	2.36751	7.11993e-05	0.012383
	SP_PIR_KEYWORDS	ribonucleoprotein	7	9.33333	MRPL21, RPL10, LSM3, RPL37A, RRP9, RPS21, RPS24	74	279	19235	6.5216	0.000665806	0.0566118
	GOTERM_MF_FAT	GO:0015077~monovalent inorganic cation transmembrane transporter activity	5	6.66667	SLC36A1, ATP5E, SLC9A3, COX5A, SURF1	59	104	12983	10.5794	0.0011828	0.118945
	GOTERM_MF_FAT	GO:0015078~hydrogen ion transmembrane transporter activity	5	6.66667	SLC36A1, ATP5E, SLC9A3, COX5A, SURF1	59	90	12983	12.225	0.00068845	0.137033
	SP_PIR_KEYWORDS	ribosome	4	5.33333	RPL10, RPL37A, RPS21, RPS24	74	73	19235	14.2429	0.00269637	0.145724
	KEGG_PATHWAY	hsa03010:Ribosome	4	5.33333	RPL10, RPL37A, RPS21, RPS24	20	87	5085	11.6897	0.00384519	0.200246
	SP_PIR_KEYWORDS	protein biosynthesis	5	6.66667	RPL10, EIF1, EEF1D, RPS21, RPS24	74	188	19235	6.9131	0.00569233	0.221005
	SP_PIR_KEYWORDS	ribosomal protein	5	6.66667	MRPL21, RPL10, RPL37A, RPS21, RPS24	74	188	19235	6.9131	0.00569233	0.221005
	GOTERM_MF_FAT	GO:0022890~inorganic cation transmembrane transporter activity	5	6.66667	SLC36A1, ATP5E, SLC9A3, COX5A, SURF1	59	151	12983	7.28645	0.00458443	0.279474
	GOTERM_MF_FAT	GO:0003735~structural constituent of ribosome	5	6.66667	MRPL21, RPL10, RPL37A, RPS21, RPS24	59	168	12983	6.54913	0.00666961	0.30094
	GOTERM_BP_FAT	GO:0006414~translational elongation	5	6.66667	RPL10, RPL37A, EEF1D, RPS21, RPS24	63	101	13528	10.6302	0.00117159	0.314809
	GOTERM_BP_FAT	GO:0006412~translation	8	10.6667	MRPL21, RPL10, EIF1, RPL37A, LRRC47, EEF1D, RPS21, RPS24	63	331	13528	5.18985	0.000763603	0.389033
	SP_PIR_KEYWORDS	lysosome	4	5.33333	WDR48, SLC36A1, DOC2A, CHID1	74	149	19235	6.97805	0.0190921	0.430068
	SP_PIR_KEYWORDS	phosphoprotein	38	50.6667	SCAF1, ATP5E, ZBTB33, GABRB1, SLC9A3, ADCY6, POLR2I, KCNA6, MAPKAPK2, ZNF365, ZBTB38, MEIS2, ACOT8, RB1CC1, SV2B, EIF1, CLASP2, CHD6, AKT2, RPS24, PHRF1, MAGI1, ZNF142, TOPBP1, RRP9, LRRC47, HERC1, MT1X, WDR48, NUPR1, NCOA6, BEGAIN, MYH14, FAM38A, EEF1D, EP400, SUPT6H, ADD1	74	7263	19235	1.35997	0.0163582	0.438573
	SP_PIR_KEYWORDS	mitochondrion inner membrane	4	5.33333	ATP5E, SLC25A32, COX5A, SURF1	74	193	19235	5.3872	0.0370756	0.61113
	GOTERM_MF_FAT	GO:0005198~structural molecule activity	8	10.6667	MRPL21, PDLIM3, RPL10, RPL37A, DCTN3, RPS21, ADD1, RPS24	59	634	12983	2.77667	0.022203	0.617489
	GOTERM_CC_FAT	GO:0005829~cytosol	12	16	BTRC, ARCN1, RPL10, RPL37A, MAPKAPK2, DCTN3, HERC1, EEF1D, RPS21, ADD1, RPS24, AKT2	56	1330	12782	2.0594	0.0243522	0.689958
	SP_PIR_KEYWORDS	ion channel	2	2.66667	GABRB1, KCNA6	74	15	19235	34.6577	0.0554594	0.712954
	GOTERM_CC_FAT	GO:0030529~ribonucleoprotein complex	7	9.33333	MRPL21, RPL10, LSM3, RPL37A, RRP9, RPS21, RPS24	56	515	12782	3.10243	0.0226731	0.766014
	GOTERM_CC_FAT	GO:0019866~organelle inner membrane	5	6.66667	HSD17B10, ATP5E, SLC25A32, COX5A, SURF1	56	329	12782	3.46884	0.0527404	0.770226
	GOTERM_CC_FAT	GO:0005764~lysosome	4	5.33333	WDR48, SLC36A1, DOC2A, CHID1	56	211	12782	4.32701	0.0622541	0.782719
	GOTERM_CC_FAT	GO:0000323~lytic vacuole	4	5.33333	WDR48, SLC36A1, DOC2A, CHID1	56	211	12782	4.32701	0.0622541	0.782719
	GOTERM_CC_FAT	GO:0022626~cytosolic ribosome	3	4	RPL10, RPS21, RPS24	56	81	12782	8.4537	0.047451	0.785497
	GOTERM_CC_FAT	GO:0005743~mitochondrial inner membrane	5	6.66667	HSD17B10, ATP5E, SLC25A32, COX5A, SURF1	56	306	12782	3.72958	0.0423342	0.806745
	SP_PIR_KEYWORDS	transport	11	14.6667	SLC36A1, ATP5E, SLC25A32, GABRB1, SLC9A3, ARCN1, APOC1, SV2B, KCNA6, HERC1, KCNK10	74	1670	19235	1.71213	0.0989448	0.809394
	SP_PIR_KEYWORDS	mitochondrion	7	9.33333	HSD17B10, ATP5E, SLC25A32, MRPL21, RPL10, COX5A, SURF1	74	832	19235	2.18693	0.095673	0.827934
	SP_PIR_KEYWORDS	wd repeat	4	5.33333	WDR48, BTRC, RRP9, HERC1	74	276	19235	3.76714	0.0875505	0.831623
	GOTERM_CC_FAT	GO:0005773~vacuole	4	5.33333	WDR48, SLC36A1, DOC2A, CHID1	56	252	12782	3.62302	0.0942219	0.847449
	GOTERM_CC_FAT	GO:0031966~mitochondrial membrane	5	6.66667	HSD17B10, ATP5E, SLC25A32, COX5A, SURF1	56	394	12782	2.89657	0.0889998	0.860238
	GOTERM_CC_FAT	GO:0043228~non-membrane-bounded organelle	19	25.3333	ZBTB33, HINT1, PDLIM3, TOPBP1, RRP9, DCTN3, MEIS2, MRPL21, NCOA6, TMOD2, RPL10, RPL37A, CLASP2, MYH14, CHD6, RPS21, EP400, ADD1, RPS24	56	2596	12782	1.67055	0.0208202	0.864503
	GOTERM_CC_FAT	GO:0043232~intracellular non-membrane-bounded organelle	19	25.3333	ZBTB33, HINT1, PDLIM3, TOPBP1, RRP9, DCTN3, MEIS2, MRPL21, NCOA6, TMOD2, RPL10, RPL37A, CLASP2, MYH14, CHD6, RPS21, EP400, ADD1, RPS24	56	2596	12782	1.67055	0.0208202	0.864503
	GOTERM_CC_FAT	GO:0005840~ribosome	5	6.66667	MRPL21, RPL10, RPL37A, RPS21, RPS24	56	215	12782	5.30814	0.0135997	0.925851
	GOTERM_BP_FAT	GO:0006396~RNA processing	8	10.6667	SCAF1, HSD17B10, PHRF1, POLR2I, LSM3, RRP9, RBM9, RPS24	63	547	13528	3.14048	0.0122157	0.928821
	KEGG_PATHWAY	hsa04530:Tight junction	3	4	MAGI1, MYH14, AKT2	20	134	5085	5.69216	0.0880446	0.930939
	UP_SEQ_FEATURE	repeat:WD 2	4	5.33333	WDR48, BTRC, RRP9, HERC1	74	274	19113	3.77057	0.087366	0.972978
	UP_SEQ_FEATURE	repeat:WD 1	4	5.33333	WDR48, BTRC, RRP9, HERC1	74	274	19113	3.77057	0.087366	0.972978
	INTERPRO	IPR019781:WD40 repeat, subgroup	4	5.33333	WDR48, BTRC, RRP9, HERC1	68	242	16659	4.04934	0.0737291	0.974682
	INTERPRO	IPR001680:WD40 repeat	4	5.33333	WDR48, BTRC, RRP9, HERC1	68	266	16659	3.68399	0.091727	0.975139
	GOTERM_MF_FAT	GO:0003723~RNA binding	7	9.33333	SCAF1, MRPL21, LSM3, RRP9, LRRC47, RBM9, SUPT6H	59	718	12983	2.14534	0.0999109	0.976584
	UP_SEQ_FEATURE	repeat:WD 3	4	5.33333	WDR48, BTRC, RRP9, HERC1	74	265	19113	3.89862	0.0809013	0.977815
	SMART	SM00320:WD40	4	5.33333	WDR48, BTRC, RRP9, HERC1	35	266	9079	3.90075	0.0764754	0.979724
	UP_SEQ_FEATURE	repeat:WD 6	4	5.33333	WDR48, BTRC, RRP9, HERC1	74	192	19113	5.38091	0.0371822	0.981522
	UP_SEQ_FEATURE	nucleotide phosphate-binding region:ATP	8	10.6667	MAGI1, OLA1, MVK, MYH14, MAPKAPK2, CHD6, EP400, AKT2	74	962	19113	2.14789	0.0739592	0.982521
	GOTERM_BP_FAT	GO:0016071~mRNA metabolic process	6	8	SCAF1, PHRF1, POLR2I, LSM3, MAPKAPK2, RBM9	63	370	13528	3.48211	0.0270185	0.987926
	UP_SEQ_FEATURE	repeat:WD 4	4	5.33333	WDR48, BTRC, RRP9, HERC1	74	251	19113	4.11608	0.0712859	0.990664
	INTERPRO	IPR017986:WD40 repeat, region	4	5.33333	WDR48, BTRC, RRP9, HERC1	68	238	16659	4.1174	0.0709007	0.990964
	GOTERM_BP_FAT	GO:0006200~ATP catabolic process	2	2.66667	ATP5E, OLA1	63	16	13528	26.8413	0.0708999	0.99129
	GOTERM_BP_FAT	GO:0006366~transcription from RNA polymerase II promoter	4	5.33333	SCAF1, PHRF1, NCOA6, POLR2I	63	234	13528	3.6706	0.0920669	0.991705
	UP_SEQ_FEATURE	repeat:WD 5	4	5.33333	WDR48, BTRC, RRP9, HERC1	74	233	19113	4.43406	0.0597492	0.992304
	GOTERM_BP_FAT	GO:0032369~negative regulation of lipid transport	2	2.66667	APOC1, AKT2	63	15	13528	28.6307	0.0666174	0.99285
	GOTERM_BP_FAT	GO:0009203~ribonucleoside triphosphate catabolic process	2	2.66667	ATP5E, OLA1	63	19	13528	22.6032	0.0836318	0.994031
	GOTERM_BP_FAT	GO:0009207~purine ribonucleoside triphosphate catabolic process	2	2.66667	ATP5E, OLA1	63	19	13528	22.6032	0.0836318	0.994031
	GOTERM_BP_FAT	GO:0002028~regulation of sodium ion transport	2	2.66667	SLC9A3, AKT2	63	14	13528	30.6757	0.0623155	0.994414
	GOTERM_BP_FAT	GO:0009146~purine nucleoside triphosphate catabolic process	2	2.66667	ATP5E, OLA1	63	21	13528	20.4505	0.0920242	0.994422
	GOTERM_BP_FAT	GO:0006397~mRNA processing	5	6.66667	SCAF1, PHRF1, POLR2I, LSM3, RBM9	63	321	13528	3.34471	0.0594046	0.996458
	UP_SEQ_FEATURE	short sequence motif:Nuclear localization signal	5	6.66667	ZBTB33, NUPR1, RB1CC1, TOPBP1, RRP9	74	325	19113	3.9736	0.0357691	0.996833
	INTERPRO	IPR019782:WD40 repeat 2	4	5.33333	WDR48, BTRC, RRP9, HERC1	68	226	16659	4.33602	0.0627233	0.998008
	UP_SEQ_FEATURE	repeat:WD 7	4	5.33333	WDR48, BTRC, RRP9, HERC1	74	150	19113	6.88757	0.0197545	0.998173
	INTERPRO	IPR015943:WD40/YVTN repeat-like	5	6.66667	WDR48, SEMA6A, BTRC, RRP9, HERC1	68	300	16659	4.08309	0.0326044	0.998278
	GOTERM_BP_FAT	GO:0015672~monovalent inorganic cation transport	5	6.66667	SLC36A1, ATP5E, SLC9A3, KCNA6, KCNK10	63	318	13528	3.37626	0.0577775	0.998335
	GOTERM_BP_FAT	GO:0030520~estrogen receptor signaling pathway	2	2.66667	NCOA6, RBM9	63	11	13528	39.0418	0.0492922	0.998527

## Sheet: Random Set 3
	Category	Term	Count	%	Genes	List Total	Pop Hits	Pop Total	Fold Enrichment	PValue	Benjamini
Module#1	SMART	SM00278:HhH1	2	8	ERCC1, EEPD1	15	7	9079	172.933	0.0107479	0.158776
	INTERPRO	IPR003583:Helix-hairpin-helix DNA-binding, class 1	2	8	ERCC1, EEPD1	24	7	16659	198.321	0.00962623	0.240942
	INTERPRO	IPR000445:Helix-hairpin-helix motif	2	8	ERCC1, EEPD1	24	6	16659	231.375	0.00825651	0.376605
	GOTERM_BP_FAT	GO:0033554~cellular response to stress	4	16	GPS1, NFE2L2, ERCC1, EEPD1	17	566	13528	5.62378	0.0271643	0.940291
	GOTERM_BP_FAT	GO:0007569~cell aging	2	8	MORC3, ERCC1	17	33	13528	48.2282	0.038345	0.950257
	GOTERM_BP_FAT	GO:0042219~cellular amino acid derivative catabolic process	2	8	MAOA, DHPS	17	19	13528	83.7647	0.0222489	0.968374
	GOTERM_BP_FAT	GO:0009310~amine catabolic process	2	8	MAOA, DHPS	17	78	13528	20.4042	0.088416	0.98275
	GOTERM_BP_FAT	GO:0009791~post-embryonic development	2	8	MORC3, ERCC1	17	73	13528	21.8018	0.0829758	0.988111
	GOTERM_CC_FAT	GO:0005829~cytosol	5	20	ZFP36L1, PPP6C, AIFM3, DHPS, NFE2L2	17	1330	12782	2.82663	0.0768954	0.988675
	GOTERM_BP_FAT	GO:0016044~membrane organization	3	12	FNBP1L, LRP6, EMD	17	381	13528	6.26586	0.0732116	0.990611
	UP_SEQ_FEATURE	metal ion-binding site:Manganese	2	8	PPP6C, B4GALT3	25	33	19113	46.3345	0.0406493	0.993125
	GOTERM_BP_FAT	GO:0042402~biogenic amine catabolic process	2	8	MAOA, DHPS	17	15	13528	106.102	0.0176039	0.995715
Module#2	GOTERM_BP_FAT	GO:0031644~regulation of neurological system process	5	15.1515	EDNRB, SLC1A3, SLC6A1, GRIN2A, GRIA4	27	153	13528	16.3738	0.00019373	0.10421
	GOTERM_CC_FAT	GO:0005829~cytosol	9	27.2727	ZFP36L1, XPO1, PSMB7, AIFM3, VPS41, PDE9A, NFE2L2, NDRG2, MLLT4	25	1330	12782	3.45979	0.00215111	0.244175
	GOTERM_BP_FAT	GO:0051969~regulation of transmission of nerve impulse	4	12.1212	SLC1A3, SLC6A1, GRIN2A, GRIA4	27	147	13528	13.6337	0.00272116	0.266219
	GOTERM_BP_FAT	GO:0044057~regulation of system process	5	15.1515	EDNRB, SLC1A3, SLC6A1, GRIN2A, GRIA4	27	309	13528	8.1074	0.00268319	0.31718
	GOTERM_BP_FAT	GO:0019226~transmission of nerve impulse	5	15.1515	SLC1A3, SLC6A1, GRIN2A, GRIA4, SHC3	27	350	13528	7.15767	0.00419636	0.328399
	GOTERM_BP_FAT	GO:0007267~cell-cell signaling	6	18.1818	SLC1A3, SLC6A1, GRIN2A, GRIA4, SHC3, MLLT4	27	600	13528	5.01037	0.00511459	0.340371
	GOTERM_BP_FAT	GO:0007268~synaptic transmission	5	15.1515	SLC1A3, SLC6A1, GRIN2A, GRIA4, SHC3	27	298	13528	8.40666	0.00235286	0.359816
	SP_PIR_KEYWORDS	transport	9	27.2727	XPO1, MLC1, SLC1A3, AIFM3, SLC6A1, KCNB1, GRIN2A, VPS41, GRIA4	33	1670	19235	3.14126	0.00503468	0.399377
	GOTERM_BP_FAT	GO:0050804~regulation of synaptic transmission	4	12.1212	SLC1A3, SLC6A1, GRIN2A, GRIA4	27	136	13528	14.7364	0.00218155	0.462183
	GOTERM_CC_FAT	GO:0008328~ionotropic glutamate receptor complex	2	6.06061	GRIN2A, GRIA4	25	14	12782	73.04	0.0259816	0.495633
	SMART	SM00079:PBPe	2	6.06061	GRIN2A, GRIA4	19	18	9079	53.0936	0.035124	0.544621
	GOTERM_CC_FAT	GO:0005626~insoluble fraction	6	18.1818	EDNRB, MLC1, SLC1A3, SLC6A1, GRIN2A, VPS41	25	839	12782	3.65635	0.017993	0.544699
	SP_PIR_KEYWORDS	ionic channel	4	12.1212	MLC1, KCNB1, GRIN2A, GRIA4	33	318	19235	7.33181	0.0155794	0.547492
	GOTERM_BP_FAT	GO:0007610~behavior	5	15.1515	EDNRB, SLC1A3, SLC6A1, GRIN2A, SHC3	27	469	13528	5.34155	0.011637	0.564417
	GOTERM_CC_FAT	GO:0043005~neuron projection	4	12.1212	SLC1A3, SLC6A1, GRIN2A, GRIA4	25	342	12782	5.97988	0.0253488	0.56589
	GOTERM_MF_FAT	GO:0005343~organic acid:sodium symporter activity	2	6.06061	SLC1A3, SLC6A1	27	25	12983	38.4681	0.0489248	0.581704
	SP_PIR_KEYWORDS	phosphoprotein	19	57.5758	XPO1, KCNB1, RHPN2, GRIN2A, RFTN1, USF2, LLGL1, ZFP36L1, PSMB7, SLC1A3, FNBP1L, C5ORF22, U2AF1, ZNF579, PDE9A, NFE2L2, NDRG2, SHC3, MLLT4	33	7263	19235	1.52481	0.0255868	0.582151
	GOTERM_CC_FAT	GO:0031090~organelle membrane	6	18.1818	EDNRB, SLC1A3, AIFM3, VPS41, GRIA4, SACM1L	25	1096	12782	2.79898	0.0495409	0.610783
	GOTERM_MF_FAT	GO:0008066~glutamate receptor activity	2	6.06061	GRIN2A, GRIA4	27	31	12983	31.0227	0.0603196	0.617445
	GOTERM_BP_FAT	GO:0043092~L-amino acid import	2	6.06061	SLC1A3, SLC6A1	27	8	13528	125.259	0.0152764	0.621505
	GOTERM_BP_FAT	GO:0043090~amino acid import	2	6.06061	SLC1A3, SLC6A1	27	8	13528	125.259	0.0152764	0.621505
	GOTERM_CC_FAT	GO:0015030~Cajal body	2	6.06061	XPO1, U2AF1	25	32	12782	31.955	0.0584371	0.624118
	GOTERM_MF_FAT	GO:0022803~passive transmembrane transporter activity	4	12.1212	MLC1, KCNB1, GRIN2A, GRIA4	27	413	12983	4.65716	0.0483583	0.626282
	GOTERM_BP_FAT	GO:0007611~learning or memory	3	9.09091	SLC6A1, GRIN2A, SHC3	27	111	13528	13.5415	0.0190731	0.630047
	GOTERM_CC_FAT	GO:0005624~membrane fraction	6	18.1818	EDNRB, MLC1, SLC1A3, SLC6A1, GRIN2A, VPS41	25	809	12782	3.79194	0.0155717	0.63945
	GOTERM_CC_FAT	GO:0000267~cell fraction	6	18.1818	EDNRB, MLC1, SLC1A3, SLC6A1, GRIN2A, VPS41	25	1083	12782	2.83258	0.0474439	0.651158
	GOTERM_MF_FAT	GO:0015179~L-amino acid transmembrane transporter activity	2	6.06061	SLC1A3, SLC6A1	27	38	12983	25.308	0.0734476	0.653668
	GOTERM_BP_FAT	GO:0051930~regulation of sensory perception of pain	2	6.06061	EDNRB, GRIN2A	27	10	13528	100.207	0.0190603	0.664816
	GOTERM_BP_FAT	GO:0051931~regulation of sensory perception	2	6.06061	EDNRB, GRIN2A	27	10	13528	100.207	0.0190603	0.664816
	SMART	SM00356:ZnF_C3H1	2	6.06061	ZFP36L1, U2AF1	19	52	9079	18.3785	0.0983137	0.679661
	GOTERM_MF_FAT	GO:0015267~channel activity	4	12.1212	MLC1, KCNB1, GRIN2A, GRIA4	27	412	12983	4.66846	0.04807	0.680589
	GOTERM_MF_FAT	GO:0022838~substrate specific channel activity	4	12.1212	MLC1, KCNB1, GRIN2A, GRIA4	27	398	12983	4.83268	0.0441251	0.7148
	SP_PIR_KEYWORDS	palmitate	3	9.09091	EDNRB, GRIA4, RFTN1	33	213	19235	8.20956	0.0487126	0.716619
	GOTERM_MF_FAT	GO:0015370~solute:sodium symporter activity	2	6.06061	SLC1A3, SLC6A1	27	52	12983	18.4943	0.0991766	0.732816
	GOTERM_BP_FAT	GO:0015800~acidic amino acid transport	2	6.06061	SLC1A3, SLC6A1	27	16	13528	62.6296	0.0303283	0.739623
	GOTERM_BP_FAT	GO:0009416~response to light stimulus	3	9.09091	SLC1A3, GRIN2A, ERCC1	27	138	13528	10.8921	0.0286148	0.746956
	UP_SEQ_FEATURE	mutagenesis site	9	27.2727	XPO1, EDNRB, FNBP1L, RHPN2, U2AF1, PDE9A, NFE2L2, RFTN1, ZER1	33	2045	19113	2.54897	0.0170502	0.751664
	GOTERM_MF_FAT	GO:0005216~ion channel activity	4	12.1212	MLC1, KCNB1, GRIN2A, GRIA4	27	386	12983	4.98292	0.0408817	0.765546
	SP_PIR_KEYWORDS	ion transport	4	12.1212	MLC1, KCNB1, GRIN2A, GRIA4	33	578	19235	4.03376	0.0703845	0.771057
	SP_PIR_KEYWORDS	dna-binding	7	21.2121	ZFP36L1, ZNF672, ZNF579, NFE2L2, ZNF408, USF2, ERCC1	33	1868	19235	2.18424	0.0844015	0.773343
	GOTERM_CC_FAT	GO:0044430~cytoskeletal part	5	15.1515	GRIN2A, VPS41, NDRG2, GRIA4, LLGL1	25	952	12782	2.68529	0.0988569	0.777658
	GOTERM_MF_FAT	GO:0005234~extracellular-glutamate-gated ion channel activity	2	6.06061	GRIN2A, GRIA4	27	19	12983	50.616	0.0373972	0.828978
	GOTERM_BP_FAT	GO:0015807~L-amino acid transport	2	6.06061	SLC1A3, SLC6A1	27	23	13528	43.5684	0.043317	0.834144
	GOTERM_BP_FAT	GO:0007215~glutamate signaling pathway	2	6.06061	GRIN2A, GRIA4	27	25	13528	40.083	0.0469972	0.838428
	GOTERM_MF_FAT	GO:0016595~glutamate binding	2	6.06061	SLC1A3, GRIN2A	27	7	12983	137.386	0.0139376	0.857861
	GOTERM_BP_FAT	GO:0050806~positive regulation of synaptic transmission	2	6.06061	SLC1A3, GRIA4	27	34	13528	29.4728	0.0633905	0.858827
	GOTERM_BP_FAT	GO:0006811~ion transport	5	15.1515	MLC1, SLC1A3, KCNB1, GRIN2A, GRIA4	27	768	13528	3.26196	0.0569913	0.859226
	GOTERM_BP_FAT	GO:0048878~chemical homeostasis	4	12.1212	EDNRB, AIFM3, GRIN2A, USF2	27	512	13528	3.91435	0.0736061	0.861093
	GOTERM_BP_FAT	GO:0032268~regulation of cellular protein metabolic process	4	12.1212	ZFP36L1, EDNRB, PSMB7, ZER1	27	474	13528	4.22816	0.061223	0.863795
	UP_SEQ_FEATURE	lipid moiety-binding region:S-palmitoyl cysteine	3	9.09091	EDNRB, GRIA4, RFTN1	33	181	19113	9.5997	0.0367355	0.867487
	GOTERM_BP_FAT	GO:0051971~positive regulation of transmission of nerve impulse	2	6.06061	SLC1A3, GRIA4	27	37	13528	27.0831	0.0687944	0.867902
	GOTERM_BP_FAT	GO:0031646~positive regulation of neurological system process	2	6.06061	SLC1A3, GRIA4	27	39	13528	25.6942	0.0723803	0.868951
	UP_SEQ_FEATURE	zinc finger region:C3H1-type 2	2	6.06061	ZFP36L1, U2AF1	33	30	19113	38.6121	0.0490634	0.869642
	UP_SEQ_FEATURE	zinc finger region:C3H1-type 1	2	6.06061	ZFP36L1, U2AF1	33	30	19113	38.6121	0.0490634	0.869642
	GOTERM_BP_FAT	GO:0051899~membrane depolarization	2	6.06061	AIFM3, GRIN2A	27	43	13528	23.304	0.0795124	0.870759
	GOTERM_BP_FAT	GO:0009314~response to radiation	3	9.09091	SLC1A3, GRIN2A, ERCC1	27	200	13528	7.51556	0.0560436	0.87094
	KEGG_PATHWAY	hsa04080:Neuroactive ligand-receptor interaction	3	9.09091	EDNRB, GRIN2A, GRIA4	11	256	5085	5.41726	0.0870063	0.876758
	UP_SEQ_FEATURE	region of interest:Glutamate binding	2	6.06061	GRIN2A, GRIA4	33	8	19113	144.795	0.0133182	0.886056
	UP_SEQ_FEATURE	binding site:Glutamate	2	6.06061	GRIN2A, GRIA4	33	8	19113	144.795	0.0133182	0.886056
	UP_SEQ_FEATURE	repeat:REM	2	6.06061	FNBP1L, RHPN2	33	8	19113	144.795	0.0133182	0.886056
	GOTERM_BP_FAT	GO:0042176~regulation of protein catabolic process	2	6.06061	XPO1, GRIN2A	27	52	13528	19.2707	0.0953673	0.906708
	GOTERM_MF_FAT	GO:0004970~ionotropic glutamate receptor activity	2	6.06061	GRIN2A, GRIA4	27	18	12983	53.428	0.0354629	0.918686
	INTERPRO	IPR000571:Zinc finger, CCCH-type	2	6.06061	ZFP36L1, U2AF1	31	52	16659	20.6687	0.0896002	0.932186
	INTERPRO	IPR001320:Ionotropic glutamate receptor	2	6.06061	GRIN2A, GRIA4	31	18	16659	59.7097	0.0319395	0.938678
	INTERPRO	IPR015683:Glutamate receptor-related	2	6.06061	GRIN2A, GRIA4	31	18	16659	59.7097	0.0319395	0.938678
	INTERPRO	IPR001508:NMDA receptor	2	6.06061	GRIN2A, GRIA4	31	18	16659	59.7097	0.0319395	0.938678
	INTERPRO	IPR019594:Glutamate receptor, L-glutamate/glycine-binding	2	6.06061	GRIN2A, GRIA4	31	18	16659	59.7097	0.0319395	0.938678
	INTERPRO	IPR001828:Extracellular ligand-binding receptor	2	6.06061	GRIN2A, GRIA4	31	36	16659	29.8548	0.0628919	0.938771
Module#3	UP_SEQ_FEATURE	compositionally biased region:Poly-Ser	3	50	WDFY3, CEP68, ZNF687	6	475	19113	20.1189	0.00586415	0.171555
Module#4	SP_PIR_KEYWORDS	phosphoprotein	94	59.4937	GPRIN1, MAD1L1, XPO1, ZNF639, AQP4, ARHGAP17, RGL2, FAM169A, DFNB31, TBC1D15, SLC1A2, FUBP3, SLC1A3, SH2D5, ZNF775, PLOD2, INTS7, RNF219, C5ORF22, U2AF1, ZNF579, RPL11, SLC4A2, TNIP2, MYST1, SLC12A6, SGOL1, GRIN2A, BSN, ZNF687, RRP9, SPEN, NCAPD3, TACC1, EEPD1, JMY, KDM2A, FNBP1L, ZZZ3, DNTTIP2, PDE9A, DHPS, CYTSB, NFE2L2, PIAS1, MON1A, MYO5A, TRIOBP, HAUS6, SSH1, SNX17, CTNND2, HCFC1, IGF2BP2, C…	158	7263	19235	1.5756	3.61146e-08	7.76461e-06
	GOTERM_CC_FAT	GO:0043232~intracellular non-membrane-bounded organelle	41	25.9494	MYO5A, TRIOBP, MAD1L1, XPO1, HAUS6, PNMA3, SSH1, IGF2BP2, ARPC5, LLGL1, DFNB31, NCAPH, HJURP, TOR1A, RPL11, NDRG2, MRPL39, KIF21B, MYST1, BCAS2, CNKSR2, SMG6, FSCN1, SGOL1, GRIN2A, BSN, VPS41, ZNF687, RRP9, SPEN, GABARAP, TACC1, NCAPD3, EML1, NUP62, FNBP1L, CEP68, TMOD2, WDR3, TBL1X, ACTR10	107	2596	12782	1.88666	2.5062e-05	0.00587234
	GOTERM_CC_FAT	GO:0043228~non-membrane-bounded organelle	41	25.9494	MYO5A, TRIOBP, MAD1L1, XPO1, HAUS6, PNMA3, SSH1, IGF2BP2, ARPC5, LLGL1, DFNB31, NCAPH, HJURP, TOR1A, RPL11, NDRG2, MRPL39, KIF21B, MYST1, BCAS2, CNKSR2, SMG6, FSCN1, SGOL1, GRIN2A, BSN, VPS41, ZNF687, RRP9, SPEN, GABARAP, TACC1, NCAPD3, EML1, NUP62, FNBP1L, CEP68, TMOD2, WDR3, TBL1X, ACTR10	107	2596	12782	1.88666	2.5062e-05	0.00587234
	GOTERM_CC_FAT	GO:0005856~cytoskeleton	26	16.4557	MYO5A, MAD1L1, TRIOBP, HAUS6, SSH1, IGF2BP2, ARPC5, LLGL1, DFNB31, TOR1A, NDRG2, KIF21B, CNKSR2, FSCN1, GRIN2A, BSN, VPS41, GABARAP, TACC1, EML1, NUP62, FNBP1L, CEP68, TMOD2, TBL1X, ACTR10	107	1381	12782	2.24903	0.000123095	0.0143604
	SP_PIR_KEYWORDS	cytoplasm	46	29.1139	TRIOBP, PPP6C, MAD1L1, XPO1, HAUS6, STON1, SSH1, SNX17, HCFC1, IGF2BP2, ARHGAP17, ARPC5, LLGL1, GLI1, DFNB31, IARS, PSMB7, NCAPH, SULT1C4, NDRG2, DDIT4L, TNIP2, TPRKB, FBXW11, KIF21B, CNKSR2, SGOL1, FSCN1, BSN, GABARAP, TACC1, SAFB2, JMY, APOL2, TRNAU1AP, EML1, NUP62, FNBP1L, CEP68, TROAP, TMOD2, PDE9A, RANGRF, NFE2L2, HSPD1, ACTR10	158	3332	19235	1.68069	0.000284053	0.015154
	SP_PIR_KEYWORDS	cytoskeleton	16	10.1266	MAD1L1, TRIOBP, HAUS6, SSH1, SGOL1, BSN, ARPC5, GABARAP, TACC1, LLGL1, JMY, NUP62, FNBP1L, CEP68, TMOD2, ACTR10	158	636	19235	3.06265	0.000228578	0.0162498
	SP_PIR_KEYWORDS	nucleus	56	35.443	XPO1, MAD1L1, PNMA3, ZNF639, GLI1, FUBP3, ZNF775, INTS7, U2AF1, ZNF579, ZNF408, MYST1, SGOL1, ZNF687, RRP9, SPEN, TACC1, NCAPD3, JMY, TRNAU1AP, KDM2A, ZNF197, ZZZ3, DNTTIP2, RANGRF, NFE2L2, PIAS1, CYTSB, TRIOBP, STON1, ZNF510, CTNND2, HCFC1, ZFP36L1, PSMB7, NCAPH, HJURP, LHX2, TOR1A, ZNF124, TPRKB, BCAS2, CAPN7, KLF9, SMG6, KLF10, AFF2, MYPOP, ZBTB45, USF2, SAFB2, NUP62, WDR3, NEUROD4, TBL1X, NEU…	158	4283	19235	1.59175	0.000168744	0.017978
	GOTERM_CC_FAT	GO:0044430~cytoskeletal part	20	12.6582	MYO5A, CNKSR2, MAD1L1, HAUS6, GRIN2A, IGF2BP2, VPS41, ARPC5, GABARAP, TACC1, LLGL1, DFNB31, EML1, NUP62, CEP68, TOR1A, NDRG2, TBL1X, KIF21B, ACTR10	107	952	12782	2.50962	0.000279176	0.0216344
	GOTERM_CC_FAT	GO:0015630~microtubule cytoskeleton	14	8.86076	CNKSR2, MAD1L1, HAUS6, VPS41, GABARAP, TACC1, EML1, NUP62, CEP68, TOR1A, NDRG2, TBL1X, KIF21B, ACTR10	107	549	12782	3.04629	0.000599834	0.0346367
	GOTERM_CC_FAT	GO:0030427~site of polarized growth	5	3.16456	DFNB31, GPRIN1, MYO5A, TOR1A, TMOD2	107	55	12782	10.8598	0.00110116	0.0422347
	GOTERM_CC_FAT	GO:0030426~growth cone	5	3.16456	DFNB31, GPRIN1, MYO5A, TOR1A, TMOD2	107	54	12782	11.0609	0.00102757	0.0471716
	SP_PIR_KEYWORDS	zinc-finger	27	17.0886	PNMA3, ZNF639, ZNF510, SOBP, GLI1, ZFP36L1, ZNF775, GMIP, MORC3, RNF219, U2AF1, ZNF579, ZNF474, ZNF124, ZNF408, MYST1, WDFY3, KLF9, KLF10, BSN, ZNF687, VPS41, ZBTB45, KDM2A, ZNF197, ZZZ3, PIAS1	158	1718	19235	1.91327	0.00153074	0.0637495
	GOTERM_CC_FAT	GO:0043005~neuron projection	10	6.32911	SLC12A6, DFNB31, GPRIN1, MYO5A, SLC1A2, SLC1A3, SLC6A1, TOR1A, TMOD2, GRIN2A	107	342	12782	3.49292	0.00212862	0.0690382
	SP_PIR_KEYWORDS	dna-binding	28	17.7215	STON1, ZNF639, ZNF510, GLI1, ZFP36L1, FUBP3, ZNF775, HJURP, LHX2, ZNF579, ZNF124, ZNF408, SMG6, KLF9, KLF10, ZNF687, SPEN, ZBTB45, MYPOP, USF2, SAFB2, KDM2A, ZNF197, ZZZ3, NEUROD4, PIAS1, NFE2L2, NEUROD6	158	1868	19235	1.8248	0.0023897	0.082161
	SP_PIR_KEYWORDS	transcription regulation	29	18.3544	STON1, CTNND2, ZNF639, ZNF510, GLI1, FUBP3, ZNF775, LHX2, ZNF579, ZNF124, ZNF408, MYST1, KLF9, KLF10, ZNF687, SPEN, ZBTB45, MYPOP, USF2, SAFB2, KDM2A, ZNF197, ZZZ3, NEUROD4, DNTTIP2, PIAS1, NFE2L2, TBL1X, NEUROD6	158	2026	19235	1.74258	0.00374333	0.108803
	SP_PIR_KEYWORDS	alternative splicing	78	49.3671	GPRIN1, PNMA3, TTC29, AQP4, ARHGAP17, GDAP1L1, FAM169A, DFNB31, EDNRB, TBC1D15, SLC1A2, FUBP3, CEACAM19, PLOD2, INTS7, C5ORF22, SLC4A2, RPL11, MRPL39, TNIP2, MYST1, ADCK4, SLC12A6, AIFM3, AVL9, SGOL1, CCDC135, VPS41, ZNF687, TACC1, JMY, TRNAU1AP, EML1, CHID1, KDM2A, FNBP1L, C2ORF28, ZZZ3, DHPS, PDE9A, RANGRF, NFE2L2, CYTSB, MON1A, MYO5A, TRIOBP, PPP6C, HAUS6, SSH1, CTNND2, HCFC1, IGF2BP2, ARPC5, …	158	7488	19235	1.26813	0.00614609	0.113522
	SP_PIR_KEYWORDS	Transcription	29	18.3544	STON1, CTNND2, ZNF639, ZNF510, GLI1, FUBP3, ZNF775, LHX2, ZNF579, ZNF124, ZNF408, MYST1, KLF9, KLF10, ZNF687, SPEN, ZBTB45, MYPOP, USF2, SAFB2, KDM2A, ZNF197, ZZZ3, NEUROD4, DNTTIP2, PIAS1, NFE2L2, TBL1X, NEUROD6	158	2071	19235	1.70472	0.00507389	0.114425
	SP_PIR_KEYWORDS	zinc	30	18.9873	PNMA3, ZNF639, ZNF510, SOBP, GLI1, ZFP36L1, ZNF775, GMIP, MORC3, RNF219, LHX2, U2AF1, ZNF579, ZNF474, ZNF124, ZNF408, PTS, MYST1, WDFY3, KLF9, KLF10, BSN, ZNF687, VPS41, ZBTB45, KDM2A, ZNF197, ZZZ3, PDE9A, PIAS1	158	2189	19235	1.66844	0.00574829	0.116571
	SP_PIR_KEYWORDS	cell cycle	11	6.96203	PPP6C, MAD1L1, NCAPH, HAUS6, HJURP, CDKN2C, SGOL1, HCFC1, KCTD11, TACC1, NCAPD3	158	461	19235	2.90487	0.00464832	0.117693
	GOTERM_CC_FAT	GO:0042995~cell projection	14	8.86076	MYO5A, GPRIN1, SLC12A6, SSH1, SLC6A1, FSCN1, GRIN2A, ARPC5, GLI1, DFNB31, SLC1A2, SLC1A3, TOR1A, TMOD2	107	697	12782	2.39944	0.0049682	0.121947
	SP_PIR_KEYWORDS	wd repeat	8	5.06329	WDFY3, EML1, WDR3, RRP9, TBL1X, FBXW11, KIF21B, LLGL1	158	276	19235	3.52871	0.00763891	0.128369
	SP_PIR_KEYWORDS	metal-binding	37	23.4177	PPP6C, PNMA3, ZNF639, ZNF510, SOBP, GLI1, ZFP36L1, ZNF775, GMIP, MORC3, PLOD2, RNF219, LHX2, U2AF1, ZNF474, ZNF579, ZNF124, ZNF408, PTS, MYST1, WDFY3, B4GALT3, AIFM3, SMG6, KLF9, TGFBR1, KLF10, BSN, ZNF687, VPS41, ZBTB45, IDH3A, KDM2A, ZNF197, ZZZ3, PDE9A, PIAS1	158	2972	19235	1.51561	0.00852857	0.132079
	GOTERM_CC_FAT	GO:0070013~intracellular organelle lumen	26	16.4557	XPO1, PNMA3, STON1, HCFC1, MORC3, HJURP, INTS7, TOR1A, U2AF1, RPL11, MRPL39, BCAS2, SMG6, FOXRED2, BCKDHB, ZNF687, SPEN, RRP9, IDH3A, KDM2A, NUP62, WDR3, PIAS1, HSPD1, TBL1X, RCN1	107	1779	12782	1.74587	0.0049496	0.135631
	GOTERM_CC_FAT	GO:0015629~actin cytoskeleton	8	5.06329	DFNB31, MYO5A, TRIOBP, FSCN1, ARPC5, GABARAP, LLGL1, ACTR10	107	269	12782	3.55265	0.00702682	0.13985
	GOTERM_CC_FAT	GO:0043233~organelle lumen	26	16.4557	XPO1, PNMA3, STON1, HCFC1, MORC3, HJURP, INTS7, TOR1A, U2AF1, RPL11, MRPL39, BCAS2, SMG6, FOXRED2, BCKDHB, ZNF687, SPEN, RRP9, IDH3A, KDM2A, NUP62, WDR3, PIAS1, HSPD1, TBL1X, RCN1	107	1820	12782	1.70654	0.00663896	0.144899
	GOTERM_CC_FAT	GO:0031974~membrane-enclosed lumen	26	16.4557	XPO1, PNMA3, STON1, HCFC1, MORC3, HJURP, INTS7, TOR1A, U2AF1, RPL11, MRPL39, BCAS2, SMG6, FOXRED2, BCKDHB, ZNF687, SPEN, RRP9, IDH3A, KDM2A, NUP62, WDR3, PIAS1, HSPD1, TBL1X, RCN1	107	1856	12782	1.67344	0.00849714	0.153896
	GOTERM_CC_FAT	GO:0005813~centrosome	7	4.43038	CNKSR2, MAD1L1, HAUS6, NUP62, CEP68, NDRG2, TACC1	107	224	12782	3.73306	0.0108122	0.178411
	SP_PIR_KEYWORDS	actin-binding	7	4.43038	MYO5A, TRIOBP, SSH1, FSCN1, TMOD2, ARPC5, JMY	158	247	19235	3.45014	0.0160062	0.219482
	GOTERM_CC_FAT	GO:0000775~chromosome, centromeric region	5	3.16456	MAD1L1, XPO1, HJURP, SGOL1, MYST1	107	124	12782	4.81685	0.019632	0.267013
	GOTERM_CC_FAT	GO:0005815~microtubule organizing center	7	4.43038	CNKSR2, MAD1L1, HAUS6, NUP62, CEP68, NDRG2, TACC1	107	253	12782	3.30516	0.0186956	0.271516
	SP_PIR_KEYWORDS	coiled coil	26	16.4557	MYO5A, MAD1L1, TRIOBP, CTNND2, GDAP1L1, MORC3, RNF219, TNIP2, KIF21B, MLLT4, CNKSR2, BCAS2, SMG6, CCDC82, SGOL1, CCDC135, BSN, KIAA0831, SPEN, TACC1, NCAPD3, JMY, NUP62, FNBP1L, DNTTIP2, CYTSB	158	2019	19235	1.56773	0.022531	0.278656
	GOTERM_CC_FAT	GO:0000793~condensed chromosome	5	3.16456	MAD1L1, NCAPH, HJURP, SGOL1, NCAPD3	107	129	12782	4.63015	0.022333	0.282322
	GOTERM_CC_FAT	GO:0005874~microtubule	7	4.43038	HAUS6, EML1, TOR1A, VPS41, TBL1X, KIF21B, GABARAP	107	274	12782	3.05185	0.0264105	0.294916
	GOTERM_CC_FAT	GO:0000776~kinetochore	4	2.53165	MAD1L1, XPO1, HJURP, MYST1	107	77	12782	6.20561	0.0260462	0.30568
	GOTERM_BP_FAT	GO:0007268~synaptic transmission	11	6.96203	DFNB31, SLC1A2, SLC1A3, SLC6A1, MAOA, TMOD2, GRIN2A, BSN, CACNA1E, GABARAP, HTR1E	124	298	13528	4.02706	0.000386974	0.344697
	GOTERM_BP_FAT	GO:0019226~transmission of nerve impulse	11	6.96203	DFNB31, SLC1A2, SLC1A3, SLC6A1, MAOA, TMOD2, GRIN2A, BSN, CACNA1E, GABARAP, HTR1E	124	350	13528	3.42876	0.00133197	0.3844
	SP_PIR_KEYWORDS	manganese	5	3.16456	PPP6C, B4GALT3, SMG6, TGFBR1, IDH3A	158	152	19235	4.00462	0.0360855	0.389736
	GOTERM_CC_FAT	GO:0044427~chromosomal part	8	5.06329	MAD1L1, XPO1, NCAPH, SMG6, HJURP, SGOL1, MYST1, NCAPD3	107	386	12782	2.47581	0.0413982	0.407219
	GOTERM_CC_FAT	GO:0005875~microtubule associated complex	4	2.53165	HAUS6, EML1, GABARAP, ACTR10	107	102	12782	4.68463	0.0527934	0.439744
	GOTERM_CC_FAT	GO:0000796~condensin complex	2	1.26582	NCAPH, NCAPD3	107	6	12782	39.8193	0.0487466	0.44412
	GOTERM_CC_FAT	GO:0031981~nuclear lumen	19	12.0253	BCAS2, XPO1, PNMA3, STON1, SMG6, HCFC1, ZNF687, RRP9, SPEN, NUP62, KDM2A, MORC3, HJURP, INTS7, U2AF1, WDR3, RPL11, PIAS1, TBL1X	107	1450	12782	1.56531	0.0518693	0.449009
	GOTERM_BP_FAT	GO:0007267~cell-cell signaling	15	9.49367	GAL3ST4, SLC6A1, MAOA, KLF10, GRIN2A, BSN, GABARAP, GLI1, DFNB31, SLC1A2, SLC1A3, TMOD2, CACNA1E, MLLT4, HTR1E	124	600	13528	2.72742	0.00109476	0.450126
	GOTERM_BP_FAT	GO:0043090~amino acid import	3	1.89873	SLC1A2, SLC1A3, SLC6A1	124	8	13528	40.9113	0.00221528	0.454167
	GOTERM_BP_FAT	GO:0043092~L-amino acid import	3	1.89873	SLC1A2, SLC1A3, SLC6A1	124	8	13528	40.9113	0.00221528	0.454167
	SP_PIR_KEYWORDS	deafness	4	2.53165	DFNB31, TRIOBP, EDNRB, TBL1X	158	100	19235	4.86962	0.0486131	0.467546
	UP_SEQ_FEATURE	repeat:WD 1	8	5.06329	WDFY3, EML1, WDR3, RRP9, TBL1X, FBXW11, KIF21B, LLGL1	158	274	19113	3.53192	0.00760088	0.468575
	UP_SEQ_FEATURE	repeat:WD 2	8	5.06329	WDFY3, EML1, WDR3, RRP9, TBL1X, FBXW11, KIF21B, LLGL1	158	274	19113	3.53192	0.00760088	0.468575
	UP_SEQ_FEATURE	splice variant	78	49.3671	GPRIN1, PNMA3, TTC29, AQP4, ARHGAP17, GDAP1L1, FAM169A, DFNB31, EDNRB, TBC1D15, SLC1A2, FUBP3, CEACAM19, PLOD2, INTS7, C5ORF22, SLC4A2, RPL11, MRPL39, TNIP2, MYST1, ADCK4, SLC12A6, AIFM3, AVL9, SGOL1, CCDC135, VPS41, ZNF687, TACC1, JMY, TRNAU1AP, EML1, CHID1, KDM2A, FNBP1L, C2ORF28, ZZZ3, DHPS, PDE9A, RANGRF, NFE2L2, CYTSB, MON1A, MYO5A, TRIOBP, PPP6C, HAUS6, SSH1, CTNND2, HCFC1, IGF2BP2, ARPC5, …	158	7458	19113	1.26516	0.00657317	0.47139
	GOTERM_CC_FAT	GO:0030529~ribonucleoprotein complex	9	5.6962	BCAS2, XPO1, NUP62, SMG6, U2AF1, WDR3, RPL11, MRPL39, RRP9	107	515	12782	2.08761	0.06409	0.477202
	GOTERM_CC_FAT	GO:0005730~nucleolus	11	6.96203	BCAS2, XPO1, PNMA3, NUP62, SMG6, HJURP, WDR3, ZNF687, RPL11, RRP9, SPEN	107	698	12782	1.88258	0.0637996	0.490124
	GOTERM_CC_FAT	GO:0005624~membrane fraction	12	7.59494	SLC12A6, EDNRB, SLC1A2, GAL3ST4, MLC1, SLC1A3, SLC6A1, LRP6, GRIN2A, BSN, VPS41, SLC4A2	107	809	12782	1.77193	0.0716602	0.502898
	SMART	SM00320:WD40	8	5.06329	WDFY3, EML1, WDR3, RRP9, TBL1X, FBXW11, KIF21B, LLGL1	82	266	9079	3.32991	0.00940579	0.507752
	SP_PIR_KEYWORDS	cell division	6	3.79747	MAD1L1, NCAPH, HAUS6, SGOL1, TACC1, NCAPD3	158	264	19235	2.76683	0.0655857	0.51772
	INTERPRO	IPR019781:WD40 repeat, subgroup	8	5.06329	WDFY3, EML1, WDR3, RRP9, TBL1X, FBXW11, KIF21B, LLGL1	143	242	16659	3.85112	0.00474034	0.517788
	SP_PIR_KEYWORDS	mitosis	5	3.16456	MAD1L1, NCAPH, HAUS6, SGOL1, NCAPD3	158	183	19235	3.32624	0.0630942	0.521681
	UP_SEQ_FEATURE	repeat:WD 3	8	5.06329	WDFY3, EML1, WDR3, RRP9, TBL1X, FBXW11, KIF21B, LLGL1	158	265	19113	3.65187	0.00637552	0.523805
	INTERPRO	IPR019775:WD40 repeat, conserved site	8	5.06329	WDFY3, EML1, WDR3, RRP9, TBL1X, FBXW11, KIF21B, LLGL1	143	277	16659	3.36452	0.0096691	0.525605
	UP_SEQ_FEATURE	repeat:WD 6	7	4.43038	EML1, WDR3, RRP9, TBL1X, FBXW11, KIF21B, LLGL1	158	192	19113	4.4103	0.0051346	0.525946
	GOTERM_CC_FAT	GO:0005829~cytosol	17	10.7595	MAD1L1, PPP6C, XPO1, AIFM3, VPS41, ZFP36L1, IARS, PSMB7, RPL11, PDE9A, DHPS, NDRG2, HSPD1, NFE2L2, PSMD6, TPRKB, MLLT4	107	1330	12782	1.52691	0.0816068	0.536728
	GOTERM_CC_FAT	GO:0005694~chromosome	8	5.06329	MAD1L1, XPO1, NCAPH, SMG6, HJURP, SGOL1, MYST1, NCAPD3	107	460	12782	2.07753	0.0876259	0.536833
	GOTERM_CC_FAT	GO:0005635~nuclear envelope	5	3.16456	MAD1L1, XPO1, EDNRB, NUP62, TOR1A	107	205	12782	2.91361	0.0908007	0.537623
	SP_PIR_KEYWORDS	Symport	4	2.53165	SLC12A6, SLC1A2, SLC1A3, SLC6A1	158	111	19235	4.38705	0.0625769	0.537846
	GOTERM_CC_FAT	GO:0005626~insoluble fraction	12	7.59494	SLC12A6, EDNRB, SLC1A2, GAL3ST4, MLC1, SLC1A3, SLC6A1, LRP6, GRIN2A, BSN, VPS41, SLC4A2	107	839	12782	1.70858	0.0874643	0.549156
	SP_PIR_KEYWORDS	rna-binding	9	5.6962	XPO1, TRNAU1AP, U2AF1, RPL11, AFF2, IGF2BP2, RRP9, SPEN, SAFB2	158	540	19235	2.02901	0.0754611	0.552144
	INTERPRO	IPR001680:WD40 repeat	8	5.06329	WDFY3, EML1, WDR3, RRP9, TBL1X, FBXW11, KIF21B, LLGL1	143	266	16659	3.50365	0.00783535	0.552901
	UP_SEQ_FEATURE	zinc finger region:C2H2-type 3	12	7.59494	ZNF775, KLF9, ZNF197, KLF10, ZNF639, ZNF510, ZNF579, ZNF687, ZNF124, ZNF408, ZBTB45, GLI1	158	622	19113	2.33379	0.0138216	0.553913
	SP_PIR_KEYWORDS	cell projection	5	3.16456	DFNB31, GPRIN1, SSH1, PDE9A, ARPC5	158	206	19235	2.95487	0.088635	0.564578
	INTERPRO	IPR017986:WD40 repeat, region	7	4.43038	WDFY3, EML1, WDR3, RRP9, TBL1X, FBXW11, KIF21B	143	238	16659	3.42637	0.0163612	0.570044
	SP_PIR_KEYWORDS	dna condensation	2	1.26582	NCAPH, NCAPD3	158	12	19235	20.2901	0.0936925	0.570889
	SP_PIR_KEYWORDS	transport	20	12.6582	SLC12A6, XPO1, MLC1, AIFM3, AP1G2, SLC6A1, SNX17, KCNB1, GRIN2A, AQP4, VPS41, GABARAP, APOL2, SLC1A2, SLC1A3, NUP62, RANGRF, CACNA1E, SLC4A2, CLCN4	158	1670	19235	1.45797	0.0872992	0.574247
	UP_SEQ_FEATURE	repeat:WD 8	4	2.53165	EML1, WDR3, TBL1X, LLGL1	158	60	19113	8.06456	0.0132199	0.575834
	UP_SEQ_FEATURE	zinc finger region:C2H2-type 2	12	7.59494	ZNF775, KLF9, ZNF197, KLF10, ZNF639, ZNF510, ZNF579, ZNF687, ZNF124, ZNF408, ZBTB45, GLI1	158	608	19113	2.38753	0.0118321	0.578081
	SP_PIR_KEYWORDS	host-virus interaction	6	3.79747	XPO1, PSMB7, AP1G2, HCFC1, SPEN, HSPD1	158	285	19235	2.56296	0.0845341	0.578168
	UP_SEQ_FEATURE	repeat:WD 7	7	4.43038	EML1, WDR3, RRP9, TBL1X, FBXW11, KIF21B, LLGL1	158	150	19113	5.64519	0.00151089	0.583962
	INTERPRO	IPR015943:WD40/YVTN repeat-like	8	5.06329	WDFY3, EML1, WDR3, RRP9, TBL1X, FBXW11, KIF21B, LLGL1	143	300	16659	3.10657	0.0144901	0.591884
	UP_SEQ_FEATURE	repeat:WD 4	8	5.06329	WDFY3, EML1, WDR3, RRP9, TBL1X, FBXW11, KIF21B, LLGL1	158	251	19113	3.85557	0.00477169	0.603364
	UP_SEQ_FEATURE	repeat:WD 5	8	5.06329	WDFY3, EML1, WDR3, RRP9, TBL1X, FBXW11, KIF21B, LLGL1	158	233	19113	4.15342	0.00318474	0.603488
	INTERPRO	IPR019782:WD40 repeat 2	8	5.06329	WDFY3, EML1, WDR3, RRP9, TBL1X, FBXW11, KIF21B, LLGL1	143	226	16659	4.12377	0.00326361	0.63343
	GOTERM_MF_FAT	GO:0005343~organic acid:sodium symporter activity	3	1.89873	SLC1A2, SLC1A3, SLC6A1	119	25	12983	13.0921	0.0214411	0.676017
	GOTERM_MF_FAT	GO:0005314~high-affinity glutamate transmembrane transporter activity	2	1.26582	SLC1A2, SLC1A3	119	2	12983	109.101	0.0180957	0.680025
	GOTERM_MF_FAT	GO:0015179~L-amino acid transmembrane transporter activity	3	1.89873	SLC1A2, SLC1A3, SLC6A1	119	38	12983	8.61322	0.0465629	0.681573
	GOTERM_MF_FAT	GO:0016595~glutamate binding	2	1.26582	SLC1A3, GRIN2A	119	7	12983	31.1717	0.0619269	0.690642
	GOTERM_MF_FAT	GO:0046914~transition metal ion binding	38	24.0506	PPP6C, PNMA3, ZNF639, ZNF510, SOBP, GLI1, ZFP36L1, IARS, ZNF775, GMIP, MORC3, PLOD2, RNF219, LHX2, U2AF1, ZNF474, ZNF579, ZNF124, ZNF408, PTS, MYST1, WDFY3, B4GALT3, AIFM3, SMG6, KLF9, TGFBR1, KLF10, BSN, VPS41, ZNF687, ZBTB45, IDH3A, KDM2A, ZNF197, ZZZ3, PDE9A, PIAS1	119	2785	12983	1.48863	0.00756973	0.694367
	GOTERM_MF_FAT	GO:0015294~solute:cation symporter activity	4	2.53165	SLC12A6, SLC1A2, SLC1A3, SLC6A1	119	95	12983	4.59372	0.0554969	0.695049
	GOTERM_MF_FAT	GO:0008509~anion transmembrane transporter activity	5	3.16456	SLC12A6, SLC1A2, SLC1A3, SLC4A2, CLCN4	119	147	12983	3.71091	0.0449989	0.697935
	GOTERM_MF_FAT	GO:0003677~DNA binding	32	20.2532	STON1, ZNF639, ZNF510, HCFC1, GLI1, ZFP36L1, FUBP3, ZNF775, HJURP, LHX2, ZNF579, ZNF124, ZNF408, SMG6, KLF9, KLF10, ZNF687, SPEN, MYPOP, ZBTB45, USF2, EEPD1, SAFB2, KDM2A, ZNF197, ZZZ3, NEUROD4, PIAS1, NFE2L2, HSPD1, TBL1X, NEUROD6	119	2331	12983	1.49774	0.0153524	0.70084
	GOTERM_MF_FAT	GO:0043167~ion binding	48	30.3797	PPP6C, PNMA3, CLSTN2, ZNF510, ZNF639, SOBP, GLI1, ZFP36L1, IARS, ZNF775, GMIP, MORC3, PLOD2, LHX2, RNF219, CHST14, U2AF1, ZNF474, ZNF579, ZNF124, ZNF408, PTS, MYST1, WDFY3, SLC12A6, B4GALT3, AIFM3, KLF9, SMG6, TGFBR1, KCNB1, KLF10, GRIN2A, BSN, VPS41, ZNF687, ZBTB45, IDH3A, EML1, CHID1, KDM2A, ZNF197, ZZZ3, PDE9A, CACNA1E, PIAS1, CLCN4, RCN1	119	4241	12983	1.23481	0.0600279	0.700951
	GOTERM_MF_FAT	GO:0030528~transcription regulator activity	21	13.2911	STON1, KLF9, KLF10, ZNF639, HCFC1, SPEN, MYPOP, USF2, RGL2, GLI1, JMY, ZFP36L1, FUBP3, NUP62, ZNF197, LHX2, NEUROD4, PIAS1, NFE2L2, TBL1X, NEUROD6	119	1512	12983	1.51529	0.0538454	0.708728
	GOTERM_MF_FAT	GO:0015370~solute:sodium symporter activity	3	1.89873	SLC1A2, SLC1A3, SLC6A1	119	52	12983	6.29428	0.0809848	0.714845
	GOTERM_MF_FAT	GO:0008092~cytoskeletal protein binding	10	6.32911	MYO5A, TRIOBP, SSH1, FSCN1, TMOD2, VPS41, ARPC5, GABARAP, GLI1, JMY	119	504	12983	2.1647	0.0400756	0.720878
	GOTERM_MF_FAT	GO:0008134~transcription factor binding	10	6.32911	STON1, NUP62, HCFC1, PIAS1, SPEN, TBL1X, MYST1, USF2, RGL2, JMY	119	513	12983	2.12672	0.044013	0.721036
	GOTERM_MF_FAT	GO:0005283~sodium:amino acid symporter activity	2	1.26582	SLC1A2, SLC6A1	119	9	12983	24.2446	0.0789111	0.722601
	GOTERM_MF_FAT	GO:0017153~sodium:dicarboxylate symporter activity	2	1.26582	SLC1A2, SLC1A3	119	10	12983	21.8202	0.0872885	0.726185
	GOTERM_MF_FAT	GO:0016563~transcription activator activity	11	6.96203	FUBP3, STON1, HCFC1, NFE2L2, PIAS1, SPEN, TBL1X, USF2, RGL2, GLI1, JMY	119	410	12983	2.9271	0.00415147	0.72691
	UP_SEQ_FEATURE	repeat:WD 10	3	1.89873	EML1, WDR3, LLGL1	158	31	19113	11.7066	0.0266796	0.729377
	GOTERM_MF_FAT	GO:0043169~cation binding	46	29.1139	PPP6C, PNMA3, CLSTN2, ZNF510, ZNF639, SOBP, GLI1, ZFP36L1, IARS, ZNF775, GMIP, MORC3, PLOD2, LHX2, RNF219, U2AF1, ZNF474, ZNF579, ZNF124, ZNF408, PTS, MYST1, WDFY3, SLC12A6, B4GALT3, AIFM3, KLF9, SMG6, TGFBR1, KCNB1, KLF10, GRIN2A, BSN, VPS41, ZNF687, ZBTB45, IDH3A, EML1, CHID1, KDM2A, ZNF197, ZZZ3, PDE9A, CACNA1E, PIAS1, RCN1	119	4179	12983	1.20092	0.0996473	0.730182
	GOTERM_MF_FAT	GO:0003779~actin binding	7	4.43038	MYO5A, TRIOBP, SSH1, FSCN1, TMOD2, ARPC5, JMY	119	326	12983	2.34266	0.0767635	0.730597
	GOTERM_MF_FAT	GO:0008146~sulfotransferase activity	3	1.89873	GAL3ST4, SULT1C4, CHST14	119	49	12983	6.67964	0.0730775	0.731618
	GOTERM_MF_FAT	GO:0016782~transferase activity, transferring sulfur-containing groups	3	1.89873	GAL3ST4, SULT1C4, CHST14	119	58	12983	5.64315	0.0975331	0.736605
	UP_SEQ_FEATURE	repeat:WD 11	3	1.89873	EML1, WDR3, LLGL1	158	30	19113	12.0968	0.0250916	0.738126
	GOTERM_MF_FAT	GO:0005313~L-glutamate transmembrane transporter activity	2	1.26582	SLC1A2, SLC1A3	119	11	12983	19.8365	0.0955904	0.744092
	GOTERM_MF_FAT	GO:0008270~zinc ion binding	30	18.9873	PNMA3, ZNF639, ZNF510, SOBP, GLI1, ZFP36L1, IARS, ZNF775, GMIP, MORC3, RNF219, LHX2, U2AF1, ZNF579, ZNF474, ZNF124, ZNF408, PTS, MYST1, WDFY3, KLF9, KLF10, BSN, ZNF687, VPS41, ZBTB45, KDM2A, ZNF197, ZZZ3, PIAS1	119	2311	12983	1.41628	0.0388974	0.747254
	GOTERM_MF_FAT	GO:0030145~manganese ion binding	6	3.79747	PPP6C, B4GALT3, SMG6, TGFBR1, PDE9A, IDH3A	119	154	12983	4.25068	0.0131814	0.748416
	INTERPRO	IPR007087:Zinc finger, C2H2-type	13	8.22785	KLF9, KLF10, ZNF510, ZNF639, ZNF687, ZBTB45, GLI1, ZNF775, ZNF197, ZNF579, ZNF474, ZNF124, ZNF408	143	784	16659	1.9317	0.0358275	0.753432
	GOTERM_MF_FAT	GO:0003831~beta-N-acetylglucosaminylglycopeptide beta-1,4-galactosyltransferase activity	2	1.26582	WDFY3, B4GALT3	119	4	12983	54.5504	0.0358667	0.759372
	GOTERM_BP_FAT	GO:0000278~mitotic cell cycle	10	6.32911	PPP6C, MAD1L1, PSMB7, NCAPH, HAUS6, CUL4A, CDKN2C, SGOL1, PSMD6, NCAPD3	124	370	13528	2.94856	0.0066304	0.766109
	GOTERM_MF_FAT	GO:0015296~anion:cation symporter activity	3	1.89873	SLC12A6, SLC1A2, SLC1A3	119	31	12983	10.5581	0.0320841	0.766244
	INTERPRO	IPR016637:Transcription factor, basic helix-loop-helix, NeuroD	2	1.26582	NEUROD4, NEUROD6	143	4	16659	58.2483	0.0336652	0.77729
	INTERPRO	IPR002710:Dilute	2	1.26582	MYO5A, MLLT4	143	6	16659	38.8322	0.0500733	0.793421
	INTERPRO	IPR018444:Dil domain	2	1.26582	MYO5A, MLLT4	143	6	16659	38.8322	0.0500733	0.793421
	INTERPRO	IPR000159:Ras-association	3	1.89873	SNX17, MLLT4, RGL2	143	40	16659	8.73724	0.0455777	0.796329
	UP_SEQ_FEATURE	zinc finger region:C2H2-type 1	10	6.32911	ZNF775, KLF9, ZNF197, KLF10, ZNF639, ZNF579, ZNF124, ZNF408, ZBTB45, GLI1	158	542	19113	2.23189	0.0351944	0.797802
	GOTERM_BP_FAT	GO:0015800~acidic amino acid transport	3	1.89873	SLC1A2, SLC1A3, SLC6A1	124	16	13528	20.4556	0.00905331	0.808947
	INTERPRO	IPR001991:Sodium:dicarboxylate symporter	2	1.26582	SLC1A2, SLC1A3	143	7	16659	33.2847	0.0581733	0.812261
	INTERPRO	IPR018107:Sodium:dicarboxylate symporter, conserved site	2	1.26582	SLC1A2, SLC1A3	143	7	16659	33.2847	0.0581733	0.812261
	GOTERM_BP_FAT	GO:0006350~transcription	30	18.9873	STON1, CTNND2, ZNF639, ZNF510, HCFC1, GLI1, FUBP3, ZNF775, LHX2, ZNF579, ZNF124, ZNF408, MYST1, KLF9, KLF10, ZNF687, SPEN, MYPOP, ZBTB45, USF2, SAFB2, KDM2A, ZNF197, ZZZ3, NEUROD4, DNTTIP2, PIAS1, NFE2L2, TBL1X, NEUROD6	124	2101	13528	1.55778	0.0123133	0.815702
	GOTERM_BP_FAT	GO:0007049~cell cycle	15	9.49367	MAD1L1, PPP6C, HAUS6, SGOL1, HCFC1, NCAPD3, TACC1, JMY, NCAPH, PSMB7, CUL4A, HJURP, CDKN2C, PSMD6, KCTD11	124	776	13528	2.10883	0.010797	0.816123
	UP_SEQ_FEATURE	zinc finger region:C2H2-type 8	8	5.06329	ZNF775, ZNF197, ZNF639, ZNF510, ZNF579, ZNF687, ZNF124, ZNF408	158	417	19113	2.32074	0.0568509	0.832493
	PIR_SUPERFAMILY	PIRSF015618:bHLH_NeuroD	2	1.26582	NEUROD4, NEUROD6	53	4	7396	69.7736	0.0278337	0.835791
	UP_SEQ_FEATURE	compositionally biased region:Pro-rich	14	8.86076	PRR18, SOBP, ARHGAP17, ZNF687, SPEN, ZBTB45, MYPOP, JMY, DFNB31, TBC1D17, GMIP, ZNF579, SLC4A2, MLLT4	158	960	19113	1.76412	0.0529457	0.843698
	UP_SEQ_FEATURE	domain:KH 4	2	1.26582	FUBP3, IGF2BP2	158	7	19113	34.5624	0.056111	0.84444
	UP_SEQ_FEATURE	repeat:WD 9	3	1.89873	EML1, WDR3, LLGL1	158	44	19113	8.24784	0.0506654	0.848138
	SMART	SM00314:RA	3	1.89873	SNX17, MLLT4, RGL2	82	40	9079	8.30396	0.0492929	0.849771
	UP_SEQ_FEATURE	domain:Dilute	2	1.26582	MYO5A, MLLT4	158	6	19113	40.3228	0.0482909	0.852487
	UP_SEQ_FEATURE	compositionally biased region:Tyr-rich	2	1.26582	TRNAU1AP, SPEN	158	10	19113	24.1937	0.0791902	0.863822
	UP_SEQ_FEATURE	compositionally biased region:Asp/Glu-rich (acidic)	4	2.53165	KLF9, NEUROD4, MLLT4, GLI1	158	114	19113	4.2445	0.0676825	0.868976
	GOTERM_BP_FAT	GO:0007611~learning or memory	5	3.16456	SLC6A1, CTNND2, TMOD2, GRIN2A, AFF2	124	111	13528	4.91427	0.0184924	0.869747
	UP_SEQ_FEATURE	zinc finger region:C2H2-type 4	10	6.32911	ZNF775, ZNF197, ZNF639, ZNF510, ZNF579, ZNF687, ZNF124, ZNF408, ZBTB45, GLI1	158	575	19113	2.1038	0.0480763	0.870128
	UP_SEQ_FEATURE	zinc finger region:C2H2-type 7	8	5.06329	ZNF775, ZNF197, ZNF639, ZNF510, ZNF579, ZNF687, ZNF124, ZNF408	158	451	19113	2.14578	0.0789602	0.874341
	INTERPRO	IPR013087:Zinc finger, C2H2-type/integrase, DNA-binding	10	6.32911	ZNF775, KLF9, ZNF197, KLF10, ZNF510, ZNF579, ZNF124, ZNF408, ZBTB45, GLI1	143	621	16659	1.87595	0.0840944	0.874371
	INTERPRO	IPR015880:Zinc finger, C2H2-like	12	7.59494	ZNF775, KLF9, ZNF197, KLF10, ZNF639, ZNF510, ZNF579, ZNF687, ZNF124, ZNF408, ZBTB45, GLI1	143	797	16659	1.75403	0.0785606	0.876706
	UP_SEQ_FEATURE	zinc finger region:C2H2-type 5	9	5.6962	ZNF775, ZNF197, ZNF639, ZNF510, ZNF579, ZNF687, ZNF124, ZNF408, GLI1	158	538	19113	2.02363	0.0763563	0.876811
	UP_SEQ_FEATURE	mutagenesis site	24	15.1899	XPO1, SSH1, AP1G2, SMG6, TGFBR1, SNX17, MAOA, FSCN1, SGOL1, HCFC1, ARHGAP17, EDNRB, KDM2A, CUL4A, FNBP1L, HJURP, U2AF1, DHPS, PDE9A, PIAS1, NFE2L2, PTS, CLCN4, ZER1	158	2045	19113	1.41968	0.0741235	0.880813
	INTERPRO	IPR011989:Armadillo-like helical	4	2.53165	XPO1, AP1G2, CTNND2, ZER1	143	128	16659	3.64052	0.0963015	0.891443
	GOTERM_BP_FAT	GO:0015807~L-amino acid transport	3	1.89873	SLC1A2, SLC1A3, SLC6A1	124	23	13528	14.23	0.0183139	0.893827
	GOTERM_BP_FAT	GO:0010942~positive regulation of cell death	9	5.6962	AIFM3, CUL4A, CDKN2C, KLF10, TGFBR1, GRIN2A, RPL11, HSPD1, JMY	124	435	13528	2.25717	0.0448822	0.918509
	GOTERM_BP_FAT	GO:0007610~behavior	10	6.32911	EDNRB, SLC1A2, SLC1A3, SLC6A1, MAOA, CTNND2, TMOD2, GRIN2A, SOBP, AFF2	124	469	13528	2.32616	0.0272216	0.918854
	SMART	SM00355:ZnF_C2H2	12	7.59494	ZNF775, KLF9, ZNF197, KLF10, ZNF639, ZNF510, ZNF579, ZNF687, ZNF124, ZNF408, ZBTB45, GLI1	82	797	9079	1.66704	0.0956738	0.919067
	GOTERM_BP_FAT	GO:0051938~L-glutamate import	2	1.26582	SLC1A2, SLC1A3	124	6	13528	36.3656	0.053338	0.925907
	GOTERM_BP_FAT	GO:0051789~response to protein stimulus	4	2.53165	KLF10, TOR1A, NFE2L2, HSPD1	124	107	13528	4.07838	0.0738031	0.926928
	GOTERM_BP_FAT	GO:0042940~D-amino acid transport	2	1.26582	SLC1A2, SLC1A3	124	5	13528	43.6387	0.0446485	0.927572
	GOTERM_BP_FAT	GO:0009057~macromolecule catabolic process	13	8.22785	SMG6, FOXRED2, ZFP36L1, PSMB7, CHID1, CUL4A, KDM2A, PIAS1, TBL1X, PSMD6, FBXW11, TPRKB, ZER1	124	781	13528	1.81595	0.0517498	0.928462
	GOTERM_BP_FAT	GO:0012502~induction of programmed cell death	7	4.43038	AIFM3, CUL4A, CDKN2C, KLF10, TGFBR1, RPL11, JMY	124	321	13528	2.37906	0.0726468	0.929825
	GOTERM_BP_FAT	GO:0030029~actin filament-based process	6	3.79747	MYO5A, TRIOBP, SSH1, FSCN1, ARPC5, LLGL1	124	241	13528	2.7161	0.068917	0.93204
	GOTERM_BP_FAT	GO:0006917~induction of apoptosis	7	4.43038	AIFM3, CUL4A, CDKN2C, KLF10, TGFBR1, RPL11, JMY	124	320	13528	2.38649	0.0717981	0.933597
	GOTERM_BP_FAT	GO:0007568~aging	4	2.53165	SLC1A2, NUP62, MORC3, TGFBR1	124	110	13528	3.96716	0.0787287	0.933694
	GOTERM_BP_FAT	GO:0034613~cellular protein localization	8	5.06329	XPO1, STON1, AP1G2, MORC3, SNX17, VPS41, RPL11, GABARAP	124	411	13528	2.12354	0.0810163	0.933697
	GOTERM_BP_FAT	GO:0031644~regulation of neurological system process	5	3.16456	EDNRB, SLC1A3, SLC6A1, CTNND2, GRIN2A	124	153	13528	3.56525	0.0508887	0.933856
	GOTERM_BP_FAT	GO:0022403~cell cycle phase	8	5.06329	PPP6C, MAD1L1, NCAPH, HAUS6, CUL4A, CDKN2C, SGOL1, NCAPD3	124	414	13528	2.10815	0.0834519	0.934045
	GOTERM_BP_FAT	GO:0070727~cellular macromolecule localization	8	5.06329	XPO1, STON1, AP1G2, MORC3, SNX17, VPS41, RPL11, GABARAP	124	414	13528	2.10815	0.0834519	0.934045
	GOTERM_BP_FAT	GO:0070779~D-aspartate import	2	1.26582	SLC1A2, SLC1A3	124	3	13528	72.7312	0.0270315	0.934153
	GOTERM_BP_FAT	GO:0070777~D-aspartate transport	2	1.26582	SLC1A2, SLC1A3	124	3	13528	72.7312	0.0270315	0.934153
	GOTERM_BP_FAT	GO:0043068~positive regulation of programmed cell death	9	5.6962	AIFM3, CUL4A, CDKN2C, KLF10, TGFBR1, GRIN2A, RPL11, HSPD1, JMY	124	433	13528	2.2676	0.043887	0.934301
	GOTERM_BP_FAT	GO:0050954~sensory perception of mechanical stimulus	4	2.53165	DFNB31, SLC1A3, SOBP, TBL1X	124	103	13528	4.23677	0.0674603	0.934381
	GOTERM_BP_FAT	GO:0007605~sensory perception of sound	4	2.53165	DFNB31, SLC1A3, SOBP, TBL1X	124	97	13528	4.49884	0.0584436	0.935433
	GOTERM_BP_FAT	GO:0051930~regulation of sensory perception of pain	2	1.26582	EDNRB, GRIN2A	124	10	13528	21.8194	0.0873191	0.937433
	GOTERM_BP_FAT	GO:0051931~regulation of sensory perception	2	1.26582	EDNRB, GRIN2A	124	10	13528	21.8194	0.0873191	0.937433
	GOTERM_BP_FAT	GO:0000082~G1/S transition of mitotic cell cycle	3	1.89873	PPP6C, CUL4A, CDKN2C	124	56	13528	5.84447	0.0919872	0.937527
	GOTERM_BP_FAT	GO:0043065~positive regulation of apoptosis	9	5.6962	AIFM3, CUL4A, CDKN2C, KLF10, TGFBR1, GRIN2A, RPL11, HSPD1, JMY	124	430	13528	2.28342	0.0424219	0.938238
	GOTERM_BP_FAT	GO:0015810~aspartate transport	2	1.26582	SLC1A2, SLC1A3	124	7	13528	31.1705	0.0619492	0.938786
	GOTERM_BP_FAT	GO:0031401~positive regulation of protein modification process	5	3.16456	EDNRB, PSMB7, TGFBR1, PIAS1, PSMD6	124	187	13528	2.91703	0.0909733	0.940097
	GOTERM_BP_FAT	GO:0032268~regulation of cellular protein metabolic process	9	5.6962	ZFP36L1, EDNRB, PSMB7, TRNAU1AP, TGFBR1, IGF2BP2, PIAS1, PSMD6, ZER1	124	474	13528	2.07146	0.0673227	0.940323
	GOTERM_BP_FAT	GO:0022402~cell cycle process	11	6.96203	PPP6C, MAD1L1, PSMB7, NCAPH, HAUS6, CUL4A, CDKN2C, SGOL1, PSMD6, NCAPD3, JMY	124	565	13528	2.12401	0.0331284	0.940983
	GOTERM_BP_FAT	GO:0010498~proteasomal protein catabolic process	4	2.53165	PSMB7, FOXRED2, PSMD6, TBL1X	124	102	13528	4.2783	0.0659155	0.942955
	GOTERM_BP_FAT	GO:0043161~proteasomal ubiquitin-dependent protein catabolic process	4	2.53165	PSMB7, FOXRED2, PSMD6, TBL1X	124	102	13528	4.2783	0.0659155	0.942955
	GOTERM_BP_FAT	GO:0006820~anion transport	5	3.16456	SLC12A6, SLC1A2, SLC1A3, SLC4A2, CLCN4	124	143	13528	3.81457	0.0414437	0.944358
	GOTERM_BP_FAT	GO:0045449~regulation of transcription	33	20.8861	STON1, CTNND2, ZNF639, ZNF510, HCFC1, GLI1, FUBP3, ZNF775, LHX2, ZNF579, ZNF124, ZNF408, MYST1, KLF9, KLF10, TGFBR1, ZNF687, SPEN, MYPOP, ZBTB45, USF2, JMY, SAFB2, NUP62, KDM2A, ZNF197, ZZZ3, NEUROD4, DNTTIP2, PIAS1, NFE2L2, TBL1X, NEUROD6	124	2601	13528	1.38416	0.0391569	0.945412
	GOTERM_BP_FAT	GO:0007059~chromosome segregation	4	2.53165	NCAPH, HJURP, SGOL1, NCAPD3	124	81	13528	5.3875	0.0374877	0.94922
Module#5	SP_PIR_KEYWORDS	phosphoprotein	75	52.4476	GPRIN1, SLC44A1, CHERP, AQP4, ARHGAP17, TSSC1, PDHB, RGL2, FAM169A, CD97, DFNB31, SLC1A2, SLC1A3, PLOD2, MAP3K9, C5ORF22, U2AF1, SLC4A2, SHC3, DOCK10, TNIP2, C17ORF96, GRIN2A, BSN, HLA-C, SPEN, RFTN1, TACC1, EEPD1, JMY, FRY, KDM2A, PPM1H, SLC35E1, KLHL12, ZZZ3, PDE9A, TMSB4X, NFE2L2, SEMA4D, CYTSB, DST, MYO5A, TRIOBP, SSH1, SNX17, CTNND2, CACNB1, HCFC1, LLGL1, IARS, GMIP, HJURP, NDRG2, C19ORF26, …	143	7263	19235	1.389	0.000334583	0.038557
	SP_PIR_KEYWORDS	cytoskeleton	15	10.4895	TRIOBP, SSH1, BSN, ARPC5, GABARAP, TACC1, LLGL1, JMY, CEP70, NUP62, CEP68, TMOD2, TMSB4X, DST, ACTR10	143	636	19235	3.17242	0.000264497	0.0602723
	SP_PIR_KEYWORDS	cytoplasm	41	28.6713	CUEDC2, TRIOBP, CHERP, SSH1, SNX17, HCFC1, ARHGAP17, ARPC5, LLGL1, NECAB2, CEP70, DFNB31, IARS, SULT1C4, NDRG2, TNIP2, KIF21B, CNKSR2, GPS1, ARHGEF4, BSN, GABARAP, TACC1, PMM1, JMY, APOL2, EML1, NUP62, CEP68, TMOD2, TMSB4X, PDE9A, RANGRF, NFE2L2, HSPD1, CARM1, AHSA1, MIF4GD, DST, NNMT, ACTR10	143	3332	19235	1.65514	0.000872057	0.066058
	GOTERM_CC_FAT	GO:0030427~site of polarized growth	5	3.4965	DFNB31, GPRIN1, MYO5A, TMOD2, THY1	101	55	12782	11.505	0.000885909	0.0856268
	GOTERM_CC_FAT	GO:0005856~cytoskeleton	22	15.3846	MYO5A, CNKSR2, TRIOBP, SSH1, GRIN2A, BSN, VPS41, ARPC5, GABARAP, TACC1, LLGL1, CEP70, DFNB31, EML1, NUP62, CEP68, TMOD2, TMSB4X, NDRG2, KIF21B, DST, ACTR10	101	1381	12782	2.01607	0.00204499	0.128759
	SP_PIR_KEYWORDS	actin-binding	8	5.59441	MYO5A, TRIOBP, SSH1, TMOD2, TMSB4X, ARPC5, DST, JMY	143	247	19235	4.35662	0.00242287	0.132826
	GOTERM_CC_FAT	GO:0030426~growth cone	5	3.4965	DFNB31, GPRIN1, MYO5A, TMOD2, THY1	101	54	12782	11.718	0.000826398	0.153802
	GOTERM_CC_FAT	GO:0043005~neuron projection	9	6.29371	DFNB31, GPRIN1, MYO5A, SLC1A2, RNF6, SLC1A3, TMOD2, GRIN2A, THY1	101	342	12782	3.33038	0.00532444	0.164508
	GOTERM_CC_FAT	GO:0015630~microtubule cytoskeleton	12	8.39161	CNKSR2, EML1, NUP62, CEP68, VPS41, NDRG2, KIF21B, DST, GABARAP, TACC1, CEP70, ACTR10	101	549	12782	2.76622	0.00369506	0.170512
	GOTERM_CC_FAT	GO:0044430~cytoskeletal part	16	11.1888	MYO5A, CNKSR2, GRIN2A, VPS41, ARPC5, GABARAP, TACC1, LLGL1, CEP70, DFNB31, EML1, NUP62, CEP68, NDRG2, KIF21B, ACTR10	101	952	12782	2.12697	0.00695232	0.182353
	GOTERM_CC_FAT	GO:0015629~actin cytoskeleton	8	5.59441	DFNB31, MYO5A, TRIOBP, ARPC5, DST, GABARAP, LLGL1, ACTR10	101	269	12782	3.7637	0.0051306	0.187638
	SP_PIR_KEYWORDS	alternative splicing	71	49.6503	GPRIN1, PNMA3, SLC44A1, AQP4, FSTL4, ARHGAP17, GDAP1L1, PDHB, FAM169A, CEP70, CD97, DFNB31, EDNRB, SLC1A2, C12ORF29, PLOD2, MAP3K9, C5ORF22, SLC4A2, SHC3, DOCK10, TNIP2, ARHGEF4, AIFM3, AVL9, BEND5, MMP17, VPS41, HLA-C, TACC1, JMY, EML1, CHID1, KDM2A, SLC35E1, C2ORF28, ZZZ3, PDE9A, RANGRF, NFE2L2, CYTSB, CARM1, DST, MYO5A, TRIOBP, MGAT5B, SSH1, CACNB1, CTNND2, HCFC1, ARPC5, SESN3, HJURP, PVRL3, N…	143	7488	19235	1.27541	0.00749041	0.297686
	GOTERM_CC_FAT	GO:0042995~cell projection	12	8.39161	DFNB31, GPRIN1, MYO5A, ARHGEF4, SLC1A2, RNF6, SLC1A3, SSH1, TMOD2, GRIN2A, ARPC5, THY1	101	697	12782	2.17884	0.0201075	0.401236
	PIR_SUPERFAMILY	PIRSF000321:procollagen-lysine 5-dioxygenase	2	1.3986	PLOD2, PLOD3	53	3	7396	93.0314	0.0209473	0.486677
	GOTERM_CC_FAT	GO:0005813~centrosome	6	4.1958	CNKSR2, NUP62, CEP68, NDRG2, TACC1, CEP70	101	224	12782	3.38985	0.0311328	0.50829
	SP_PIR_KEYWORDS	cell projection	6	4.1958	DFNB31, GPRIN1, ARHGEF4, SSH1, PDE9A, ARPC5	143	206	19235	3.91778	0.0184871	0.518503
	GOTERM_CC_FAT	GO:0005783~endoplasmic reticulum	14	9.79021	PRR18, AIFM3, CHERP, CLSTN2, FOXRED2, CACNB1, GABARAP, THY1, SACM1L, APOL2, PLOD2, PLOD3, AHSA1, RCN1	101	960	12782	1.84559	0.0361718	0.524892
	PIR_SUPERFAMILY	PIRSF000155:pyruvate dehydrogenase, E1 component, beta subunit	2	1.3986	BCKDHB, PDHB	53	2	7396	139.547	0.0140132	0.588964
	GOTERM_CC_FAT	GO:0005815~microtubule organizing center	6	4.1958	CNKSR2, NUP62, CEP68, NDRG2, TACC1, CEP70	101	253	12782	3.00129	0.048332	0.597362
	SP_PIR_KEYWORDS	Flavoprotein	4	2.7972	AIFM3, MAOA, FOXRED2, PDHB	143	107	19235	5.02843	0.0448701	0.698416
	GOTERM_MF_FAT	GO:0008475~procollagen-lysine 5-dioxygenase activity	2	1.3986	PLOD2, PLOD3	106	3	12983	81.6541	0.0240686	0.714837
	GOTERM_BP_FAT	GO:0007267~cell-cell signaling	12	8.39161	DFNB31, CD97, SLC1A2, SLC1A3, MAOA, KLF10, TMOD2, GRIN2A, BSN, SHC3, GABARAP, MLLT4	104	600	13528	2.60154	0.00589189	0.719973
	SP_PIR_KEYWORDS	ascorbic acid	2	1.3986	PLOD2, PLOD3	143	6	19235	44.8368	0.0434903	0.729137
	SP_PIR_KEYWORDS	transport	20	13.986	RBP4, SLC44A1, MLC1, AIFM3, SNX17, KCNB1, GRIN2A, CACNB1, AQP4, VPS41, GABARAP, APOL2, SLC1A2, SLC1A3, NUP62, SLC35E1, RANGRF, SLC4A2, KCNH3, CLCN4	143	1670	19235	1.6109	0.038479	0.732144
	GOTERM_MF_FAT	GO:0016706~oxidoreductase activity, acting on paired donors, with incorporation or reduction of molecular oxygen, 2-oxoglutarate as one donor, and incorporation of one atom each of oxygen into both donors	3	2.0979	KDM2A, PLOD2, PLOD3	106	28	12983	13.123	0.0213585	0.736645
	GOTERM_BP_FAT	GO:0030029~actin filament-based process	7	4.8951	MYO5A, TRIOBP, SSH1, TMSB4X, ARPC5, DST, LLGL1	104	241	13528	3.77817	0.0102248	0.749324
	GOTERM_BP_FAT	GO:0007050~cell cycle arrest	5	3.4965	CUL4A, CDKN2C, DST, SESN3, JMY	104	103	13528	6.31441	0.00787902	0.758258
	GOTERM_MF_FAT	GO:0070815~peptidyl-lysine 5-dioxygenase activity	2	1.3986	PLOD2, PLOD3	106	4	12983	61.2406	0.0319633	0.761645
	SP_PIR_KEYWORDS	guanine-nucleotide releasing factor	4	2.7972	ARHGEF4, RANGRF, DOCK10, RGL2	143	121	19235	4.44663	0.0605098	0.769342
	GOTERM_BP_FAT	GO:0060042~retina morphogenesis in camera-type eye	3	2.0979	RBP4, PVRL3, THY1	104	15	13528	26.0154	0.00565084	0.782554
	GOTERM_BP_FAT	GO:0007611~learning or memory	5	3.4965	CTNND2, TMOD2, GRIN2A, AFF2, SHC3	104	111	13528	5.85932	0.010193	0.793263
	GOTERM_MF_FAT	GO:0008092~cytoskeletal protein binding	10	6.99301	MYO5A, TRIOBP, SSH1, TMOD2, TMSB4X, VPS41, ARPC5, DST, GABARAP, JMY	106	504	12983	2.43018	0.0208025	0.802881
	GOTERM_BP_FAT	GO:0007610~behavior	11	7.69231	EDNRB, SLC1A2, SLC1A3, MAOA, CTNND2, TMOD2, GRIN2A, SOBP, AFF2, SHC3, CMTM4	104	469	13528	3.05084	0.00301663	0.803465
	GOTERM_CC_FAT	GO:0043232~intracellular non-membrane-bounded organelle	27	18.8811	MYO5A, TRIOBP, PNMA3, SSH1, ARPC5, LLGL1, CEP70, DFNB31, HJURP, NDRG2, KIF21B, CNKSR2, TP53BP1, GRIN2A, BSN, VPS41, SPEN, GABARAP, TACC1, EML1, NUP62, CEP68, TMOD2, WDR3, TMSB4X, DST, ACTR10	101	2596	12782	1.31624	0.0999965	0.805453
	GOTERM_CC_FAT	GO:0043228~non-membrane-bounded organelle	27	18.8811	MYO5A, TRIOBP, PNMA3, SSH1, ARPC5, LLGL1, CEP70, DFNB31, HJURP, NDRG2, KIF21B, CNKSR2, TP53BP1, GRIN2A, BSN, VPS41, SPEN, GABARAP, TACC1, EML1, NUP62, CEP68, TMOD2, WDR3, TMSB4X, DST, ACTR10	101	2596	12782	1.31624	0.0999965	0.805453
	GOTERM_CC_FAT	GO:0031225~anchored to membrane	5	3.4965	GPRIN1, MMP17, RFTN1, C1ORF58, THY1	101	220	12782	2.87624	0.0939152	0.809888
	GOTERM_MF_FAT	GO:0016563~transcription activator activity	8	5.59441	RNF6, TP53BP1, HCFC1, NFE2L2, SPEN, CARM1, RGL2, JMY	106	410	12983	2.38988	0.0484338	0.818139
	GOTERM_MF_FAT	GO:0016595~glutamate binding	2	1.3986	SLC1A3, GRIN2A	106	7	12983	34.9946	0.0552698	0.827412
	GOTERM_MF_FAT	GO:0030695~GTPase regulator activity	8	5.59441	GPS1, ARHGEF4, GMIP, ARHGAP17, RANGRF, DOCK10, RGL2, THY1	106	404	12983	2.42537	0.0453693	0.833604
	GOTERM_MF_FAT	GO:0016624~oxidoreductase activity, acting on the aldehyde or oxo group of donors, disulfide as acceptor	2	1.3986	BCKDHB, PDHB	106	8	12983	30.6203	0.0629144	0.838841
	GOTERM_BP_FAT	GO:0019226~transmission of nerve impulse	9	6.29371	DFNB31, SLC1A2, SLC1A3, MAOA, TMOD2, GRIN2A, BSN, SHC3, GABARAP	104	350	13528	3.34484	0.00522462	0.847495
	SP_PIR_KEYWORDS	dioxygenase	3	2.0979	KDM2A, PLOD2, PLOD3	143	66	19235	6.11411	0.0855184	0.851899
	GOTERM_MF_FAT	GO:0017153~sodium:dicarboxylate symporter activity	2	1.3986	SLC1A2, SLC1A3	106	10	12983	24.4962	0.0780203	0.854971
	GOTERM_MF_FAT	GO:0060589~nucleoside-triphosphatase regulator activity	9	6.29371	GPS1, ARHGEF4, GMIP, ARHGAP17, RANGRF, DOCK10, AHSA1, RGL2, THY1	106	413	12983	2.66908	0.0187104	0.857074
	GOTERM_MF_FAT	GO:0022832~voltage-gated channel activity	5	3.4965	KCNB1, CACNB1, GRIN2A, KCNH3, CLCN4	106	195	12983	3.14054	0.0734424	0.85973
	GOTERM_MF_FAT	GO:0005244~voltage-gated ion channel activity	5	3.4965	KCNB1, CACNB1, GRIN2A, KCNH3, CLCN4	106	195	12983	3.14054	0.0734424	0.85973
	GOTERM_MF_FAT	GO:0005313~L-glutamate transmembrane transporter activity	2	1.3986	SLC1A2, SLC1A3	106	11	12983	22.2693	0.0854826	0.86086
	SP_PIR_KEYWORDS	kelch repeat	3	2.0979	KLHL12, HCFC1, KLHL11	143	71	19235	5.68354	0.0967853	0.86378
	GOTERM_MF_FAT	GO:0015172~acidic amino acid transmembrane transporter activity	2	1.3986	SLC1A2, SLC1A3	106	12	12983	20.4135	0.092885	0.865772
	GOTERM_MF_FAT	GO:0016702~oxidoreductase activity, acting on single donors with incorporation of molecular oxygen, incorporation of two atoms of oxygen	3	2.0979	KDM2A, PLOD2, PLOD3	106	66	12983	5.56732	0.0996377	0.86827
	GOTERM_BP_FAT	GO:0007268~synaptic transmission	9	6.29371	DFNB31, SLC1A2, SLC1A3, MAOA, TMOD2, GRIN2A, BSN, SHC3, GABARAP	104	298	13528	3.9285	0.00196437	0.879693
	GOTERM_MF_FAT	GO:0003779~actin binding	8	5.59441	MYO5A, TRIOBP, SSH1, TMOD2, TMSB4X, ARPC5, DST, JMY	106	326	12983	3.00567	0.016525	0.923804
	GOTERM_BP_FAT	GO:0007010~cytoskeleton organization	8	5.59441	TRIOBP, SSH1, TMSB4X, ARPC5, DST, GABARAP, LLGL1, THY1	104	436	13528	2.38673	0.0486623	0.931872
	GOTERM_BP_FAT	GO:0070777~D-aspartate transport	2	1.3986	SLC1A2, SLC1A3	104	3	13528	86.7179	0.0226697	0.935689
	GOTERM_BP_FAT	GO:0070779~D-aspartate import	2	1.3986	SLC1A2, SLC1A3	104	3	13528	86.7179	0.0226697	0.935689
	GOTERM_BP_FAT	GO:0015810~aspartate transport	2	1.3986	SLC1A2, SLC1A3	104	7	13528	37.1648	0.0521061	0.935716
	GOTERM_BP_FAT	GO:0051789~response to protein stimulus	4	2.7972	F12, KLF10, NFE2L2, HSPD1	104	107	13528	4.86269	0.048198	0.939196
	GOTERM_BP_FAT	GO:0010975~regulation of neuron projection development	3	2.0979	RNF6, SEMA4D, THY1	104	70	13528	5.57473	0.0994133	0.940351
	GOTERM_BP_FAT	GO:0043254~regulation of protein complex assembly	4	2.7972	TRIOBP, HCFC1, TMSB4X, ARPC5	104	90	13528	5.7812	0.0312603	0.942179
	GOTERM_BP_FAT	GO:0012502~induction of programmed cell death	6	4.1958	ARHGEF4, AIFM3, CUL4A, CDKN2C, KLF10, JMY	104	321	13528	2.43134	0.0982739	0.94254
	GOTERM_BP_FAT	GO:0030036~actin cytoskeleton organization	6	4.1958	TRIOBP, SSH1, TMSB4X, ARPC5, DST, LLGL1	104	226	13528	3.45337	0.0291449	0.944754
	GOTERM_BP_FAT	GO:0007423~sensory organ development	5	3.4965	DFNB31, RBP4, PVRL3, SOBP, THY1	104	229	13528	2.84011	0.0973992	0.945216
	GOTERM_BP_FAT	GO:0010942~positive regulation of cell death	8	5.59441	ARHGEF4, AIFM3, CUL4A, CDKN2C, KLF10, GRIN2A, HSPD1, JMY	104	435	13528	2.39222	0.0481715	0.947869
	GOTERM_BP_FAT	GO:0006917~induction of apoptosis	6	4.1958	ARHGEF4, AIFM3, CUL4A, CDKN2C, KLF10, JMY	104	320	13528	2.43894	0.0973017	0.949192
	GOTERM_BP_FAT	GO:0043090~amino acid import	2	1.3986	SLC1A2, SLC1A3	104	8	13528	32.5192	0.059327	0.949915
	GOTERM_BP_FAT	GO:0043092~L-amino acid import	2	1.3986	SLC1A2, SLC1A3	104	8	13528	32.5192	0.059327	0.949915
	GOTERM_BP_FAT	GO:0048592~eye morphogenesis	3	2.0979	RBP4, PVRL3, THY1	104	69	13528	5.65552	0.0970367	0.952816
	GOTERM_BP_FAT	GO:0043068~positive regulation of programmed cell death	8	5.59441	ARHGEF4, AIFM3, CUL4A, CDKN2C, KLF10, GRIN2A, HSPD1, JMY	104	433	13528	2.40327	0.0471994	0.953257
	GOTERM_BP_FAT	GO:0030833~regulation of actin filament polymerization	3	2.0979	TRIOBP, TMSB4X, ARPC5	104	54	13528	7.2265	0.0636237	0.95396
	GOTERM_BP_FAT	GO:0006820~anion transport	4	2.7972	SLC1A2, SLC1A3, SLC4A2, CLCN4	104	143	13528	3.63852	0.0956606	0.954683
	GOTERM_BP_FAT	GO:0032271~regulation of protein polymerization	3	2.0979	TRIOBP, TMSB4X, ARPC5	104	68	13528	5.73869	0.0946769	0.957176
	GOTERM_BP_FAT	GO:0043065~positive regulation of apoptosis	8	5.59441	ARHGEF4, AIFM3, CUL4A, CDKN2C, KLF10, GRIN2A, HSPD1, JMY	104	430	13528	2.42004	0.0457653	0.957289
	GOTERM_BP_FAT	GO:0042940~D-amino acid transport	2	1.3986	SLC1A2, SLC1A3	104	5	13528	52.0308	0.0374993	0.957846
	GOTERM_BP_FAT	GO:0060041~retina development in camera-type eye	3	2.0979	RBP4, PVRL3, THY1	104	35	13528	11.1495	0.0290175	0.958056
	GOTERM_BP_FAT	GO:0010941~regulation of cell death	11	7.69231	ARHGEF4, EDNRB, AIFM3, NUP62, CUL4A, CDKN2C, KLF10, GRIN2A, SEMA4D, HSPD1, JMY	104	815	13528	1.75564	0.0913616	0.960226
	GOTERM_BP_FAT	GO:0044087~regulation of cellular component biogenesis	4	2.7972	TRIOBP, HCFC1, TMSB4X, ARPC5	104	142	13528	3.66414	0.0941503	0.960329
	GOTERM_BP_FAT	GO:0051129~negative regulation of cellular component organization	4	2.7972	TRIOBP, RNF6, TMSB4X, THY1	104	142	13528	3.66414	0.0941503	0.960329
	GOTERM_BP_FAT	GO:0050770~regulation of axonogenesis	3	2.0979	RNF6, SEMA4D, THY1	104	57	13528	6.84615	0.0699382	0.961366
	GOTERM_BP_FAT	GO:0043067~regulation of programmed cell death	11	7.69231	ARHGEF4, EDNRB, AIFM3, NUP62, CUL4A, CDKN2C, KLF10, GRIN2A, SEMA4D, HSPD1, JMY	104	812	13528	1.76213	0.0896822	0.96178
	GOTERM_BP_FAT	GO:0051938~L-glutamate import	2	1.3986	SLC1A2, SLC1A3	104	6	13528	43.359	0.0448304	0.962865
	GOTERM_BP_FAT	GO:0051931~regulation of sensory perception	2	1.3986	EDNRB, GRIN2A	104	10	13528	26.0154	0.0736056	0.962883
	GOTERM_BP_FAT	GO:0051930~regulation of sensory perception of pain	2	1.3986	EDNRB, GRIN2A	104	10	13528	26.0154	0.0736056	0.962883
	GOTERM_BP_FAT	GO:0051493~regulation of cytoskeleton organization	4	2.7972	TRIOBP, TMSB4X, ARPC5, DST	104	136	13528	3.82579	0.0853026	0.963531
	GOTERM_BP_FAT	GO:0009416~response to light stimulus	4	2.7972	RBP4, SLC1A2, SLC1A3, GRIN2A	104	138	13528	3.77035	0.0882104	0.963674
	GOTERM_BP_FAT	GO:0008064~regulation of actin polymerization or depolymerization	3	2.0979	TRIOBP, TMSB4X, ARPC5	104	61	13528	6.39723	0.0786599	0.966413
	GOTERM_BP_FAT	GO:0042981~regulation of apoptosis	11	7.69231	ARHGEF4, EDNRB, AIFM3, NUP62, CUL4A, CDKN2C, KLF10, GRIN2A, SEMA4D, HSPD1, JMY	104	804	13528	1.77966	0.0852969	0.967591
	INTERPRO	IPR005475:Transketolase, central region	2	1.3986	BCKDHB, PDHB	129	8	16659	32.2849	0.0598526	0.968126
	GOTERM_BP_FAT	GO:0030832~regulation of actin filament length	3	2.0979	TRIOBP, TMSB4X, ARPC5	104	63	13528	6.19414	0.0831425	0.968648
	GOTERM_BP_FAT	GO:0048593~camera-type eye morphogenesis	3	2.0979	RBP4, PVRL3, THY1	104	44	13528	8.86888	0.044152	0.969002
	UP_SEQ_FEATURE	repeat:WD 10	3	2.0979	EML1, WDR3, LLGL1	143	31	19113	12.9346	0.0221395	0.972647
	INTERPRO	IPR018107:Sodium:dicarboxylate symporter, conserved site	2	1.3986	SLC1A2, SLC1A3	129	7	16659	36.897	0.05257	0.973168
	INTERPRO	IPR001991:Sodium:dicarboxylate symporter	2	1.3986	SLC1A2, SLC1A3	129	7	16659	36.897	0.05257	0.973168
	INTERPRO	IPR015915:Kelch-type beta propeller	3	2.0979	KLHL12, HCFC1, KLHL11	129	69	16659	5.61476	0.0986064	0.979019
	INTERPRO	IPR006652:Kelch repeat type 1	3	2.0979	KLHL12, HCFC1, KLHL11	129	69	16659	5.61476	0.0986064	0.979019
	INTERPRO	IPR018444:Dil domain	2	1.3986	MYO5A, MLLT4	129	6	16659	43.0465	0.0452313	0.979276
	INTERPRO	IPR002710:Dilute	2	1.3986	MYO5A, MLLT4	129	6	16659	43.0465	0.0452313	0.979276
	UP_SEQ_FEATURE	splice variant	70	48.951	GPRIN1, PNMA3, SLC44A1, AQP4, FSTL4, ARHGAP17, GDAP1L1, PDHB, FAM169A, CEP70, CD97, DFNB31, EDNRB, SLC1A2, C12ORF29, PLOD2, MAP3K9, C5ORF22, SLC4A2, SHC3, DOCK10, TNIP2, ARHGEF4, AIFM3, AVL9, BEND5, MMP17, VPS41, HLA-C, TACC1, JMY, EML1, CHID1, KDM2A, SLC35E1, C2ORF28, ZZZ3, PDE9A, RANGRF, NFE2L2, CYTSB, CARM1, DST, MYO5A, TRIOBP, MGAT5B, SSH1, CACNB1, CTNND2, HCFC1, ARPC5, SESN3, HJURP, PVRL3, N…	143	7458	19113	1.25449	0.0125179	0.982576
	INTERPRO	IPR015943:WD40/YVTN repeat-like	6	4.1958	EML1, WDR3, SEMA4D, KIF21B, TSSC1, LLGL1	129	300	16659	2.58279	0.0817619	0.983129
	INTERPRO	IPR019782:WD40 repeat 2	5	3.4965	EML1, WDR3, KIF21B, TSSC1, LLGL1	129	226	16659	2.85707	0.0966344	0.985816
	INTERPRO	IPR005476:Transketolase, C-terminal	2	1.3986	BCKDHB, PDHB	129	5	16659	51.6558	0.0378363	0.986527
	INTERPRO	IPR015941:Transketolase C-terminal-like	2	1.3986	BCKDHB, PDHB	129	5	16659	51.6558	0.0378363	0.986527
	SMART	SM00314:RA	3	2.0979	SNX17, MLLT4, RGL2	80	40	9079	8.51156	0.0471309	0.988777
	UP_SEQ_FEATURE	repeat:WD 11	3	2.0979	EML1, WDR3, LLGL1	143	30	19113	13.3657	0.0208112	0.988975
	UP_SEQ_FEATURE	domain:Dilute	2	1.3986	MYO5A, MLLT4	143	6	19113	44.5524	0.0437628	0.991734
	GOTERM_MF_FAT	GO:0005314~high-affinity glutamate transmembrane transporter activity	2	1.3986	SLC1A2, SLC1A3	106	2	12983	122.481	0.0161102	0.993386
	UP_SEQ_FEATURE	repeat:Kelch 2	3	2.0979	KLHL12, HCFC1, KLHL11	143	71	19113	5.64749	0.0978231	0.995979
	UP_SEQ_FEATURE	repeat:Kelch 1	3	2.0979	KLHL12, HCFC1, KLHL11	143	71	19113	5.64749	0.0978231	0.995979
	UP_SEQ_FEATURE	repeat:Kelch 3	3	2.0979	KLHL12, HCFC1, KLHL11	143	71	19113	5.64749	0.0978231	0.995979
	UP_SEQ_FEATURE	repeat:WD 9	3	2.0979	EML1, WDR3, LLGL1	143	44	19113	9.113	0.042319	0.996154
	KEGG_PATHWAY	hsa00290:Valine, leucine and isoleucine biosynthesis	2	1.3986	IARS, PDHB	39	11	5085	23.7063	0.079274	0.996362
	UP_SEQ_FEATURE	repeat:WD 5	5	3.4965	EML1, WDR3, KIF21B, TSSC1, LLGL1	143	233	19113	2.86818	0.0959666	0.997253
	INTERPRO	IPR000159:Ras-association	3	2.0979	SNX17, MLLT4, RGL2	129	40	16659	9.68547	0.0377856	0.998422
	UP_SEQ_FEATURE	repeat:Kelch 4	3	2.0979	KLHL12, HCFC1, KLHL11	143	70	19113	5.72817	0.095515	0.998427
	UP_SEQ_FEATURE	repeat:Kelch 5	3	2.0979	KLHL12, HCFC1, KLHL11	143	66	19113	6.07533	0.0864477	0.998435
	UP_SEQ_FEATURE	compositionally biased region:Arg-rich	4	2.7972	PNMA3, RNF6, CHERP, SPEN	143	135	19113	3.96022	0.0794944	0.998716
	UP_SEQ_FEATURE	repeat:WD 8	3	2.0979	EML1, WDR3, LLGL1	143	60	19113	6.68287	0.0733831	0.999089
	INTERPRO	IPR001006:Procollagen-lysine 5-dioxygenase	2	1.3986	PLOD2, PLOD3	129	3	16659	86.093	0.0228753	0.99957
	UP_SEQ_FEATURE	compositionally biased region:Pro-rich	15	10.4895	PRR18, F12, CHERP, SOBP, ARHGAP17, SPEN, ZBTB45, JMY, DFNB31, GMIP, MAP3K9, SLC4A2, KCNH3, MLLT4, C17ORF96	143	960	19113	2.0884	0.0121984	0.999626
	Category	Term	Count	%	Genes	List Total	Pop Hits	Pop Total	Fold Enrichment	PValue	Benjamini

## Sheet: Random Set 4
	Category	Term	Count	%	Genes	List Total	Pop Hits	Pop Total	Fold Enrichment	PValue	Benjamini
Module#1	BIOCARTA	h_hSWI-SNFpathway:Chromatin Remodeling by hSWI/SNF ATP-dependent Complexes	2	14.2857	ARID1A, POLR2A	3	17	1437	56.3529	0.0235286	0.192884
	SP_PIR_KEYWORDS	phosphoprotein	11	78.5714	ACVR1B, KIF5B, ENC1, SMC5, RPLP2, ARID1A, YTHDC2, C11ORF59, DYRK2, ARFGEF1, POLR2A	14	7263	19235	2.08085	0.00479368	0.295862
	UP_SEQ_FEATURE	nucleotide phosphate-binding region:ATP	5	35.7143	ACVR1B, KIF5B, SMC5, YTHDC2, DYRK2	14	962	19113	7.09571	0.00316413	0.298788
	SP_PIR_KEYWORDS	atp-binding	5	35.7143	ACVR1B, KIF5B, SMC5, YTHDC2, DYRK2	14	1326	19235	5.18073	0.00971449	0.299746
	SP_PIR_KEYWORDS	acetylation	6	42.8571	KIF5B, SMC5, RPLP2, ARID1A, ARFGEF1, POLR2A	14	2635	19235	3.12849	0.0238313	0.356084
	GOTERM_MF_FAT	GO:0001882~nucleoside binding	5	35.7143	ACVR1B, KIF5B, SMC5, YTHDC2, DYRK2	12	1612	12983	3.35582	0.0380588	0.396147
	SP_PIR_KEYWORDS	magnesium	3	21.4286	ACVR1B, DYRK2, POLR2A	14	442	19235	9.32531	0.0347601	0.403411
	GOTERM_MF_FAT	GO:0017076~purine nucleotide binding	5	35.7143	ACVR1B, KIF5B, SMC5, YTHDC2, DYRK2	12	1918	12983	2.82043	0.066167	0.413727
	SP_PIR_KEYWORDS	nucleotide-binding	5	35.7143	ACVR1B, KIF5B, SMC5, YTHDC2, DYRK2	14	1686	19235	4.07452	0.0220902	0.41932
	GOTERM_MF_FAT	GO:0032555~purine ribonucleotide binding	5	35.7143	ACVR1B, KIF5B, SMC5, YTHDC2, DYRK2	12	1836	12983	2.9464	0.0577258	0.439947
	GOTERM_MF_FAT	GO:0032553~ribonucleotide binding	5	35.7143	ACVR1B, KIF5B, SMC5, YTHDC2, DYRK2	12	1836	12983	2.9464	0.0577258	0.439947
	GOTERM_MF_FAT	GO:0008092~cytoskeletal protein binding	3	21.4286	KIF5B, ENC1, ARFGEF1	12	504	12983	6.43998	0.0656016	0.444593
	GOTERM_MF_FAT	GO:0001883~purine nucleoside binding	5	35.7143	ACVR1B, KIF5B, SMC5, YTHDC2, DYRK2	12	1601	12983	3.37888	0.0372189	0.446612
	GOTERM_MF_FAT	GO:0000287~magnesium ion binding	3	21.4286	ACVR1B, DYRK2, POLR2A	12	452	12983	7.18086	0.0540324	0.461491
	GOTERM_MF_FAT	GO:0004672~protein kinase activity	3	21.4286	ACVR1B, DYRK2, POLR2A	12	606	12983	5.35602	0.0905131	0.489696
	GOTERM_MF_FAT	GO:0030554~adenyl nucleotide binding	5	35.7143	ACVR1B, KIF5B, SMC5, YTHDC2, DYRK2	12	1577	12983	3.4303	0.0354264	0.505075
	GOTERM_MF_FAT	GO:0031625~ubiquitin protein ligase binding	2	14.2857	ACVR1B, POLR2A	12	36	12983	60.1065	0.0300935	0.548168
	GOTERM_MF_FAT	GO:0032559~adenyl ribonucleotide binding	5	35.7143	ACVR1B, KIF5B, SMC5, YTHDC2, DYRK2	12	1497	12983	3.61362	0.0298439	0.693223
	SP_PIR_KEYWORDS	manganese	2	14.2857	ACVR1B, DYRK2	14	152	19235	18.078	0.0980262	0.71499
	GOTERM_CC_FAT	GO:0043232~intracellular non-membrane-bounded organelle	6	42.8571	KIF5B, ENC1, SMC5, RPLP2, ARID1A, POLR2A	11	2596	12782	2.68567	0.0348254	0.852525
	GOTERM_CC_FAT	GO:0043228~non-membrane-bounded organelle	6	42.8571	KIF5B, ENC1, SMC5, RPLP2, ARID1A, POLR2A	11	2596	12782	2.68567	0.0348254	0.852525
	GOTERM_MF_FAT	GO:0005524~ATP binding	5	35.7143	ACVR1B, KIF5B, SMC5, YTHDC2, DYRK2	12	1477	12983	3.66255	0.0285412	0.895504
Module#2	COG_ONTOLOGY	Cell division and chromosome partitioning	3	13.6364	SYNE1, APC2, GOLGB1	3	106	1950	18.3962	0.00292852	0.00584847
	UP_SEQ_FEATURE	compositionally biased region:Ser-rich	5	22.7273	SYNE1, APC2, CHD2, SRRM1, TNRC6A	22	425	19113	10.2209	0.00106848	0.0819692
	UP_SEQ_FEATURE	compositionally biased region:Gln-rich	4	18.1818	ZNF384, ARID1A, SETD2, TNRC6A	22	151	19113	23.0138	0.000579142	0.0885236
	SP_PIR_KEYWORDS	coiled coil	8	36.3636	SYNE1, APC2, GATAD2B, CC2D1B, SETD2, TNRC6A, RAD50, GOLGB1	22	2019	19235	3.46436	0.00428119	0.126413
	SP_PIR_KEYWORDS	nucleus	12	54.5455	SYNE1, ZNF326, BCORL1, CHD2, ZNF384, GATAD2B, RRAGA, SRRM1, ARID1A, SETD2, HNRNPR, RAD50	22	4283	19235	2.44964	0.00244103	0.142705
	SP_PIR_KEYWORDS	chromatin regulator	3	13.6364	BCORL1, ARID1A, SETD2	22	213	19235	12.3143	0.0223197	0.299189
	SP_PIR_KEYWORDS	alternative splicing	14	63.6364	APC2, TMEM132B, ARID1A, HNRNPR, RAD50, SYNE1, BCORL1, ZNF326, ZNF384, CHD2, SRRM1, CC2D1B, SETD2, TNRC6A	22	7488	19235	1.63468	0.0278615	0.299554
	GOTERM_BP_FAT	GO:0051276~chromosome organization	5	22.7273	BCORL1, CHD2, ARID1A, SETD2, RAD50	18	485	13528	7.748	0.00267685	0.309197
	SP_PIR_KEYWORDS	ribonucleoprotein	3	13.6364	MRPL52, SRPRB, HNRNPR	22	279	19235	9.40127	0.036724	0.324877
	GOTERM_CC_FAT	GO:0030529~ribonucleoprotein complex	5	22.7273	MRPL52, SRRM1, SRPRB, TNRC6A, HNRNPR	19	515	12782	6.53143	0.00507875	0.327768
	SP_PIR_KEYWORDS	dna-binding	6	27.2727	ZNF326, CHD2, ZNF384, SRRM1, ARID1A, SETD2	22	1868	19235	2.8083	0.0467918	0.350334
	SP_PIR_KEYWORDS	phosphoprotein	14	63.6364	ARID1A, RAD50, SYNE1, DAGLA, BCORL1, ZNF326, ZNF384, CHD2, SRRM1, GATAD2B, C11ORF59, SETD2, TNRC6A, GOLGB1	22	7263	19235	1.68532	0.0213352	0.364211
	SP_PIR_KEYWORDS	Transcription	6	27.2727	ZNF326, BCORL1, ZNF384, GATAD2B, ARID1A, SETD2	22	2071	19235	2.53303	0.0677436	0.388005
	SP_PIR_KEYWORDS	transcription regulation	6	27.2727	ZNF326, BCORL1, ZNF384, GATAD2B, ARID1A, SETD2	22	2026	19235	2.58929	0.062693	0.399422
	GOTERM_MF_FAT	GO:0003677~DNA binding	8	36.3636	ZNF326, CHD2, ZNF384, GATAD2B, SRRM1, ARID1A, SETD2, RAD50	16	2331	12983	2.78486	0.00998269	0.489416
	GOTERM_CC_FAT	GO:0031974~membrane-enclosed lumen	7	31.8182	MRPL52, ZNF326, ZNF384, GATAD2B, SRRM1, ARID1A, HNRNPR	19	1856	12782	2.53726	0.036281	0.513555
	GOTERM_CC_FAT	GO:0031981~nuclear lumen	6	27.2727	ZNF326, ZNF384, GATAD2B, SRRM1, ARID1A, HNRNPR	19	1450	12782	2.78374	0.0453168	0.514929
	GOTERM_CC_FAT	GO:0043228~non-membrane-bounded organelle	8	36.3636	MRPL52, SYNE1, APC2, CHD2, ZNF384, GATAD2B, ARID1A, RAD50	19	2596	12782	2.07315	0.055033	0.520911
	GOTERM_CC_FAT	GO:0043232~intracellular non-membrane-bounded organelle	8	36.3636	MRPL52, SYNE1, APC2, CHD2, ZNF384, GATAD2B, ARID1A, RAD50	19	2596	12782	2.07315	0.055033	0.520911
	GOTERM_BP_FAT	GO:0006325~chromatin organization	4	18.1818	BCORL1, CHD2, ARID1A, SETD2	18	378	13528	7.95297	0.0109981	0.53377
	UP_SEQ_FEATURE	mutagenesis site	7	31.8182	SYNE1, BCORL1, SRRM1, ARID1A, SETD2, TNRC6A, RAD50	22	2045	19113	2.97379	0.019641	0.547721
	GOTERM_CC_FAT	GO:0034399~nuclear periphery	2	9.09091	ZNF326, SRRM1	19	61	12782	22.0569	0.0825573	0.568337
	GOTERM_CC_FAT	GO:0043233~organelle lumen	7	31.8182	MRPL52, ZNF326, ZNF384, GATAD2B, SRRM1, ARID1A, HNRNPR	19	1820	12782	2.58745	0.0332915	0.585347
	GOTERM_CC_FAT	GO:0016363~nuclear matrix	2	9.09091	ZNF326, SRRM1	19	56	12782	24.0263	0.0760403	0.585737
	UP_SEQ_FEATURE	splice variant	14	63.6364	APC2, TMEM132B, ARID1A, HNRNPR, RAD50, SYNE1, BCORL1, ZNF326, ZNF384, CHD2, SRRM1, CC2D1B, SETD2, TNRC6A	22	7458	19113	1.63084	0.0284324	0.602684
	UP_SEQ_FEATURE	compositionally biased region:Pro-rich	5	22.7273	APC2, BCORL1, SRRM1, CC2D1B, SETD2	22	960	19113	4.52486	0.0191008	0.64248
	UP_SEQ_FEATURE	compositionally biased region:Glu-rich	3	13.6364	ZNF326, CHD2, CC2D1B	22	283	19113	9.2096	0.0381265	0.64534
	GOTERM_CC_FAT	GO:0070013~intracellular organelle lumen	7	31.8182	MRPL52, ZNF326, ZNF384, GATAD2B, SRRM1, ARID1A, HNRNPR	19	1779	12782	2.64708	0.0300972	0.696331
	GOTERM_BP_FAT	GO:0007030~Golgi organization	2	9.09091	SYNE1, GOLGB1	18	21	13528	71.5767	0.0260797	0.703465
	GOTERM_BP_FAT	GO:0016568~chromatin modification	3	13.6364	BCORL1, ARID1A, SETD2	18	274	13528	8.22871	0.0455118	0.799514
	GOTERM_BP_FAT	GO:0040029~regulation of gene expression, epigenetic	2	9.09091	ARID1A, TNRC6A	18	77	13528	19.5209	0.0925314	0.892817
	GOTERM_BP_FAT	GO:0045449~regulation of transcription	7	31.8182	ZNF326, BCORL1, CHD2, ZNF384, GATAD2B, ARID1A, SETD2	18	2601	13528	2.02264	0.0904746	0.927006
Module#3	SP_PIR_KEYWORDS	ribonucleoprotein	5	20	MRPL52, MRPL16, RPLP2, SNRPD2, SNRNP70	25	279	19235	13.7885	0.000366153	0.0249526
	GOTERM_CC_FAT	GO:0030529~ribonucleoprotein complex	5	20	MRPL52, MRPL16, RPLP2, SNRPD2, SNRNP70	18	515	12782	6.89428	0.00407829	0.140329
	BIOCARTA	h_smPathway:Spliceosomal Assembly	2	8	SNRPD2, SNRNP70	4	15	1437	47.9	0.0310109	0.145731
	GOTERM_CC_FAT	GO:0044429~mitochondrial part	5	20	MRPL52, NDUFA6, SLC25A35, MRPL16, NDUFA11	18	595	12782	5.96732	0.00681185	0.155154
	GOTERM_CC_FAT	GO:0033279~ribosomal subunit	3	12	MRPL52, MRPL16, RPLP2	18	128	12782	16.6432	0.0122649	0.204117
	GOTERM_CC_FAT	GO:0015934~large ribosomal subunit	3	12	MRPL52, MRPL16, RPLP2	18	67	12782	31.796	0.00349885	0.228462
	GOTERM_CC_FAT	GO:0005762~mitochondrial large ribosomal subunit	2	8	MRPL52, MRPL16	18	18	12782	78.9012	0.0236868	0.298674
	GOTERM_CC_FAT	GO:0000315~organellar large ribosomal subunit	2	8	MRPL52, MRPL16	18	18	12782	78.9012	0.0236868	0.298674
	GOTERM_CC_FAT	GO:0005840~ribosome	3	12	MRPL52, MRPL16, RPLP2	18	215	12782	9.90853	0.0324442	0.33421
	SP_PIR_KEYWORDS	mitochondrion inner membrane	3	12	NDUFA6, SLC25A35, NDUFA11	25	193	19235	11.9596	0.0239153	0.341343
	GOTERM_CC_FAT	GO:0005761~mitochondrial ribosome	2	8	MRPL52, MRPL16	18	48	12782	29.588	0.0619951	0.377244
	GOTERM_CC_FAT	GO:0000313~organellar ribosome	2	8	MRPL52, MRPL16	18	48	12782	29.588	0.0619951	0.377244
	GOTERM_CC_FAT	GO:0019866~organelle inner membrane	3	12	NDUFA6, SLC25A35, NDUFA11	18	329	12782	6.47518	0.0696725	0.384816
	GOTERM_CC_FAT	GO:0031090~organelle membrane	5	20	SPTLC1, NDUFA6, SLC25A35, RTN2, NDUFA11	18	1096	12782	3.23956	0.0519165	0.389296
	GOTERM_CC_FAT	GO:0005743~mitochondrial inner membrane	3	12	NDUFA6, SLC25A35, NDUFA11	18	306	12782	6.96187	0.0613368	0.40575
	SP_PIR_KEYWORDS	ribosomal protein	3	12	MRPL52, MRPL16, RPLP2	25	188	19235	12.2777	0.0227748	0.411323
	GOTERM_CC_FAT	GO:0005739~mitochondrion	5	20	MRPL52, NDUFA6, SLC25A35, MRPL16, NDUFA11	18	1087	12782	3.26638	0.0506095	0.422489
	GOTERM_CC_FAT	GO:0070469~respiratory chain	2	8	NDUFA6, NDUFA11	18	75	12782	18.9363	0.0952588	0.434382
	GOTERM_CC_FAT	GO:0031966~mitochondrial membrane	3	12	NDUFA6, SLC25A35, NDUFA11	18	394	12782	5.40694	0.0950925	0.460001
	SP_PIR_KEYWORDS	mitochondrion	5	20	MRPL52, NDUFA6, SLC25A35, MRPL16, NDUFA11	25	832	19235	4.6238	0.0185137	0.475186
	GOTERM_MF_FAT	GO:0003735~structural constituent of ribosome	3	12	MRPL52, MRPL16, RPLP2	15	168	12983	15.456	0.0136767	0.689803
	SP_PIR_KEYWORDS	acetylation	7	28	KAT2B, NDUFA6, ZNHIT2, RPLP2, SNRPD2, SNRNP70, ARFGEF1	25	2635	19235	2.04395	0.0999918	0.702262
	SP_PIR_KEYWORDS	respiratory chain	2	8	NDUFA6, NDUFA11	25	71	19235	21.6732	0.0849766	0.706394
	GOTERM_BP_FAT	GO:0006412~translation	3	12	MRPL52, MRPL16, RPLP2	20	331	13528	6.13051	0.0776582	1
Module#4	SP_PIR_KEYWORDS	phosphoprotein	89	57.7922	TOLLIP, EIF5, GNA12, ZNF295, RPLP2, RTN2, LPHN2, ACVR1B, NDE1, PKN3, B3GALNT1, PAK4, SFRS8, PPP1R1A, RHOA, SRRM1, DPP8, SHC3, RBM10, NAPRT1, PTPRK, SSBP3, KIF5B, TFPT, ZC3H7A, ENC1, ARID1A, WNK3, GPR37L1, RAD50, GCC2, KIAA0100, DOK1, CHGA, G6PD, LARP4, SAPS2, PPM1H, IPO5, MAPK8, MED1, CRTC3, PHLDB1, USP9X, BRSK1, SOX6, ARFGEF1, ATF2, POLR2A, DAGLA, POM121, SYN3, MSI1, CHM, CHD2, GATAD2B, DYRK2, S…	153	7263	19235	1.54055	3.48293e-07	8.11489e-05
	BBID	102.Cholesterol_Stress_Response	3	1.94805	RHOA, RAF1, MAPK8	6	5	358	35.8	0.00153861	0.0303265
	BIOCARTA	h_malPathway:Role of MAL in Rho-Mediated Activation of SRF	4	2.5974	CDC42, RHOA, RAF1, MAPK8	18	19	1437	16.807	0.00118695	0.101374
	BIOCARTA	h_pcafpathway:The information-processing pathway at the IFN-beta enhancer	3	1.94805	KAT2B, ATF2, POLR2A	18	8	1437	29.9375	0.00353924	0.147471
	SMART	SM00360:RRM	8	5.19481	LARP4, MSI1, ELAVL2, SNRNP70, RBM10, LARP4B, HNRNPR, TNRC6A	77	211	9079	4.47049	0.00186363	0.151387
	GOTERM_MF_FAT	GO:0000166~nucleotide binding	34	22.0779	SLC27A1, GNA12, EIF5, RRAGA, BRSK1, CDC42, ACVR1B, PKN3, PAK4, SYN3, RHOA, CHD2, MSI1, DYRK2, TUBG1, SNRNP70, RBM10, TNRC6A, DNM1L, KIF5B, DDX1, SMC5, RAF1, WNK3, DOCK7, YTHDC2, ELAVL2, HNRNPR, RAD50, G6PD, UPF3B, UBA1, MAPK8, SLC27A4	111	2245	12983	1.77139	0.000697725	0.194001
	SP_PIR_KEYWORDS	acetylation	34	22.0779	TOLLIP, RPLP2, SNRPD2, ARFGEF1, POLR2A, CDC42, SFRS8, ACYP2, MSI1, SRRM1, SNRNP70, FGF1, RBM10, VPS18, DNM1L, KAT2B, KIF5B, NDUFA6, DDX1, SMC5, DOCK7, ARID1A, LARP4B, HNRNPR, RAD50, DOK1, SYNE2, LARP4, G6PD, UBA1, LASP1, IPO5, MAPK8, MED1	153	2635	19235	1.62218	0.00443946	0.228311
	SP_PIR_KEYWORDS	rna-binding	12	7.79221	LARP4, UPF3B, SFRS8, DDX1, MSI1, SRRM1, ELAVL2, SNRNP70, RBM10, LARP4B, HNRNPR, TNRC6A	153	540	19235	2.79375	0.00380605	0.256337
	KEGG_PATHWAY	hsa04510:Focal adhesion	6	3.8961	CDC42, PAK4, RHOA, RAF1, MAPK8, SHC3	41	201	5085	3.70222	0.0196107	0.268697
	KEGG_PATHWAY	hsa04810:Regulation of actin cytoskeleton	6	3.8961	CDC42, PAK4, GNA12, RHOA, RAF1, FGF1	41	215	5085	3.46115	0.0254288	0.28762
	KEGG_PATHWAY	hsa04012:ErbB signaling pathway	4	2.5974	PAK4, RAF1, MAPK8, SHC3	41	87	5085	5.70227	0.0303197	0.29353
	KEGG_PATHWAY	hsa05212:Pancreatic cancer	4	2.5974	CDC42, ACVR1B, RAF1, MAPK8	41	72	5085	6.89024	0.018493	0.308336
	SP_PIR_KEYWORDS	nucleotide-binding	25	16.2338	SLC27A1, GNA12, EIF5, RRAGA, BRSK1, ACVR1B, CDC42, PKN3, PAK4, SYN3, RHOA, CHD2, TUBG1, DYRK2, DNM1L, KIF5B, SMC5, DDX1, RAF1, YTHDC2, WNK3, RAD50, UBA1, MAPK8, SLC27A4	153	1686	19235	1.86416	0.00337676	0.325685
	KEGG_PATHWAY	hsa05200:Pathways in cancer	7	4.54545	CDC42, ACVR1B, ARNT2, RHOA, RAF1, MAPK8, FGF1	41	328	5085	2.64686	0.0411615	0.339708
	GOTERM_BP_FAT	GO:0000398~nuclear mRNA splicing, via spliceosome	8	5.19481	UPF3B, SFRS8, DDX1, SRRM1, SNRPD2, SNRNP70, HNRNPR, POLR2A	121	153	13528	5.84584	0.000422183	0.339722
	GOTERM_BP_FAT	GO:0000377~RNA splicing, via transesterification reactions with bulged adenosine as nucleophile	8	5.19481	UPF3B, SFRS8, DDX1, SRRM1, SNRPD2, SNRNP70, HNRNPR, POLR2A	121	153	13528	5.84584	0.000422183	0.339722
	GOTERM_BP_FAT	GO:0000375~RNA splicing, via transesterification reactions	8	5.19481	UPF3B, SFRS8, DDX1, SRRM1, SNRPD2, SNRNP70, HNRNPR, POLR2A	121	153	13528	5.84584	0.000422183	0.339722
	SP_PIR_KEYWORDS	alternative splicing	75	48.7013	SLC22A15, IMPACT, ARNT2, C9ORF116, RTN2, LPHN2, CDC42, ACVR1B, NDE1, PAK4, SRRM1, DPP8, SHC3, RBM10, FGF1, NAPRT1, MRPL35, PTPRK, SSBP3, ZC3H7A, TMEM132B, CECR2, ARID1A, WNK3, HNRNPR, RAD50, TMEM132D, GCC2, NDUFA11, KIAA0100, DOK1, G6PD, LARP4, SAPS2, IPO5, SLC25A35, MAPK8, MED1, CRTC3, PHLDB1, USP9X, ZNF324B, NMB, BRSK1, SOX6, ATF2, MTCP1NB, POM121, WIPF2, CHD2, CC2D1B, DYRK2, SNRNP70, TCF4, TNR…	153	7488	19235	1.2592	0.00887002	0.339783
	KEGG_PATHWAY	hsa05211:Renal cell carcinoma	4	2.5974	CDC42, PAK4, ARNT2, RAF1	41	70	5085	7.08711	0.0171575	0.366019
	KEGG_PATHWAY	hsa04660:T cell receptor signaling pathway	4	2.5974	CDC42, PAK4, RHOA, RAF1	41	108	5085	4.5935	0.0521919	0.375321
	INTERPRO	IPR000504:RNA recognition motif, RNP-1	8	5.19481	LARP4, MSI1, ELAVL2, SNRNP70, RBM10, LARP4B, HNRNPR, TNRC6A	135	211	16659	4.67867	0.00159983	0.400918
	SP_PIR_KEYWORDS	nucleus	47	30.5195	ENY2, CRTC3, CUEDC2, CCDC85B, ARNT2, ZNF295, ZNF324B, SNRPD2, RRAGA, BRSK1, SOX6, POLR2A, ATF2, POM121, PKN3, ZNF680, SFRS8, MSI1, CHD2, GATAD2B, SRRM1, DYRK2, SNRNP70, TCF4, RBM10, ASXL3, SSBP3, KAT2B, TFPT, ZC3H7A, ENC1, SMC5, CREB5, ARID1A, TET1, HNRNPR, RAD50, SYNE1, SYNE2, DACT1, UPF3B, BCORL1, DCP1A, IPO5, BTBD10, SETD2, MED1	153	4283	19235	1.37959	0.0132724	0.404803
	BIOCARTA	h_rasPathway:Ras Signaling Pathway	3	1.94805	CDC42, RHOA, RAF1	18	20	1437	11.975	0.0220911	0.488375
	KEGG_PATHWAY	hsa04010:MAPK signaling pathway	7	4.54545	CDC42, ACVR1B, GNA12, RAF1, MAPK8, FGF1, ATF2	41	267	5085	3.25158	0.0168665	0.489268
	GOTERM_CC_FAT	GO:0030529~ribonucleoprotein complex	12	7.79221	MRPL52, DCP1A, DDX1, MSI1, RPLP2, SRRM1, SNRPD2, SNRNP70, LARP4B, HNRNPR, TNRC6A, MRPL35	106	515	12782	2.80975	0.00332472	0.539734
	SP_PIR_KEYWORDS	transferase	19	12.3377	SPTLC1, KAT2B, HS3ST1, MCAT, RAF1, WNK3, ST8SIA2, BRSK1, POLR2A, ACVR1B, PKN3, OXCT1, PAK4, LCAT, B3GALNT1, MAPK8, DYRK2, SETD2, NAPRT1	153	1394	19235	1.71353	0.0268645	0.547574
	SP_PIR_KEYWORDS	ribonucleoprotein	7	4.54545	MRPL52, RPLP2, SNRPD2, SNRNP70, LARP4B, HNRNPR, MRPL35	153	279	19235	3.15424	0.0236468	0.54912
	SP_PIR_KEYWORDS	serine/threonine-protein kinase	8	5.19481	ACVR1B, PKN3, PAK4, RAF1, WNK3, MAPK8, BRSK1, DYRK2	153	381	19235	2.63977	0.0319512	0.568585
	UP_SEQ_FEATURE	mutagenesis site	30	19.4805	CRTC3, CCDC85B, BRSK1, SOX6, CDC42, PKN3, HTRA1, PPP1R1A, RHOA, SRRM1, DPP8, TNRC6A, DNM1L, KAT2B, RAF1, ARID1A, TET1, RAD50, GCC2, DOK1, SYNE1, UPF3B, BCORL1, CD59, DCP1A, PLSCR3, MAPK8, SETD2, PCSK1N, MED1	153	2045	19113	1.83259	0.00142541	0.572039
	BBID	101.Gprot_coupled_Rec_MAP_Kinase	2	1.2987	CDC42, MAPK8	6	6	358	19.8889	0.0814778	0.572539
	BIOCARTA	h_vdrPathway:Control of Gene Expression by Vitamin D Receptor	3	1.94805	KAT2B, ARID1A, MED1	18	27	1437	8.87037	0.0388763	0.590236
	BIOCARTA	h_At1rPathway:Angiotensin II mediated activation of JNK Pathway via Pyk2 dependent signaling	3	1.94805	RAF1, MAPK8, ATF2	18	27	1437	8.87037	0.0388763	0.590236
	PIR_SUPERFAMILY	PIRSF006838:Mycobacterium tuberculosis probable FadD6 protein	2	1.2987	SLC27A1, SLC27A4	57	4	7396	64.8772	0.0299504	0.665357
	BIOCARTA	h_integrinPathway:Integrin Signaling Pathway	3	1.94805	RHOA, RAF1, MAPK8	18	34	1437	7.04412	0.0591994	0.666607
	SP_PIR_KEYWORDS	gtp-binding	7	4.54545	CDC42, DNM1L, EIF5, GNA12, RHOA, RRAGA, TUBG1	153	329	19235	2.67487	0.0468147	0.672786
	SP_PIR_KEYWORDS	cytoskeleton	10	6.49351	NDE1, SYNE1, SYNE2, KIF5B, CCDC85B, LASP1, ENC1, WIPF2, RHOA, TUBG1	153	636	19235	1.97671	0.0657136	0.677371
	SP_PIR_KEYWORDS	epilepsy	3	1.94805	SCN1B, CHRNA4, TCF4	153	52	19235	7.25302	0.0636425	0.692286
	SP_PIR_KEYWORDS	coiled coil	23	14.9351	PHLDB1, VPS18, ZC3H7A, KIF5B, CCDC85B, FSD1L, SMC5, CASC4, DOCK7, SOX6, ZC3H6, RAD50, GCC2, KIAA0100, NDE1, SYNE1, SYNE2, DACT1, GATAD2B, CC2D1B, SETD2, TNRC6A, GOLGB1	153	2019	19235	1.43216	0.0748766	0.701483
	INTERPRO	IPR012677:Nucleotide-binding, alpha-beta plait	7	4.54545	UPF3B, MSI1, ELAVL2, SNRNP70, RBM10, HNRNPR, TNRC6A	135	213	16659	4.0554	0.0075486	0.702505
	SP_PIR_KEYWORDS	mrna processing	6	3.8961	SFRS8, SRRM1, SNRPD2, SNRNP70, RBM10, HNRNPR	153	260	19235	2.90121	0.0557222	0.703129
	SP_PIR_KEYWORDS	polymorphism	102	66.2338	SLC6A1, SLC22A15, IMPACT, EIF5, ARNT2, GNA12, LCAT, B3GALNT1, PPP1R1A, SFRS8, SRRM1, CHRNA4, TUBG1, RBM10, MRPL35, MRPL52, SPTLC1, SCN2B, ENC1, TMEM132B, TMEM126A, CECR2, DLL1, WNK3, TMEM132D, GCC2, SAPS2, MAPK8, CRTC3, SCN1B, ARFGEF1, ATF2, DAGLA, DYRK2, C11ORF59, TCF4, ASXL3, MCAT, NOTCH2NL, ROGDI, YTHDC2, DOCK7, TET1, SYNE1, SYNE2, UBA1, LASS1, BTBD10, FBXO34, PCSK1N, TOLLIP, ZNF295, SOBP, RTN…	153	11550	19235	1.11025	0.0613901	0.707751
	KEGG_PATHWAY	hsa04722:Neurotrophin signaling pathway	5	3.24675	CDC42, RHOA, RAF1, MAPK8, SHC3	41	124	5085	5.00098	0.0156351	0.71204
	BIOCARTA	h_akap13Pathway:Rho-Selective Guanine Exchange Factor AKAP13 Mediates Stress Fiber Formation	2	1.2987	GNA12, RHOA	18	7	1437	22.8095	0.0800911	0.714128
	SP_PIR_KEYWORDS	chromatin regulator	5	3.24675	ENY2, BCORL1, CECR2, ARID1A, SETD2	153	213	19235	2.95115	0.088071	0.717362
	SP_PIR_KEYWORDS	GTP binding	3	1.94805	CDC42, DNM1L, TUBG1	153	67	19235	5.62921	0.0984165	0.719307
	SP_PIR_KEYWORDS	mrna splicing	5	3.24675	SFRS8, SRRM1, SNRPD2, RBM10, HNRNPR	153	209	19235	3.00763	0.0843299	0.72278
	SP_PIR_KEYWORDS	cytoplasm	34	22.0779	CUEDC2, CRTC3, SLC27A1, CCDC85B, TOLLIP, USP9X, RRAGA, BRSK1, NDE1, PKN3, MSI1, WIPF2, RHOA, DPP8, DYRK2, TUBG1, TNRC6A, NAPRT1, DNM1L, KIF5B, ENC1, NOTCH2NL, HNRNPR, GCC2, DOK1, SYNE1, SYNE2, DACT1, UPF3B, SERPINB6, SAPS2, LASP1, DCP1A, IPO5	153	3332	19235	1.28285	0.0946462	0.723919
	SMART	SM00546:CUE	2	1.2987	CUEDC2, TOLLIP	77	10	9079	23.5818	0.0806642	0.772414
	SMART	SM00220:S_TKc	6	3.8961	PKN3, PAK4, WNK3, MAPK8, BRSK1, DYRK2	77	259	9079	2.73148	0.0654828	0.774617
	PIR_SUPERFAMILY	PIRSF003153:cyclic AMP-dependent transcription factor, CRE-BP1 type	2	1.2987	CREB5, ATF2	57	3	7396	86.5029	0.0225465	0.806393
	PIR_SUPERFAMILY	PIRSF003153:ATF2_CRE-BP1	2	1.2987	CREB5, ATF2	57	3	7396	86.5029	0.0225465	0.806393
	INTERPRO	IPR017442:Serine/threonine protein kinase-related	8	5.19481	ACVR1B, PKN3, PAK4, RAF1, WNK3, MAPK8, BRSK1, DYRK2	135	359	16659	2.74986	0.0261086	0.816061
	INTERPRO	IPR012315:Klarsicht/ANC-1/syne-1 homology	2	1.2987	SYNE1, SYNE2	135	4	16659	61.7	0.0317915	0.821485
	GOTERM_BP_FAT	GO:0007163~establishment or maintenance of cell polarity	4	2.5974	CDC42, NDE1, DOCK7, BRSK1	121	49	13528	9.12667	0.0093216	0.841376
	GOTERM_BP_FAT	GO:0016071~mRNA metabolic process	10	6.49351	UPF3B, SFRS8, DCP1A, DDX1, SRRM1, SNRPD2, SNRNP70, RBM10, HNRNPR, POLR2A	121	370	13528	3.02167	0.00565587	0.844094
	GOTERM_BP_FAT	GO:0008380~RNA splicing	9	5.84416	UPF3B, SFRS8, DDX1, SRRM1, SNRPD2, SNRNP70, RBM10, HNRNPR, POLR2A	121	284	13528	3.54301	0.00378251	0.844736
	INTERPRO	IPR003395:RecF/RecN/SMC protein, N-terminal	2	1.2987	SMC5, RAD50	135	8	16659	30.85	0.0625796	0.847403
	SMART	SM00225:BTB	5	3.24675	KBTBD6, ZNF295, ENC1, BTBD10, KCNV1	77	179	9079	3.29355	0.0627723	0.850678
	GOTERM_BP_FAT	GO:0006397~mRNA processing	9	5.84416	UPF3B, SFRS8, DDX1, SRRM1, SNRPD2, SNRNP70, RBM10, HNRNPR, POLR2A	121	321	13528	3.13463	0.00778512	0.853493
	INTERPRO	IPR011333:BTB/POZ fold	5	3.24675	KBTBD6, ZNF295, ENC1, BTBD10, KCNV1	135	181	16659	3.40884	0.0584712	0.854563
	GOTERM_MF_FAT	GO:0019001~guanyl nucleotide binding	8	5.19481	CDC42, DNM1L, EIF5, GNA12, RHOA, RRAGA, DOCK7, TUBG1	111	382	12983	2.44951	0.0435807	0.860118
	GOTERM_MF_FAT	GO:0032561~guanyl ribonucleotide binding	8	5.19481	CDC42, DNM1L, EIF5, GNA12, RHOA, RRAGA, DOCK7, TUBG1	111	382	12983	2.44951	0.0435807	0.860118
	INTERPRO	IPR008271:Serine/threonine protein kinase, active site	8	5.19481	ACVR1B, PKN3, PAK4, RAF1, WNK3, MAPK8, BRSK1, DYRK2	135	354	16659	2.7887	0.0244284	0.861728
	INTERPRO	IPR003892:Ubiquitin system component Cue	2	1.2987	CUEDC2, TOLLIP	135	10	16659	24.68	0.0776072	0.863104
	GOTERM_BP_FAT	GO:0007265~Ras protein signal transduction	5	3.24675	DOK1, GNA12, RHOA, RAF1, SHC3	121	105	13528	5.32389	0.0141635	0.865094
	GOTERM_MF_FAT	GO:0017076~purine nucleotide binding	24	15.5844	DNM1L, KIF5B, GNA12, EIF5, DDX1, SMC5, RRAGA, RAF1, WNK3, DOCK7, YTHDC2, BRSK1, RAD50, CDC42, ACVR1B, PKN3, UBA1, PAK4, SYN3, RHOA, CHD2, MAPK8, TUBG1, DYRK2	111	1918	12983	1.46357	0.0505738	0.865278
	GOTERM_MF_FAT	GO:0005525~GTP binding	8	5.19481	CDC42, DNM1L, EIF5, GNA12, RHOA, RRAGA, DOCK7, TUBG1	111	372	12983	2.51535	0.0386702	0.868802
	INTERPRO	IPR017441:Protein kinase, ATP binding site	8	5.19481	ACVR1B, PKN3, PAK4, RAF1, WNK3, MAPK8, BRSK1, DYRK2	135	455	16659	2.16967	0.0747244	0.873944
	GOTERM_MF_FAT	GO:0003924~GTPase activity	6	3.8961	CDC42, DNM1L, EIF5, GNA12, RHOA, TUBG1	111	211	12983	3.32599	0.0335809	0.878877
	INTERPRO	IPR002290:Serine/threonine protein kinase	6	3.8961	PKN3, PAK4, WNK3, MAPK8, BRSK1, DYRK2	135	259	16659	2.85869	0.058262	0.881677
	INTERPRO	IPR000719:Protein kinase, core	8	5.19481	ACVR1B, PKN3, PAK4, RAF1, WNK3, MAPK8, BRSK1, DYRK2	135	476	16659	2.07395	0.0897718	0.883509
	GOTERM_BP_FAT	GO:0030010~establishment of cell polarity	3	1.94805	NDE1, DOCK7, BRSK1	121	20	13528	16.7702	0.0133571	0.889539
	INTERPRO	IPR000210:BTB/POZ-like	5	3.24675	KBTBD6, ZNF295, ENC1, BTBD10, KCNV1	135	179	16659	3.44693	0.056582	0.902688
	INTERPRO	IPR016378:Transcription factor, cyclic AMP-dependent	2	1.2987	CREB5, ATF2	135	3	16659	82.2667	0.0239389	0.92457
	INTERPRO	IPR006630:RNA-binding protein Lupus La	2	1.2987	LARP4, LARP4B	135	7	16659	35.2571	0.0549749	0.924593
	GOTERM_MF_FAT	GO:0032555~purine ribonucleotide binding	24	15.5844	DNM1L, KIF5B, GNA12, EIF5, DDX1, SMC5, RRAGA, RAF1, WNK3, DOCK7, YTHDC2, BRSK1, RAD50, CDC42, ACVR1B, PKN3, UBA1, PAK4, SYN3, RHOA, CHD2, MAPK8, TUBG1, DYRK2	111	1836	12983	1.52894	0.032948	0.924838
	GOTERM_MF_FAT	GO:0032553~ribonucleotide binding	24	15.5844	DNM1L, KIF5B, GNA12, EIF5, DDX1, SMC5, RRAGA, RAF1, WNK3, DOCK7, YTHDC2, BRSK1, RAD50, CDC42, ACVR1B, PKN3, UBA1, PAK4, SYN3, RHOA, CHD2, MAPK8, TUBG1, DYRK2	111	1836	12983	1.52894	0.032948	0.924838
	SMART	SM00715:LA	2	1.2987	LARP4, LARP4B	77	7	9079	33.6883	0.057164	0.924978
	GOTERM_MF_FAT	GO:0004674~protein serine/threonine kinase activity	8	5.19481	ACVR1B, PKN3, PAK4, RAF1, WNK3, MAPK8, BRSK1, DYRK2	111	430	12983	2.17607	0.0726724	0.92501
	UP_SEQ_FEATURE	compositionally biased region:Gln-rich	5	3.24675	TOLLIP, ARID1A, SOX6, SETD2, TNRC6A	153	151	19113	4.13648	0.0324666	0.939521
	GOTERM_MF_FAT	GO:0008092~cytoskeletal protein binding	10	6.49351	NDE1, VPS18, SYNE1, SYNE2, KIF5B, LASP1, ENC1, WIPF2, RHOA, ARFGEF1	111	504	12983	2.32071	0.0271843	0.941501
	GOTERM_MF_FAT	GO:0003723~RNA binding	13	8.44156	DDX1, RPLP2, ELAVL2, HNRNPR, LARP4B, LARP4, UPF3B, SFRS8, MSI1, SRRM1, SNRNP70, RBM10, TNRC6A	111	718	12983	2.11773	0.0183296	0.942628
	UP_SEQ_FEATURE	domain:KASH	2	1.2987	SYNE1, SYNE2	153	4	19113	62.4608	0.0314358	0.957888
	UP_SEQ_FEATURE	nucleotide phosphate-binding region:ATP	15	9.74026	KIF5B, DDX1, SMC5, RAF1, YTHDC2, WNK3, BRSK1, RAD50, ACVR1B, PKN3, UBA1, PAK4, CHD2, MAPK8, DYRK2	153	962	19113	1.94784	0.0213118	0.959417
	UP_SEQ_FEATURE	domain:RRM	4	2.5974	LARP4, SNRNP70, LARP4B, TNRC6A	153	119	19113	4.19904	0.0693983	0.962817
	UP_SEQ_FEATURE	compositionally biased region:Ala/Asp-rich (DA-box)	2	1.2987	SMC5, RAD50	153	8	19113	31.2304	0.0618897	0.968436
	UP_SEQ_FEATURE	zinc finger region:C2H2-type	3	1.94805	ZC3H7A, CREB5, ATF2	153	49	19113	7.64826	0.0579511	0.971334
	UP_SEQ_FEATURE	domain:RRM 1	4	2.5974	MSI1, ELAVL2, RBM10, HNRNPR	153	101	19113	4.94739	0.0467378	0.971561
	UP_SEQ_FEATURE	domain:RRM 2	4	2.5974	MSI1, ELAVL2, RBM10, HNRNPR	153	101	19113	4.94739	0.0467378	0.971561
	UP_SEQ_FEATURE	domain:CUE	2	1.2987	CUEDC2, TOLLIP	153	9	19113	27.7603	0.0693533	0.97167
	UP_SEQ_FEATURE	domain:Protein kinase	8	5.19481	ACVR1B, PKN3, PAK4, RAF1, WNK3, MAPK8, BRSK1, DYRK2	153	469	19113	2.13086	0.0811137	0.972545
	GOTERM_BP_FAT	GO:0007167~enzyme linked receptor protein signaling pathway	8	5.19481	PTPRK, DOK1, ACVR1B, USP9X, RAF1, SOCS5, SHC3, FGF1	121	342	13528	2.61524	0.0326052	0.973232
	UP_SEQ_FEATURE	topological domain:Perinuclear space	2	1.2987	SYNE1, SYNE2	153	7	19113	35.6919	0.0543666	0.975168
	UP_SEQ_FEATURE	domain:HTH La-type RNA-binding	2	1.2987	LARP4, LARP4B	153	7	19113	35.6919	0.0543666	0.975168
	UP_SEQ_FEATURE	nucleotide phosphate-binding region:GTP	7	4.54545	CDC42, DNM1L, EIF5, GNA12, RHOA, RRAGA, TUBG1	153	295	19113	2.96424	0.0307657	0.975733
	GOTERM_CC_FAT	GO:0005681~spliceosome	4	2.5974	SRRM1, SNRPD2, SNRNP70, HNRNPR	106	132	12782	3.65409	0.0947411	0.979042
	GOTERM_BP_FAT	GO:0000245~spliceosome assembly	3	1.94805	SFRS8, DDX1, SNRPD2	121	32	13528	10.4814	0.0325489	0.982854
	UP_SEQ_FEATURE	compositionally biased region:Ser-rich	9	5.84416	ASXL3, SYNE1, POM121, BTBD10, CHD2, SRRM1, YTHDC2, TNRC6A, MED1	153	425	19113	2.6454	0.0205427	0.983702
	UP_SEQ_FEATURE	repeat:Spectrin 9	2	1.2987	SYNE1, SYNE2	153	13	19113	19.2187	0.0986225	0.983733
	UP_SEQ_FEATURE	repeat:Spectrin 7	2	1.2987	SYNE1, SYNE2	153	13	19113	19.2187	0.0986225	0.983733
	UP_SEQ_FEATURE	repeat:Spectrin 6	2	1.2987	SYNE1, SYNE2	153	13	19113	19.2187	0.0986225	0.983733
	UP_SEQ_FEATURE	repeat:Spectrin 8	2	1.2987	SYNE1, SYNE2	153	13	19113	19.2187	0.0986225	0.983733
	UP_SEQ_FEATURE	nucleotide phosphate-binding region:AMP	2	1.2987	SLC27A1, SLC27A4	153	13	19113	19.2187	0.0986225	0.983733
	GOTERM_CC_FAT	GO:0031975~envelope	10	6.49351	SYNE1, SYNE2, DNM1L, POM121, NDUFA6, SLC25A35, IPO5, RAF1, ATP5G3, NDUFA11	106	622	12782	1.93866	0.0696537	0.985087
	GOTERM_CC_FAT	GO:0070013~intracellular organelle lumen	21	13.6364	ENY2, MRPL52, KAT2B, ENC1, HS3ST1, ARNT2, SNRPD2, ARID1A, BRSK1, HNRNPR, POLR2A, OXCT1, ZNF680, IPO5, GATAD2B, SRRM1, MAPK8, TCF4, FGF1, MED1, MRPL35	106	1779	12782	1.42343	0.0871308	0.98571
	UP_SEQ_FEATURE	splice variant	74	48.0519	SLC22A15, IMPACT, ARNT2, C9ORF116, RTN2, LPHN2, CDC42, ACVR1B, NDE1, PAK4, SRRM1, DPP8, SHC3, RBM10, FGF1, NAPRT1, MRPL35, PTPRK, SSBP3, ZC3H7A, TMEM132B, CECR2, ARID1A, WNK3, HNRNPR, RAD50, GCC2, TMEM132D, NDUFA11, KIAA0100, DOK1, G6PD, LARP4, SAPS2, IPO5, SLC25A35, MAPK8, MED1, CRTC3, PHLDB1, USP9X, ZNF324B, NMB, BRSK1, SOX6, ATF2, POM121, WIPF2, CHD2, CC2D1B, DYRK2, SNRNP70, TCF4, TNRC6A, C1OR…	153	7458	19113	1.2395	0.0144905	0.986996
	GOTERM_BP_FAT	GO:0030097~hemopoiesis	6	3.8961	CDC42, G6PD, ROGDI, DLL1, SOX6, MED1	121	236	13528	2.84241	0.0589869	0.993129
	GOTERM_BP_FAT	GO:0006325~chromatin organization	8	5.19481	ENY2, KAT2B, BCORL1, CHD2, CECR2, ARID1A, SOX6, SETD2	121	378	13528	2.36617	0.0511699	0.994277
	GOTERM_BP_FAT	GO:0051276~chromosome organization	9	5.84416	ENY2, KAT2B, BCORL1, CHD2, CECR2, ARID1A, SOX6, SETD2, RAD50	121	485	13528	2.07467	0.066717	0.994598
	GOTERM_BP_FAT	GO:0006979~response to oxidative stress	5	3.24675	PTPRK, G6PD, NDUFA6, CHRNA4, NAPRT1	121	164	13528	3.40859	0.0581392	0.995265
	GOTERM_BP_FAT	GO:0002520~immune system development	6	3.8961	CDC42, G6PD, ROGDI, DLL1, SOX6, MED1	121	276	13528	2.43047	0.0990355	0.995464
	GOTERM_CC_FAT	GO:0009898~internal side of plasma membrane	7	4.54545	CDC42, VPS18, SYNE1, SYNE2, G6PD, SYN3, RHOA	106	316	12782	2.67118	0.04582	0.995764
	GOTERM_CC_FAT	GO:0031967~organelle envelope	10	6.49351	SYNE1, SYNE2, DNM1L, POM121, NDUFA6, SLC25A35, IPO5, RAF1, ATP5G3, NDUFA11	106	620	12782	1.94492	0.0685557	0.995977
	GOTERM_BP_FAT	GO:0016568~chromatin modification	6	3.8961	ENY2, KAT2B, BCORL1, CECR2, ARID1A, SETD2	121	274	13528	2.44821	0.0967689	0.996144
	GOTERM_BP_FAT	GO:0048534~hemopoietic or lymphoid organ development	6	3.8961	CDC42, G6PD, ROGDI, DLL1, SOX6, MED1	121	260	13528	2.58004	0.0816671	0.996239
	GOTERM_BP_FAT	GO:0047496~vesicle transport along microtubule	2	1.2987	NDE1, KIF5B	121	9	13528	24.8448	0.0770816	0.996419
	GOTERM_BP_FAT	GO:0009411~response to UV	3	1.94805	PTPRK, MAPK8, BRSK1	121	59	13528	5.68483	0.0963754	0.997148
	GOTERM_BP_FAT	GO:0007010~cytoskeleton organization	8	5.19481	CDC42, NDE1, LASP1, RHOA, CECR2, RAF1, DOCK7, TUBG1	121	436	13528	2.05141	0.092999	0.997514
	SP_PIR_KEYWORDS	phosphoprotein	111	60.3261	EIF5, REST, XRCC1, LPHN2, HOOK2, N4BP2L2, CD44, PACSIN3, PPP1R1A, SFRS8, SRRM1, ANKZF1, RBM10, PTPRK, KIF5B, ZNF8, ARID1A, WNK3, C14ORF43, GCC2, FOXN3, UHRF1, ZNHIT2, ZNF384, EDF1, MAPK8, PAF1, SNX9, CCDC92, SOX6, MYBL2, ARFGEF1, ATF2, DAGLA, LAPTM5, C11ORF59, DYRK2, TCF4, GINS2, RAB8B, SPHK2, DDX1, ATAD2, ZNF521, YTHDC2, DOCK7, SLCO2B1, LARP4B, BRCA1, SYNE1, SYNE2, SFRP2, DCP1A, BTBD10, TOLLIP, …	184	7263	19235	1.59765	6.42505e-10	1.60626e-07
	SP_PIR_KEYWORDS	Transcription	37	20.1087	ENY2, CCDC85B, FOXM1, ZNF295, SOX6, REST, MYBL2, ATF2, MAZ, SFRS8, GATAD2B, TCF4, NFIL3, ZNF606, ASXL3, ZNF623, SSBP3, RBBP4, KAT2B, ZNF441, ATAD2, ZNF8, CREB5, ZNF521, ARID1A, C14ORF43, FOXN3, UHRF1, ZNF692, BCORL1, ZNF384, EDF1, PAF1, SETD2, ZFP161, ZNF436, MED1	184	2071	19235	1.86765	0.000250869	0.015559
	SP_PIR_KEYWORDS	nucleus	63	34.2391	ENY2, CCDC85B, ZNF295, SNRPD2, REST, XRCC1, MAZ, PKN3, SFRS8, SRRM1, NFIL3, RBM10, SSBP3, RBBP4, ZNF441, DSN1, ZNF8, ARID1A, C14ORF43, RAD50, FOXN3, UHRF1, DACT1, ZNF692, IPO5, ZNF384, EDF1, TXNRD1, PAF1, ZFP161, MED1, ZNF436, CUEDC2, FOXM1, BRSK1, SOX6, MYBL2, ATF2, POM121, MSI1, CHD2, GATAD2B, DYRK2, SNRNP70, GEMIN6, TCF4, ZNF606, ZNF623, ASXL3, GINS2, KAT2B, SMC5, ATAD2, ZNF521, CREB5, TET1, B…	184	4283	19235	1.53768	0.000198949	0.016444
	SP_PIR_KEYWORDS	transcription regulation	37	20.1087	ENY2, CCDC85B, FOXM1, ZNF295, SOX6, REST, MYBL2, ATF2, MAZ, SFRS8, GATAD2B, TCF4, NFIL3, ZNF606, ASXL3, ZNF623, SSBP3, RBBP4, KAT2B, ZNF441, ATAD2, ZNF8, CREB5, ZNF521, ARID1A, C14ORF43, FOXN3, UHRF1, ZNF692, BCORL1, ZNF384, EDF1, PAF1, SETD2, ZFP161, ZNF436, MED1	184	2026	19235	1.90914	0.000162981	0.0201681
	SP_PIR_KEYWORDS	Acyltransferase	7	3.80435	SPTLC1, KAT2B, LCAT, ABHD5, MCAT, MBOAT2, NAT9	184	153	19235	4.78279	0.00347543	0.116919
	SP_PIR_KEYWORDS	acetylation	40	21.7391	TAPT1, SNX9, TOLLIP, SNRPD2, ARFGEF1, BZW2, ZBTB8OS, SFRS8, ACYP2, MSI1, SRRM1, SNRNP70, FGF1, RBM10, GINS2, DNM1L, RBBP4, RAB8B, KAT2B, KIF5B, NDUFA6, DDX1, SMC5, DOCK7, ARID1A, LARP4B, C14ORF43, RAD50, UHRF1, SYNE2, LARP4, G6PD, PHF16, IPO5, ZNHIT2, EDF1, TXNRD1, MAPK8, FARSA, MED1	184	2635	19235	1.58692	0.00299223	0.117382
	SP_PIR_KEYWORDS	activator	13	7.06522	ENY2, FOXM1, ATAD2, ZNF521, CREB5, SOX6, ATF2, EDF1, SETD2, NFIL3, TCF4, ZFP161, MED1	184	520	19235	2.61345	0.00421674	0.123704
	SP_PIR_KEYWORDS	coiled coil	33	17.9348	PHLDB1, APC2, CCDC92, CCDC85B, FSD1L, SOX6, ZC3H6, N4BP2L2, HOOK2, NDE1, C6ORF118, PACSIN3, GRIPAP1, RTKN2, GATAD2B, CC2D1B, ANKZF1, TNRC6A, SNX29, KIF5B, SMC5, ATAD2, DOCK7, RAD50, GCC2, KIAA0100, SYNE1, SYNE2, DACT1, FAM114A1, PAF1, SETD2, GOLGB1	184	2019	19235	1.70865	0.00266396	0.124864
	SP_PIR_KEYWORDS	dna-binding	30	16.3043	FOXM1, ZNF295, SOX6, MYBL2, ATF2, MAZ, CHD2, SRRM1, TCF4, NFIL3, ZNF606, ZNF623, SSBP3, ZNF441, ZNF8, CREB5, ZNF521, ARID1A, C14ORF43, TET1, BRCA1, FOXN3, UHRF1, ZNF692, ZNF384, EDF1, SETD2, ZFP161, MED1, ZNF436	184	1868	19235	1.67888	0.00572324	0.147375
	SP_PIR_KEYWORDS	differentiation	11	5.97826	BZW2, NDE1, CCDC85B, SFRP2, ABHD5, NOTCH2NL, EDF1, DOCK7, ZNF521, DLL1, FGF1	184	460	19235	2.49982	0.0128606	0.276461
	SP_PIR_KEYWORDS	zinc-finger	26	14.1304	ZNF295, SOBP, REST, ZC3H6, ATF2, FBXL19, MAZ, GATAD2B, ANKZF1, RBM10, ZNF606, ASXL3, ZNF623, ZNF441, ZNF8, CREB5, ZNF521, TET1, BRCA1, UHRF1, ZNF692, PHF16, ZNHIT2, ZNF384, ZFP161, ZNF436	184	1718	19235	1.58207	0.021434	0.388863
	SP_PIR_KEYWORDS	repressor	10	5.43478	ASXL3, RBBP4, CCDC85B, BCORL1, GATAD2B, ZNF521, REST, NFIL3, FOXN3, ZFP161	184	435	19235	2.40317	0.0236878	0.393126
	SP_PIR_KEYWORDS	rna-binding	11	5.97826	MAZ, LARP4, SFRS8, DDX1, MSI1, SRRM1, ELAVL2, SNRNP70, RBM10, LARP4B, TNRC6A	184	540	19235	2.12948	0.0341775	0.43987
	SP_PIR_KEYWORDS	cell cycle	10	5.43478	UHRF1, NDE1, CCNB2, RBBP4, KAT2B, DSN1, USP9X, FOXN3, RAD50, BRCA1	184	461	19235	2.26764	0.0326583	0.447289
	SP_PIR_KEYWORDS	polymorphism	123	66.8478	KCNE1L, SLC6A1, IMPACT, EIF5, REST, XRCC1, HOOK2, N4BP2L2, CD44, PACSIN3, PPP1R1A, LCAT, SFRS8, SRRM1, ANKZF1, RBM10, MRPL52, SPTLC1, TMEM132B, TMEM126A, CECR2, DLL1, WNK3, C14ORF43, GCC2, FOXN3, UHRF1, IGSF1, ZNHIT2, MAPK8, ZNF436, CCDC92, MYBL2, SERPINH1, ARFGEF1, ATF2, DAGLA, C6ORF118, LAPTM5, RTKN2, C11ORF59, DYRK2, TCF4, ASXL3, ZNF623, SPHK2, MCAT, NOTCH2NL, ATAD2, ROGDI, YTHDC2, DOCK7, SLCO…	184	11550	19235	1.11326	0.0380472	0.454522
	SP_PIR_KEYWORDS	alternative splicing	85	46.1957	IMPACT, REST, C9ORF116, RTN2, FBXL19, LPHN2, HOOK2, ACVR1B, N4BP2L2, NDE1, CD44, XYLT2, GRIPAP1, PAK4, SRRM1, DPP8, RBM10, FGF1, PTPRK, SSBP3, DSN1, TMEM132B, CECR2, ARID1A, WNK3, RAD50, FOXN3, GCC2, NDUFA11, KLHDC9, KIAA0100, G6PD, LARP4, IGSF1, ZNF692, IPO5, ZNF384, EDF1, SUSD4, MAPK8, TXNRD1, PAF1, MED1, PHLDB1, TAPT1, APC2, FOXM1, USP9X, NMB, NHLRC2, BRSK1, SOX6, CCNJL, ATF2, ZBTB8OS, POM121,…	184	7488	19235	1.18666	0.0317093	0.461879
	SP_PIR_KEYWORDS	bromodomain	3	1.63043	KAT2B, CECR2, ATAD2	184	39	19235	8.04139	0.05302	0.530755
	SP_PIR_KEYWORDS	chromatin regulator	6	3.26087	ENY2, RBBP4, BCORL1, CECR2, ARID1A, SETD2	184	213	19235	2.94473	0.052749	0.549289
	SP_PIR_KEYWORDS	stress-induced protein	2	1.08696	MAPK8, SERPINH1	184	8	19235	26.1345	0.0736375	0.634483
	SP_PIR_KEYWORDS	cyclin	3	1.63043	KLHDC9, CCNB2, CCNJL	184	50	19235	6.27228	0.0819729	0.638754
	SP_PIR_KEYWORDS	nucleotide-binding	23	12.5	SLC27A1, DNM1L, RAB8B, KIF5B, SPHK2, PDK3, EIF5, DDX1, SMC5, ATAD2, WNK3, YTHDC2, BRSK1, RAD50, RAB33A, ACVR1B, PKN3, PAK4, SYN3, CHD2, MAPK8, FARSA, DYRK2	184	1686	19235	1.42608	0.0802212	0.648405
	UP_SEQ_FEATURE	compositionally biased region:Gln-rich	7	3.80435	TOLLIP, ZNF384, ARID1A, SOX6, SETD2, C14ORF43, TNRC6A	184	151	19113	4.8154	0.00336219	0.669789
	SP_PIR_KEYWORDS	zinc	28	15.2174	ALPL, ZNF295, SOBP, REST, ZC3H6, ATF2, FBXL19, MAZ, GATAD2B, ANKZF1, RBM10, ZNF606, ASXL3, ZNF623, ZNF441, ZNF8, CREB5, ZNF521, TET1, RAD50, BRCA1, UHRF1, ZNF692, PHF16, ZNHIT2, ZNF384, ZFP161, ZNF436	184	2189	19235	1.33717	0.0953454	0.679752
	BIOCARTA	h_vdrPathway:Control of Gene Expression by Vitamin D Receptor	3	1.63043	KAT2B, ARID1A, MED1	18	27	1437	8.87037	0.0388763	0.72437
	BIOCARTA	h_atmPathway:ATM Signaling Pathway	3	1.63043	MAPK8, RAD50, BRCA1	18	20	1437	11.975	0.0220911	0.765903
	GOTERM_CC_FAT	GO:0044451~nucleoplasm part	10	5.43478	ENY2, RBBP4, KAT2B, PHF16, EDF1, SRRM1, PAF1, TCF4, GEMIN6, MED1	111	555	12782	2.07483	0.0496761	0.808394
	GOTERM_BP_FAT	GO:0000245~spliceosome assembly	4	2.17391	SFRS8, DDX1, SNRPD2, GEMIN6	143	32	13528	11.8252	0.00449469	0.810863
	GOTERM_CC_FAT	GO:0031974~membrane-enclosed lumen	23	12.5	ENY2, MRPL52, RBBP4, KAT2B, PDK3, SNRPD2, ARID1A, BRSK1, XRCC1, SERPINH1, BRCA1, PHF16, IPO5, ZNF384, GATAD2B, SRRM1, EDF1, MAPK8, PAF1, TCF4, FGF1, GEMIN6, MED1	111	1856	12782	1.42701	0.070799	0.811162
	GOTERM_BP_FAT	GO:0006350~transcription	36	19.5652	ENY2, FOXM1, ZNF295, SOX6, REST, MYBL2, ATF2, MAZ, SFRS8, GATAD2B, TCF4, NFIL3, ZNF606, ASXL3, ZNF623, SSBP3, RBBP4, KAT2B, ZNF441, ATAD2, ZNF8, CREB5, ZNF521, ARID1A, C14ORF43, FOXN3, UHRF1, ZNF692, BCORL1, ZNF384, EDF1, PAF1, SETD2, ZFP161, ZNF436, MED1	143	2101	13528	1.62097	0.00302175	0.813271
	GOTERM_CC_FAT	GO:0043233~organelle lumen	23	12.5	ENY2, MRPL52, RBBP4, KAT2B, PDK3, SNRPD2, ARID1A, BRSK1, XRCC1, SERPINH1, BRCA1, PHF16, IPO5, ZNF384, GATAD2B, SRRM1, EDF1, MAPK8, PAF1, TCF4, FGF1, GEMIN6, MED1	111	1820	12782	1.45523	0.0595407	0.824805
	GOTERM_CC_FAT	GO:0016585~chromatin remodeling complex	4	2.17391	RBBP4, KAT2B, ARID1A, RBM10	111	71	12782	6.4875	0.0232222	0.831003
	UP_SEQ_FEATURE	compositionally biased region:Ser-rich	12	6.52174	FBXL19, ASXL3, SYNE1, POM121, APC2, BTBD10, CHD2, SRRM1, YTHDC2, NFIL3, TNRC6A, MED1	184	425	19113	2.93294	0.00272144	0.833565
	GOTERM_CC_FAT	GO:0000123~histone acetyltransferase complex	3	1.63043	ENY2, KAT2B, PHF16	111	50	12782	6.90919	0.0688432	0.834542
	GOTERM_BP_FAT	GO:0006325~chromatin organization	11	5.97826	ENY2, RBBP4, KAT2B, BCORL1, PHF16, CHD2, CECR2, ARID1A, PAF1, SOX6, SETD2	143	378	13528	2.75295	0.00653456	0.837593
	SMART	SM00355:ZnF_C2H2	16	8.69565	ZNF623, ZNF441, ZNF295, ZNF8, CREB5, ZNF521, REST, ATF2, MAZ, ZNF692, ZNF384, ANKZF1, RBM10, ZNF606, ZFP161, ZNF436	105	797	9079	1.73584	0.0373855	0.842441
	GOTERM_BP_FAT	GO:0016568~chromatin modification	9	4.8913	ENY2, RBBP4, KAT2B, BCORL1, PHF16, CECR2, ARID1A, PAF1, SETD2	143	274	13528	3.10735	0.00832191	0.843316
	GOTERM_CC_FAT	GO:0031981~nuclear lumen	20	10.8696	ENY2, RBBP4, KAT2B, SNRPD2, ARID1A, BRSK1, XRCC1, BRCA1, PHF16, IPO5, ZNF384, SRRM1, EDF1, GATAD2B, MAPK8, PAF1, TCF4, FGF1, GEMIN6, MED1	111	1450	12782	1.58832	0.0402281	0.844965
	GOTERM_CC_FAT	GO:0070013~intracellular organelle lumen	23	12.5	ENY2, MRPL52, RBBP4, KAT2B, PDK3, SNRPD2, ARID1A, BRSK1, XRCC1, SERPINH1, BRCA1, PHF16, IPO5, ZNF384, GATAD2B, SRRM1, EDF1, MAPK8, PAF1, TCF4, FGF1, GEMIN6, MED1	111	1779	12782	1.48877	0.0483566	0.846677
	PIR_SUPERFAMILY	PIRSF003153:cyclic AMP-dependent transcription factor, CRE-BP1 type	2	1.08696	CREB5, ATF2	62	3	7396	79.5269	0.0245429	0.859574
	PIR_SUPERFAMILY	PIRSF003153:ATF2_CRE-BP1	2	1.08696	CREB5, ATF2	62	3	7396	79.5269	0.0245429	0.859574
	BIOCARTA	h_pcafpathway:The information-processing pathway at the IFN-beta enhancer	2	1.08696	KAT2B, ATF2	18	8	1437	19.9583	0.0910271	0.873545
	INTERPRO	IPR015880:Zinc finger, C2H2-like	16	8.69565	ZNF623, ZNF441, ZNF295, ZNF8, CREB5, ZNF521, REST, ATF2, MAZ, ZNF692, ZNF384, ANKZF1, RBM10, ZNF606, ZFP161, ZNF436	164	797	16659	2.03923	0.0115954	0.875303
	GOTERM_BP_FAT	GO:0045449~regulation of transcription	43	23.3696	ENY2, CCDC85B, FOXM1, ZNF295, SOX6, REST, MYBL2, ATF2, ACVR1B, MAZ, SFRS8, CHD2, GATAD2B, TCF4, NFIL3, ZNF606, ASXL3, ZNF623, PTPRK, SSBP3, RBBP4, KAT2B, ZNF441, ATAD2, ZNF8, ZNF521, ARID1A, ELAVL2, CREB5, C14ORF43, BRCA1, FOXN3, UHRF1, ZNF692, IGSF1, BCORL1, ZNF384, EDF1, PAF1, SETD2, ZFP161, ZNF436, MED1	143	2601	13528	1.56396	0.00187646	0.875438
	INTERPRO	IPR000504:RNA recognition motif, RNP-1	7	3.80435	LARP4, MSI1, ELAVL2, SNRNP70, RBM10, LARP4B, TNRC6A	164	211	16659	3.36993	0.01773	0.88102
	GOTERM_BP_FAT	GO:0018205~peptidyl-lysine modification	3	1.63043	KAT2B, DOHH, SETD2	143	17	13528	16.6944	0.0134203	0.882411
	GOTERM_CC_FAT	GO:0009898~internal side of plasma membrane	8	4.34783	SYNE1, SYNE2, G6PD, RAB8B, APC2, PACSIN3, SYN3, RAB33A	111	316	12782	2.91527	0.0192825	0.890293
	GOTERM_CC_FAT	GO:0005654~nucleoplasm	14	7.6087	ENY2, KAT2B, RBBP4, SNRPD2, XRCC1, BRCA1, PHF16, SRRM1, EDF1, MAPK8, PAF1, TCF4, GEMIN6, MED1	111	882	12782	1.82783	0.039424	0.897982
	GOTERM_MF_FAT	GO:0003677~DNA binding	36	19.5652	FOXM1, ZNF295, SOX6, REST, XRCC1, MYBL2, ATF2, FBXL19, MAZ, CHD2, GATAD2B, SRRM1, TCF4, NFIL3, ZNF606, ZNF623, SSBP3, ZNF441, ATAD2, ZNF8, CREB5, ZNF521, ARID1A, C14ORF43, TET1, RAD50, BRCA1, FOXN3, UHRF1, ZNF692, ZNF384, EDF1, SETD2, ZFP161, ZNF436, MED1	131	2331	12983	1.53061	0.00705129	0.904566
	GOTERM_BP_FAT	GO:0051276~chromosome organization	12	6.52174	ENY2, RBBP4, KAT2B, BCORL1, PHF16, CHD2, CECR2, ARID1A, PAF1, SOX6, SETD2, RAD50	143	485	13528	2.34065	0.0132261	0.914645
	GOTERM_BP_FAT	GO:0000398~nuclear mRNA splicing, via spliceosome	6	3.26087	SFRS8, DDX1, SRRM1, SNRPD2, SNRNP70, GEMIN6	143	153	13528	3.70986	0.0225488	0.920284
	GOTERM_BP_FAT	GO:0000377~RNA splicing, via transesterification reactions with bulged adenosine as nucleophile	6	3.26087	SFRS8, DDX1, SRRM1, SNRPD2, SNRNP70, GEMIN6	143	153	13528	3.70986	0.0225488	0.920284
	GOTERM_BP_FAT	GO:0000375~RNA splicing, via transesterification reactions	6	3.26087	SFRS8, DDX1, SRRM1, SNRPD2, SNRNP70, GEMIN6	143	153	13528	3.70986	0.0225488	0.920284
	GOTERM_BP_FAT	GO:0008610~lipid biosynthetic process	9	4.8913	SPTLC1, G6PD, SPHK2, LCAT, ABHD5, LASS1, MCAT, MBOAT2, BRCA1	143	323	13528	2.63595	0.0206364	0.923423
	GOTERM_BP_FAT	GO:0030010~establishment of cell polarity	3	1.63043	NDE1, DOCK7, BRSK1	143	20	13528	14.1902	0.0183686	0.923466
	SMART	SM00742:Hr1	2	1.08696	PKN3, RTKN2	105	7	9079	24.7048	0.0775062	0.926354
	SMART	SM00515:eIF5C	2	1.08696	BZW2, EIF5	105	7	9079	24.7048	0.0775062	0.926354
	SMART	SM00715:LA	2	1.08696	LARP4, LARP4B	105	7	9079	24.7048	0.0775062	0.926354
	INTERPRO	IPR016378:Transcription factor, cyclic AMP-dependent	2	1.08696	CREB5, ATF2	164	3	16659	67.7195	0.029069	0.928127
	GOTERM_MF_FAT	GO:0003841~1-acylglycerol-3-phosphate O-acyltransferase activity	2	1.08696	ABHD5, MBOAT2	131	9	12983	22.0237	0.0866171	0.935072
	GOTERM_MF_FAT	GO:0003713~transcription coactivator activity	6	3.26087	ENY2, KAT2B, EDF1, BRCA1, MED1, ATF2	131	214	12983	2.7787	0.0639025	0.935461
	GOTERM_MF_FAT	GO:0003712~transcription cofactor activity	8	4.34783	ENY2, KAT2B, EDF1, TCF4, NFIL3, BRCA1, MED1, ATF2	131	363	12983	2.18417	0.0723404	0.937338
	GOTERM_MF_FAT	GO:0031267~small GTPase binding	4	2.17391	SPHK2, IPO5, CHM, DOCK7	131	101	12983	3.92502	0.0807423	0.938889
	GOTERM_MF_FAT	GO:0051020~GTPase binding	4	2.17391	SPHK2, IPO5, CHM, DOCK7	131	109	12983	3.63695	0.09617	0.939037
	INTERPRO	IPR012315:Klarsicht/ANC-1/syne-1 homology	2	1.08696	SYNE1, SYNE2	164	4	16659	50.7896	0.0385707	0.939703
	GOTERM_MF_FAT	GO:0015631~tubulin binding	5	2.71739	HOOK2, NDE1, KIF5B, APC2, BRCA1	131	100	12983	4.95534	0.0179883	0.950868
	GOTERM_CC_FAT	GO:0030529~ribonucleoprotein complex	11	5.97826	MRPL52, DCP1A, DDX1, MSI1, SRRM1, SNRPD2, SNRNP70, GEMIN6, LARP4B, TNRC6A, BRCA1	111	515	12782	2.45958	0.0132188	0.951232
	GOTERM_MF_FAT	GO:0017016~Ras GTPase binding	4	2.17391	SPHK2, IPO5, CHM, DOCK7	131	91	12983	4.35635	0.063153	0.954681
	INTERPRO	IPR000210:BTB/POZ-like	5	2.71739	KBTBD6, ZNF295, BTBD10, KCNV1, ZFP161	164	179	16659	2.83741	0.0994828	0.955727
	INTERPRO	IPR004827:Basic-leucine zipper (bZIP) transcription factor	3	1.63043	CREB5, NFIL3, ATF2	164	53	16659	5.74977	0.0949107	0.960696
	GOTERM_BP_FAT	GO:0009314~response to radiation	6	3.26087	PTPRK, PDE1B, MAPK8, CHRNB2, BRSK1, BRCA1	143	200	13528	2.83804	0.0596663	0.961182
	UP_SEQ_FEATURE	zinc finger region:C2H2-type 5	12	6.52174	ZNF623, MAZ, ZNF441, ZNF692, ZNF295, ZNF384, ZNF8, ZNF521, REST, ZNF606, ZFP161, ZNF436	184	538	19113	2.31691	0.0147698	0.961752
	GOTERM_BP_FAT	GO:0009416~response to light stimulus	5	2.71739	PTPRK, PDE1B, MAPK8, CHRNB2, BRSK1	143	138	13528	3.42759	0.0574362	0.96237
	GOTERM_BP_FAT	GO:0016569~covalent chromatin modification	5	2.71739	ENY2, KAT2B, PHF16, PAF1, SETD2	143	126	13528	3.75402	0.0436722	0.963171
	GOTERM_MF_FAT	GO:0008374~O-acyltransferase activity	3	1.63043	LCAT, ABHD5, MBOAT2	131	39	12983	7.62361	0.0579636	0.963265
	SMART	SM00360:RRM	7	3.80435	LARP4, MSI1, ELAVL2, SNRNP70, RBM10, LARP4B, TNRC6A	105	211	9079	2.86856	0.0339669	0.964988
	GOTERM_BP_FAT	GO:0030148~sphingolipid biosynthetic process	3	1.63043	SPTLC1, SPHK2, LASS1	143	31	13528	9.15497	0.0417186	0.965803
	GOTERM_BP_FAT	GO:0048534~hemopoietic or lymphoid organ development	7	3.80435	CCNB2, G6PD, RTKN2, ROGDI, DLL1, SOX6, MED1	143	260	13528	2.54696	0.0563121	0.966055
	GOTERM_BP_FAT	GO:0033554~cellular response to stress	12	6.52174	PTPRK, UHRF1, G6PD, SMC5, MAPK8, BRSK1, DYRK2, XRCC1, TNRC6A, FOXN3, RAD50, BRCA1	143	566	13528	2.00568	0.0360336	0.966345
	GOTERM_BP_FAT	GO:0016570~histone modification	5	2.71739	ENY2, KAT2B, PHF16, PAF1, SETD2	143	122	13528	3.87711	0.0395507	0.968016
	GOTERM_BP_FAT	GO:0030521~androgen receptor signaling pathway	3	1.63043	ARID1A, BRCA1, MED1	143	36	13528	7.88345	0.0546477	0.968646
	GOTERM_BP_FAT	GO:0042770~DNA damage response, signal transduction	4	2.17391	BRSK1, DYRK2, FOXN3, BRCA1	143	80	13528	4.73007	0.0518466	0.968978
	INTERPRO	IPR013087:Zinc finger, C2H2-type/integrase, DNA-binding	11	5.97826	ZNF623, MAZ, ZNF441, ZNF692, ZNF384, ZNF8, ZNF521, REST, ZNF606, ZFP161, ZNF436	164	621	16659	1.79931	0.0842746	0.969566
	GOTERM_BP_FAT	GO:0046467~membrane lipid biosynthetic process	3	1.63043	SPTLC1, SPHK2, LASS1	143	34	13528	8.34718	0.0493225	0.969979
	INTERPRO	IPR011072:HR1 rho-binding repeat	2	1.08696	PKN3, RTKN2	164	7	16659	29.0226	0.0665251	0.97013
	INTERPRO	IPR003307:eIF4-gamma/eIF5/eIF2-epsilon	2	1.08696	BZW2, EIF5	164	7	16659	29.0226	0.0665251	0.97013
	INTERPRO	IPR006630:RNA-binding protein Lupus La	2	1.08696	LARP4, LARP4B	164	7	16659	29.0226	0.0665251	0.97013
	INTERPRO	IPR003395:RecF/RecN/SMC protein, N-terminal	2	1.08696	SMC5, RAD50	164	8	16659	25.3948	0.0756626	0.970133
	INTERPRO	IPR003892:Ubiquitin system component Cue	2	1.08696	CUEDC2, TOLLIP	164	10	16659	20.3159	0.0936716	0.97014
	UP_SEQ_FEATURE	zinc finger region:CXXC-type	2	1.08696	FBXL19, TET1	184	10	19113	20.775	0.0917453	0.970334
	UP_SEQ_FEATURE	domain:KASH	2	1.08696	SYNE1, SYNE2	184	4	19113	51.9375	0.0377549	0.973155
	INTERPRO	IPR007087:Zinc finger, C2H2-type	16	8.69565	ZNF623, ZNF441, ZNF295, ZNF8, CREB5, ZNF521, REST, ATF2, MAZ, ZNF692, ZNF384, ANKZF1, RBM10, ZNF606, ZFP161, ZNF436	164	784	16659	2.07305	0.0100829	0.97316
	UP_SEQ_FEATURE	sequence variant	125	67.9348	KCNE1L, SLC6A1, IMPACT, EIF5, REST, XRCC1, HOOK2, N4BP2L2, CD44, PACSIN3, PPP1R1A, LCAT, SFRS8, SRRM1, ANKZF1, RBM10, MRPL52, SPTLC1, TMEM132B, TMEM126A, CECR2, WNK3, DLL1, C14ORF43, GCC2, FOXN3, UHRF1, IGSF1, ZNHIT2, MAPK8, ZNF436, CCDC92, MYBL2, SERPINH1, ARFGEF1, ATF2, DAGLA, C6ORF118, LAPTM5, RTKN2, C11ORF59, DYRK2, TCF4, ASXL3, ZNF623, SPHK2, MCAT, NOTCH2NL, ATAD2, ROGDI, YTHDC2, DOCK7, SLCO…	184	11992	19113	1.08275	0.0902328	0.974275
	GOTERM_BP_FAT	GO:0022618~ribonucleoprotein complex assembly	4	2.17391	SFRS8, DDX1, SNRPD2, GEMIN6	143	69	13528	5.48414	0.0358923	0.974906
	GOTERM_BP_FAT	GO:0016071~mRNA metabolic process	8	4.34783	SFRS8, DCP1A, DDX1, SRRM1, SNRPD2, SNRNP70, RBM10, GEMIN6	143	370	13528	2.04544	0.0949347	0.974962
	GOTERM_BP_FAT	GO:0006974~response to DNA damage stimulus	8	4.34783	UHRF1, SMC5, BRSK1, DYRK2, XRCC1, FOXN3, RAD50, BRCA1	143	373	13528	2.02898	0.0980153	0.975038
	UP_SEQ_FEATURE	compositionally biased region:Pro-rich	17	9.23913	ASXL3, SSBP3, APC2, SOBP, BRSK1, REST, ZC3H6, C14ORF43, FBXL19, LAPTM5, POM121, PKN3, BCORL1, SRRM1, C16ORF7, CC2D1B, SETD2	184	960	19113	1.83945	0.0222446	0.97529
	GOTERM_BP_FAT	GO:0002520~immune system development	7	3.80435	CCNB2, G6PD, RTKN2, ROGDI, DLL1, SOX6, MED1	143	276	13528	2.39931	0.0708269	0.975352
	GOTERM_MF_FAT	GO:0000166~nucleotide binding	31	16.8478	SLC27A1, EIF5, BRSK1, ACVR1B, PKN3, PAK4, SYN3, CHD2, MSI1, SNRNP70, DYRK2, RBM10, TNRC6A, DNM1L, RAB8B, KIF5B, SPHK2, PDK3, DDX1, SMC5, ATAD2, WNK3, DOCK7, ELAVL2, YTHDC2, RAD50, RAB33A, G6PD, MAPK8, TXNRD1, FARSA	131	2245	12983	1.36851	0.0546743	0.976088
	UP_SEQ_FEATURE	splice variant	85	46.1957	IMPACT, REST, C9ORF116, RTN2, FBXL19, LPHN2, HOOK2, ACVR1B, N4BP2L2, NDE1, CD44, XYLT2, GRIPAP1, PAK4, SRRM1, DPP8, RBM10, FGF1, PTPRK, SSBP3, DSN1, TMEM132B, CECR2, ARID1A, WNK3, RAD50, FOXN3, GCC2, NDUFA11, KLHDC9, KIAA0100, G6PD, LARP4, IGSF1, ZNF692, IPO5, ZNF384, EDF1, SUSD4, MAPK8, TXNRD1, PAF1, MED1, PHLDB1, TAPT1, APC2, FOXM1, USP9X, NMB, NHLRC2, BRSK1, SOX6, CCNJL, ATF2, ZBTB8OS, POM121,…	184	7458	19113	1.18388	0.0335853	0.976399
	GOTERM_BP_FAT	GO:0007178~transmembrane receptor protein serine/threonine kinase signaling pathway	4	2.17391	PTPRK, ACVR1B, USP9X, ZNF8	143	103	13528	3.67384	0.0941503	0.977209
	UP_SEQ_FEATURE	domain:Leucine-zipper	4	2.17391	CREB5, TCF4, NFIL3, ATF2	184	110	19113	3.77727	0.0889263	0.978291
	INTERPRO	IPR019786:Zinc finger, PHD-type, conserved site	4	2.17391	FBXL19, ASXL3, UHRF1, PHF16	164	93	16659	4.369	0.0631002	0.979311
	GOTERM_BP_FAT	GO:0007163~establishment or maintenance of cell polarity	3	1.63043	NDE1, DOCK7, BRSK1	143	49	13528	5.79192	0.0935114	0.979524
	UP_SEQ_FEATURE	domain:Bromo	3	1.63043	KAT2B, CECR2, ATAD2	184	28	19113	11.1295	0.0292781	0.97997
	GOTERM_BP_FAT	GO:0008380~RNA splicing	7	3.80435	SFRS8, DDX1, SRRM1, SNRPD2, SNRNP70, RBM10, GEMIN6	143	284	13528	2.33172	0.0788256	0.980916
	GOTERM_BP_FAT	GO:0008654~phospholipid biosynthetic process	4	2.17391	SPHK2, LCAT, ABHD5, MBOAT2	143	102	13528	3.70986	0.0920819	0.981085
	GOTERM_MF_FAT	GO:0008017~microtubule binding	4	2.17391	HOOK2, NDE1, KIF5B, APC2	131	72	12983	5.50594	0.0354777	0.981639
	GOTERM_BP_FAT	GO:0010629~negative regulation of gene expression	10	5.43478	PTPRK, CCDC85B, ZNF8, REST, SOX6, TCF4, TNRC6A, FOXN3, ZFP161, BRCA1	143	504	13528	1.87701	0.0836631	0.982355
	GOTERM_BP_FAT	GO:0047496~vesicle transport along microtubule	2	1.08696	NDE1, KIF5B	143	9	13528	21.0225	0.0906255	0.982613
	UP_SEQ_FEATURE	zinc finger region:PHD-type	3	1.63043	FBXL19, UHRF1, PHF16	184	52	19113	5.99279	0.0886141	0.982928
	UP_SEQ_FEATURE	domain:CUE	2	1.08696	CUEDC2, TOLLIP	184	9	19113	23.0833	0.0829608	0.98293
	GOTERM_BP_FAT	GO:0000077~DNA damage checkpoint	3	1.63043	BRSK1, FOXN3, BRCA1	143	48	13528	5.91259	0.0902934	0.984973
	UP_SEQ_FEATURE	zinc finger region:C2H2-type	3	1.63043	CREB5, ANKZF1, ATF2	184	49	19113	6.35969	0.0800403	0.98534
	GOTERM_MF_FAT	GO:0016410~N-acyltransferase activity	4	2.17391	KAT2B, LASS1, EDF1, NAT9	131	83	12983	4.77623	0.0505448	0.986499
	UP_SEQ_FEATURE	mutagenesis site	28	15.2174	CCDC85B, SOX6, BRSK1, PKN3, PPP1R1A, SRRM1, DPP8, NFIL3, TNRC6A, DNM1L, KAT2B, ATAD2, ARID1A, TET1, RAD50, BRCA1, GCC2, UHRF1, SYNE1, DOHH, BCORL1, DCP1A, PLSCR3, EDF1, MAPK8, SETD2, PCSK1N, MED1	184	2045	19113	1.42225	0.0528921	0.988549
	UP_SEQ_FEATURE	nucleotide phosphate-binding region:ATP	15	8.15217	KIF5B, PDK3, DDX1, SMC5, ATAD2, YTHDC2, WNK3, BRSK1, RAD50, ACVR1B, PKN3, PAK4, CHD2, MAPK8, DYRK2	184	962	19113	1.61967	0.0785999	0.988765
	UP_SEQ_FEATURE	compositionally biased region:Ala/Asp-rich (DA-box)	2	1.08696	SMC5, RAD50	184	8	19113	25.9688	0.0740919	0.989997
	UP_SEQ_FEATURE	zinc finger region:C2H2-type 7	9	4.8913	ZNF623, ZNF441, ZNF295, ZNF384, ZNF8, ZNF521, REST, ZNF606, ZNF436	184	451	19113	2.07289	0.0690517	0.990978
	UP_SEQ_FEATURE	domain:HTH La-type RNA-binding	2	1.08696	LARP4, LARP4B	184	7	19113	29.6786	0.0651377	0.992733
	UP_SEQ_FEATURE	zinc finger region:C2H2-type 6; atypical	2	1.08696	MAZ, ZNF295	184	7	19113	29.6786	0.0651377	0.992733
	UP_SEQ_FEATURE	topological domain:Perinuclear space	2	1.08696	SYNE1, SYNE2	184	7	19113	29.6786	0.0651377	0.992733
	UP_SEQ_FEATURE	domain:W2	2	1.08696	BZW2, EIF5	184	7	19113	29.6786	0.0651377	0.992733

## Sheet: Random Set 5
	Category	Term	Count	%	Genes	List Total	Pop Hits	Pop Total	Fold Enrichment	PValue	Benjamini
Module#1	SP_PIR_KEYWORDS	phosphoprotein	50	60.9756	RAB3GAP2, ATP5E, LSMD1, CPEB3, LEMD2, DEK, CANX, VCL, KCNQ3, DGCR8, BHLHB9, PUM1, SRPK2, PRKCI, STXBP1, IRF2BP1, ARHGEF12, KIAA1467, MARK1, BRWD1, CHRM4, IPO7, ATP5C1, CSTB, RBM39, UNC13A, CHL1, THAP4, RPL37, ATP6V1B2, MYCBP2, QSER1, SYN2, EXOC4, PEMT, LMTK2, MTMR9, SFRS11, GTF3C4, HTT, THUMPD1, MYL12B, SGTB, MAN2C1, CEP68, UBA2, MYO16, JAK1, KIAA0355, CACNA1C	82	7263	19235	1.61485	2.70902e-05	0.00451391
	GOTERM_BP_FAT	GO:0046903~secretion	8	9.7561	HTT, SYN2, STXBP1, EXOC4, PRKCI, CACNA1C, CANX, UNC13A	62	300	13528	5.81849	0.000384782	0.12282
	GOTERM_BP_FAT	GO:0032940~secretion by cell	7	8.53659	HTT, SYN2, STXBP1, EXOC4, CACNA1C, CANX, UNC13A	62	207	13528	7.37853	0.000328972	0.200738
	GOTERM_MF_FAT	GO:0046933~hydrogen ion transporting ATP synthase activity, rotational mechanism	3	3.65854	ATP5E, ATP5C1, ATP6V1B2	57	16	12983	42.7072	0.00210941	0.329077
	GOTERM_MF_FAT	GO:0046961~proton-transporting ATPase activity, rotational mechanism	3	3.65854	ATP5E, ATP5C1, ATP6V1B2	57	23	12983	29.7094	0.00436215	0.33842
	GOTERM_CC_FAT	GO:0033178~proton-transporting two-sector ATPase complex, catalytic domain	3	3.65854	ATP5E, ATP5C1, ATP6V1B2	63	18	12782	33.8148	0.00336916	0.480413
	GOTERM_MF_FAT	GO:0019829~cation-transporting ATPase activity	3	3.65854	ATP5E, ATP5C1, ATP6V1B2	57	36	12983	18.981	0.0104801	0.485073
	SP_PIR_KEYWORDS	mitochondrion	9	10.9756	ATP5E, C22ORF32, MRPS22, MRPL17, PEMT, ATP5C1, NDUFA1, ETFB, NDUFAF3	82	832	19235	2.53745	0.0236825	0.486802
	SP_PIR_KEYWORDS	cf(1)	2	2.43902	ATP5E, ATP5C1	82	5	19235	93.8293	0.0208809	0.505796
	GOTERM_CC_FAT	GO:0031980~mitochondrial lumen	4	4.87805	ATP5E, MRPS22, ATP5C1, ETFB	63	227	12782	3.57513	0.0977163	0.549741
	GOTERM_CC_FAT	GO:0005759~mitochondrial matrix	4	4.87805	ATP5E, MRPS22, ATP5C1, ETFB	63	227	12782	3.57513	0.0977163	0.549741
	KEGG_PATHWAY	hsa04810:Regulation of actin cytoskeleton	4	4.87805	CHRM4, MYL12B, ARHGEF12, VCL	26	215	5085	3.63864	0.0865904	0.557422
	GOTERM_CC_FAT	GO:0045202~synapse	5	6.09756	CHRM4, SYN2, EXOC4, CACNA1C, UNC13A	63	355	12782	2.85759	0.0932618	0.562106
	GOTERM_CC_FAT	GO:0045259~proton-transporting ATP synthase complex	2	2.43902	ATP5E, ATP5C1	63	21	12782	19.3228	0.097142	0.562219
	GOTERM_CC_FAT	GO:0031410~cytoplasmic vesicle	7	8.53659	PPIB, TMEM111, HTT, SYN2, STXBP1, ATP6V1B2, CANX	63	642	12782	2.21218	0.090044	0.564855
	GOTERM_CC_FAT	GO:0043005~neuron projection	5	6.09756	CHRM4, HTT, EXOC4, CACNA1C, MYCBP2	63	342	12782	2.96621	0.084009	0.573082
	GOTERM_CC_FAT	GO:0031975~envelope	7	8.53659	ATP5E, IPO7, MRPL17, LEMD2, ATP5C1, NDUFA1, NDUFAF3	63	622	12782	2.28332	0.0800853	0.573574
	GOTERM_CC_FAT	GO:0005753~mitochondrial proton-transporting ATP synthase complex	2	2.43902	ATP5E, ATP5C1	63	19	12782	21.3567	0.0883055	0.574319
	SP_PIR_KEYWORDS	epilepsy	3	3.65854	KCNQ3, STXBP1, CSTB	82	52	19235	13.5331	0.0202704	0.574711
	KEGG_PATHWAY	hsa04510:Focal adhesion	4	4.87805	CCND2, MYL12B, LAMC1, VCL	26	201	5085	3.89208	0.0739137	0.57847
	KEGG_PATHWAY	hsa05016:Huntington's disease	4	4.87805	ATP5E, HTT, ATP5C1, NDUFA1	26	180	5085	4.34615	0.0566715	0.583184
	GOTERM_CC_FAT	GO:0031967~organelle envelope	7	8.53659	ATP5E, IPO7, MRPL17, LEMD2, ATP5C1, NDUFA1, NDUFAF3	63	620	12782	2.29068	0.0791259	0.588701
	GOTERM_CC_FAT	GO:0005739~mitochondrion	10	12.1951	ATP5E, C22ORF32, MRPS22, MRPL17, STXBP1, PEMT, ATP5C1, NDUFA1, ETFB, NDUFAF3	63	1087	12782	1.8665	0.0776246	0.602319
	GOTERM_CC_FAT	GO:0042470~melanosome	3	3.65854	PPIB, ATP6V1B2, CANX	63	89	12782	6.83895	0.0692962	0.604971
	GOTERM_CC_FAT	GO:0048770~pigment granule	3	3.65854	PPIB, ATP6V1B2, CANX	63	89	12782	6.83895	0.0692962	0.604971
	GOTERM_CC_FAT	GO:0000267~cell fraction	10	12.1951	RAB3GAP2, CHRM4, CYP46A1, HTT, IPO7, MYO16, PEMT, RAPGEF3, CACNA1C, RTEL1	63	1083	12782	1.8734	0.0762281	0.61764
	GOTERM_CC_FAT	GO:0044429~mitochondrial part	7	8.53659	ATP5E, MRPS22, MRPL17, ATP5C1, NDUFA1, ETFB, NDUFAF3	63	595	12782	2.38693	0.0676966	0.621426
	SP_PIR_KEYWORDS	Hydrogen ion transport	3	3.65854	ATP5E, ATP5C1, ATP6V1B2	82	48	19235	14.6608	0.017431	0.624269
	SP_PIR_KEYWORDS	acetylation	20	24.3902	ATP5E, MRPS22, THUMPD1, RPL37, MYL12B, DEK, IRF2BP1, CANX, MYCBP2, VCL, SACM1L, IPO7, GNB1, UBA2, CSTB, EXOC4, ATP5C1, RBM39, ETFB, GTF3C4	82	2635	19235	1.78044	0.0119882	0.63471
	SP_PIR_KEYWORDS	atp synthesis	2	2.43902	ATP5E, ATP5C1	82	13	19235	36.0882	0.0533981	0.63878
	KEGG_PATHWAY	hsa05010:Alzheimer's disease	4	4.87805	ATP5E, ATP5C1, CACNA1C, NDUFA1	26	163	5085	4.79943	0.0443625	0.639756
	GOTERM_CC_FAT	GO:0005856~cytoskeleton	12	14.6341	CHRM4, CEP68, MYO16, EXOC4, JAK1, MYL12B, RBM39, CACNA1C, SLC30A9, MARK1, VCL, MYCBP2	63	1381	12782	1.76297	0.0664588	0.641656
	SP_PIR_KEYWORDS	mitochondrion inner membrane	4	4.87805	ATP5E, ATP5C1, NDUFA1, NDUFAF3	82	193	19235	4.86162	0.0480254	0.642065
	GOTERM_CC_FAT	GO:0043198~dendritic shaft	2	2.43902	EXOC4, CACNA1C	63	14	12782	28.9841	0.0658404	0.667488
	SP_PIR_KEYWORDS	transport	13	15.8537	ATP5E, MFSD3, STXBP1, ATP6V1B2, NDUFA1, KCNQ3, AP3M2, IPO7, EXOC4, ATP5C1, CACNA1C, SLC30A9, ETFB	82	1670	19235	1.82602	0.0463455	0.677648
	GOTERM_CC_FAT	GO:0045261~proton-transporting ATP synthase complex, catalytic core F(1)	2	2.43902	ATP5E, ATP5C1	63	6	12782	67.6296	0.0287583	0.677671
	KEGG_PATHWAY	hsa00190:Oxidative phosphorylation	4	4.87805	ATP5E, ATP5C1, ATP6V1B2, NDUFA1	26	130	5085	6.01775	0.0249058	0.678562
	GOTERM_CC_FAT	GO:0043228~non-membrane-bounded organelle	19	23.1707	SRPK2, MRPS22, RPL37, MYL12B, MARK1, VCL, MYCBP2, CHRM4, DGCR8, CEP68, MRPL17, CSTB, EXOC4, MYO16, JAK1, RBM39, CACNA1C, SLC30A9, SFRS11	63	2596	12782	1.48493	0.064503	0.691473
	GOTERM_CC_FAT	GO:0043232~intracellular non-membrane-bounded organelle	19	23.1707	SRPK2, MRPS22, RPL37, MYL12B, MARK1, VCL, MYCBP2, CHRM4, DGCR8, CEP68, MRPL17, CSTB, EXOC4, MYO16, JAK1, RBM39, CACNA1C, SLC30A9, SFRS11	63	2596	12782	1.48493	0.064503	0.691473
	GOTERM_CC_FAT	GO:0000275~mitochondrial proton-transporting ATP synthase complex, catalytic core F(1)	2	2.43902	ATP5E, ATP5C1	63	5	12782	81.1556	0.0240224	0.692509
	GOTERM_CC_FAT	GO:0005743~mitochondrial inner membrane	5	6.09756	ATP5E, MRPL17, ATP5C1, NDUFA1, NDUFAF3	63	306	12782	3.31518	0.060953	0.704788
	GOTERM_CC_FAT	GO:0016023~cytoplasmic membrane-bounded vesicle	7	8.53659	PPIB, TMEM111, HTT, SYN2, STXBP1, ATP6V1B2, CANX	63	550	12782	2.58222	0.0497519	0.7099
	GOTERM_CC_FAT	GO:0031988~membrane-bounded vesicle	7	8.53659	PPIB, TMEM111, HTT, SYN2, STXBP1, ATP6V1B2, CANX	63	568	12782	2.50039	0.0565259	0.714707
	GOTERM_CC_FAT	GO:0014069~postsynaptic density	3	3.65854	CHRM4, EXOC4, CACNA1C	63	71	12782	8.57277	0.0464557	0.732424
	SP_PIR_KEYWORDS	rna-binding	6	7.31707	DGCR8, CPEB3, PUM1, RPL37, RBM39, SFRS11	82	540	19235	2.60637	0.0774909	0.739978
	GOTERM_CC_FAT	GO:0042383~sarcolemma	3	3.65854	CHRM4, PEMT, CACNA1C	63	67	12782	9.08458	0.0418429	0.748934
	GOTERM_CC_FAT	GO:0019866~organelle inner membrane	6	7.31707	ATP5E, MRPL17, LEMD2, ATP5C1, NDUFA1, NDUFAF3	63	329	12782	3.7001	0.0214472	0.753897
	SP_PIR_KEYWORDS	ion transport	6	7.31707	ATP5E, KCNQ3, ATP5C1, ATP6V1B2, CACNA1C, SLC30A9	82	578	19235	2.43502	0.0966687	0.757038
	SP_PIR_KEYWORDS	heme	3	3.65854	CYP46A1, THAP4, DGCR8	82	121	19235	5.81586	0.0923129	0.770176
	GOTERM_BP_FAT	GO:0006887~exocytosis	4	4.87805	STXBP1, EXOC4, CACNA1C, UNC13A	62	115	13528	7.58934	0.0150658	0.771641
	GOTERM_MF_FAT	GO:0015405~P-P-bond-hydrolysis-driven transmembrane transporter activity	3	3.65854	ATP5E, ATP5C1, ATP6V1B2	57	122	12983	5.60095	0.0972327	0.800327
	GOTERM_MF_FAT	GO:0015399~primary active transmembrane transporter activity	3	3.65854	ATP5E, ATP5C1, ATP6V1B2	57	122	12983	5.60095	0.0972327	0.800327
	GOTERM_BP_FAT	GO:0016192~vesicle-mediated transport	8	9.7561	AP3M2, HTT, STXBP1, EXOC4, PUM1, PRKCI, CACNA1C, UNC13A	62	576	13528	3.03047	0.0145793	0.811174
	GOTERM_BP_FAT	GO:0034330~cell junction organization	3	3.65854	PRKCI, LAMC1, VCL	62	57	13528	11.4839	0.0272338	0.819027
	GOTERM_BP_FAT	GO:0006754~ATP biosynthetic process	3	3.65854	ATP5E, ATP5C1, ATP6V1B2	62	89	13528	7.35484	0.0610042	0.819965
	GOTERM_BP_FAT	GO:0044271~nitrogen compound biosynthetic process	5	6.09756	ATP5E, NMNAT2, HTT, ATP5C1, ATP6V1B2	62	325	13528	3.35682	0.0586978	0.820294
	GOTERM_BP_FAT	GO:0045184~establishment of protein localization	8	9.7561	RAB3GAP2, AP3M2, HTT, IPO7, STXBP1, EXOC4, PRKCI, CANX	62	769	13528	2.26989	0.0568317	0.823144
	GOTERM_MF_FAT	GO:0030695~GTPase regulator activity	5	6.09756	RAB3GAP2, CHRM4, IPO7, RAPGEF3, ARHGEF12	57	404	12983	2.81896	0.0961382	0.823903
	GOTERM_BP_FAT	GO:0006818~hydrogen transport	3	3.65854	ATP5E, ATP5C1, ATP6V1B2	62	63	13528	10.3902	0.0327588	0.825319
	GOTERM_BP_FAT	GO:0034220~ion transmembrane transport	3	3.65854	ATP5E, ATP5C1, ATP6V1B2	62	49	13528	13.3588	0.0205324	0.828986
	GOTERM_BP_FAT	GO:0015992~proton transport	3	3.65854	ATP5E, ATP5C1, ATP6V1B2	62	61	13528	10.7308	0.0308716	0.83129
	GOTERM_BP_FAT	GO:0070727~cellular macromolecule localization	6	7.31707	RAB3GAP2, AP3M2, HTT, IPO7, EXOC4, PRKCI	62	414	13528	3.16223	0.0384822	0.831631
	GOTERM_BP_FAT	GO:0034654~nucleobase, nucleoside, nucleotide and nucleic acid biosynthetic process	4	4.87805	ATP5E, NMNAT2, ATP5C1, ATP6V1B2	62	193	13528	4.52215	0.0563523	0.833945
	GOTERM_BP_FAT	GO:0034404~nucleobase, nucleoside and nucleotide biosynthetic process	4	4.87805	ATP5E, NMNAT2, ATP5C1, ATP6V1B2	62	193	13528	4.52215	0.0563523	0.833945
	GOTERM_MF_FAT	GO:0016820~hydrolase activity, acting on acid anhydrides, catalyzing transmembrane movement of substances	3	3.65854	ATP5E, ATP5C1, ATP6V1B2	57	111	12983	6.156	0.0828299	0.837277
	GOTERM_BP_FAT	GO:0046907~intracellular transport	7	8.53659	RAB3GAP2, AP3M2, HTT, IPO7, EXOC4, PUM1, PRKCI	62	657	13528	2.32474	0.07473	0.838605
	GOTERM_BP_FAT	GO:0009142~nucleoside triphosphate biosynthetic process	3	3.65854	ATP5E, ATP5C1, ATP6V1B2	62	102	13528	6.41746	0.0773502	0.839181
	GOTERM_BP_FAT	GO:0016310~phosphorylation	9	10.9756	SRPK2, ATP5E, LMTK2, PRKCI, ATP5C1, JAK1, ATP6V1B2, NDUFA1, MARK1	62	800	13528	2.45468	0.0264838	0.839242
	GOTERM_MF_FAT	GO:0000166~nucleotide binding	15	18.2927	SRPK2, NMNAT2, CPEB3, PRKCI, MARK1, UBA2, SYN2, MYO16, LMTK2, JAK1, RBM39, RAPGEF3, SLC30A9, SFRS11, RTEL1	57	2245	12983	1.52186	0.0922149	0.83935
	GOTERM_BP_FAT	GO:0055085~transmembrane transport	7	8.53659	ATP5E, KCNQ3, MFSD3, ATP5C1, ATP6V1B2, CACNA1C, SLC30A9	62	569	13528	2.68428	0.042473	0.842333
	GOTERM_BP_FAT	GO:0009145~purine nucleoside triphosphate biosynthetic process	3	3.65854	ATP5E, ATP5C1, ATP6V1B2	62	99	13528	6.61193	0.073464	0.84367
	GOTERM_BP_FAT	GO:0009201~ribonucleoside triphosphate biosynthetic process	3	3.65854	ATP5E, ATP5C1, ATP6V1B2	62	99	13528	6.61193	0.073464	0.84367
	GOTERM_BP_FAT	GO:0034613~cellular protein localization	6	7.31707	RAB3GAP2, AP3M2, HTT, IPO7, EXOC4, PRKCI	62	411	13528	3.18531	0.0374791	0.844036
	GOTERM_BP_FAT	GO:0046034~ATP metabolic process	3	3.65854	ATP5E, ATP5C1, ATP6V1B2	62	105	13528	6.2341	0.0813003	0.844759
	GOTERM_BP_FAT	GO:0003001~generation of a signal involved in cell-cell signaling	3	3.65854	HTT, SYN2, CACNA1C	62	85	13528	7.70095	0.0562479	0.847005
	GOTERM_BP_FAT	GO:0006796~phosphate metabolic process	11	13.4146	SRPK2, ATP5E, LMTK2, PRKCI, ATP5C1, JAK1, ATP6V1B2, MTMR9, NDUFA1, MARK1, SACM1L	62	973	13528	2.46673	0.0111136	0.850832
	GOTERM_BP_FAT	GO:0006793~phosphorus metabolic process	11	13.4146	SRPK2, ATP5E, LMTK2, PRKCI, ATP5C1, JAK1, ATP6V1B2, MTMR9, NDUFA1, MARK1, SACM1L	62	973	13528	2.46673	0.0111136	0.850832
	GOTERM_BP_FAT	GO:0006605~protein targeting	4	4.87805	HTT, IPO7, EXOC4, PRKCI	62	215	13528	4.05941	0.0728736	0.85169
	GOTERM_BP_FAT	GO:0015031~protein transport	8	9.7561	RAB3GAP2, AP3M2, HTT, IPO7, STXBP1, EXOC4, PRKCI, CANX	62	762	13528	2.29075	0.0546041	0.85221
	GOTERM_BP_FAT	GO:0015985~energy coupled proton transport, down electrochemical gradient	3	3.65854	ATP5E, ATP5C1, ATP6V1B2	62	40	13528	16.3645	0.0139752	0.85293
	GOTERM_BP_FAT	GO:0015986~ATP synthesis coupled proton transport	3	3.65854	ATP5E, ATP5C1, ATP6V1B2	62	40	13528	16.3645	0.0139752	0.85293
	GOTERM_BP_FAT	GO:0006091~generation of precursor metabolites and energy	5	6.09756	ATP5E, ATP5C1, ATP6V1B2, NDUFA1, ETFB	62	313	13528	3.48552	0.0524792	0.855159
	GOTERM_MF_FAT	GO:0042625~ATPase activity, coupled to transmembrane movement of ions	3	3.65854	ATP5E, ATP5C1, ATP6V1B2	57	74	12983	9.234	0.0404981	0.858204
	GOTERM_BP_FAT	GO:0009206~purine ribonucleoside triphosphate biosynthetic process	3	3.65854	ATP5E, ATP5C1, ATP6V1B2	62	98	13528	6.67939	0.0721833	0.859473
	GOTERM_CC_FAT	GO:0016469~proton-transporting two-sector ATPase complex	3	3.65854	ATP5E, ATP5C1, ATP6V1B2	63	45	12782	13.5259	0.0200479	0.85976
	GOTERM_BP_FAT	GO:0007213~muscarinic acetylcholine receptor signaling pathway	2	2.43902	CHRM4, GNB1	62	11	13528	39.6716	0.0485151	0.863603
	GOTERM_BP_FAT	GO:0009165~nucleotide biosynthetic process	4	4.87805	ATP5E, NMNAT2, ATP5C1, ATP6V1B2	62	186	13528	4.69233	0.0515223	0.864836
	GOTERM_MF_FAT	GO:0043492~ATPase activity, coupled to movement of substances	3	3.65854	ATP5E, ATP5C1, ATP6V1B2	57	110	12983	6.21196	0.0815562	0.865996
	GOTERM_BP_FAT	GO:0006886~intracellular protein transport	6	7.31707	RAB3GAP2, AP3M2, HTT, IPO7, EXOC4, PRKCI	62	374	13528	3.50043	0.0264381	0.868322
	GOTERM_BP_FAT	GO:0009199~ribonucleoside triphosphate metabolic process	3	3.65854	ATP5E, ATP5C1, ATP6V1B2	62	118	13528	5.54729	0.0991013	0.883942
	GOTERM_BP_FAT	GO:0009205~purine ribonucleoside triphosphate metabolic process	3	3.65854	ATP5E, ATP5C1, ATP6V1B2	62	117	13528	5.59471	0.0976951	0.887834
	GOTERM_BP_FAT	GO:0009152~purine ribonucleotide biosynthetic process	3	3.65854	ATP5E, ATP5C1, ATP6V1B2	62	117	13528	5.59471	0.0976951	0.887834
	GOTERM_BP_FAT	GO:0006119~oxidative phosphorylation	4	4.87805	ATP5E, ATP5C1, ATP6V1B2, NDUFA1	62	98	13528	8.90586	0.00979385	0.892918
	GOTERM_MF_FAT	GO:0015078~hydrogen ion transmembrane transporter activity	3	3.65854	ATP5E, ATP5C1, ATP6V1B2	57	90	12983	7.5924	0.0575013	0.893386
	GOTERM_MF_FAT	GO:0042626~ATPase activity, coupled to transmembrane movement of substances	3	3.65854	ATP5E, ATP5C1, ATP6V1B2	57	109	12983	6.26895	0.0802887	0.895626
	GOTERM_MF_FAT	GO:0015077~monovalent inorganic cation transmembrane transporter activity	3	3.65854	ATP5E, ATP5C1, ATP6V1B2	57	104	12983	6.57034	0.0740482	0.911379
	UP_SEQ_FEATURE	metal ion-binding site:Iron (heme axial ligand)	3	3.65854	CYP46A1, THAP4, DGCR8	82	98	19113	7.13527	0.0649488	0.999595
	UP_SEQ_FEATURE	compositionally biased region:Poly-Pro	5	6.09756	CYP46A1, HTT, SYN2, LMTK2, KIAA0355	82	413	19113	2.82186	0.0983026	0.99988
	UP_SEQ_FEATURE	compositionally biased region:Poly-Ser	6	7.31707	BRWD1, LSMD1, CEP68, SYN2, LEMD2, KIAA0355	82	475	19113	2.94424	0.0511702	0.999895
	UP_SEQ_FEATURE	compositionally biased region:Gln-rich	4	4.87805	QSER1, CPEB3, PUM1, SGTB	82	151	19113	6.17445	0.026352	0.99991
Module#2	SP_PIR_KEYWORDS	cytoplasm	30	35.2941	C17ORF37, RAB3GAP2, LSMD1, NIT2, RPS3AP47, HCFC2, NMRAL1, PSMB3, PSMB2, PUM1, DYRK4, RPS27A, DTX4, SRPK2, NMNAT2, HTT, GMEB2, PRKCI, STXBP1, ARHGEF12, GABARAP, ARL3, UBL5, MIB1, IPO7, CEP68, CSTB, NUTF2, GBP4, UBXN6	85	3332	19235	2.03746	0.000107914	0.0169068
	SP_PIR_KEYWORDS	acetylation	25	29.4118	ATP5E, HAX1, RPS3AP47, RPL37, CANX, MYCBP2, C3ORF63, RPS29, PSMB3, PSMB2, MRPL39, RPS27A, ETFB, THUMPD1, S100A10, H2AFJ, ANXA5, SF3A1, HDAC1, IPO7, CSTB, NUTF2, SNRPC, GBP4, RAB10	85	2635	19235	2.147	0.000272186	0.0212761
	SP_PIR_KEYWORDS	ribosomal protein	6	7.05882	RPS29, MRPL17, RPS3AP47, RPL37, MRPL39, RPS27A	85	188	19235	7.22215	0.00139877	0.0537895
	SP_PIR_KEYWORDS	ribonucleoprotein	7	8.23529	RPS29, MRPL17, RPS3AP47, RPL37, MRPL39, SNRPC, RPS27A	85	279	19235	5.67763	0.0013927	0.0707709
	SP_PIR_KEYWORDS	ribosome	4	4.70588	RPS29, RPS3AP47, RPL37, RPS27A	85	73	19235	12.3997	0.00400979	0.119235
	SP_PIR_KEYWORDS	phosphoprotein	44	51.7647	RAB3GAP2, ATP5E, LSMD1, NIT2, CLDN5, RPS3AP47, RPL37, HCFC2, CANX, MYCBP2, QSER1, C3ORF63, PIK3C3, LMTK2, PUM1, DYRK4, RPS27A, AUP1, DTX4, SRPK2, HTT, GMEB2, TMEM9, THUMPD1, STXBP1, PRKCI, S100A10, TM2D3, H2AFJ, ANXA5, ARHGEF12, SF3A1, SGTB, KIAA1467, ARL3, HDAC1, IPO7, CEP68, CSTB, JAK1, SNRPC, CACNA1C, UBXN6, CHL1	85	7263	19235	1.37091	0.00819233	0.194764
	KEGG_PATHWAY	hsa03010:Ribosome	4	4.70588	RPS29, RPS3AP47, RPL37, RPS27A	24	87	5085	9.74138	0.00668978	0.219916
	GOTERM_CC_FAT	GO:0022626~cytosolic ribosome	4	4.70588	RPS29, RPS3AP47, RPL37, RPS27A	61	81	12782	10.3477	0.00647152	0.309318
	BIOCARTA	h_HuntingtonPathway:Inhibition of Huntington's disease neurodegeneration by histone deacetylase inhibitors	2	2.35294	HDAC1, HTT	7	4	1437	102.643	0.0166144	0.319781
	GOTERM_CC_FAT	GO:0030529~ribonucleoprotein complex	8	9.41176	RPS29, MRPL17, RPS3AP47, RPL37, MRPL39, SNRPC, SF3A1, RPS27A	61	515	12782	3.25501	0.0100783	0.351461
	GOTERM_CC_FAT	GO:0044445~cytosolic part	5	5.88235	RPS29, RPS3AP47, PIK3C3, RPL37, RPS27A	61	152	12782	6.8928	0.00559414	0.380995
	GOTERM_CC_FAT	GO:0022627~cytosolic small ribosomal subunit	3	3.52941	RPS29, RPS3AP47, RPS27A	61	40	12782	15.7156	0.015074	0.405155
	SP_PIR_KEYWORDS	nucleus	28	32.9412	ZNF517, HAX1, LSMD1, RPS3AP47, ZNF511, HCFC2, NDUFAF3, MYCBP2, NMRAL1, PSMB3, PSMB2, SLC30A9, RPS27A, ZBTB48, SRPK2, HTT, GMEB2, PRKCI, ZBTB41, H2AFJ, SF3A1, ZNF549, ARL3, HDAC1, IPO7, CSTB, SNRPC, UBXN6	85	4283	19235	1.47939	0.0234844	0.41515
	GOTERM_CC_FAT	GO:0005840~ribosome	6	7.05882	RPS29, MRPL17, RPS3AP47, RPL37, MRPL39, RPS27A	61	215	12782	5.84766	0.00331319	0.433056
	GOTERM_CC_FAT	GO:0043232~intracellular non-membrane-bounded organelle	20	23.5294	SRPK2, HAX1, RPS3AP47, RPL37, H2AFJ, SF3A1, GABARAP, ARL3, MYCBP2, HDAC1, RPS29, CEP68, MRPL17, CSTB, JAK1, MRPL39, UBXN6, CACNA1C, SLC30A9, RPS27A	61	2596	12782	1.61434	0.0253439	0.465859
	GOTERM_CC_FAT	GO:0043228~non-membrane-bounded organelle	20	23.5294	SRPK2, HAX1, RPS3AP47, RPL37, H2AFJ, SF3A1, GABARAP, ARL3, MYCBP2, HDAC1, RPS29, CEP68, MRPL17, CSTB, JAK1, MRPL39, UBXN6, CACNA1C, SLC30A9, RPS27A	61	2596	12782	1.61434	0.0253439	0.465859
	GOTERM_CC_FAT	GO:0033279~ribosomal subunit	4	4.70588	RPS29, RPS3AP47, RPL37, RPS27A	61	128	12782	6.54816	0.0221813	0.47233
	GOTERM_CC_FAT	GO:0015935~small ribosomal subunit	3	3.52941	RPS29, RPS3AP47, RPS27A	61	63	12782	9.97814	0.0352417	0.535542
	KEGG_PATHWAY	hsa05016:Huntington's disease	4	4.70588	ATP5E, HDAC1, HTT, UQCRQ	24	180	5085	4.70833	0.045921	0.580907
	SP_PIR_KEYWORDS	ubl conjugation	7	8.23529	MIB1, HDAC1, HTT, SYT11, H2AFJ, UQCRQ, RPS27A	85	588	19235	2.69398	0.0436512	0.585836
	SP_PIR_KEYWORDS	protein biosynthesis	4	4.70588	RPS29, RPS3AP47, RPL37, RPS27A	85	188	19235	4.81477	0.0492468	0.587933
	GOTERM_BP_FAT	GO:0031396~regulation of protein ubiquitination	3	3.52941	PSMB3, PSMB2, RPS27A	59	100	13528	6.87864	0.0684775	0.629569
	GOTERM_BP_FAT	GO:0034504~protein localization in nucleus	3	3.52941	HTT, IPO7, NUTF2	59	94	13528	7.31771	0.0614496	0.632742
	GOTERM_BP_FAT	GO:0043161~proteasomal ubiquitin-dependent protein catabolic process	3	3.52941	PSMB3, PSMB2, RPS27A	59	102	13528	6.74377	0.070877	0.634441
	GOTERM_BP_FAT	GO:0010498~proteasomal protein catabolic process	3	3.52941	PSMB3, PSMB2, RPS27A	59	102	13528	6.74377	0.070877	0.634441
	GOTERM_BP_FAT	GO:0031397~negative regulation of protein ubiquitination	3	3.52941	PSMB3, PSMB2, RPS27A	59	74	13528	9.29546	0.0400755	0.634976
	GOTERM_BP_FAT	GO:0043066~negative regulation of apoptosis	5	5.88235	HDAC1, HTT, PRKCI, ANXA5, RPS27A	59	354	13528	3.23853	0.0649601	0.635464
	GOTERM_BP_FAT	GO:0060548~negative regulation of cell death	5	5.88235	HDAC1, HTT, PRKCI, ANXA5, RPS27A	59	360	13528	3.18456	0.0682202	0.636592
	GOTERM_BP_FAT	GO:0032940~secretion by cell	4	4.70588	HTT, STXBP1, CACNA1C, CANX	59	207	13528	4.43069	0.059027	0.636842
	GOTERM_BP_FAT	GO:0065003~macromolecular complex assembly	7	8.23529	SRPK2, IPO7, H2AFJ, SNRPC, ANXA5, SF3A1, NDUFAF3	59	665	13528	2.41356	0.0643245	0.640806
	GOTERM_BP_FAT	GO:0030163~protein catabolic process	8	9.41176	MIB1, PSMB3, PSMB2, UBXN6, RPS27A, AUP1, MYCBP2, UBL5	59	622	13528	2.94904	0.01652	0.64161
	GOTERM_BP_FAT	GO:0046907~intracellular transport	7	8.23529	RAB3GAP2, HTT, IPO7, PUM1, PRKCI, NUTF2, GABARAP	59	657	13528	2.44295	0.0613738	0.641828
	GOTERM_BP_FAT	GO:0043069~negative regulation of programmed cell death	5	5.88235	HDAC1, HTT, PRKCI, ANXA5, RPS27A	59	359	13528	3.19343	0.067671	0.642166
	GOTERM_BP_FAT	GO:0034621~cellular macromolecular complex subunit organization	6	7.05882	SRPK2, IPO7, H2AFJ, SNRPC, SF3A1, NDUFAF3	59	357	13528	3.85358	0.0181903	0.642291
	GOTERM_BP_FAT	GO:0010941~regulation of cell death	8	9.41176	HDAC1, HTT, RPS3AP47, PRKCI, CSTB, ARHGEF12, ANXA5, RPS27A	59	815	13528	2.25068	0.0584795	0.643386
	GOTERM_BP_FAT	GO:0046903~secretion	5	5.88235	HTT, STXBP1, PRKCI, CACNA1C, CANX	59	300	13528	3.82147	0.0394948	0.644511
	GOTERM_BP_FAT	GO:0043067~regulation of programmed cell death	8	9.41176	HDAC1, HTT, RPS3AP47, PRKCI, CSTB, ARHGEF12, ANXA5, RPS27A	59	812	13528	2.259	0.0575479	0.647659
	GOTERM_MF_FAT	GO:0003735~structural constituent of ribosome	5	5.88235	RPS29, MRPL17, RPS3AP47, RPL37, RPS27A	58	168	12983	6.66205	0.00627172	0.652492
	GOTERM_BP_FAT	GO:0042981~regulation of apoptosis	8	9.41176	HDAC1, HTT, RPS3AP47, PRKCI, CSTB, ARHGEF12, ANXA5, RPS27A	59	804	13528	2.28147	0.0551099	0.652903
	GOTERM_BP_FAT	GO:0051439~regulation of ubiquitin-protein ligase activity during mitotic cell cycle	3	3.52941	PSMB3, PSMB2, RPS27A	59	71	13528	9.68823	0.0371712	0.653762
	GOTERM_BP_FAT	GO:0048666~neuron development	5	5.88235	HTT, STXBP1, PRKCI, RPS27A, MYCBP2	59	339	13528	3.38183	0.057183	0.6559
	GOTERM_BP_FAT	GO:0051438~regulation of ubiquitin-protein ligase activity	3	3.52941	PSMB3, PSMB2, RPS27A	59	78	13528	8.81877	0.0440772	0.656307
	GOTERM_BP_FAT	GO:0051351~positive regulation of ligase activity	3	3.52941	PSMB3, PSMB2, RPS27A	59	73	13528	9.4228	0.039098	0.656362
	SP_PIR_KEYWORDS	proteinase	2	2.35294	PSMB3, PSMB2	85	17	19235	26.6228	0.0717306	0.656694
	GOTERM_BP_FAT	GO:0051443~positive regulation of ubiquitin-protein ligase activity	3	3.52941	PSMB3, PSMB2, RPS27A	59	70	13528	9.82663	0.036222	0.661162
	GOTERM_BP_FAT	GO:0051170~nuclear import	3	3.52941	HTT, IPO7, NUTF2	59	88	13528	7.81664	0.0546914	0.661318
	GOTERM_BP_FAT	GO:0006412~translation	5	5.88235	RPS29, MRPL17, RPS3AP47, RPL37, RPS27A	59	331	13528	3.46357	0.0532551	0.662925
	GOTERM_BP_FAT	GO:0009057~macromolecule catabolic process	8	9.41176	MIB1, PSMB3, PSMB2, UBXN6, RPS27A, AUP1, MYCBP2, UBL5	59	781	13528	2.34866	0.0484716	0.66482
	GOTERM_BP_FAT	GO:0031398~positive regulation of protein ubiquitination	3	3.52941	PSMB3, PSMB2, RPS27A	59	84	13528	8.18886	0.0503448	0.666213
	GOTERM_BP_FAT	GO:0051340~regulation of ligase activity	3	3.52941	PSMB3, PSMB2, RPS27A	59	81	13528	8.49215	0.0471722	0.667939
	GOTERM_BP_FAT	GO:0022618~ribonucleoprotein complex assembly	3	3.52941	SRPK2, SNRPC, SF3A1	59	69	13528	9.96905	0.0352825	0.669231
	GOTERM_BP_FAT	GO:0006606~protein import into nucleus	3	3.52941	HTT, IPO7, NUTF2	59	86	13528	7.99842	0.0525018	0.669572
	GOTERM_CC_FAT	GO:0031982~vesicle	7	8.23529	MIB1, PPIB, TMEM111, HTT, SYT11, STXBP1, CANX	61	670	12782	2.18923	0.0931938	0.672158
	GOTERM_BP_FAT	GO:0045184~establishment of protein localization	9	10.5882	RAB3GAP2, HTT, IPO7, STXBP1, PRKCI, NUTF2, RAB10, CANX, GABARAP	59	769	13528	2.68348	0.016219	0.67346
	GOTERM_BP_FAT	GO:0006886~intracellular protein transport	6	7.05882	RAB3GAP2, HTT, IPO7, PRKCI, NUTF2, GABARAP	59	374	13528	3.67842	0.0217607	0.676766
	GOTERM_CC_FAT	GO:0031975~envelope	7	8.23529	ATP5E, HAX1, IPO7, MRPL17, NUTF2, UQCRQ, NDUFAF3	61	622	12782	2.35818	0.0706137	0.679671
	GOTERM_BP_FAT	GO:0044265~cellular macromolecule catabolic process	8	9.41176	MIB1, PSMB3, PSMB2, UBXN6, RPS27A, AUP1, MYCBP2, UBL5	59	725	13528	2.53008	0.0345478	0.680144
	GOTERM_CC_FAT	GO:0005839~proteasome core complex	2	2.35294	PSMB3, PSMB2	61	20	12782	20.9541	0.0898749	0.683445
	GOTERM_BP_FAT	GO:0043933~macromolecular complex subunit organization	7	8.23529	SRPK2, IPO7, H2AFJ, SNRPC, ANXA5, SF3A1, NDUFAF3	59	710	13528	2.26059	0.0824817	0.684236
	SP_PIR_KEYWORDS	threonine protease	2	2.35294	PSMB3, PSMB2	85	20	19235	22.6294	0.0838502	0.684336
	SP_PIR_KEYWORDS	mitochondrion	8	9.41176	ATP5E, C22ORF32, HAX1, MRPL17, MRPL39, UQCRQ, ETFB, NDUFAF3	85	832	19235	2.1759	0.0712045	0.68873
	SP_PIR_KEYWORDS	zinc	15	17.6471	DTX4, ZBTB48, ZNF517, GMEB2, PRKCI, ZBTB41, ZNF511, RPL37, ZNF549, MYCBP2, MIB1, RPS29, SNRPC, SLC30A9, RPS27A	85	2189	19235	1.55067	0.0919666	0.690418
	GOTERM_CC_FAT	GO:0031410~cytoplasmic vesicle	7	8.23529	MIB1, PPIB, TMEM111, HTT, SYT11, STXBP1, CANX	61	642	12782	2.28471	0.079586	0.693267
	GOTERM_MF_FAT	GO:0043167~ion binding	27	31.7647	ZNF517, ZNF511, RPL37, CANX, MYCBP2, RPS29, PIK3C3, HEG1, DYRK4, SLC30A9, RPS27A, DTX4, ZBTB48, NMNAT2, SRPK2, GMEB2, SYT11, PRKCI, ZBTB41, S100A10, ANXA5, ZNF549, ARL3, MIB1, EFHA2, SNRPC, CACNA1C	58	4241	12983	1.42509	0.0278932	0.695219
	GOTERM_BP_FAT	GO:0051437~positive regulation of ubiquitin-protein ligase activity during mitotic cell cycle	3	3.52941	PSMB3, PSMB2, RPS27A	59	68	13528	10.1157	0.0343528	0.697688
	GOTERM_BP_FAT	GO:0015031~protein transport	9	10.5882	RAB3GAP2, HTT, IPO7, STXBP1, PRKCI, NUTF2, RAB10, CANX, GABARAP	59	762	13528	2.70813	0.0154243	0.697877
	GOTERM_CC_FAT	GO:0005829~cytosol	11	12.9412	HDAC1, RPS29, RPS3AP47, PSMB2, PIK3C3, PUM1, PRKCI, RPL37, NUTF2, ARHGEF12, RPS27A	61	1330	12782	1.73305	0.089422	0.708349
	GOTERM_BP_FAT	GO:0008104~protein localization	9	10.5882	RAB3GAP2, HTT, IPO7, STXBP1, PRKCI, NUTF2, RAB10, CANX, GABARAP	59	882	13528	2.33967	0.0335351	0.709455
	GOTERM_CC_FAT	GO:0031967~organelle envelope	7	8.23529	ATP5E, HAX1, IPO7, MRPL17, NUTF2, UQCRQ, NDUFAF3	61	620	12782	2.36579	0.069751	0.709566
	GOTERM_BP_FAT	GO:0044257~cellular protein catabolic process	8	9.41176	MIB1, PSMB3, PSMB2, UBXN6, RPS27A, AUP1, MYCBP2, UBL5	59	603	13528	3.04197	0.0141411	0.71444
	GOTERM_BP_FAT	GO:0031400~negative regulation of protein modification process	3	3.52941	PSMB3, PSMB2, RPS27A	59	119	13528	5.78037	0.0923167	0.719022
	GOTERM_CC_FAT	GO:0005739~mitochondrion	10	11.7647	ATP5E, C22ORF32, HAX1, NIT2, MRPL17, STXBP1, MRPL39, UQCRQ, ETFB, NDUFAF3	61	1087	12782	1.9277	0.0656414	0.72473
	GOTERM_BP_FAT	GO:0051352~negative regulation of ligase activity	3	3.52941	PSMB3, PSMB2, RPS27A	59	67	13528	10.2666	0.0334329	0.729957
	GOTERM_BP_FAT	GO:0051444~negative regulation of ubiquitin-protein ligase activity	3	3.52941	PSMB3, PSMB2, RPS27A	59	67	13528	10.2666	0.0334329	0.729957
	GOTERM_MF_FAT	GO:0043169~cation binding	27	31.7647	ZNF517, ZNF511, RPL37, CANX, MYCBP2, RPS29, PIK3C3, HEG1, DYRK4, SLC30A9, RPS27A, DTX4, ZBTB48, NMNAT2, SRPK2, GMEB2, SYT11, PRKCI, ZBTB41, S100A10, ANXA5, ZNF549, ARL3, MIB1, EFHA2, SNRPC, CACNA1C	58	4179	12983	1.44623	0.0231686	0.730909
	GOTERM_BP_FAT	GO:0070727~cellular macromolecule localization	6	7.05882	RAB3GAP2, HTT, IPO7, PRKCI, NUTF2, GABARAP	59	414	13528	3.32302	0.0318928	0.735806
	GOTERM_BP_FAT	GO:0031145~anaphase-promoting complex-dependent proteasomal ubiquitin-dependent protein catabolic process	3	3.52941	PSMB3, PSMB2, RPS27A	59	65	13528	10.5825	0.031623	0.756804
	GOTERM_BP_FAT	GO:0051436~negative regulation of ubiquitin-protein ligase activity during mitotic cell cycle	3	3.52941	PSMB3, PSMB2, RPS27A	59	65	13528	10.5825	0.031623	0.756804
	GOTERM_BP_FAT	GO:0051603~proteolysis involved in cellular protein catabolic process	8	9.41176	MIB1, PSMB3, PSMB2, UBXN6, RPS27A, AUP1, MYCBP2, UBL5	59	600	13528	3.05718	0.0137895	0.75963
	GOTERM_BP_FAT	GO:0034613~cellular protein localization	6	7.05882	RAB3GAP2, HTT, IPO7, PRKCI, NUTF2, GABARAP	59	411	13528	3.34727	0.0310455	0.775616
	GOTERM_BP_FAT	GO:0006605~protein targeting	5	5.88235	HTT, IPO7, PRKCI, NUTF2, GABARAP	59	215	13528	5.33228	0.013483	0.812204
	GOTERM_MF_FAT	GO:0046872~metal ion binding	27	31.7647	ZNF517, ZNF511, RPL37, CANX, MYCBP2, RPS29, PIK3C3, HEG1, DYRK4, SLC30A9, RPS27A, DTX4, ZBTB48, NMNAT2, SRPK2, GMEB2, SYT11, PRKCI, ZBTB41, S100A10, ANXA5, ZNF549, ARL3, MIB1, EFHA2, SNRPC, CACNA1C	58	4140	12983	1.45986	0.0205451	0.825139
	GOTERM_BP_FAT	GO:0006916~anti-apoptosis	5	5.88235	HDAC1, HTT, PRKCI, ANXA5, RPS27A	59	206	13528	5.56525	0.0116748	0.8361
	GOTERM_BP_FAT	GO:0034622~cellular macromolecular complex assembly	6	7.05882	SRPK2, IPO7, H2AFJ, SNRPC, SF3A1, NDUFAF3	59	318	13528	4.32619	0.0115264	0.907497
	GOTERM_MF_FAT	GO:0070003~threonine-type peptidase activity	2	2.35294	PSMB3, PSMB2	58	20	12983	22.3845	0.0842987	0.948128
	GOTERM_MF_FAT	GO:0004298~threonine-type endopeptidase activity	2	2.35294	PSMB3, PSMB2	58	20	12983	22.3845	0.0842987	0.948128
	GOTERM_BP_FAT	GO:0043632~modification-dependent macromolecule catabolic process	8	9.41176	MIB1, PSMB3, PSMB2, UBXN6, RPS27A, AUP1, MYCBP2, UBL5	59	574	13528	3.19565	0.0110024	0.966877
	GOTERM_BP_FAT	GO:0019941~modification-dependent protein catabolic process	8	9.41176	MIB1, PSMB3, PSMB2, UBXN6, RPS27A, AUP1, MYCBP2, UBL5	59	574	13528	3.19565	0.0110024	0.966877
	INTERPRO	IPR001353:Proteasome, subunit alpha/beta	2	2.35294	PSMB3, PSMB2	76	19	16659	23.0734	0.0822029	0.996101
	GOTERM_BP_FAT	GO:0006414~translational elongation	4	4.70588	RPS29, RPS3AP47, RPL37, RPS27A	59	101	13528	9.08072	0.00926063	0.996757
	INTERPRO	IPR001353:Proteasome, alpha and beta subunits	2	2.35294	PSMB3, PSMB2	76	14	16659	31.3139	0.0612406	0.997823
	INTERPRO	IPR016050:Proteasome, beta-type subunit, conserved site	2	2.35294	PSMB3, PSMB2	76	12	16659	36.5329	0.052724	0.999973
Module#3	SP_PIR_KEYWORDS	phosphoprotein	115	58.3756	RAB3GAP2, CADM4, LSMD1, KANK2, ZNF828, VCL, USP54, BHLHB9, CASP8AP2, PPP1R1B, LRRC58, PIK3C3, PUM1, SRRM1, RAPGEF1, RPS27A, AUP1, DTL, H2AFJ, MARK1, KIAA1467, HIF1A, TRIM33, CSTB, ATP5C1, SNRPC, RNF20, UNC13A, SNX9, XK, ATP6V1B2, IGF2BP3, KCNA5, EPHB4, CCNG2, QSER1, PRR5, LMTK2, DYRK4, DOPEY1, SFRS11, UNC45A, DVL3, SMAD9, PHACTR4, HTT, THUMPD1, MYL12B, DVL1, MAN2C1, CADPS2, HDAC1, UBA2, GTF2F1, M…	196	7263	19235	1.55388	3.19003e-09	8.19838e-07
	SP_PIR_KEYWORDS	acetylation	51	25.8883	ATP5E, ACOX1, VCL, ZNF828, BZW2, PPP1R1B, RANBP3, SRRM1, MRPL39, RPS27A, RBBP4, ARHGEF6, MCM2, H2AFJ, IRF2BP1, ZUFSP, HAGH, EPB41L3, TRIM33, GNB1, IPO7, RRM1, ATP5C1, CSTB, SNRPC, RAB10, RNF20, SNX9, HAX1, RPS3AP47, RPL37, CCDC56, MYCBP2, C3ORF63, SF3B1, GALM, PRR5, PSMB2, EXOC4, ETFB, GTF3C4, UNC45A, MRPS22, THUMPD1, MYL12B, ANXA5, HDAC1, GTF2F1, UBA2, MYH10, RANBP10	196	2635	19235	1.89944	6.07032e-06	0.000779734
	SP_PIR_KEYWORDS	cytoplasm	56	28.4264	RAB3GAP2, LSMD1, UVRAG, VCL, BHLHB9, CASP8AP2, PPP1R1B, RANBP3, PUM1, CALN1, RPS27A, SRPK2, NMNAT2, LIMK2, DTL, INPPL1, RAB4A, TAZ, PRKCI, STXBP1, ARHGEF12, MARK1, ARL3, HAGH, EPB41L3, MIB1, BRWD1, HIF1A, IPO7, RRM1, CSTB, UNC13A, NKD2, RPS3AP47, HCFC2, IGF2BP3, IVNS1ABP, CCNG2, GALM, PSMB2, DYRK4, LIMD1, MTMR9, UNC45A, DTX4, DVL3, SMAD9, HTT, UBE4B, UBE2Q2, GABARAP, DVL1, UBL5, CDC25B, CEP68, MY…	196	3332	19235	1.64937	0.000103165	0.00879929
	SMART	SM00049:DEP	4	2.03046	DVL3, RGS7, RAPGEF3, DVL1	111	21	9079	15.5796	0.00196336	0.20072
	UP_SEQ_FEATURE	domain:DEP	4	2.03046	DVL3, RGS7, RAPGEF3, DVL1	196	18	19113	21.6701	0.000762173	0.403209
	GOTERM_CC_FAT	GO:0030529~ribonucleoprotein complex	12	6.09137	SF3B1, MRPS22, MRPL17, RPS3AP47, SRRM1, RPL37, MRPL39, SNRPC, IVNS1ABP, RPP40, MRPL34, RPS27A	130	515	12782	2.29102	0.0150579	0.414547
	SP_PIR_KEYWORDS	ribosomal protein	7	3.5533	MRPS22, MRPL17, RPS3AP47, RPL37, MRPL39, MRPL34, RPS27A	196	188	19235	3.65407	0.0124646	0.41565
	SP_PIR_KEYWORDS	exocytosis	4	2.03046	NKD2, CADPS2, EXOC4, UNC13A	196	51	19235	7.69708	0.0149574	0.42495
	GOTERM_CC_FAT	GO:0030427~site of polarized growth	4	2.03046	EXOC4, PRKCI, MYH10, DVL1	130	55	12782	7.15077	0.0179928	0.429126
	SP_PIR_KEYWORDS	nucleus	59	29.9492	LSMD1, ZNF251, CASP8AP2, BHLHB9, RANBP3, SRRM1, BHLHE41, RPS27A, RTEL1, SRPK2, RBBP4, LIMK2, DTL, PRKCI, ZNF337, MCM2, H2AFJ, IRF2BP1, ZNF549, ARL3, BRWD1, HIF1A, TRIM33, IPO7, CSTB, SNRPC, MDM4, RNF20, ZNF517, HAX1, ZNF557, RPS3AP47, HCFC2, IGF2BP3, IVNS1ABP, MYCBP2, HIC2, SF3B1, PSMB2, LIMD1, SLC30A9, SFRS11, GTF3C4, UNC45A, ZBTB48, SMAD9, HTT, ZBTB41, PHF10, ZNF668, RUFY2, HDAC1, PARP9, ZNF417…	196	4283	19235	1.35189	0.00889265	0.436681
	GOTERM_CC_FAT	GO:0005625~soluble fraction	9	4.56853	SNX9, RAB3GAP2, LIMK2, HAX1, HTT, IPO7, RAB4A, PCSK1N, RTEL1	130	313	12782	2.82718	0.0139952	0.440215
	INTERPRO	IPR000591:Pleckstrin/G-protein, interacting region	4	2.03046	DVL3, RGS7, RAPGEF3, DVL1	179	21	16659	17.7271	0.00138453	0.448856
	GOTERM_CC_FAT	GO:0031410~cytoplasmic vesicle	13	6.59898	NKD2, HTT, RAB4A, STXBP1, ATP6V1B2, DVL1, MIB1, CD93, CADPS2, TMEM111, PPIB, YIPF2, PCSK1N	130	642	12782	1.99097	0.0288074	0.452099
	GOTERM_CC_FAT	GO:0031974~membrane-enclosed lumen	30	15.2284	ATP5E, RPS3AP47, IVNS1ABP, ZNF251, SF3B1, SRRM1, MRPL39, ETFB, SFRS11, RPS27A, MRPL34, GTF3C4, SRPK2, SMAD9, RBBP4, MRPS22, MCM2, CDC25B, HAGH, HIF1A, HDAC1, PPIB, GTF2F1, ATP5C1, CSTB, MYO16, SNRPC, RNF20, RPP40, NFIB	130	1856	12782	1.58927	0.00972665	0.453139
	GOTERM_CC_FAT	GO:0005840~ribosome	7	3.5533	MRPS22, MRPL17, RPS3AP47, RPL37, MRPL39, MRPL34, RPS27A	130	215	12782	3.20122	0.0217763	0.453511
	GOTERM_CC_FAT	GO:0043233~organelle lumen	30	15.2284	ATP5E, RPS3AP47, IVNS1ABP, ZNF251, SF3B1, SRRM1, MRPL39, ETFB, SFRS11, RPS27A, MRPL34, GTF3C4, SRPK2, SMAD9, RBBP4, MRPS22, MCM2, CDC25B, HAGH, HIF1A, HDAC1, PPIB, GTF2F1, ATP5C1, CSTB, MYO16, SNRPC, RNF20, RPP40, NFIB	130	1820	12782	1.62071	0.00745178	0.459806
	GOTERM_CC_FAT	GO:0031980~mitochondrial lumen	7	3.5533	HAGH, ATP5E, MRPS22, ATP5C1, MRPL39, ETFB, MRPL34	130	227	12782	3.03199	0.0274973	0.465321
	GOTERM_CC_FAT	GO:0005759~mitochondrial matrix	7	3.5533	HAGH, ATP5E, MRPS22, ATP5C1, MRPL39, ETFB, MRPL34	130	227	12782	3.03199	0.0274973	0.465321
	GOTERM_CC_FAT	GO:0005829~cytosol	22	11.1675	SMAD9, INPPL1, ARHGEF6, RAB4A, RPS3AP47, PRKCI, RPL37, GJB6, ATP6V1B2, ARHGEF12, VCL, CDC25B, CCNB2, HDAC1, PPP1R1B, PSMB2, RRM1, PIK3C3, PUM1, MYO16, RAPGEF1, RPS27A	130	1330	12782	1.6264	0.0252428	0.468208
	SP_PIR_KEYWORDS	protein transport	11	5.58376	SNX9, CADPS2, AP3M2, IPO7, RAB4A, STXBP1, EXOC4, RANBP3, DOPEY1, RAB10, GABARAP	196	485	19235	2.2258	0.0266783	0.468349
	GOTERM_CC_FAT	GO:0019898~extrinsic to membrane	10	5.07614	EPB41L3, GNB1, INPPL1, RAB4A, STXBP1, AVEN, RGS7, JAK1, ATP6V1B2, UNC13A	130	494	12782	1.99035	0.0623531	0.470643
	SP_PIR_KEYWORDS	dna replication	5	2.53807	RBBP4, DTL, RRM1, MCM2, NFIB	196	88	19235	5.57601	0.012328	0.47144
	GOTERM_CC_FAT	GO:0043232~intracellular non-membrane-bounded organelle	41	20.8122	HAX1, RPS3AP47, RPL37, IVNS1ABP, ZNF251, MYCBP2, VCL, MRPL17, EXOC4, MRPL39, SLC30A9, SFRS11, RPS27A, MRPL34, SRPK2, RBBP4, MRPS22, INPPL1, MYL12B, MCM2, H2AFJ, GABARAP, MARK1, DVL1, CDC25B, ARL3, EPB41L3, HIF1A, CHRM4, CCNB2, HDAC1, CEP68, MYO16, CSTB, JAK1, SETD8, RNF20, RPP40, NFIB, MYH10, RANBP10	130	2596	12782	1.55287	0.00257826	0.471469
	GOTERM_CC_FAT	GO:0043228~non-membrane-bounded organelle	41	20.8122	HAX1, RPS3AP47, RPL37, IVNS1ABP, ZNF251, MYCBP2, VCL, MRPL17, EXOC4, MRPL39, SLC30A9, SFRS11, RPS27A, MRPL34, SRPK2, RBBP4, MRPS22, INPPL1, MYL12B, MCM2, H2AFJ, GABARAP, MARK1, DVL1, CDC25B, ARL3, EPB41L3, HIF1A, CHRM4, CCNB2, HDAC1, CEP68, MYO16, CSTB, JAK1, SETD8, RNF20, RPP40, NFIB, MYH10, RANBP10	130	2596	12782	1.55287	0.00257826	0.471469
	GOTERM_CC_FAT	GO:0005856~cytoskeleton	21	10.6599	HAX1, INPPL1, MYL12B, IVNS1ABP, GABARAP, MARK1, MYCBP2, VCL, DVL1, ARL3, CDC25B, EPB41L3, CCNB2, CHRM4, CEP68, EXOC4, MYO16, JAK1, SLC30A9, MYH10, RANBP10	130	1381	12782	1.49514	0.0616586	0.480545
	SP_PIR_KEYWORDS	zinc-finger	27	13.7056	ZNF517, ZNF557, RPL37, ZNF251, ZNF828, MYCBP2, HIC2, ZNF704, RPS27A, DTX4, ZBTB48, ZNF337, PRKCI, ZBTB41, PHF10, ZNF668, ZUFSP, MCM2, ZNF549, RUFY2, MIB1, TRIM33, ZNF417, MDM4, SNRPC, RNF20, UNC13A	196	1718	19235	1.54233	0.0254125	0.483945
	GOTERM_CC_FAT	GO:0070013~intracellular organelle lumen	30	15.2284	ATP5E, RPS3AP47, IVNS1ABP, ZNF251, SF3B1, SRRM1, MRPL39, ETFB, SFRS11, RPS27A, MRPL34, GTF3C4, SRPK2, SMAD9, RBBP4, MRPS22, MCM2, CDC25B, HAGH, HIF1A, HDAC1, PPIB, GTF2F1, ATP5C1, CSTB, MYO16, SNRPC, RNF20, RPP40, NFIB	130	1779	12782	1.65806	0.00542151	0.488996
	GOTERM_CC_FAT	GO:0000267~cell fraction	17	8.62944	SNX9, RAB3GAP2, MAN1A2, HAX1, LIMK2, CYP46A1, HTT, RAB4A, DVL1, CCNB2, CHRM4, IPO7, MYO16, AVEN, RAPGEF3, PCSK1N, RTEL1	130	1083	12782	1.54339	0.0785473	0.490088
	GOTERM_CC_FAT	GO:0031988~membrane-bounded vesicle	11	5.58376	NKD2, PPIB, TMEM111, CD93, HTT, RAB4A, STXBP1, YIPF2, ATP6V1B2, PCSK1N, DVL1	130	568	12782	1.90414	0.0613566	0.493382
	GOTERM_CC_FAT	GO:0033279~ribosomal subunit	5	2.53807	MRPS22, RPS3AP47, RPL37, MRPL34, RPS27A	130	128	12782	3.84075	0.0405854	0.49452
	GOTERM_CC_FAT	GO:0045261~proton-transporting ATP synthase complex, catalytic core F(1)	2	1.01523	ATP5E, ATP5C1	130	6	12782	32.7744	0.0590577	0.495125
	GOTERM_CC_FAT	GO:0005794~Golgi apparatus	15	7.61421	NMNAT2, MAN1A2, LIMK2, B3GALT1, HTT, ATP6V1B2, KCNA5, SDC4, GABARAP, ARL3, AP3M2, TMEM111, DOPEY1, RAB10, PCSK1N	130	872	12782	1.69134	0.0565686	0.495867
	GOTERM_CC_FAT	GO:0044429~mitochondrial part	12	6.09137	HAGH, ATP5E, MRPS22, MRPL17, ATP5C1, SLC25A28, MRPL39, COX5A, NDUFA1, UQCRQ, ETFB, MRPL34	130	595	12782	1.98299	0.0381373	0.496423
	SP_PIR_KEYWORDS	transport	26	13.198	ATP5E, SNX9, NKD2, MFSD3, TRPV1, XK, KCNA5, ATP6V1B2, UQCRQ, AP3M2, EXOC4, RANBP3, SLC25A28, DOPEY1, SLC30A9, ETFB, RAB4A, TMEM9, STXBP1, NDUFA1, GABARAP, CADPS2, IPO7, ATP5C1, RAB10, KCNH4	196	1670	19235	1.52789	0.0315916	0.497171
	SP_PIR_KEYWORDS	zinc	33	16.7513	ZNF517, ZNF557, RPL37, ZNF251, MYCBP2, ZNF828, HIC2, ZNF704, LIMD1, SLC30A9, RPS27A, DTX4, ZBTB48, LIMK2, CA12, PRKCI, ZNF337, ZBTB41, PHF10, ZNF668, MCM2, ZUFSP, ZNF549, RUFY2, HAGH, MIB1, MAN2C1, TRIM33, ZNF417, SNRPC, MDM4, RNF20, UNC13A	196	2189	19235	1.47946	0.0212815	0.49895
	GOTERM_CC_FAT	GO:0016580~Sin3 complex	2	1.01523	RBBP4, HDAC1	130	8	12782	24.5808	0.077964	0.499102
	GOTERM_CC_FAT	GO:0070822~Sin3-type complex	2	1.01523	RBBP4, HDAC1	130	8	12782	24.5808	0.077964	0.499102
	SP_PIR_KEYWORDS	ribonucleoprotein	8	4.06091	MRPS22, MRPL17, RPS3AP47, RPL37, MRPL39, SNRPC, MRPL34, RPS27A	196	279	19235	2.81399	0.0239236	0.499154
	GOTERM_CC_FAT	GO:0033178~proton-transporting two-sector ATPase complex, catalytic domain	3	1.52284	ATP5E, ATP5C1, ATP6V1B2	130	18	12782	16.3872	0.0139127	0.499482
	GOTERM_CC_FAT	GO:0005761~mitochondrial ribosome	3	1.52284	MRPS22, MRPL39, MRPL34	130	48	12782	6.14519	0.0844375	0.504847
	GOTERM_CC_FAT	GO:0000313~organellar ribosome	3	1.52284	MRPS22, MRPL39, MRPL34	130	48	12782	6.14519	0.0844375	0.504847
	GOTERM_CC_FAT	GO:0044431~Golgi apparatus part	7	3.5533	MAN1A2, LIMK2, TMEM111, B3GALT1, DOPEY1, PCSK1N, GABARAP	130	294	12782	2.34103	0.0772887	0.508152
	KEGG_PATHWAY	hsa05016:Huntington's disease	7	3.5533	ATP5E, HDAC1, HTT, ATP5C1, COX5A, NDUFA1, UQCRQ	67	180	5085	2.95149	0.0283782	0.508415
	GOTERM_CC_FAT	GO:0031981~nuclear lumen	22	11.1675	SRPK2, SMAD9, RBBP4, RPS3AP47, MCM2, IVNS1ABP, ZNF251, CDC25B, SF3B1, HIF1A, HDAC1, GTF2F1, CSTB, MYO16, SRRM1, SNRPC, RNF20, SFRS11, RPS27A, RPP40, GTF3C4, NFIB	130	1450	12782	1.4918	0.0560482	0.50951
	GOTERM_CC_FAT	GO:0005743~mitochondrial inner membrane	7	3.5533	ATP5E, MRPL17, ATP5C1, SLC25A28, COX5A, NDUFA1, UQCRQ	130	306	12782	2.24922	0.0895572	0.515291
	GOTERM_CC_FAT	GO:0016023~cytoplasmic membrane-bounded vesicle	11	5.58376	NKD2, PPIB, TMEM111, CD93, HTT, RAB4A, STXBP1, YIPF2, ATP6V1B2, PCSK1N, DVL1	130	550	12782	1.96646	0.0515129	0.516028
	GOTERM_CC_FAT	GO:0005739~mitochondrion	18	9.13706	ATP5E, ACOX1, HAX1, LIMK2, MRPS22, TAZ, STXBP1, COX5A, UQCRQ, NDUFA1, CCDC56, HAGH, MRPL17, ATP5C1, SLC25A28, MRPL39, ETFB, MRPL34	130	1087	12782	1.62817	0.0460835	0.517285
	GOTERM_CC_FAT	GO:0030424~axon	5	2.53807	CHRM4, HTT, MYH10, DVL1, MYCBP2	130	159	12782	3.09192	0.077264	0.520792
	GOTERM_CC_FAT	GO:0015629~actin cytoskeleton	7	3.5533	HAX1, INPPL1, MYO16, MYL12B, GABARAP, MYH10, VCL	130	269	12782	2.55859	0.0550218	0.520837
	GOTERM_CC_FAT	GO:0000275~mitochondrial proton-transporting ATP synthase complex, catalytic core F(1)	2	1.01523	ATP5E, ATP5C1	130	5	12782	39.3292	0.0494608	0.521461
	GOTERM_CC_FAT	GO:0031982~vesicle	13	6.59898	NKD2, HTT, RAB4A, STXBP1, ATP6V1B2, DVL1, MIB1, CD93, CADPS2, TMEM111, PPIB, YIPF2, PCSK1N	130	670	12782	1.90776	0.0381234	0.522176
	GOTERM_CC_FAT	GO:0016469~proton-transporting two-sector ATPase complex	3	1.52284	ATP5E, ATP5C1, ATP6V1B2	130	45	12782	6.55487	0.0755466	0.525859
	SP_PIR_KEYWORDS	cf(1)	2	1.01523	ATP5E, ATP5C1	196	5	19235	39.2551	0.0496765	0.5823
	SP_PIR_KEYWORDS	mitochondrion inner membrane	6	3.04569	ATP5E, ATP5C1, SLC25A28, COX5A, NDUFA1, UQCRQ	196	193	19235	3.05091	0.0470058	0.586803
	SP_PIR_KEYWORDS	isopeptide bond	8	4.06091	HIF1A, RBBP4, CASP8AP2, HDAC1, H2AFJ, KCNA5, UQCRQ, RPS27A	196	319	19235	2.46113	0.0443909	0.592473
	KEGG_PATHWAY	hsa00190:Oxidative phosphorylation	6	3.04569	ATP5E, ATP5C1, ATP6V1B2, COX5A, NDUFA1, UQCRQ	67	130	5085	3.50287	0.0260507	0.623431
	SP_PIR_KEYWORDS	ubl conjugation	11	5.58376	MIB1, HIF1A, RBBP4, CASP8AP2, HDAC1, HTT, H2AFJ, KCNA5, UQCRQ, RPS27A, DVL1	196	588	19235	1.83591	0.0770465	0.643088
	GOTERM_MF_FAT	GO:0015077~monovalent inorganic cation transmembrane transporter activity	5	2.53807	ATP5E, ATP5C1, ATP6V1B2, COX5A, UQCRQ	143	104	12983	4.36491	0.0272161	0.645229
	SP_PIR_KEYWORDS	Hydrogen ion transport	3	1.52284	ATP5E, ATP5C1, ATP6V1B2	196	48	19235	6.13361	0.085187	0.64658
	SP_PIR_KEYWORDS	ubl conjugation pathway	10	5.07614	MIB1, TRIM33, DTL, UBA2, UBE4B, UBE2Q2, RNF20, AUP1, MYCBP2, UBL5	196	509	19235	1.92805	0.075569	0.654532
	SP_PIR_KEYWORDS	transcription regulation	28	14.2132	ZNF517, ZNF557, ZNF251, MYCBP2, HIC2, CASP8AP2, LIMD1, BHLHE41, SLC30A9, ZBTB48, SMAD9, RBBP4, ZNF337, ZBTB41, PHF10, ZNF668, IRF2BP1, MCM2, ZNF549, BRWD1, HIF1A, HDAC1, TRIM33, BTG2, GTF2F1, ZNF417, SETD8, NFIB	196	2026	19235	1.3563	0.0847653	0.661755
	SP_PIR_KEYWORDS	cell cycle	9	4.56853	PRR5, CCNB2, RBBP4, CASP8AP2, SETD8, MCM2, CCNG2, CDC25B, ARL3	196	461	19235	1.91592	0.0975407	0.666801
	GOTERM_MF_FAT	GO:0046961~proton-transporting ATPase activity, rotational mechanism	3	1.52284	ATP5E, ATP5C1, ATP6V1B2	143	23	12983	11.8422	0.0258623	0.66947
	SP_PIR_KEYWORDS	myosin	3	1.52284	MYO16, MYL12B, MYH10	196	51	19235	5.77281	0.0944434	0.669951
	SP_PIR_KEYWORDS	repressor	9	4.56853	HIC2, RBBP4, CASP8AP2, HDAC1, TRIM33, LIMD1, SETD8, IRF2BP1, BHLHE41	196	435	19235	2.03044	0.0754231	0.673606
	KEGG_PATHWAY	hsa04810:Regulation of actin cytoskeleton	7	3.5533	CHRM4, LIMK2, ARHGEF6, MYL12B, ARHGEF12, MYH10, VCL	67	215	5085	2.47102	0.0589296	0.674906
	SP_PIR_KEYWORDS	Transcription	29	14.7208	ZNF517, ZNF557, ZNF251, MYCBP2, HIC2, CASP8AP2, LIMD1, BHLHE41, SLC30A9, GTF3C4, ZBTB48, SMAD9, RBBP4, ZNF337, ZBTB41, PHF10, ZNF668, MCM2, IRF2BP1, ZNF549, BRWD1, HIF1A, HDAC1, TRIM33, BTG2, GTF2F1, ZNF417, SETD8, NFIB	196	2071	19235	1.37421	0.0696326	0.686301
	SP_PIR_KEYWORDS	metal-binding	39	19.797	ZNF517, ZNF557, RPL37, COX5A, ZNF251, MYCBP2, ZNF828, HIC2, ZNF704, DYRK4, LIMD1, RPS27A, RTEL1, DTX4, ZBTB48, CYP46A1, LIMK2, CA12, PRKCI, ZNF337, ZBTB41, PHF10, ZNF668, MCM2, ZUFSP, ZNF549, MARK1, RUFY2, ARL3, HAGH, MIB1, MAN2C1, CADPS2, TRIM33, ZNF417, SNRPC, MDM4, RNF20, UNC13A	196	2972	19235	1.28781	0.0741727	0.688102
	GOTERM_MF_FAT	GO:0004864~phosphoprotein phosphatase inhibitor activity	3	1.52284	PHACTR4, PPP1R1B, LMTK2	143	28	12983	9.72752	0.0372976	0.689004
	GOTERM_MF_FAT	GO:0019212~phosphatase inhibitor activity	3	1.52284	PHACTR4, PPP1R1B, LMTK2	143	30	12983	9.07902	0.042321	0.704179
	KEGG_PATHWAY	hsa04530:Tight junction	5	2.53807	EPB41L3, EXOC4, PRKCI, MYL12B, MYH10	67	134	5085	2.83192	0.0952435	0.709001
	GOTERM_MF_FAT	GO:0005085~guanyl-nucleotide exchange factor activity	6	3.04569	CHRM4, ARHGEF6, RAPGEF3, ARHGEF12, RAPGEF1, RANBP10	143	152	12983	3.58382	0.0257009	0.715554
	GOTERM_MF_FAT	GO:0003735~structural constituent of ribosome	6	3.04569	MRPS22, MRPL17, RPS3AP47, RPL37, MRPL34, RPS27A	143	168	12983	3.24251	0.0372284	0.722613
	KEGG_PATHWAY	hsa05012:Parkinson's disease	5	2.53807	ATP5E, ATP5C1, COX5A, NDUFA1, UQCRQ	67	128	5085	2.96467	0.0837202	0.725833
	GOTERM_MF_FAT	GO:0043167~ion binding	59	29.9492	TRPV1, FSTL1, COX5A, ZNF251, ZNF828, CD93, PIK3C3, SLC25A28, CALN1, RPS27A, RTEL1, SRPK2, NMNAT2, MAN1A2, LIMK2, CA12, PRKCI, ZNF337, ZUFSP, MCM2, ZNF549, MARK1, ARL3, HAGH, MIB1, TRIM33, ATP5C1, SNRPC, MDM4, RNF20, KCNH4, UNC13A, ZNF517, NKD2, ZNF557, RPL37, KCNA5, MYCBP2, HIC2, ZNF704, GALC, DYRK4, HEG1, LIMD1, SLC30A9, DTX4, ZBTB48, CYP46A1, B3GALT1, ZBTB41, PHF10, MYL12B, ZNF668, ANXA5, RUFY2…	143	4241	12983	1.26306	0.0241887	0.748266
	GOTERM_MF_FAT	GO:0043169~cation binding	59	29.9492	TRPV1, FSTL1, COX5A, ZNF251, ZNF828, CD93, PIK3C3, SLC25A28, CALN1, RPS27A, RTEL1, SRPK2, NMNAT2, MAN1A2, LIMK2, CA12, PRKCI, ZNF337, ZUFSP, MCM2, ZNF549, MARK1, ARL3, HAGH, MIB1, TRIM33, ATP5C1, SNRPC, MDM4, RNF20, KCNH4, UNC13A, ZNF517, NKD2, ZNF557, RPL37, KCNA5, MYCBP2, HIC2, ZNF704, GALC, DYRK4, HEG1, LIMD1, SLC30A9, DTX4, ZBTB48, CYP46A1, B3GALT1, ZBTB41, PHF10, MYL12B, ZNF668, ANXA5, RUFY2…	143	4179	12983	1.2818	0.0179152	0.782936
	GOTERM_MF_FAT	GO:0046872~metal ion binding	58	29.4416	TRPV1, FSTL1, COX5A, ZNF251, ZNF828, CD93, PIK3C3, SLC25A28, CALN1, RPS27A, RTEL1, SRPK2, NMNAT2, MAN1A2, LIMK2, CA12, PRKCI, ZNF337, ZUFSP, MCM2, ZNF549, MARK1, ARL3, HAGH, MIB1, TRIM33, ATP5C1, SNRPC, MDM4, RNF20, KCNH4, UNC13A, ZNF517, NKD2, ZNF557, RPL37, KCNA5, MYCBP2, HIC2, ZNF704, HEG1, DYRK4, LIMD1, SLC30A9, DTX4, ZBTB48, CYP46A1, B3GALT1, ZBTB41, PHF10, MYL12B, ZNF668, ANXA5, RUFY2, MAN2…	143	4140	12983	1.27194	0.022581	0.786469
	GOTERM_MF_FAT	GO:0008270~zinc ion binding	33	16.7513	ZNF517, ZNF557, RPL37, ZNF251, MYCBP2, ZNF828, HIC2, ZNF704, LIMD1, SLC30A9, RPS27A, DTX4, ZBTB48, LIMK2, CA12, PRKCI, ZNF337, ZBTB41, PHF10, ZNF668, MCM2, ZUFSP, ZNF549, RUFY2, HAGH, MIB1, MAN2C1, TRIM33, ZNF417, SNRPC, MDM4, RNF20, UNC13A	143	2311	12983	1.29644	0.087626	0.787714
	GOTERM_MF_FAT	GO:0022890~inorganic cation transmembrane transporter activity	5	2.53807	ATP5E, ATP5C1, ATP6V1B2, COX5A, UQCRQ	143	151	12983	3.0063	0.0839552	0.789855
	GOTERM_MF_FAT	GO:0019829~cation-transporting ATPase activity	3	1.52284	ATP5E, ATP5C1, ATP6V1B2	143	36	12983	7.56585	0.0587631	0.792903
	GOTERM_MF_FAT	GO:0060589~nucleoside-triphosphatase regulator activity	9	4.56853	RAB3GAP2, PRR5, CHRM4, IPO7, ARHGEF6, RAPGEF3, ARHGEF12, RAPGEF1, RANBP10	143	413	12983	1.97848	0.0835297	0.805613
	GOTERM_MF_FAT	GO:0031267~small GTPase binding	4	2.03046	IPO7, RANBP3, DVL1, RANBP10	143	101	12983	3.59565	0.0988109	0.812608
	KEGG_PATHWAY	hsa04330:Notch signaling pathway	4	2.03046	DTX4, DVL3, HDAC1, DVL1	67	47	5085	6.45919	0.0225602	0.815217
	GOTERM_MF_FAT	GO:0017016~Ras GTPase binding	4	2.03046	IPO7, RANBP3, DVL1, RANBP10	143	91	12983	3.99078	0.0777712	0.819192
	GOTERM_MF_FAT	GO:0042393~histone binding	3	1.52284	RBBP4, IPO7, RNF20	143	44	12983	6.19024	0.0834468	0.82315
	GOTERM_MF_FAT	GO:0046914~transition metal ion binding	39	19.797	ZNF517, ZNF557, RPL37, COX5A, ZNF251, MYCBP2, ZNF828, HIC2, ZNF704, PIK3C3, SLC25A28, LIMD1, SLC30A9, RPS27A, RTEL1, DTX4, ZBTB48, CYP46A1, LIMK2, B3GALT1, CA12, PRKCI, ZNF337, ZBTB41, PHF10, ZNF668, MCM2, ZUFSP, ZNF549, RUFY2, HAGH, MIB1, MAN2C1, TRIM33, ZNF417, SNRPC, MDM4, RNF20, UNC13A	143	2785	12983	1.27139	0.0765066	0.833617
	GOTERM_MF_FAT	GO:0030695~GTPase regulator activity	9	4.56853	RAB3GAP2, PRR5, CHRM4, IPO7, ARHGEF6, RAPGEF3, ARHGEF12, RAPGEF1, RANBP10	143	404	12983	2.02255	0.0757225	0.850593
	GOTERM_MF_FAT	GO:0015078~hydrogen ion transmembrane transporter activity	5	2.53807	ATP5E, ATP5C1, ATP6V1B2, COX5A, UQCRQ	143	90	12983	5.0439	0.016983	0.854831
	GOTERM_MF_FAT	GO:0046933~hydrogen ion transporting ATP synthase activity, rotational mechanism	3	1.52284	ATP5E, ATP5C1, ATP6V1B2	143	16	12983	17.0232	0.0128927	0.888421
	GOTERM_MF_FAT	GO:0008536~Ran GTPase binding	3	1.52284	IPO7, RANBP3, RANBP10	143	12	12983	22.6976	0.00729654	0.91586
	SMART	SM00021:DAX	2	1.01523	DVL3, DVL1	111	6	9079	27.2643	0.0705474	0.937965
	GOTERM_BP_FAT	GO:0030902~hindbrain development	4	2.03046	SMAD9, MYO16, MYH10, NFIB	151	60	13528	5.97263	0.0288738	0.949367
	GOTERM_BP_FAT	GO:0044257~cellular protein catabolic process	14	7.1066	USPL1, DTL, UBE4B, UBE2Q2, UBL5, MYCBP2, MIB1, USP54, TRIM33, UBA2, PSMB2, RNF20, RPS27A, AUP1	151	603	13528	2.08002	0.0166198	0.956213
	GOTERM_BP_FAT	GO:0000398~nuclear mRNA splicing, via spliceosome	6	3.04569	SRPK2, SF3B1, GTF2F1, SRRM1, SNRPC, SFRS11	151	153	13528	3.51331	0.0277354	0.957159
	GOTERM_BP_FAT	GO:0000375~RNA splicing, via transesterification reactions	6	3.04569	SRPK2, SF3B1, GTF2F1, SRRM1, SNRPC, SFRS11	151	153	13528	3.51331	0.0277354	0.957159
	GOTERM_BP_FAT	GO:0000377~RNA splicing, via transesterification reactions with bulged adenosine as nucleophile	6	3.04569	SRPK2, SF3B1, GTF2F1, SRRM1, SNRPC, SFRS11	151	153	13528	3.51331	0.0277354	0.957159
	UP_SEQ_FEATURE	mutagenesis site	33	16.7513	NKD2, TRPV1, XK, KCNA5, IVNS1ABP, SF3B1, GALM, PUM1, DYRK4, SRRM1, RAPGEF3, RTEL1, RPS27A, UNC45A, NMNAT2, LIMK2, DTL, INPPL1, RAB4A, UBE4B, PRKCI, MYL12B, MCM2, MARK1, HIF1A, HDAC1, TRIM33, IPO7, GTF2F1, RGS7, SETD8, MDM4, PCSK1N	196	2045	19113	1.5736	0.0093209	0.957993
	GOTERM_BP_FAT	GO:0065003~macromolecular complex assembly	14	7.1066	SRPK2, TAZ, H2AFJ, KCNA5, MCM2, ANXA5, DVL1, IPO7, GTF2F1, RRM1, LAMC1, MDM4, SNRPC, GTF3C4	151	665	13528	1.88609	0.0335237	0.958519
	GOTERM_BP_FAT	GO:0019941~modification-dependent protein catabolic process	14	7.1066	USPL1, DTL, UBE4B, UBE2Q2, UBL5, MYCBP2, MIB1, USP54, TRIM33, UBA2, PSMB2, RNF20, RPS27A, AUP1	151	574	13528	2.18511	0.0114326	0.960028
	GOTERM_BP_FAT	GO:0043632~modification-dependent macromolecule catabolic process	14	7.1066	USPL1, DTL, UBE4B, UBE2Q2, UBL5, MYCBP2, MIB1, USP54, TRIM33, UBA2, PSMB2, RNF20, RPS27A, AUP1	151	574	13528	2.18511	0.0114326	0.960028
	GOTERM_BP_FAT	GO:0006119~oxidative phosphorylation	5	2.53807	ATP5E, TAZ, ATP5C1, ATP6V1B2, NDUFA1	151	98	13528	4.57089	0.0235064	0.964214
	GOTERM_BP_FAT	GO:0030163~protein catabolic process	14	7.1066	USPL1, DTL, UBE4B, UBE2Q2, UBL5, MYCBP2, MIB1, USP54, TRIM33, UBA2, PSMB2, RNF20, RPS27A, AUP1	151	622	13528	2.01648	0.0208859	0.965855
	GOTERM_BP_FAT	GO:0006887~exocytosis	6	3.04569	NKD2, CADPS2, STXBP1, EXOC4, UNC13A, MYH10	151	115	13528	4.67423	0.00907112	0.966694
	GOTERM_BP_FAT	GO:0006916~anti-apoptosis	7	3.5533	HDAC1, HTT, PRKCI, AVEN, ANXA5, RTEL1, RPS27A	151	206	13528	3.0443	0.0272579	0.967909
	GOTERM_BP_FAT	GO:0006091~generation of precursor metabolites and energy	8	4.06091	ACOX1, ATP5E, TAZ, ATP5C1, ATP6V1B2, NDUFA1, UQCRQ, ETFB	151	313	13528	2.28983	0.0597581	0.968274
	GOTERM_BP_FAT	GO:0006089~lactate metabolic process	2	1.01523	HIF1A, HTT	151	4	13528	44.7947	0.043625	0.971799
	GOTERM_BP_FAT	GO:0044265~cellular macromolecule catabolic process	14	7.1066	USPL1, DTL, UBE4B, UBE2Q2, UBL5, MYCBP2, MIB1, USP54, TRIM33, UBA2, PSMB2, RNF20, RPS27A, AUP1	151	725	13528	1.73	0.0593266	0.972817
	GOTERM_BP_FAT	GO:0051603~proteolysis involved in cellular protein catabolic process	14	7.1066	USPL1, DTL, UBE4B, UBE2Q2, UBL5, MYCBP2, MIB1, USP54, TRIM33, UBA2, PSMB2, RNF20, RPS27A, AUP1	151	600	13528	2.09042	0.0160122	0.973103
	GOTERM_BP_FAT	GO:0016192~vesicle-mediated transport	12	6.09137	NKD2, CADPS2, AP3M2, CD93, HTT, STXBP1, EXOC4, PUM1, PRKCI, DOPEY1, UNC13A, MYH10	151	576	13528	1.86645	0.0555952	0.976913
	GOTERM_BP_FAT	GO:0032446~protein modification by small protein conjugation	5	2.53807	MIB1, TRIM33, UBE4B, RNF20, RPS27A	151	132	13528	3.39354	0.0592136	0.977584
	GOTERM_BP_FAT	GO:0016567~protein ubiquitination	5	2.53807	MIB1, TRIM33, UBE4B, RNF20, RPS27A	151	119	13528	3.76426	0.043351	0.978033
	GOTERM_BP_FAT	GO:0006796~phosphate metabolic process	17	8.62944	SRPK2, ATP5E, LIMK2, INPPL1, TAZ, PRKCI, ATP6V1B2, EPHB4, NDUFA1, MARK1, CDC25B, PIK3C3, LMTK2, ATP5C1, JAK1, DYRK4, MTMR9	151	973	13528	1.56528	0.0729448	0.978847
	GOTERM_BP_FAT	GO:0006793~phosphorus metabolic process	17	8.62944	SRPK2, ATP5E, LIMK2, INPPL1, TAZ, PRKCI, ATP6V1B2, EPHB4, NDUFA1, MARK1, CDC25B, PIK3C3, LMTK2, ATP5C1, JAK1, DYRK4, MTMR9	151	973	13528	1.56528	0.0729448	0.978847
	SMART	SM00225:BTB	6	3.04569	ZBTB48, HIC2, ZBTB41, ARMC5, KCNA5, IVNS1ABP	111	179	9079	2.74166	0.0660609	0.979669
	GOTERM_BP_FAT	GO:0000904~cell morphogenesis involved in differentiation	7	3.5533	HIF1A, STXBP1, LAMC1, RPS27A, MYH10, DVL1, MYCBP2	151	244	13528	2.57019	0.0544669	0.980168
	GOTERM_BP_FAT	GO:0043933~macromolecular complex subunit organization	14	7.1066	SRPK2, TAZ, H2AFJ, KCNA5, MCM2, ANXA5, DVL1, IPO7, GTF2F1, RRM1, LAMC1, MDM4, SNRPC, GTF3C4	151	710	13528	1.76655	0.0518971	0.981299
	GOTERM_BP_FAT	GO:0015985~energy coupled proton transport, down electrochemical gradient	3	1.52284	ATP5E, ATP5C1, ATP6V1B2	151	40	13528	6.71921	0.0724586	0.981896
	GOTERM_BP_FAT	GO:0015986~ATP synthesis coupled proton transport	3	1.52284	ATP5E, ATP5C1, ATP6V1B2	151	40	13528	6.71921	0.0724586	0.981896
	GOTERM_BP_FAT	GO:0043066~negative regulation of apoptosis	8	4.06091	HDAC1, BTG2, HTT, PRKCI, AVEN, ANXA5, RTEL1, RPS27A	151	354	13528	2.02462	0.099092	0.982228
	UP_SEQ_FEATURE	zinc finger region:C2H2-type 11	7	3.5533	ZBTB48, ZNF417, ZBTB41, ZNF337, ZNF668, ZNF549, ZNF251	196	293	19113	2.32972	0.0802507	0.982495
	GOTERM_BP_FAT	GO:0008380~RNA splicing	7	3.5533	SRPK2, SF3B1, GTF2F1, SRRM1, SNRPC, IVNS1ABP, SFRS11	151	284	13528	2.20819	0.096352	0.982623
	GOTERM_BP_FAT	GO:0070727~cellular macromolecule localization	9	4.56853	SNX9, RAB3GAP2, AP3M2, HTT, IPO7, EXOC4, PRKCI, GABARAP, DVL1	151	414	13528	1.9476	0.0898168	0.982646
	GOTERM_BP_FAT	GO:0009057~macromolecule catabolic process	14	7.1066	USPL1, DTL, UBE4B, UBE2Q2, UBL5, MYCBP2, MIB1, USP54, TRIM33, UBA2, PSMB2, RNF20, RPS27A, AUP1	151	781	13528	1.60596	0.0932948	0.982796
	GOTERM_BP_FAT	GO:0034613~cellular protein localization	9	4.56853	SNX9, RAB3GAP2, AP3M2, HTT, IPO7, EXOC4, PRKCI, GABARAP, DVL1	151	411	13528	1.96181	0.0870086	0.98306
	GOTERM_BP_FAT	GO:0015031~protein transport	14	7.1066	RAB3GAP2, SNX9, HTT, RAB4A, PRKCI, STXBP1, GABARAP, AP3M2, CADPS2, IPO7, RANBP3, EXOC4, DOPEY1, RAB10	151	762	13528	1.646	0.0806431	0.983334
	UP_SEQ_FEATURE	compositionally biased region:Poly-Thr	3	1.52284	HIF1A, TRIM33, HTT	196	50	19113	5.85092	0.0923128	0.983397
	GOTERM_BP_FAT	GO:0045184~establishment of protein localization	14	7.1066	RAB3GAP2, SNX9, HTT, RAB4A, PRKCI, STXBP1, GABARAP, AP3M2, CADPS2, IPO7, RANBP3, EXOC4, DOPEY1, RAB10	151	769	13528	1.63102	0.0851679	0.984299
	UP_SEQ_FEATURE	compositionally biased region:Ala/Gly-rich	2	1.01523	AVEN, BHLHE41	196	8	19113	24.3788	0.0787779	0.986062
	INTERPRO	IPR011989:Armadillo-like helical	5	2.53807	SF3B1, IPO7, PUM1, ARMC5, UNC45A	179	128	16659	3.63543	0.0485131	0.986112
	UP_SEQ_FEATURE	zinc finger region:C2H2-type 7	9	4.56853	ZBTB48, ZNF517, ZNF557, ZNF417, ZBTB41, ZNF337, ZNF668, ZNF549, ZNF251	196	451	19113	1.94598	0.0914424	0.986808
	UP_SEQ_FEATURE	domain:MHD1	2	1.01523	CADPS2, UNC13A	196	7	19113	27.8615	0.0692788	0.98795
	BIOCARTA	h_HuntingtonPathway:Inhibition of Huntington's disease neurodegeneration by histone deacetylase inhibitors	2	1.01523	HDAC1, HTT	24	4	1437	29.9375	0.0625653	0.989139
	UP_SEQ_FEATURE	zinc finger region:C2H2-type 8	9	4.56853	ZBTB48, ZNF517, ZNF557, ZNF417, ZBTB41, ZNF337, ZNF668, ZNF549, ZNF251	196	417	19113	2.10465	0.0647702	0.989256
	UP_SEQ_FEATURE	repeat:ANK 4	5	2.53807	MIB1, TRPV1, ANKRD34C, MYO16, KANK2	196	158	19113	3.08593	0.0784912	0.990065
	INTERPRO	IPR001158:DIX	2	1.01523	DVL3, DVL1	179	6	16659	31.0223	0.0624303	0.990147
	INTERPRO	IPR014770:Munc13 homology 1	2	1.01523	CADPS2, UNC13A	179	7	16659	26.5906	0.0724518	0.990148
	INTERPRO	IPR010439:Protein of unknown function DUF1041	2	1.01523	CADPS2, UNC13A	179	7	16659	26.5906	0.0724518	0.990148
	INTERPRO	IPR018629:Membrane transport protein XK-like	2	1.01523	XKR4, XK	179	8	16659	23.2668	0.0823667	0.990149
	UP_SEQ_FEATURE	domain:DIX	2	1.01523	DVL3, DVL1	196	6	19113	32.5051	0.0596822	0.990235
	GOTERM_BP_FAT	GO:0032940~secretion by cell	8	4.06091	NKD2, CADPS2, HTT, STXBP1, EXOC4, UNC13A, MYH10, DVL1	151	207	13528	3.46239	0.00829072	0.990554
	INTERPRO	IPR000210:BTB/POZ-like	6	3.04569	ZBTB48, HIC2, ZBTB41, ARMC5, KCNA5, IVNS1ABP	179	179	16659	3.11957	0.0432351	0.991359
	UP_SEQ_FEATURE	zinc finger region:C2H2-type 10	9	4.56853	ZBTB48, ZNF517, ZNF557, ZNF417, ZBTB41, ZNF337, ZNF668, ZNF549, ZNF251	196	334	19113	2.62766	0.0215671	0.992702
	UP_SEQ_FEATURE	domain:BTB	5	2.53807	ZBTB48, HIC2, ZBTB41, ARMC5, IVNS1ABP	196	142	19113	3.43364	0.0577405	0.993481
	UP_SEQ_FEATURE	zinc finger region:C2H2-type 13	6	3.04569	ZNF417, ZBTB41, ZNF337, ZNF668, ZNF549, ZNF251	196	201	19113	2.9109	0.0553077	0.995924
	INTERPRO	IPR015506:Dishevelled related protein	2	1.01523	DVL3, DVL1	179	4	16659	46.5335	0.0420632	0.997887
	UP_SEQ_FEATURE	cross-link:Glycyl lysine isopeptide (Lys-Gly) (interchain with G-Cter in ubiquitin)	6	3.04569	HIF1A, RBBP4, CASP8AP2, H2AFJ, UQCRQ, RPS27A	196	199	19113	2.94016	0.0532737	0.997924
	UP_SEQ_FEATURE	zinc finger region:C2H2-type 9	9	4.56853	ZBTB48, ZNF517, ZNF557, ZNF417, ZBTB41, ZNF337, ZNF668, ZNF549, ZNF251	196	376	19113	2.33414	0.0394777	0.998905
	INTERPRO	IPR008339:Dishevelled region	2	1.01523	DVL3, DVL1	179	3	16659	62.0447	0.0317153	0.999021
	INTERPRO	IPR003351:Dishevelled protein	2	1.01523	DVL3, DVL1	179	3	16659	62.0447	0.0317153	0.999021
	UP_SEQ_FEATURE	region of interest:Hydrophilic	2	1.01523	EPB41L3, TAZ	196	5	19113	39.0061	0.0499872	0.999035
	GOTERM_BP_FAT	GO:0046903~secretion	10	5.07614	NKD2, CADPS2, TRPV1, HTT, STXBP1, EXOC4, PRKCI, UNC13A, MYH10, DVL1	151	300	13528	2.98631	0.00625897	0.999117
Module#4	SP_PIR_KEYWORDS	phosphoprotein	75	54.7445	ACOX1, ATP5E, RAB3GAP2, LSMD1, CPEB3, CLDN5, LEMD2, SDC4, CANX, ZNF828, KCNQ3, USP54, DKC1, BHLHB9, CASP8AP2, IL1RAP, PUM1, RANBP3, SRRM1, LBR, RPS27A, AUP1, JAKMIP1, SRPK2, IK, INPPL1, PRKCI, STXBP1, H2AFJ, IRF2BP1, ARHGEF12, MARK1, KIAA1467, EPB41L3, BRWD1, CHRM4, DOK5, RBM39, UNC13A, CHL1, CARHSP1, THAP4, XK, RPL37, ATP6V1B2, IVNS1ABP, ESYT1, MYCBP2, C3ORF63, SF3B1, DUSP14, SYN2, LMTK2, EXOC4,…	136	7263	19235	1.46049	3.99844e-05	0.00903556
	SP_PIR_KEYWORDS	acetylation	36	26.2774	ACOX1, ATP5E, RPL37, PRDX3, CCDC56, CANX, ESYT1, MYCBP2, ZNF828, C3ORF63, SF3B1, DKC1, RPS29, PSMB3, PSMB2, EXOC4, RANBP3, SRRM1, RLBP1, LBR, ETFB, RPS27A, YARS, IK, IRF2BP1, H2AFJ, SACM1L, LRPAP1, HAGH, EPB41L3, HDAC1, GNB1, RBM39, PMP2, CMTM6, MYH10	136	2635	19235	1.9323	0.000111982	0.0126302
	SP_PIR_KEYWORDS	cytoplasm	40	29.1971	RAB3GAP2, CARHSP1, LSMD1, IVNS1ABP, CASP8AP2, BHLHB9, PSMB3, PSMB2, RANBP3, PUM1, MTMR9, HHIP, RLBP1, RPS27A, JAKMIP1, DTX4, SRPK2, NMNAT2, YARS, HTT, INPPL1, UBE4B, STXBP1, PRKCI, ARHGEF12, CAPN3, GABARAP, MARK1, CDC25B, UBL5, LRPAP1, DVL1, HAGH, EPB41L3, RGS20, BRWD1, FAM82B, CEP68, MYO16, UNC13A	136	3332	19235	1.69789	0.000588861	0.0435916
	GOTERM_BP_FAT	GO:0032940~secretion by cell	9	6.56934	CADPS2, HTT, SYN2, STXBP1, EXOC4, CANX, UNC13A, MYH10, DVL1	103	207	13528	5.71043	0.000168089	0.139681
	GOTERM_BP_FAT	GO:0046903~secretion	10	7.29927	CADPS2, HTT, SYN2, STXBP1, EXOC4, PRKCI, CANX, UNC13A, MYH10, DVL1	103	300	13528	4.37799	0.00043347	0.176359
	KEGG_PATHWAY	hsa04530:Tight junction	6	4.37956	EPB41L3, CLDN5, CNKSR3, EXOC4, PRKCI, MYH10	46	134	5085	4.94971	0.00618258	0.302116
	GOTERM_CC_FAT	GO:0045202~synapse	8	5.83942	CHRM4, CADPS2, SYT11, SYN2, EXOC4, UNC13A, MYH10, DVL1	96	355	12782	3.00047	0.016475	0.398753
	GOTERM_CC_FAT	GO:0030054~cell junction	10	7.29927	EPB41L3, CHRM4, CADPS2, SYT11, SYN2, CLDN5, CNKSR3, GJB6, SDC4, UNC13A	96	518	12782	2.57038	0.0147413	0.405352
	KEGG_PATHWAY	hsa00190:Oxidative phosphorylation	5	3.64964	ATP5E, ATP6V1B2, COX5A, NDUFA1, UQCRQ	46	130	5085	4.25167	0.027076	0.411799
	GOTERM_CC_FAT	GO:0030529~ribonucleoprotein complex	10	7.29927	SF3B1, DKC1, RPS29, MRPL17, SRRM1, RPL37, IVNS1ABP, MRPL34, RPS27A, JAKMIP1	96	515	12782	2.58536	0.0142403	0.443262
	KEGG_PATHWAY	hsa05016:Huntington's disease	6	4.37956	ATP5E, HDAC1, HTT, COX5A, NDUFA1, UQCRQ	46	180	5085	3.68478	0.0204149	0.450177
	GOTERM_CC_FAT	GO:0005856~cytoskeleton	19	13.8686	INPPL1, IVNS1ABP, GABARAP, MARK1, DVL1, CDC25B, MYCBP2, EPB41L3, CHRM4, FAM82B, CEP68, EXOC4, MYO16, JAK1, NEFH, RBM39, SLC30A9, MYH10, JAKMIP1	96	1381	12782	1.83184	0.0123131	0.455064
	GOTERM_CC_FAT	GO:0030427~site of polarized growth	4	2.91971	EXOC4, PRKCI, MYH10, DVL1	96	55	12782	9.68333	0.00789254	0.476446
	GOTERM_CC_FAT	GO:0019866~organelle inner membrane	8	5.83942	ATP5E, MRPL17, LEMD2, COX5A, NDUFA1, UQCRQ, LBR, NDUFAF3	96	329	12782	3.23759	0.0112363	0.499486
	SMART	SM00049:DEP	3	2.18978	RGS7, RAPGEF3, DVL1	66	21	9079	19.6515	0.00970932	0.499791
	GOTERM_CC_FAT	GO:0031982~vesicle	11	8.0292	TMEM111, CADPS2, HTT, SYT11, SYN2, STXBP1, ATP6V1B2, PCSK1N, CANX, DVL1, LRPAP1	96	670	12782	2.18598	0.0268303	0.523057
	GOTERM_CC_FAT	GO:0030424~axon	6	4.37956	CHRM4, HTT, NEFH, MYH10, DVL1, MYCBP2	96	159	12782	5.02437	0.00659882	0.555602
	GOTERM_CC_FAT	GO:0030426~growth cone	3	2.18978	EXOC4, MYH10, DVL1	96	54	12782	7.39699	0.0609653	0.575217
	GOTERM_CC_FAT	GO:0016023~cytoplasmic membrane-bounded vesicle	9	6.56934	TMEM111, HTT, SYT11, SYN2, STXBP1, ATP6V1B2, PCSK1N, CANX, DVL1	96	550	12782	2.17875	0.0518182	0.580663
	GOTERM_CC_FAT	GO:0019898~extrinsic to membrane	11	8.0292	EPB41L3, GNB1, INPPL1, CNKSR3, STXBP1, RGS7, JAK1, ATP6V1B2, HHIP, UNC13A, JAKMIP1	96	494	12782	2.96479	0.00361909	0.588639
	GOTERM_CC_FAT	GO:0031988~membrane-bounded vesicle	9	6.56934	TMEM111, HTT, SYT11, SYN2, STXBP1, ATP6V1B2, PCSK1N, CANX, DVL1	96	568	12782	2.10971	0.0603454	0.592221
	GOTERM_CC_FAT	GO:0005743~mitochondrial inner membrane	6	4.37956	ATP5E, MRPL17, COX5A, NDUFA1, UQCRQ, NDUFAF3	96	306	12782	2.6107	0.0776286	0.593389
	GOTERM_CC_FAT	GO:0043232~intracellular non-membrane-bounded organelle	28	20.438	RPL37, IVNS1ABP, MYCBP2, RPS29, DKC1, MRPL17, EXOC4, NEFH, SLC30A9, RPS27A, MRPL34, JAKMIP1, SRPK2, INPPL1, H2AFJ, GABARAP, MARK1, CDC25B, DVL1, EPB41L3, FAM82B, CHRM4, HDAC1, CEP68, MYO16, JAK1, RBM39, MYH10	96	2596	12782	1.43609	0.0363273	0.5961
	GOTERM_CC_FAT	GO:0043228~non-membrane-bounded organelle	28	20.438	RPL37, IVNS1ABP, MYCBP2, RPS29, DKC1, MRPL17, EXOC4, NEFH, SLC30A9, RPS27A, MRPL34, JAKMIP1, SRPK2, INPPL1, H2AFJ, GABARAP, MARK1, CDC25B, DVL1, EPB41L3, FAM82B, CHRM4, HDAC1, CEP68, MYO16, JAK1, RBM39, MYH10	96	2596	12782	1.43609	0.0363273	0.5961
	GOTERM_CC_FAT	GO:0005639~integral to nuclear inner membrane	2	1.45985	LEMD2, LBR	96	6	12782	44.3819	0.0437819	0.599099
	GOTERM_CC_FAT	GO:0031229~intrinsic to nuclear inner membrane	2	1.45985	LEMD2, LBR	96	6	12782	44.3819	0.0437819	0.599099
	GOTERM_CC_FAT	GO:0044453~nuclear membrane part	2	1.45985	LEMD2, LBR	96	6	12782	44.3819	0.0437819	0.599099
	GOTERM_CC_FAT	GO:0005739~mitochondrion	14	10.219	ACOX1, ATP5E, STXBP1, PRDX3, COX5A, NDUFA1, CCDC56, UQCRQ, NDUFAF3, HAGH, MRPL17, NEFH, ETFB, MRPL34	96	1087	12782	1.71485	0.0583644	0.601818
	GOTERM_CC_FAT	GO:0015630~microtubule cytoskeleton	9	6.56934	FAM82B, CEP68, GABARAP, MARK1, MYH10, CDC25B, DVL1, MYCBP2, JAKMIP1	96	549	12782	2.18272	0.051369	0.602622
	GOTERM_CC_FAT	GO:0005840~ribosome	5	3.64964	RPS29, MRPL17, RPL37, MRPL34, RPS27A	96	215	12782	3.09641	0.0761663	0.603179
	GOTERM_CC_FAT	GO:0005625~soluble fraction	6	4.37956	RAB3GAP2, IK, YARS, HTT, PCSK1N, RLBP1	96	313	12782	2.55232	0.0836273	0.605556
	GOTERM_CC_FAT	GO:0033279~ribosomal subunit	4	2.91971	RPS29, RPL37, MRPL34, RPS27A	96	128	12782	4.16081	0.0699583	0.607493
	GOTERM_CC_FAT	GO:0031410~cytoplasmic vesicle	10	7.29927	TMEM111, CADPS2, HTT, SYT11, SYN2, STXBP1, ATP6V1B2, PCSK1N, CANX, DVL1	96	642	12782	2.07392	0.0488876	0.611175
	GOTERM_CC_FAT	GO:0044429~mitochondrial part	9	6.56934	HAGH, ATP5E, MRPL17, COX5A, NDUFA1, UQCRQ, ETFB, MRPL34, NDUFAF3	96	595	12782	2.01397	0.0747248	0.613794
	GOTERM_CC_FAT	GO:0043005~neuron projection	7	5.10949	CHRM4, HTT, EXOC4, NEFH, MYH10, DVL1, MYCBP2	96	342	12782	2.72521	0.0419407	0.614914
	KEGG_PATHWAY	hsa04330:Notch signaling pathway	3	2.18978	DTX4, HDAC1, DVL1	46	47	5085	7.05597	0.0643988	0.619095
	GOTERM_CC_FAT	GO:0005938~cell cortex	4	2.91971	INPPL1, EXOC4, PRKCI, MYH10	96	146	12782	3.64783	0.0948675	0.623488
	GOTERM_CC_FAT	GO:0044430~cytoskeletal part	12	8.75912	FAM82B, CHRM4, INPPL1, CEP68, MYO16, EXOC4, NEFH, GABARAP, MYH10, CDC25B, DVL1, JAKMIP1	96	952	12782	1.67831	0.0948479	0.638424
	SMART	SM00678:WWE	2	1.45985	DTX4, RNF146	66	4	9079	68.7803	0.0283361	0.63957
	SP_PIR_KEYWORDS	ubl conjugation	9	6.56934	RGS20, CASP8AP2, HDAC1, HTT, SYT11, H2AFJ, UQCRQ, RPS27A, DVL1	136	588	19235	2.1648	0.0554979	0.726406
	SP_PIR_KEYWORDS	cell junction	8	5.83942	CHRM4, CADPS2, SYT11, SYN2, CLDN5, CNKSR3, GJB6, UNC13A	136	399	19235	2.83577	0.0226316	0.727222
	SP_PIR_KEYWORDS	synapse	5	3.64964	CHRM4, CADPS2, SYT11, SYN2, UNC13A	136	213	19235	3.32004	0.0632977	0.740606
	SMART	SM00160:RanBD	2	1.45985	RANBP3, RANBP3L	66	8	9079	34.3902	0.0558812	0.743573
	SMART	SM00239:C2	4	2.91971	CADPS2, SYT11, ESYT1, UNC13A	66	137	9079	4.01637	0.0747377	0.748116
	SP_PIR_KEYWORDS	disease mutation	18	13.1387	RAB3GAP2, ACOX1, YARS, HTT, STXBP1, XK, GJB6, CAPN3, NDUFA1, UQCRQ, NDUFAF3, KCNQ3, DKC1, GALC, NEFH, RLBP1, LBR, ETFB	136	1591	19235	1.60013	0.0535304	0.750336
	SP_PIR_KEYWORDS	exocytosis	3	2.18978	CADPS2, EXOC4, UNC13A	136	51	19235	8.31964	0.0498603	0.765729
	SP_PIR_KEYWORDS	actin-binding	5	3.64964	EPB41L3, PHACTR4, INPPL1, MYO16, MYH10	136	247	19235	2.86303	0.0963237	0.784062
	SP_PIR_KEYWORDS	cytoskeleton	9	6.56934	EPB41L3, FAM82B, INPPL1, CEP68, IVNS1ABP, GABARAP, MARK1, CDC25B, JAKMIP1	136	636	19235	2.00142	0.0794675	0.791196
	SP_PIR_KEYWORDS	mitochondrion inner membrane	5	3.64964	ATP5E, COX5A, NDUFA1, UQCRQ, NDUFAF3	136	193	19235	3.66409	0.0472303	0.791739
	SP_PIR_KEYWORDS	ribosome	3	2.18978	RPS29, RPL37, RPS27A	136	73	19235	5.81235	0.0931518	0.795142
	BIOCARTA	h_HuntingtonPathway:Inhibition of Huntington's disease neurodegeneration by histone deacetylase inhibitors	2	1.45985	HDAC1, HTT	12	4	1437	59.875	0.0303008	0.798105
	SP_PIR_KEYWORDS	respiratory chain	3	2.18978	COX5A, NDUFA1, UQCRQ	136	71	19235	5.97608	0.0888687	0.803111
	SP_PIR_KEYWORDS	ribonucleoprotein	6	4.37956	DKC1, RPS29, MRPL17, RPL37, MRPL34, RPS27A	136	279	19235	3.04159	0.0470514	0.838517
	SP_PIR_KEYWORDS	ribosomal protein	5	3.64964	RPS29, MRPL17, RPL37, MRPL34, RPS27A	136	188	19235	3.76154	0.0436162	0.867961
	INTERPRO	IPR016050:Proteasome, beta-type subunit, conserved site	2	1.45985	PSMB3, PSMB2	124	12	16659	22.3911	0.0851169	0.95974
	INTERPRO	IPR004170:WWE domain	2	1.45985	DTX4, RNF146	124	12	16659	22.3911	0.0851169	0.95974
	INTERPRO	IPR012340:Nucleic acid-binding, OB-fold	3	2.18978	CARHSP1, YARS, CXORF57	124	53	16659	7.60453	0.0583804	0.961548
	GOTERM_BP_FAT	GO:0051443~positive regulation of ubiquitin-protein ligase activity	3	2.18978	PSMB3, PSMB2, RPS27A	103	70	13528	5.62885	0.0977982	0.962734
	GOTERM_BP_FAT	GO:0006887~exocytosis	5	3.64964	CADPS2, STXBP1, EXOC4, UNC13A, MYH10	103	115	13528	5.71043	0.0111237	0.964463
	GOTERM_BP_FAT	GO:0051437~positive regulation of ubiquitin-protein ligase activity during mitotic cell cycle	3	2.18978	PSMB3, PSMB2, RPS27A	103	68	13528	5.7944	0.0931302	0.965441
	INTERPRO	IPR001353:Proteasome, alpha and beta subunits	2	1.45985	PSMB3, PSMB2	124	14	16659	19.1924	0.098587	0.965721
	INTERPRO	IPR000591:Pleckstrin/G-protein, interacting region	3	2.18978	RGS7, RAPGEF3, DVL1	124	21	16659	19.1924	0.01036	0.966107
	GOTERM_BP_FAT	GO:0043085~positive regulation of catalytic activity	8	5.83942	CASP8AP2, CCND2, GNB1, PSMB3, PSMB2, SDC4, RPS27A, CDC25B	103	520	13528	2.02061	0.0976923	0.96688
	INTERPRO	IPR000008:C2 calcium-dependent membrane targeting	4	2.91971	CADPS2, SYT11, ESYT1, UNC13A	124	137	16659	3.92253	0.0809851	0.967642
	GOTERM_BP_FAT	GO:0070727~cellular macromolecule localization	7	5.10949	RAB3GAP2, AP3M2, HTT, EXOC4, PRKCI, GABARAP, DVL1	103	414	13528	2.22072	0.0926904	0.969264
	GOTERM_BP_FAT	GO:0051444~negative regulation of ubiquitin-protein ligase activity	3	2.18978	PSMB3, PSMB2, RPS27A	103	67	13528	5.88089	0.0908216	0.971295
	GOTERM_BP_FAT	GO:0051352~negative regulation of ligase activity	3	2.18978	PSMB3, PSMB2, RPS27A	103	67	13528	5.88089	0.0908216	0.971295
	INTERPRO	IPR011993:Pleckstrin homology-type	6	4.37956	EPB41L3, CADPS2, DOK5, RANBP3, ARHGEF12, RANBP3L	124	303	16659	2.66033	0.0740421	0.971889
	GOTERM_MF_FAT	GO:0015077~monovalent inorganic cation transmembrane transporter activity	4	2.91971	ATP5E, ATP6V1B2, COX5A, UQCRQ	94	104	12983	5.31219	0.0385824	0.972139
	UP_SEQ_FEATURE	domain:DEP	3	2.18978	RGS7, RAPGEF3, DVL1	136	18	19113	23.4228	0.0070358	0.974563
	GOTERM_BP_FAT	GO:0034613~cellular protein localization	7	5.10949	RAB3GAP2, AP3M2, HTT, EXOC4, PRKCI, GABARAP, DVL1	103	411	13528	2.23693	0.0902764	0.974821
	GOTERM_BP_FAT	GO:0007213~muscarinic acetylcholine receptor signaling pathway	2	1.45985	CHRM4, GNB1	103	11	13528	23.88	0.0799104	0.975934
	GOTERM_BP_FAT	GO:0051881~regulation of mitochondrial membrane potential	2	1.45985	HTT, PRDX3	103	11	13528	23.88	0.0799104	0.975934
	GOTERM_BP_FAT	GO:0006091~generation of precursor metabolites and energy	6	4.37956	ACOX1, ATP5E, ATP6V1B2, NDUFA1, UQCRQ, ETFB	103	313	13528	2.5177	0.0878043	0.976215
	GOTERM_BP_FAT	GO:0051436~negative regulation of ubiquitin-protein ligase activity during mitotic cell cycle	3	2.18978	PSMB3, PSMB2, RPS27A	103	65	13528	6.06184	0.0862572	0.978603
	GOTERM_BP_FAT	GO:0031145~anaphase-promoting complex-dependent proteasomal ubiquitin-dependent protein catabolic process	3	2.18978	PSMB3, PSMB2, RPS27A	103	65	13528	6.06184	0.0862572	0.978603
	INTERPRO	IPR000156:Ran Binding Protein 1	2	1.45985	RANBP3, RANBP3L	124	8	16659	33.5867	0.0575749	0.978814
	INTERPRO	IPR014729:Rossmann-like alpha/beta/alpha sandwich fold	3	2.18978	NMNAT2, YARS, ETFB	124	40	16659	10.076	0.0351416	0.979256
	GOTERM_BP_FAT	GO:0032989~cellular component morphogenesis	7	5.10949	STXBP1, PRKCI, CAPN3, RPS27A, MYH10, DVL1, MYCBP2	103	397	13528	2.31582	0.0794783	0.979778
	GOTERM_MF_FAT	GO:0050811~GABA receptor binding	2	1.45985	GABARAP, JAKMIP1	94	8	12983	34.5293	0.0559041	0.980283
	GOTERM_MF_FAT	GO:0008092~cytoskeletal protein binding	8	5.83942	EPB41L3, PHACTR4, HTT, INPPL1, MYO16, SDC4, GABARAP, MYH10	94	504	12983	2.19233	0.0694789	0.980391
	GOTERM_BP_FAT	GO:0048812~neuron projection morphogenesis	5	3.64964	STXBP1, RPS27A, MYH10, DVL1, MYCBP2	103	213	13528	3.08309	0.0773706	0.981758
	GOTERM_BP_FAT	GO:0044093~positive regulation of molecular function	9	6.56934	CASP8AP2, CCND2, GNB1, PSMB3, PSMB2, PRDX3, SDC4, RPS27A, CDC25B	103	586	13528	2.01716	0.0747593	0.983273
	INTERPRO	IPR014770:Munc13 homology 1	2	1.45985	CADPS2, UNC13A	124	7	16659	38.3848	0.0505619	0.985237
	INTERPRO	IPR010439:Protein of unknown function DUF1041	2	1.45985	CADPS2, UNC13A	124	7	16659	38.3848	0.0505619	0.985237
	GOTERM_BP_FAT	GO:0007268~synaptic transmission	6	4.37956	KCNQ3, NPBWR1, SYN2, GABARAP, RPS27A, DVL1	103	298	13528	2.64443	0.0747211	0.987017
	GOTERM_MF_FAT	GO:0022890~inorganic cation transmembrane transporter activity	4	2.91971	ATP5E, ATP6V1B2, COX5A, UQCRQ	94	151	12983	3.65873	0.0941816	0.988899
	GOTERM_BP_FAT	GO:0008104~protein localization	12	8.75912	RAB3GAP2, CADPS2, AP3M2, HTT, STXBP1, EXOC4, RANBP3, PRKCI, CANX, GABARAP, DVL1, JAKMIP1	103	882	13528	1.78694	0.0680317	0.988937
	GOTERM_MF_FAT	GO:0003735~structural constituent of ribosome	5	3.64964	RPS29, MRPL17, RPL37, MRPL34, RPS27A	94	168	12983	4.11063	0.0324923	0.988989
	UP_SEQ_FEATURE	compositionally biased region:Poly-Gln	4	2.91971	BRWD1, USP54, HTT, CNKSR3	136	151	19113	3.72283	0.0915855	0.989335
	GOTERM_BP_FAT	GO:0048667~cell morphogenesis involved in neuron differentiation	5	3.64964	STXBP1, RPS27A, MYH10, DVL1, MYCBP2	103	209	13528	3.1421	0.0732894	0.989342
	UP_SEQ_FEATURE	domain:C2 1	3	2.18978	SYT11, ESYT1, UNC13A	136	56	19113	7.52876	0.0595485	0.989546
	UP_SEQ_FEATURE	domain:C2 2	3	2.18978	SYT11, ESYT1, UNC13A	136	56	19113	7.52876	0.0595485	0.989546
	UP_SEQ_FEATURE	zinc finger region:C2H2-type 14	4	2.91971	ZBTB41, ZNF337, ZNF668, ZNF256	136	157	19113	3.58055	0.0999995	0.989596
	UP_SEQ_FEATURE	zinc finger region:C2H2-type 15	4	2.91971	ZNF337, ZNF761, ZNF668, ZNF256	136	134	19113	4.19513	0.0694476	0.990707
	GOTERM_BP_FAT	GO:0055001~muscle cell development	3	2.18978	CAPN3, MYH10, DVL1	103	56	13528	7.03606	0.0666666	0.991347
	UP_SEQ_FEATURE	zinc finger region:C2H2-type 10	6	4.37956	ZBTB48, ZBTB41, ZNF337, ZNF761, ZNF668, ZNF256	136	334	19113	2.52461	0.0883306	0.991843
	INTERPRO	IPR018123:WWE domain, subgroup	2	1.45985	DTX4, RNF146	124	4	16659	67.1734	0.0292107	0.991913
	UP_SEQ_FEATURE	domain:C2 3	2	1.45985	ESYT1, UNC13A	136	12	19113	23.4228	0.0815652	0.992672
	GOTERM_BP_FAT	GO:0045184~establishment of protein localization	11	8.0292	RAB3GAP2, CADPS2, AP3M2, HTT, STXBP1, EXOC4, RANBP3, PRKCI, CANX, GABARAP, JAKMIP1	103	769	13528	1.87872	0.0642264	0.992923
	UP_SEQ_FEATURE	zinc finger region:C2H2-type 11	6	4.37956	ZBTB48, ZBTB41, ZNF337, ZNF761, ZNF668, ZNF256	136	293	19113	2.87789	0.0570484	0.993847
	GOTERM_BP_FAT	GO:0006796~phosphate metabolic process	13	9.48905	ATP5E, SRPK2, INPPL1, PRKCI, ATP6V1B2, NDUFA1, MARK1, SACM1L, CDC25B, DUSP14, LMTK2, JAK1, MTMR9	103	973	13528	1.7548	0.0619736	0.994513
	GOTERM_BP_FAT	GO:0006793~phosphorus metabolic process	13	9.48905	ATP5E, SRPK2, INPPL1, PRKCI, ATP6V1B2, NDUFA1, MARK1, SACM1L, CDC25B, DUSP14, LMTK2, JAK1, MTMR9	103	973	13528	1.7548	0.0619736	0.994513
	GOTERM_BP_FAT	GO:0015031~protein transport	11	8.0292	RAB3GAP2, CADPS2, AP3M2, HTT, STXBP1, EXOC4, RANBP3, PRKCI, CANX, GABARAP, JAKMIP1	103	762	13528	1.89598	0.0611529	0.996474
	UP_SEQ_FEATURE	zinc finger region:C2H2-type 13	5	3.64964	ZBTB41, ZNF337, ZNF761, ZNF668, ZNF256	136	201	19113	3.49594	0.054365	0.997013
	GOTERM_BP_FAT	GO:0046907~intracellular transport	10	7.29927	RAB3GAP2, AP3M2, HTT, EXOC4, PUM1, RANBP3, PRKCI, GABARAP, RANBP3L, MYH10	103	657	13528	1.99908	0.0596096	0.997784
	GOTERM_BP_FAT	GO:0048666~neuron development	7	5.10949	HTT, STXBP1, PRKCI, RPS27A, MYH10, DVL1, MYCBP2	103	339	13528	2.71203	0.0430491	0.998589
	GOTERM_BP_FAT	GO:0016192~vesicle-mediated transport	10	7.29927	CADPS2, AP3M2, HTT, STXBP1, EXOC4, PUM1, PRKCI, UNC13A, MYH10, LRPAP1	103	576	13528	2.2802	0.0296957	0.998823
	GOTERM_BP_FAT	GO:0055002~striated muscle cell development	3	2.18978	CAPN3, MYH10, DVL1	103	52	13528	7.5773	0.0585135	0.998824
	UP_SEQ_FEATURE	compositionally biased region:Poly-Ser	8	5.83942	BRWD1, USP54, LSMD1, CEP68, SYN2, LEMD2, KIAA0355, ESYT1	136	475	19113	2.36693	0.051756	0.999001
	UP_SEQ_FEATURE	domain:RanBD1	2	1.45985	RANBP3, RANBP3L	136	4	19113	70.2684	0.0279573	0.999372
	GOTERM_MF_FAT	GO:0015078~hydrogen ion transmembrane transporter activity	4	2.91971	ATP5E, ATP6V1B2, COX5A, UQCRQ	94	90	12983	6.13853	0.0267185	0.999385
	GOTERM_BP_FAT	GO:0044092~negative regulation of molecular function	7	5.10949	CHRM4, PSMB3, PSMB2, PRDX3, RPS27A, DVL1, LRPAP1	103	334	13528	2.75263	0.0405304	0.999392
	GOTERM_BP_FAT	GO:0043086~negative regulation of catalytic activity	6	4.37956	CHRM4, PSMB3, PSMB2, PRDX3, RPS27A, DVL1	103	277	13528	2.84491	0.0583473	0.999541
	UP_SEQ_FEATURE	domain:MHD1	2	1.45985	CADPS2, UNC13A	136	7	19113	40.1534	0.0484148	0.999816

## Sheet: Random Set 6
	Category	Term	Count	%	Genes	List Total	Pop Hits	Pop Total	Fold Enrichment	PValue	Benjamini
Module#1	OMIM_DISEASE	Genome-wide association yields new sequence variants at seven loci that associate with measures of obesity	2	4.25532	MC4R, NEGR1	12	18	3671	33.9907	0.0527033	0.463476
	GOTERM_CC_FAT	GO:0005759~mitochondrial matrix	4	8.51064	FDX1, OGDHL, HSPD1, VDAC2	36	227	12782	6.25649	0.023827	0.475384
	GOTERM_CC_FAT	GO:0031980~mitochondrial lumen	4	8.51064	FDX1, OGDHL, HSPD1, VDAC2	36	227	12782	6.25649	0.023827	0.475384
	OMIM_DISEASE	Six new loci associated with body mass index highlight a neuronal influence on body weight regulation	2	4.25532	MC4R, NEGR1	12	11	3671	55.6212	0.0325153	0.532464
	GOTERM_CC_FAT	GO:0031974~membrane-enclosed lumen	11	23.4043	KDM6A, EAF1, ABT1, FDX1, OGDHL, WDR13, MDM2, HSPD1, UBE2D1, VDAC2, C20ORF20	36	1856	12782	2.10432	0.0236118	0.573548
	GOTERM_MF_FAT	GO:0004674~protein serine/threonine kinase activity	4	8.51064	LTBP4, PRKG2, XRCC6BP1, EIF2AK4	32	430	12983	3.77413	0.0819197	0.664251
	GOTERM_CC_FAT	GO:0043233~organelle lumen	11	23.4043	KDM6A, EAF1, ABT1, FDX1, OGDHL, WDR13, MDM2, HSPD1, UBE2D1, VDAC2, C20ORF20	36	1820	12782	2.14594	0.0208192	0.675537
	GOTERM_MF_FAT	GO:0004672~protein kinase activity	5	10.6383	LTBP4, NTRK1, PRKG2, XRCC6BP1, EIF2AK4	32	606	12983	3.34751	0.0545086	0.687468
	GOTERM_MF_FAT	GO:0001882~nucleoside binding	8	17.0213	CTPS, NTRK1, PMS2, PRKG2, HSPD1, UBE2D1, CNGA3, EIF2AK4	32	1612	12983	2.01349	0.0814045	0.691051
	GOTERM_MF_FAT	GO:0032553~ribonucleotide binding	9	19.1489	GIMAP5, CTPS, NTRK1, PMS2, PRKG2, HSPD1, UBE2D1, CNGA3, EIF2AK4	32	1836	12983	1.98882	0.0617819	0.691568
	GOTERM_MF_FAT	GO:0032555~purine ribonucleotide binding	9	19.1489	GIMAP5, CTPS, NTRK1, PMS2, PRKG2, HSPD1, UBE2D1, CNGA3, EIF2AK4	32	1836	12983	1.98882	0.0617819	0.691568
	GOTERM_CC_FAT	GO:0044429~mitochondrial part	5	10.6383	GIMAP5, FDX1, OGDHL, HSPD1, VDAC2	36	595	12782	2.98366	0.0779553	0.710793
	GOTERM_MF_FAT	GO:0001883~purine nucleoside binding	8	17.0213	CTPS, NTRK1, PMS2, PRKG2, HSPD1, UBE2D1, CNGA3, EIF2AK4	32	1601	12983	2.02733	0.0790552	0.711429
	GOTERM_MF_FAT	GO:0030551~cyclic nucleotide binding	2	4.25532	PRKG2, CNGA3	32	23	12983	35.2799	0.0535436	0.728829
	GOTERM_MF_FAT	GO:0017076~purine nucleotide binding	9	19.1489	GIMAP5, CTPS, NTRK1, PMS2, PRKG2, HSPD1, UBE2D1, CNGA3, EIF2AK4	32	1918	12983	1.90379	0.0762687	0.732047
	GOTERM_MF_FAT	GO:0043566~structure-specific DNA binding	3	6.38298	NOTCH1, PMS2, HSPD1	32	145	12983	8.39418	0.0466423	0.733266
	GOTERM_CC_FAT	GO:0012505~endomembrane system	6	12.766	MAN2A2, POM121, MDM2, HSPD1, FKBP1B, SEC61G	36	782	12782	2.72421	0.0599755	0.733818
	GOTERM_MF_FAT	GO:0002039~p53 binding	2	4.25532	MDM2, HSPD1	32	17	12983	47.7316	0.0398494	0.740781
	GOTERM_CC_FAT	GO:0031090~organelle membrane	7	14.8936	MAN2A2, GIMAP5, MDM2, HSPD1, VDAC2, FKBP1B, SEC61G	36	1096	12782	2.26769	0.074636	0.74925
	UP_SEQ_FEATURE	domain:EGF-like 9; calcium-binding	2	4.25532	NOTCH1, LTBP4	47	16	19113	50.8324	0.0378351	0.752149
	GOTERM_BP_FAT	GO:0015833~peptide transport	3	6.38298	LTBP4, MC4R, FKBP1B	38	54	13528	19.7778	0.00952531	0.768331
	GOTERM_BP_FAT	GO:0009914~hormone transport	3	6.38298	LTBP4, MC4R, FKBP1B	38	49	13528	21.7959	0.00789525	0.779967
	UP_SEQ_FEATURE	domain:EGF-like 12; calcium-binding	2	4.25532	NOTCH1, LTBP4	47	15	19113	54.2213	0.035512	0.791799
	GOTERM_MF_FAT	GO:0005217~intracellular ligand-gated ion channel activity	2	4.25532	CNGA3, FKBP1B	32	16	12983	50.7148	0.0375485	0.795722
	GOTERM_BP_FAT	GO:0046649~lymphocyte activation	4	8.51064	GIMAP5, NTRK1, HSPD1, FKBP1B	38	199	13528	7.15578	0.016877	0.803188
	SMART	SM00100:cNMP	2	4.25532	PRKG2, CNGA3	18	35	9079	28.8222	0.0636075	0.818905
	GOTERM_BP_FAT	GO:0046879~hormone secretion	3	6.38298	LTBP4, MC4R, FKBP1B	38	45	13528	23.7333	0.00669224	0.819138
	UP_SEQ_FEATURE	compositionally biased region:Poly-Ala	4	8.51064	KDM6A, NOTCH1, ABT1, CREB3L1	47	393	19113	4.13903	0.0684759	0.819184
	UP_SEQ_FEATURE	domain:EGF-like 8; calcium-binding	2	4.25532	NOTCH1, LTBP4	47	23	19113	35.3617	0.0539442	0.820766
	GOTERM_BP_FAT	GO:0042026~protein refolding	2	4.25532	HSPD1, FKBP1B	38	5	13528	142.4	0.0136027	0.825175
	GOTERM_MF_FAT	GO:0000166~nucleotide binding	11	23.4043	GIMAP5, CTPS, NTRK1, PMS2, PRKG2, HSPD1, CBR3, UBE2D1, VDAC2, CNGA3, EIF2AK4	32	2245	12983	1.98793	0.0312199	0.8271
	UP_SEQ_FEATURE	domain:EGF-like 7; calcium-binding	2	4.25532	NOTCH1, LTBP4	47	27	19113	30.1229	0.0630306	0.828978
	GOTERM_BP_FAT	GO:0006986~response to unfolded protein	3	6.38298	CREB3L1, HSPD1, EIF2AK4	38	71	13528	15.0423	0.0160674	0.829305
	SP_PIR_KEYWORDS	cGMP	2	4.25532	PRKG2, CNGA3	47	21	19235	38.9767	0.0490628	0.830234
	UP_SEQ_FEATURE	domain:EGF-like 11; calcium-binding	2	4.25532	NOTCH1, LTBP4	47	14	19113	58.0942	0.0331834	0.839706
	GOTERM_BP_FAT	GO:0010522~regulation of calcium ion transport into cytosol	2	4.25532	GIMAP5, FKBP1B	38	29	13528	24.5517	0.0764294	0.841299
	GOTERM_BP_FAT	GO:0002824~positive regulation of adaptive immune response based on somatic recombination of immune receptors built from immunoglobulin superfamily domains	2	4.25532	GIMAP5, HSPD1	38	30	13528	23.7333	0.0789609	0.84249
	GOTERM_BP_FAT	GO:0032649~regulation of interferon-gamma production	2	4.25532	GIMAP5, HSPD1	38	30	13528	23.7333	0.0789609	0.84249
	GOTERM_BP_FAT	GO:0002377~immunoglobulin production	2	4.25532	PMS2, HSPD1	38	30	13528	23.7333	0.0789609	0.84249
	GOTERM_BP_FAT	GO:0060548~negative regulation of cell death	4	8.51064	NOTCH1, GIMAP5, NTRK1, HSPD1	38	360	13528	3.95556	0.0747335	0.843462
	GOTERM_BP_FAT	GO:0002440~production of molecular mediator of immune response	2	4.25532	PMS2, HSPD1	38	31	13528	22.9677	0.0814856	0.843606
	GOTERM_BP_FAT	GO:0002821~positive regulation of adaptive immune response	2	4.25532	GIMAP5, HSPD1	38	31	13528	22.9677	0.0814856	0.843606
	GOTERM_BP_FAT	GO:0006457~protein folding	3	6.38298	LTBP4, HSPD1, FKBP1B	38	177	13528	6.0339	0.0841823	0.845296
	UP_SEQ_FEATURE	topological domain:Lumenal	4	8.51064	MAN2A2, CHST10, CREB3L1, YIPF1	47	444	19113	3.6636	0.0909474	0.847569
	GOTERM_BP_FAT	GO:0044093~positive regulation of molecular function	5	10.6383	APH1A, NTRK1, RGN, HSPD1, UBE2D1	38	586	13528	3.03754	0.0746083	0.852059
	GOTERM_BP_FAT	GO:0002708~positive regulation of lymphocyte mediated immunity	2	4.25532	GIMAP5, HSPD1	38	34	13528	20.9412	0.0890194	0.854146
	GOTERM_BP_FAT	GO:0002705~positive regulation of leukocyte mediated immunity	2	4.25532	GIMAP5, HSPD1	38	34	13528	20.9412	0.0890194	0.854146
	GOTERM_BP_FAT	GO:0003001~generation of a signal involved in cell-cell signaling	3	6.38298	LTBP4, MC4R, FKBP1B	38	85	13528	12.5647	0.0225382	0.855595
	UP_SEQ_FEATURE	domain:EGF-like 5; calcium-binding	2	4.25532	NOTCH1, LTBP4	47	37	19113	21.9816	0.0853747	0.855796
	GOTERM_CC_FAT	GO:0070013~intracellular organelle lumen	11	23.4043	KDM6A, EAF1, ABT1, FDX1, OGDHL, WDR13, MDM2, HSPD1, UBE2D1, VDAC2, C20ORF20	36	1779	12782	2.1954	0.01795	0.856022
	GOTERM_BP_FAT	GO:0043069~negative regulation of programmed cell death	4	8.51064	NOTCH1, GIMAP5, NTRK1, HSPD1	38	359	13528	3.96657	0.0742466	0.8598
	GOTERM_BP_FAT	GO:0016447~somatic recombination of immunoglobulin gene segments	2	4.25532	PMS2, HSPD1	38	18	13528	39.5556	0.0481328	0.862423
	GOTERM_MF_FAT	GO:0019002~GMP binding	2	4.25532	PRKG2, CNGA3	32	10	12983	81.1437	0.0236306	0.862603
	GOTERM_BP_FAT	GO:0042110~T cell activation	3	6.38298	GIMAP5, HSPD1, FKBP1B	38	126	13528	8.47619	0.0463755	0.866744
	GOTERM_BP_FAT	GO:0051241~negative regulation of multicellular organismal process	3	6.38298	NOTCH1, GIMAP5, FKBP1B	38	164	13528	6.5122	0.0738302	0.867422
	GOTERM_BP_FAT	GO:0043066~negative regulation of apoptosis	4	8.51064	NOTCH1, GIMAP5, NTRK1, HSPD1	38	354	13528	4.0226	0.0718341	0.86919
	GOTERM_BP_FAT	GO:0043085~positive regulation of catalytic activity	5	10.6383	APH1A, NTRK1, RGN, HSPD1, UBE2D1	38	520	13528	3.42308	0.0524261	0.872174
	GOTERM_BP_FAT	GO:0010033~response to organic substance	6	12.766	MC4R, CREB3L1, HSPD1, CNGA3, FKBP1B, EIF2AK4	38	721	13528	2.96255	0.0450646	0.874105
	GOTERM_BP_FAT	GO:0030073~insulin secretion	2	4.25532	MC4R, FKBP1B	38	27	13528	26.3704	0.0713462	0.876865
	GOTERM_BP_FAT	GO:0002200~somatic diversification of immune receptors	2	4.25532	PMS2, HSPD1	38	27	13528	26.3704	0.0713462	0.876865
	GOTERM_BP_FAT	GO:0010941~regulation of cell death	6	12.766	NOTCH1, GIMAP5, APH1A, NTRK1, NAIF1, HSPD1	38	815	13528	2.62086	0.0692742	0.878706
	GOTERM_BP_FAT	GO:0051604~protein maturation	3	6.38298	APH1A, HSPD1, FKBP1B	38	122	13528	8.7541	0.0437614	0.881957
	GOTERM_BP_FAT	GO:0002790~peptide secretion	3	6.38298	LTBP4, MC4R, FKBP1B	38	41	13528	26.0488	0.00558123	0.88211
	SP_PIR_KEYWORDS	nucleotide-binding	9	19.1489	GIMAP5, CTPS, NTRK1, PRKG2, HSPD1, UBE2D1, VDAC2, CNGA3, EIF2AK4	47	1686	19235	2.18464	0.0446828	0.883336
	GOTERM_BP_FAT	GO:0043067~regulation of programmed cell death	6	12.766	NOTCH1, GIMAP5, APH1A, NTRK1, NAIF1, HSPD1	38	812	13528	2.63054	0.0684063	0.8853
	GOTERM_BP_FAT	GO:0045321~leukocyte activation	4	8.51064	GIMAP5, NTRK1, HSPD1, FKBP1B	38	242	13528	5.8843	0.0280992	0.886677
	GOTERM_BP_FAT	GO:0042981~regulation of apoptosis	6	12.766	NOTCH1, GIMAP5, APH1A, NTRK1, NAIF1, HSPD1	38	804	13528	2.65672	0.0661226	0.886701
	GOTERM_BP_FAT	GO:0016445~somatic diversification of immunoglobulins	2	4.25532	PMS2, HSPD1	38	22	13528	32.3636	0.0585187	0.888508
	GOTERM_BP_FAT	GO:0010817~regulation of hormone levels	3	6.38298	LTBP4, MC4R, FKBP1B	38	151	13528	7.07285	0.0639383	0.88862
	GOTERM_BP_FAT	GO:0001775~cell activation	4	8.51064	GIMAP5, NTRK1, HSPD1, FKBP1B	38	287	13528	4.96167	0.0432128	0.894595
	GOTERM_BP_FAT	GO:0002562~somatic diversification of immune receptors via germline recombination within a single locus	2	4.25532	PMS2, HSPD1	38	24	13528	29.6667	0.0636703	0.898188
	GOTERM_BP_FAT	GO:0016444~somatic cell DNA recombination	2	4.25532	PMS2, HSPD1	38	24	13528	29.6667	0.0636703	0.898188
	UP_SEQ_FEATURE	compositionally biased region:Poly-Gly	4	8.51064	FAM101B, NOTCH1, OGDHL, C20ORF20	47	286	19113	5.68755	0.031372	0.900301
	SP_PIR_KEYWORDS	notch signaling pathway	2	4.25532	NOTCH1, APH1A	47	41	19235	19.9637	0.093596	0.900674
	GOTERM_BP_FAT	GO:0002520~immune system development	4	8.51064	GIMAP5, NTRK1, PMS2, HSPD1	38	276	13528	5.15942	0.039204	0.904666
	GOTERM_BP_FAT	GO:0006458~'de novo' protein folding	2	4.25532	HSPD1, FKBP1B	38	16	13528	44.5	0.0428981	0.908618
	GOTERM_BP_FAT	GO:0051789~response to protein stimulus	3	6.38298	CREB3L1, HSPD1, EIF2AK4	38	107	13528	9.98131	0.0344883	0.912634
	GOTERM_BP_FAT	GO:0032844~regulation of homeostatic process	3	6.38298	GIMAP5, MC4R, FKBP1B	38	114	13528	9.36842	0.0387089	0.919011
	SP_PIR_KEYWORDS	endoplasmic reticulum	5	10.6383	POM121, APH1A, LMF2, CREB3L1, SEC61G	47	713	19235	2.86995	0.0900081	0.930039
	SP_PIR_KEYWORDS	cGMP-binding	2	4.25532	PRKG2, CNGA3	47	9	19235	90.9456	0.0213229	0.95212
	UP_SEQ_FEATURE	domain:EGF-like 14; calcium-binding	2	4.25532	NOTCH1, LTBP4	47	12	19113	67.7766	0.0285097	0.956642
	SP_PIR_KEYWORDS	hereditary spastic paraplegia	2	4.25532	SPG20, HSPD1	47	19	19235	43.0795	0.0444935	0.959592
	GOTERM_MF_FAT	GO:0030553~cGMP binding	2	4.25532	PRKG2, CNGA3	32	9	12983	90.1597	0.021292	0.971919
	GOTERM_BP_FAT	GO:0030072~peptide hormone secretion	3	6.38298	LTBP4, MC4R, FKBP1B	38	39	13528	27.3846	0.00506086	0.979273
	UP_SEQ_FEATURE	domain:EGF-like 13; calcium-binding	2	4.25532	NOTCH1, LTBP4	47	11	19113	73.9381	0.0261646	0.996828
	INTERPRO	IPR000595:Cyclic nucleotide-binding	2	4.25532	PRKG2, CNGA3	43	35	16659	22.1382	0.0846442	0.99733
	INTERPRO	IPR014710:RmlC-like jelly roll fold	2	4.25532	PRKG2, CNGA3	43	35	16659	22.1382	0.0846442	0.99733
	INTERPRO	IPR018488:Cyclic nucleotide-binding, conserved site	2	4.25532	PRKG2, CNGA3	43	33	16659	23.4799	0.0800018	0.999986
Module#2	KEGG_PATHWAY	hsa05010:Alzheimer's disease	2	10	APH1A, GAPDH	4	163	5085	15.5982	0.0931333	0.386637
	SMART	SM00239:C2	2	10	RAB11FIP5, UVRAG	7	137	9079	18.9343	0.0872142	0.472063
	SP_PIR_KEYWORDS	cytoplasm	9	45	RAB11FIP5, SET, TULP3, UVRAG, GRIP2, GAPDH, FKBP1B, CAPZB, MELK	20	3332	19235	2.59776	0.00994808	0.477883
	SP_PIR_KEYWORDS	alternative splicing	13	65	GIMAP5, CNRIP1, APH1A, LMF2, DHRS11, SNX1, CAPZB, FKBP1B, METTL13, SET, GRIP2, EIF2AK4, YIPF1	20	7488	19235	1.6697	0.0281838	0.605103
	UP_SEQ_FEATURE	splice variant	13	65	GIMAP5, CNRIP1, APH1A, LMF2, DHRS11, SNX1, CAPZB, FKBP1B, METTL13, SET, GRIP2, EIF2AK4, YIPF1	20	7458	19113	1.66579	0.0287326	0.902925
	UP_SEQ_FEATURE	binding site:ATP	3	15	PMVK, MELK, EIF2AK4	20	542	19113	5.28958	0.0999732	0.939724
	UP_SEQ_FEATURE	domain:C2	2	10	RAB11FIP5, UVRAG	20	80	19113	23.8912	0.0766358	0.958798
	GOTERM_CC_FAT	GO:0005741~mitochondrial outer membrane	2	10	RAB11FIP5, GIMAP5	15	90	12782	18.9363	0.0942349	0.975561
	GOTERM_CC_FAT	GO:0005783~endoplasmic reticulum	4	20	SET, APH1A, LMF2, FKBP1B	15	960	12782	3.55056	0.0825049	0.998432
	GOTERM_BP_FAT	GO:0010522~regulation of calcium ion transport into cytosol	2	10	GIMAP5, FKBP1B	15	29	13528	62.1977	0.0296112	0.998552
	GOTERM_MF_FAT	GO:0035091~phosphoinositide binding	2	10	TULP3, SNX1	14	100	12983	18.5471	0.0956739	0.999031
	GOTERM_BP_FAT	GO:0010639~negative regulation of organelle organization	2	10	SET, CAPZB	15	82	13528	21.9967	0.081635	0.999394
	GOTERM_BP_FAT	GO:0043269~regulation of ion transport	2	10	GIMAP5, FKBP1B	15	99	13528	18.2195	0.0977652	0.999424
	GOTERM_BP_FAT	GO:0010959~regulation of metal ion transport	2	10	GIMAP5, FKBP1B	15	81	13528	22.2683	0.0806778	0.999894
	GOTERM_BP_FAT	GO:0051924~regulation of calcium ion transport	2	10	GIMAP5, FKBP1B	15	69	13528	26.1411	0.0691198	0.999969
	GOTERM_BP_FAT	GO:0046907~intracellular transport	4	20	SET, GIMAP5, SNX1, FKBP1B	15	657	13528	5.49082	0.0277968	0.999995
Module#3	GOTERM_MF_FAT	GO:0048037~cofactor binding	3	9.67742	OGDHL, CBR3, GAPDH	16	249	12983	9.77636	0.0326383	0.659875
	GOTERM_MF_FAT	GO:0050662~coenzyme binding	3	9.67742	OGDHL, CBR3, GAPDH	16	181	12983	13.4492	0.0180149	0.693226
	SMART	SM00082:LRRCT	2	6.45161	GP1BB, LRFN2	11	88	9079	18.7583	0.0928508	0.893681
	GOTERM_BP_FAT	GO:0046365~monosaccharide catabolic process	2	6.45161	OGDHL, GAPDH	20	71	13528	19.0535	0.0952064	0.984527
	SP_PIR_KEYWORDS	phosphoprotein	16	51.6129	SPHK2, LMF2, CDC26, CAPZB, AMPH, SET, EAF1, GP1BB, GPR39, WDR13, RGN, MDM2, SH2B1, DENND5B, GAPDH, GOLM1	30	7263	19235	1.41246	0.0882757	0.985079
	GOTERM_BP_FAT	GO:0019320~hexose catabolic process	2	6.45161	OGDHL, GAPDH	20	69	13528	19.6058	0.0926463	0.992258
	GOTERM_CC_FAT	GO:0005829~cytosol	6	19.3548	SET, SPHK2, MDM2, RPS15A, CBR3, CDC26	22	1330	12782	2.62105	0.0599839	0.992454
	GOTERM_BP_FAT	GO:0006007~glucose catabolic process	2	6.45161	OGDHL, GAPDH	20	58	13528	23.3241	0.0784427	0.993938
	GOTERM_BP_FAT	GO:0030032~lamellipodium assembly	2	6.45161	SH2B1, CAPZB	20	16	13528	84.55	0.0222489	0.996394
	SP_PIR_KEYWORDS	glycolysis	2	6.45161	OGDHL, GAPDH	30	44	19235	29.1439	0.0643014	0.997637
	GOTERM_BP_FAT	GO:0045787~positive regulation of cell cycle	2	6.45161	MDM2, RPS15A	20	57	13528	23.7333	0.077141	0.998757
	GOTERM_BP_FAT	GO:0006096~glycolysis	2	6.45161	OGDHL, GAPDH	20	47	13528	28.783	0.0640285	0.999744
Module#4	SP_PIR_KEYWORDS	phosphoprotein	78	55.3191	TUSC2, KDM6A, KCNAB3, PRPF4B, CTPS, TACR1, COPS3, UVRAG, PTPN21, TSSC4, ANKLE2, ZNF254, GSN, COL4A3BP, SFRS9, PQBP1, DBR1, PMS2, CEP290, DLG5, PAK1, FIZ1, NEGR1, IKBKAP, SNRPA1, POLE, LIG3, PFKM, C20ORF20, RAB11FIP5, RIF1, MGA, AKAP2, EIF2AK4, MELK, RAD23B, TDRD7, ENPP2, C21ORF63, LMF2, ABLIM3, SNX1, POLR2C, CAPZB, AMPH, LINGO1, FBXW8, SET, POM121, NR1D1, GP1BB, WDR13, SH2B1, GAPDH, HBB, GPD2, SA…	138	7263	19235	1.4969	8.44385e-06	0.00216773
	SP_PIR_KEYWORDS	nucleus	48	34.0426	RAD23B, KDM6A, PRPF4B, MAEA, EID2B, COPS3, ZIC1, ZNF254, POLR2C, POM121, SET, NR1D1, LHX1, SFRS9, WDR13, PQBP1, CEP290, PMS2, DBR1, CREB3L1, SH2B1, FIZ1, GAPDH, ZNF263, SNRPA1, IKBKAP, KLF8, TAF5, ZNF354B, POLE, LIG3, SAMHD1, ZFP3, STAT1, CDC26, ATXN7L3, CTR9, C20ORF20, NOTCH1, TULP3, RIF1, EAF1, ABT1, NAIF1, MGA, NOP56, RNPC3, BARD1	138	4283	19235	1.56209	0.000814793	0.0994446
	OMIM_DISEASE	Six new loci associated with body mass index highlight a neuronal influence on body weight regulation	3	2.12766	MC4R, SH2B1, NEGR1	28	11	3671	35.7565	0.00275093	0.175378
	SP_PIR_KEYWORDS	acetylation	32	22.695	PDP1, RAD23B, PRPF4B, KCNAB3, CTPS, COPS3, SNX1, TSSC4, CAPZB, COX5B, SET, IFT122, DBR1, PAK1, HBB, GAPDH, GPD2, SNRPA1, NDUFA6, LIG3, SAMHD1, HBA1, PRPSAP1, HS1BP3, CHPT1, RIF1, EAF1, C8ORF59, ABT1, DDT, EFTUD1, EIF2AK4	138	2635	19235	1.69271	0.00297384	0.225191
	OMIM_DISEASE	Genome-wide association yields new sequence variants at seven loci that associate with measures of obesity	3	2.12766	MC4R, SH2B1, NEGR1	28	18	3671	21.8512	0.00741361	0.22929
	GOTERM_CC_FAT	GO:0031974~membrane-enclosed lumen	23	16.3121	PDP1, RAD23B, IKBKAP, KDM6A, MAEA, TDRD7, TAF5, POLE, LIG3, CDC26, STAT1, POLR2C, ATXN7L3, CTR9, C20ORF20, SET, EAF1, ABT1, PQBP1, WDR13, SUMF1, NOP56, UBE2D1	95	1856	12782	1.66734	0.0142175	0.42132
	GOTERM_CC_FAT	GO:0005654~nucleoplasm	14	9.92908	IKBKAP, RAD23B, TAF5, POLE, LIG3, CDC26, POLR2C, ATXN7L3, C20ORF20, CTR9, SET, EAF1, ABT1, UBE2D1	95	882	12782	2.13567	0.0122022	0.443584
	GOTERM_CC_FAT	GO:0016591~DNA-directed RNA polymerase II, holoenzyme	4	2.83688	IKBKAP, TAF5, POLR2C, CTR9	95	81	12782	6.64431	0.0217528	0.503467
	SP_PIR_KEYWORDS	homotetramer	3	2.12766	PFKM, GAPDH, HBB	138	30	19235	13.9384	0.0192299	0.509775
	SP_PIR_KEYWORDS	metal-binding	32	22.695	PDP1, KDM6A, ENPP2, ABLIM3, ZIC1, ZNF254, COX5B, PCGF5, PCGF3, NR1D1, LHX1, DBR1, FIZ1, HBB, ZNF263, KLF8, POLE, ZNF354B, LIG3, ZFP3, HBA1, PFKM, CHPT1, ATXN7L3, MAN2A2, MIB1, NOTCH1, ZDHHC16, GPR39, DNAJC24, SUMF1, BARD1	138	2972	19235	1.50077	0.016683	0.513547
	GOTERM_CC_FAT	GO:0043233~organelle lumen	23	16.3121	PDP1, RAD23B, IKBKAP, KDM6A, MAEA, TDRD7, TAF5, POLE, LIG3, CDC26, STAT1, POLR2C, ATXN7L3, CTR9, C20ORF20, SET, EAF1, ABT1, PQBP1, WDR13, SUMF1, NOP56, UBE2D1	95	1820	12782	1.70032	0.011445	0.519469
	SP_PIR_KEYWORDS	dna repair	6	4.25532	RAD23B, POLE, LIG3, PMS2, GAPDH, BARD1	138	191	19235	4.37856	0.0119331	0.537596
	SP_PIR_KEYWORDS	DNA damage	6	4.25532	RAD23B, RIF1, POLE, LIG3, PMS2, BARD1	138	205	19235	4.07953	0.0157767	0.558417
	GOTERM_CC_FAT	GO:0070013~intracellular organelle lumen	23	16.3121	PDP1, RAD23B, IKBKAP, KDM6A, MAEA, TDRD7, TAF5, POLE, LIG3, CDC26, STAT1, POLR2C, ATXN7L3, CTR9, C20ORF20, SET, EAF1, ABT1, PQBP1, WDR13, SUMF1, NOP56, UBE2D1	95	1779	12782	1.73951	0.00884163	0.571785
	SP_PIR_KEYWORDS	repressor	8	5.67376	ZNF263, PCGF5, PCGF3, KLF8, NR1D1, EID2B, MGA, FIZ1	138	435	19235	2.56338	0.0363175	0.652284
	SP_PIR_KEYWORDS	opioid peptide	2	1.41844	HBA1, HBB	138	6	19235	46.4614	0.0419862	0.667911
	SP_PIR_KEYWORDS	Transcription	23	16.3121	ZNF263, IKBKAP, KLF8, EID2B, TAF5, ZNF354B, ZFP3, STAT1, ZNF254, POLR2C, ATXN7L3, C20ORF20, PCGF5, NOTCH1, PCGF3, EAF1, NR1D1, LHX1, ABT1, PQBP1, MGA, CREB3L1, FIZ1	138	2071	19235	1.54796	0.0362902	0.695018
	SP_PIR_KEYWORDS	transcription regulation	22	15.6028	ZNF263, IKBKAP, KLF8, EID2B, TAF5, ZNF354B, ZFP3, STAT1, ZNF254, ATXN7L3, C20ORF20, PCGF5, NOTCH1, PCGF3, EAF1, NR1D1, LHX1, ABT1, PQBP1, MGA, CREB3L1, FIZ1	138	2026	19235	1.51355	0.0504595	0.701713
	SP_PIR_KEYWORDS	oxygen carrier	2	1.41844	HBA1, HBB	138	8	19235	34.846	0.055589	0.706213
	GOTERM_CC_FAT	GO:0000123~histone acetyltransferase complex	3	2.12766	TAF5, ATXN7L3, C20ORF20	95	50	12782	8.07284	0.0521928	0.768373
	SP_PIR_KEYWORDS	zinc	22	15.6028	ZNF263, KLF8, ABLIM3, POLE, ZNF354B, LIG3, ZFP3, ZIC1, ZNF254, COX5B, ATXN7L3, MAN2A2, PCGF5, MIB1, ZDHHC16, PCGF3, NR1D1, LHX1, GPR39, DNAJC24, FIZ1, BARD1	138	2189	19235	1.40084	0.0960113	0.782586
	SP_PIR_KEYWORDS	glycation	2	1.41844	HBA1, HBB	138	11	19235	25.3426	0.0756344	0.788769
	SP_PIR_KEYWORDS	blood	2	1.41844	HBA1, HBB	138	11	19235	25.3426	0.0756344	0.788769
	SP_PIR_KEYWORDS	ank repeat	5	3.5461	MIB1, NOTCH1, KRIT1, ANKLE2, BARD1	138	240	19235	2.90383	0.0926732	0.790309
	SP_PIR_KEYWORDS	oxygen transport	2	1.41844	HBA1, HBB	138	12	19235	23.2307	0.0822219	0.793
	SP_PIR_KEYWORDS	s-nitrosylation	2	1.41844	GAPDH, HBB	138	13	19235	21.4437	0.0887628	0.7966
	GOTERM_CC_FAT	GO:0031981~nuclear lumen	20	14.1844	RAD23B, IKBKAP, KDM6A, MAEA, TAF5, POLE, LIG3, CDC26, STAT1, POLR2C, ATXN7L3, CTR9, C20ORF20, SET, EAF1, ABT1, PQBP1, WDR13, NOP56, UBE2D1	95	1450	12782	1.85583	0.00851282	0.80464
	GOTERM_CC_FAT	GO:0005833~hemoglobin complex	2	1.41844	HBA1, HBB	95	12	12782	22.4246	0.0848007	0.847498
	GOTERM_CC_FAT	GO:0030529~ribonucleoprotein complex	8	5.67376	MRPL2, SNRPA1, PRPF4B, TDRD7, HBA1, NOP56, RNPC3, EIF2AK4	95	515	12782	2.09006	0.0847157	0.879177
	PIR_SUPERFAMILY	PIRSF036518:globin	2	1.41844	HBA1, HBB	48	11	7396	28.0152	0.0677678	0.89035
	PIR_SUPERFAMILY	PIRSF500045:hemoglobin, vertebrate type	2	1.41844	HBA1, HBB	48	8	7396	38.5208	0.0497448	0.959827
	UP_SEQ_FEATURE	repeat:TPR 6	3	2.12766	KDM6A, TTC30A, CTR9	138	68	19113	6.11029	0.0855794	0.995473
	UP_SEQ_FEATURE	domain:EGF-like 11; calcium-binding	2	1.41844	NOTCH1, SNED1	138	14	19113	19.7857	0.0958376	0.995791
	UP_SEQ_FEATURE	compositionally biased region:Poly-Leu	4	2.83688	CD320, TTC30A, EIF2AK4, BARD1	138	134	19113	4.13433	0.0720039	0.996963
	UP_SEQ_FEATURE	metal ion-binding site:Iron (heme distal ligand)	2	1.41844	HBA1, HBB	138	12	19113	23.0833	0.0827264	0.997152
	UP_SEQ_FEATURE	repeat:TPR 7	3	2.12766	KDM6A, TTC30A, CTR9	138	59	19113	7.04237	0.0669686	0.998114
	UP_SEQ_FEATURE	compositionally biased region:Poly-Ala	7	4.96454	RAD23B, KDM6A, NOTCH1, CD320, ABT1, CREB3L1, ZIC1	138	393	19113	2.46692	0.0639067	0.999232
	UP_SEQ_FEATURE	glycosylation site:N-linked (Glc) (glycation)	2	1.41844	HBA1, HBB	138	8	19113	34.625	0.055935	0.999596
	GOTERM_BP_FAT	GO:0007492~endoderm development	3	2.12766	NOTCH1, LHX1, LAMC1	113	18	13528	19.9528	0.00953236	0.999945
	UP_SEQ_FEATURE	compositionally biased region:Poly-Gly	6	4.25532	RAD23B, FAM101B, NOTCH1, TAF5, C20ORF20, CTR9	138	286	19113	2.90559	0.0552252	0.999966
	GOTERM_BP_FAT	GO:0033554~cellular response to stress	9	6.38298	RAD23B, RIF1, COL4A3BP, POLE, LIG3, UVRAG, PMS2, EIF2AK4, BARD1	113	566	13528	1.90362	0.0973044	0.999991
	UP_SEQ_FEATURE	repeat:TPR 8	3	2.12766	KDM6A, TTC30A, CTR9	138	48	19113	8.65625	0.0464329	0.999998
	GOTERM_BP_FAT	GO:0032446~protein modification by small protein conjugation	4	2.83688	MIB1, UBE2D1, BARD1, CTR9	113	132	13528	3.62778	0.0964888	0.999998
	GOTERM_BP_FAT	GO:0006974~response to DNA damage stimulus	7	4.96454	RAD23B, RIF1, POLE, LIG3, UVRAG, PMS2, BARD1	113	373	13528	2.2467	0.089347	0.999999
	GOTERM_MF_FAT	GO:0004672~protein kinase activity	9	6.38298	IKBKAP, PRPF4B, COL4A3BP, NTRK1, PRKG2, PAK1, POLR2C, MELK, EIF2AK4	102	606	12983	1.89036	0.0993991	0.999999
	GOTERM_BP_FAT	GO:0070647~protein modification by small protein conjugation or removal	5	3.5461	MIB1, UBE2D1, ATXN7L3, BARD1, CTR9	113	160	13528	3.74115	0.0438566	1
	GOTERM_BP_FAT	GO:0006796~phosphate metabolic process	15	10.6383	PDP1, GPD2, IKBKAP, PRPF4B, ENPP2, NDUFA6, PTPN21, PTPRT, PRKG2, STAT1, NTRK1, COL4A3BP, PAK1, EIF2AK4, MELK	113	973	13528	1.84558	0.0298045	1
	GOTERM_BP_FAT	GO:0006793~phosphorus metabolic process	15	10.6383	PDP1, GPD2, IKBKAP, PRPF4B, ENPP2, NDUFA6, PTPN21, PTPRT, PRKG2, STAT1, NTRK1, COL4A3BP, PAK1, EIF2AK4, MELK	113	973	13528	1.84558	0.0298045	1
	GOTERM_BP_FAT	GO:0008380~RNA splicing	6	4.25532	SNRPA1, PRPF4B, SFRS9, DBR1, RNPC3, POLR2C	113	284	13528	2.52923	0.0868923	1
	GOTERM_BP_FAT	GO:0006281~DNA repair	6	4.25532	RAD23B, POLE, LIG3, UVRAG, PMS2, BARD1	113	284	13528	2.52923	0.0868923	1
	GOTERM_BP_FAT	GO:0016567~protein ubiquitination	4	2.83688	MIB1, UBE2D1, BARD1, CTR9	113	119	13528	4.02409	0.0760172	1
	INTERPRO	IPR002110:Ankyrin	5	3.5461	MIB1, NOTCH1, KRIT1, ANKLE2, BARD1	124	238	16659	2.82241	0.0998118	1
	GOTERM_BP_FAT	GO:0051960~regulation of nervous system development	5	3.5461	MIB1, LINGO1, NOTCH1, TULP3, LHX1	113	192	13528	3.11763	0.0752008	1
	UP_SEQ_FEATURE	site:Not glycated	2	1.41844	HBA1, HBB	138	6	19113	46.1667	0.0422494	1
	GOTERM_MF_FAT	GO:0005344~oxygen transporter activity	2	1.41844	HBA1, HBB	102	13	12983	19.5822	0.0965864	1
	INTERPRO	IPR012292:Globin	2	1.41844	HBA1, HBB	124	12	16659	22.3911	0.0851169	1
	INTERPRO	IPR000971:Globin, subset	2	1.41844	HBA1, HBB	124	12	16659	22.3911	0.0851169	1
Module#5	SP_PIR_KEYWORDS	phosphoprotein	93	51.3812	TUSC2, KDM6A, KCNAB3, CTPS, TACR1, UVRAG, PTPN21, TSSC4, ANKLE2, C17ORF59, ZNF254, LATS2, FRMD3, GSN, COL4A3BP, DNAJC9, PQBP1, DBR1, PMS2, CEP290, DLG5, PAK1, FIZ1, GNL1, NEGR1, GOLM1, IKBKAP, SNRPA1, C17ORF63, TRIM41, PFKM, TATDN2, C20ORF20, PITPNM1, RAB11FIP5, RIF1, DOK4, SEMA4C, SNRPA, MDM2, HBG2, NCAPH2, VPS26B, AKAP2, EIF2AK4, MELK, RAD23B, C21ORF63, LMF2, MGMT, PPP3R1, CAPZB, MLF2, CXXC1, N…	180	7263	19235	1.36832	0.000131864	0.0380285
	PIR_SUPERFAMILY	PIRSF036518:globin	3	1.65746	HBG2, HBA1, HBB	68	11	7396	29.6631	0.00421823	0.171475
	PIR_SUPERFAMILY	PIRSF500045:hemoglobin, vertebrate type	3	1.65746	HBG2, HBA1, HBB	68	8	7396	40.7868	0.0021855	0.176937
	SP_PIR_KEYWORDS	homotetramer	4	2.20994	HBG2, PFKM, GAPDH, HBB	180	30	19235	14.2481	0.00267456	0.230842
	OMIM_DISEASE	Six new loci associated with body mass index highlight a neuronal influence on body weight regulation	3	1.65746	MC4R, SH2B1, NEGR1	33	11	3671	30.3388	0.00385568	0.257298
	SP_PIR_KEYWORDS	oxygen transport	3	1.65746	HBG2, HBA1, HBB	180	12	19235	26.7153	0.00534585	0.270342
	SP_PIR_KEYWORDS	blood	3	1.65746	HBG2, HBA1, HBB	180	11	19235	29.1439	0.00448219	0.281207
	SP_PIR_KEYWORDS	oxygen carrier	3	1.65746	HBG2, HBA1, HBB	180	8	19235	40.0729	0.00232414	0.289685
	OMIM_DISEASE	Genome-wide association yields new sequence variants at seven loci that associate with measures of obesity	3	1.65746	MC4R, SH2B1, NEGR1	33	18	3671	18.5404	0.0103255	0.32941
	SP_PIR_KEYWORDS	nucleus	55	30.3867	KDM6A, MAEA, EID2B, ZBTB39, TCEAL2, ZNF254, PQBP1, CREB3L1, PMS2, CEP290, DBR1, FIZ1, SNRPA1, IKBKAP, TRIM41, TATDN2, C20ORF20, RIF1, ABT1, NAIF1, MDM2, SNRPA, NCAPH2, RAD23B, MGMT, CCNG1, MLF2, CXXC1, POM121, SET, NIPBL, LHX1, WDR13, SH2B1, NUP54, GAPDH, RECQL4, ZNF263, KLF8, SMAD6, SAMHD1, ZFP3, SMEK1, DDX5, STAT1, ATXN7L3, PSMB8, FEZF2, SALL2, HNRNPH3, NOTCH1, EAF1, SP2, NOP56, RNPC3	180	4283	19235	1.37225	0.00837005	0.337582
	SP_PIR_KEYWORDS	erythrocyte	3	1.65746	HBG2, HBA1, HBB	180	20	19235	16.0292	0.0146575	0.462147
	GOTERM_CC_FAT	GO:0005829~cytosol	21	11.6022	SPHK2, CTPS, SMAD6, PPP3R1, CBR3, PFKM, HBA1, FKBP1B, PSMB8, SET, GSN, COL4A3BP, CEP290, MDM2, GRIP2, PAK1, HBG2, UBE2D1, VPS26B, DPP7, HBB	122	1330	12782	1.65427	0.0245748	0.63946
	SP_PIR_KEYWORDS	acetylation	35	19.337	PDP1, RAD23B, KCNAB3, CTPS, TSSC4, CAPZB, COX5B, CXXC1, IFT122, SET, DBR1, PAK1, HBB, GAPDH, GPD2, SNRPA1, SAMHD1, SMEK1, HBA1, PRPSAP1, DDX5, CRYZ, HS1BP3, VDAC2, HNRNPH3, RIF1, C8ORF59, EAF1, ABT1, DDT, SNRPA, GNB4, HBG2, DYNLRB2, EIF2AK4	180	2635	19235	1.41941	0.0287897	0.658207
	GOTERM_CC_FAT	GO:0005833~hemoglobin complex	3	1.65746	HBG2, HBA1, HBB	122	12	12782	26.1926	0.00551305	0.678032
	SMART	SM00295:B41	4	2.20994	FRMD3, KRIT1, PTPN13, PTPN21	89	50	9079	8.1609	0.012423	0.691205
	INTERPRO	IPR019747:FERM conserved site	4	2.20994	FRMD3, KRIT1, PTPN13, PTPN21	159	50	16659	8.38189	0.011845	0.69535
	INTERPRO	IPR019749:Band 4.1 domain	4	2.20994	FRMD3, KRIT1, PTPN13, PTPN21	159	50	16659	8.38189	0.011845	0.69535
	GOTERM_CC_FAT	GO:0031974~membrane-enclosed lumen	27	14.9171	PDP1, RAD23B, KDM6A, MAEA, NAGS, FDX1, OGDHL, MGMT, CXXC1, SET, WDR13, PQBP1, NUP54, UBE2D1, IKBKAP, SMAD6, STAT1, DDX5, VDAC2, ATXN7L3, C20ORF20, EAF1, ABT1, SUMF1, MDM2, NOP56, MRP63	122	1856	12782	1.52414	0.0240165	0.712308
	GOTERM_CC_FAT	GO:0043233~organelle lumen	27	14.9171	PDP1, RAD23B, KDM6A, MAEA, NAGS, FDX1, OGDHL, MGMT, CXXC1, SET, WDR13, PQBP1, NUP54, UBE2D1, IKBKAP, SMAD6, STAT1, DDX5, VDAC2, ATXN7L3, C20ORF20, EAF1, ABT1, SUMF1, MDM2, NOP56, MRP63	122	1820	12782	1.55429	0.0191668	0.733517
	INTERPRO	IPR019748:FERM central domain	4	2.20994	FRMD3, KRIT1, PTPN13, PTPN21	159	47	16659	8.9169	0.0100032	0.737401
	INTERPRO	IPR000299:FERM domain	4	2.20994	FRMD3, KRIT1, PTPN13, PTPN21	159	47	16659	8.9169	0.0100032	0.737401
	GOTERM_CC_FAT	GO:0070013~intracellular organelle lumen	27	14.9171	PDP1, RAD23B, KDM6A, MAEA, NAGS, FDX1, OGDHL, MGMT, CXXC1, SET, WDR13, PQBP1, NUP54, UBE2D1, IKBKAP, SMAD6, STAT1, DDX5, VDAC2, ATXN7L3, C20ORF20, EAF1, ABT1, SUMF1, MDM2, NOP56, MRP63	122	1779	12782	1.59011	0.0146327	0.779297
	INTERPRO	IPR014352:FERM/acyl-CoA-binding protein, 3-helical bundle	4	2.20994	FRMD3, KRIT1, PTPN13, PTPN21	159	43	16659	9.74638	0.00782563	0.791403
	GOTERM_CC_FAT	GO:0005783~endoplasmic reticulum	15	8.28729	OSTC, APH1A, LMF2, FKBP1B, PSMB8, TOR2A, PITPNM1, SET, ZDHHC16, POM121, CD320, COL4A3BP, SUMF1, CREB3L1, ALG14	122	960	12782	1.63704	0.0694746	0.806046
	SP_PIR_KEYWORDS	metal-binding	37	20.442	ADCY3, PDP1, KDM6A, FDX1, MGMT, ZBTB39, ZNF254, COX5B, LATS2, CXXC1, PCGF5, PCGF3, LHX1, DBR1, FIZ1, HBB, ZNF263, ZBTB7C, KLF8, TRIM41, ZFP3, HBA1, PFKM, ATXN7L3, MAN2A2, PITPNM1, SALL2, FEZF2, NOTCH1, ZDHHC16, SP2, GPR39, DNAJC24, SUMF1, MDM2, HBG2, TLL1	180	2972	19235	1.33037	0.0552337	0.811836
	GOTERM_CC_FAT	GO:0044429~mitochondrial part	11	6.07735	GPD2, PDP1, RAB11FIP5, GIMAP5, NAGS, FDX1, SLC25A23, OGDHL, VDAC2, COX5B, MRP63	122	595	12782	1.93693	0.0555788	0.812625
	GOTERM_CC_FAT	GO:0005759~mitochondrial matrix	6	3.31492	PDP1, NAGS, FDX1, OGDHL, VDAC2, MRP63	122	227	12782	2.76926	0.0644536	0.818637
	GOTERM_CC_FAT	GO:0031980~mitochondrial lumen	6	3.31492	PDP1, NAGS, FDX1, OGDHL, VDAC2, MRP63	122	227	12782	2.76926	0.0644536	0.818637
	SP_PIR_KEYWORDS	glycolysis	3	1.65746	OGDHL, PFKM, GAPDH	180	44	19235	7.28598	0.0631643	0.82516
	SP_PIR_KEYWORDS	opioid peptide	2	1.10497	HBA1, HBB	180	6	19235	35.6204	0.0545596	0.840026
	SMART	SM00194:PTPc	3	1.65746	PTPN13, PTPN21, PTPRT	89	40	9079	7.65084	0.057136	0.841728
	INTERPRO	IPR019750:Band 4.1 subgroup	3	1.65746	FRMD3, PTPN13, PTPN21	159	25	16659	12.5728	0.0232467	0.84695
	INTERPRO	IPR018980:FERM, C-terminal PH-like domain	3	1.65746	FRMD3, PTPN13, PTPN21	159	25	16659	12.5728	0.0232467	0.84695
	GOTERM_CC_FAT	GO:0031981~nuclear lumen	20	11.0497	RAD23B, IKBKAP, KDM6A, MAEA, SMAD6, MGMT, STAT1, DDX5, ATXN7L3, CXXC1, C20ORF20, SET, EAF1, ABT1, PQBP1, WDR13, MDM2, NUP54, NOP56, UBE2D1	122	1450	12782	1.44511	0.0886521	0.850883
	GOTERM_CC_FAT	GO:0030529~ribonucleoprotein complex	10	5.52486	MRPL2, SNRPA1, HNRNPH3, SNRPA, HBA1, NOP56, RNPC3, DDX5, EIF2AK4, MRP63	122	515	12782	2.03438	0.0555126	0.857919
	GOTERM_BP_FAT	GO:0016049~cell growth	5	2.76243	HPN, ERBB2IP, NDRG4, CCNG1, DDX5	138	61	13528	8.03516	0.00336142	0.868711
	GOTERM_MF_FAT	GO:0005344~oxygen transporter activity	3	1.65746	HBG2, HBA1, HBB	124	13	12983	24.1619	0.00648593	0.879342
	SP_PIR_KEYWORDS	glycation	2	1.10497	HBA1, HBB	180	11	19235	19.4293	0.0977572	0.88471
	INTERPRO	IPR018979:FERM, N-terminal	3	1.65746	FRMD3, PTPN13, PTPN21	159	30	16659	10.4774	0.0326878	0.890306
	UP_SEQ_FEATURE	domain:FERM	4	2.20994	FRMD3, KRIT1, PTPN13, PTPN21	180	48	19113	8.84861	0.0102591	0.891075
	INTERPRO	IPR000971:Globin, subset	3	1.65746	HBG2, HBA1, HBB	159	12	16659	26.1934	0.00554268	0.891139
	INTERPRO	IPR012292:Globin	3	1.65746	HBG2, HBA1, HBB	159	12	16659	26.1934	0.00554268	0.891139
	SP_PIR_KEYWORDS	transcription regulation	26	14.3646	EID2B, ZBTB39, TCEAL2, ZNF254, CXXC1, PCGF5, PCGF3, LHX1, PQBP1, CREB3L1, FIZ1, ZNF263, IKBKAP, KLF8, SMAD6, ZFP3, STAT1, ATXN7L3, C20ORF20, SALL2, FEZF2, NOTCH1, EAF1, SP2, ABT1, IFT57	180	2026	19235	1.37137	0.0872972	0.893323
	SP_PIR_KEYWORDS	mrna processing	6	3.31492	SNRPA1, HNRNPH3, DBR1, SNRPA, RNPC3, DDX5	180	260	19235	2.46603	0.0959582	0.897862
	INTERPRO	IPR000242:Protein-tyrosine phosphatase, receptor/non-receptor type	3	1.65746	PTPN13, PTPN21, PTPRT	159	40	16659	7.85802	0.0551395	0.919097
	SMART	SM00082:LRRCT	4	2.20994	ISLR, SLITRK1, GP1BB, NTRK1	89	88	9079	4.63687	0.0536001	0.924922
	INTERPRO	IPR000483:Cysteine-rich flanking region, C-terminal	4	2.20994	ISLR, SLITRK1, GP1BB, NTRK1	159	88	16659	4.76244	0.0512211	0.927372
	INTERPRO	IPR006703:AIG1	2	1.10497	GIMAP5, GIMAP7	159	7	16659	29.9353	0.0645424	0.930199
	INTERPRO	IPR002337:Haemoglobin, beta	2	1.10497	HBG2, HBB	159	5	16659	41.9094	0.0465363	0.933879
	UP_SEQ_FEATURE	domain:PDZ 4	3	1.65746	PTPN13, GRIP2, DLG5	180	15	19113	21.2367	0.00845309	0.935282
	UP_SEQ_FEATURE	metal ion-binding site:Iron (heme proximal ligand)	3	1.65746	HBG2, HBA1, HBB	180	15	19113	21.2367	0.00845309	0.935282
	GOTERM_BP_FAT	GO:0015671~oxygen transport	3	1.65746	HBG2, HBA1, HBB	138	13	13528	22.6221	0.00738162	0.949127
	GOTERM_BP_FAT	GO:0040007~growth	8	4.41989	HPN, NOTCH1, LY6E, ERBB2IP, NDRG4, GSN, CCNG1, DDX5	138	183	13528	4.28542	0.00259845	0.956623
	UP_SEQ_FEATURE	metal ion-binding site:Iron (heme distal ligand)	3	1.65746	HBG2, HBA1, HBB	180	12	19113	26.5458	0.00541219	0.969813
	GOTERM_MF_FAT	GO:0003697~single-stranded DNA binding	3	1.65746	RECQL4, RAD23B, PMS2	124	55	12983	5.711	0.0956257	0.983148
	GOTERM_BP_FAT	GO:0007492~endoderm development	3	1.65746	NOTCH1, LHX1, LAMC1	138	18	13528	16.3382	0.0140088	0.985786
	GOTERM_BP_FAT	GO:0015669~gas transport	3	1.65746	HBG2, HBA1, HBB	138	18	13528	16.3382	0.0140088	0.985786
	GOTERM_MF_FAT	GO:0043169~cation binding	48	26.5193	PDP1, ADCY3, KDM6A, KCNAB3, FDX1, MGMT, ZBTB39, PPP3R1, ZNF254, COX5B, LATS2, CXXC1, PCGF5, PCGF3, LHX1, GSN, SLC25A23, DBR1, FIZ1, HBB, RECQL4, GPD2, ZNF263, ZBTB7C, KLF8, TRIM41, ZFP3, HBA1, PFKM, PRPSAP1, STAT1, CRYZ, ATXN7L3, MAN2A2, PITPNM1, FEZF2, SALL2, NOTCH1, ZDHHC16, SNED1, SP2, GPR39, DNAJC24, ITGA7, SUMF1, MDM2, HBG2, TLL1	124	4179	12983	1.2026	0.0914467	0.988352
	GOTERM_MF_FAT	GO:0046872~metal ion binding	48	26.5193	PDP1, ADCY3, KDM6A, KCNAB3, FDX1, MGMT, ZBTB39, PPP3R1, ZNF254, COX5B, LATS2, CXXC1, PCGF5, PCGF3, LHX1, GSN, SLC25A23, DBR1, FIZ1, HBB, RECQL4, GPD2, ZNF263, ZBTB7C, KLF8, TRIM41, ZFP3, HBA1, PFKM, PRPSAP1, STAT1, CRYZ, ATXN7L3, MAN2A2, PITPNM1, FEZF2, SALL2, NOTCH1, ZDHHC16, SNED1, SP2, GPR39, DNAJC24, ITGA7, SUMF1, MDM2, HBG2, TLL1	124	4140	12983	1.21393	0.080034	0.989095
	UP_SEQ_FEATURE	site:Not glycated	2	1.10497	HBA1, HBB	180	6	19113	35.3944	0.0548998	0.989459
	UP_SEQ_FEATURE	domain:PDZ 3	3	1.65746	PTPN13, GRIP2, DLG5	180	28	19113	11.3768	0.0281092	0.989923
	GOTERM_MF_FAT	GO:0004721~phosphoprotein phosphatase activity	5	2.76243	PDP1, PPP3R1, PTPN13, PTPN21, PTPRT	124	165	12983	3.17278	0.0716803	0.99205
	UP_SEQ_FEATURE	compositionally biased region:Poly-Leu	5	2.76243	CD320, TTC30A, SMAD6, PTPN13, EIF2AK4	180	134	19113	3.96206	0.0373904	0.992671
	UP_SEQ_FEATURE	domain:PDZ 2	3	1.65746	PTPN13, GRIP2, DLG5	180	40	19113	7.96375	0.0539439	0.993962
	UP_SEQ_FEATURE	domain:PDZ 1	3	1.65746	PTPN13, GRIP2, DLG5	180	40	19113	7.96375	0.0539439	0.993962
	UP_SEQ_FEATURE	compositionally biased region:Poly-Ala	8	4.41989	RAD23B, SALL2, KDM6A, NOTCH1, CD320, ABT1, SMAD6, CREB3L1	180	393	19113	2.16149	0.0771063	0.994347
	UP_SEQ_FEATURE	glycosylation site:N-linked (Glc) (glycation)	2	1.10497	HBA1, HBB	180	8	19113	26.5458	0.0725253	0.995464
	UP_SEQ_FEATURE	domain:PDZ 5	2	1.10497	PTPN13, GRIP2	180	8	19113	26.5458	0.0725253	0.995464
	UP_SEQ_FEATURE	compositionally biased region:Poly-Pro	8	4.41989	SALL2, NOTCH1, CD320, SMAD6, ZBTB39, PTPN21, BRI3, GPR172A	180	413	19113	2.05682	0.0941205	0.996961
	UP_SEQ_FEATURE	compositionally biased region:Poly-Gly	7	3.8674	RAD23B, SALL2, FAM101B, NOTCH1, SMAD6, OGDHL, C20ORF20	180	286	19113	2.59889	0.0527968	0.997065
	GOTERM_MF_FAT	GO:0000166~nucleotide binding	29	16.0221	ADCY3, CTPS, PRKG2, PMVK, LATS2, PMS2, PAK1, UBE2D1, GNL1, GAPDH, RECQL4, IKBKAP, GIMAP5, SPHK2, GIMAP7, PFKM, CBR3, DDX5, VDAC2, PSMB8, RAB33A, TOR2A, HNRNPH3, NTRK1, RBM18, SNRPA, RNPC3, EIF2AK4, MELK	124	2245	12983	1.35249	0.0712903	0.997544
	GOTERM_MF_FAT	GO:0004090~carbonyl reductase (NADPH) activity	2	1.10497	DHRS4, CBR3	124	4	12983	52.3508	0.0373648	0.997946
	GOTERM_MF_FAT	GO:0019825~oxygen binding	3	1.65746	HBG2, HBA1, HBB	124	43	12983	7.30476	0.0625008	0.999081
	GOTERM_BP_FAT	GO:0043086~negative regulation of catalytic activity	7	3.8674	ADCY3, RGS4, SMAD6, UBE2D1, FKBP1B, PSMB8, LATS2	138	277	13528	2.47727	0.062606	0.999165
	GOTERM_BP_FAT	GO:0022610~biological adhesion	12	6.62983	ISLR, MAEA, CHST10, ERBB2IP, SNED1, GP1BB, ITGA7, PTPRT, LAMC1, DLG5, PRPH2, NEGR1	138	701	13528	1.6781	0.0988843	0.99938
	KEGG_PATHWAY	hsa04020:Calcium signaling pathway	5	2.76243	ADCY3, SPHK2, TACR1, PPP3R1, VDAC2	50	176	5085	2.8892	0.0881731	0.999529
	GOTERM_BP_FAT	GO:0032846~positive regulation of homeostatic process	3	1.65746	GIMAP5, TACR1, MC4R	138	40	13528	7.35217	0.0618548	0.999547
	GOTERM_BP_FAT	GO:0007155~cell adhesion	12	6.62983	ISLR, MAEA, CHST10, ERBB2IP, SNED1, GP1BB, ITGA7, PTPRT, LAMC1, DLG5, PRPH2, NEGR1	138	700	13528	1.6805	0.0981507	0.999585
	GOTERM_BP_FAT	GO:0006096~glycolysis	3	1.65746	OGDHL, PFKM, GAPDH	138	47	13528	6.25717	0.0819376	0.999641
	GOTERM_BP_FAT	GO:0009914~hormone transport	3	1.65746	LY6E, MC4R, FKBP1B	138	49	13528	6.00177	0.0879996	0.999642
	GOTERM_BP_FAT	GO:0032535~regulation of cellular component size	7	3.8674	HPN, ERBB2IP, NDRG4, GSN, CCNG1, DDX5, CAPZB	138	271	13528	2.53211	0.0575201	0.999643
	GOTERM_BP_FAT	GO:0009755~hormone-mediated signaling	3	1.65746	ADCY3, GNB4, LATS2	138	52	13528	5.65552	0.0973328	0.999734
	GOTERM_BP_FAT	GO:0043085~positive regulation of catalytic activity	10	5.52486	ADCY3, APH1A, SPHK2, TACR1, IFT57, NTRK1, PAK1, UBE2D1, STAT1, PSMB8	138	520	13528	1.88517	0.0817465	0.99981
	GOTERM_BP_FAT	GO:0052547~regulation of peptidase activity	4	2.20994	IFT57, SMAD6, MGMT, STAT1	138	86	13528	4.55949	0.0566689	0.999848
	GOTERM_BP_FAT	GO:0052548~regulation of endopeptidase activity	4	2.20994	IFT57, SMAD6, MGMT, STAT1	138	82	13528	4.7819	0.0504652	0.999867
	GOTERM_BP_FAT	GO:0031333~negative regulation of protein complex assembly	3	1.65746	GSN, SMAD6, CAPZB	138	34	13528	8.64962	0.0462545	0.999927
	GOTERM_BP_FAT	GO:0043281~regulation of caspase activity	4	2.20994	IFT57, SMAD6, MGMT, STAT1	138	79	13528	4.96349	0.0460442	0.999988

## Sheet: Random Set 7
	Category	Term	Count	%	Genes	List Total	Pop Hits	Pop Total	Fold Enrichment	PValue	Benjamini
Module#1	SP_PIR_KEYWORDS	phosphoprotein	39	59.0909	ZFP62, CPEB3, COPS3, ENPP4, SDC4, DSTN, PAK7, CDC42EP1, COL4A3BP, C5ORF22, SPG20, RANBP3, PUM1, GPSM2, SLC4A2, USP10, PDE8B, MKL2, USP14, FUNDC2, TAF1, ZMYM2, CAP2, BAIAP2, CEP110, CACNA1I, SMEK1, PLEKHA6, NOTCH1, RIF1, HEPACAM, ZNF238, FLII, PSME3, C19ORF54, ERC2, GIGYF2, CAMK1D, ACAA1	65	7263	19235	1.58901	0.000360816	0.0513246
	PIR_SUPERFAMILY	PIRSF000429:Ac-CoA_Ac_transf	2	3.0303	ACAA1, HADHB	21	7	7396	100.626	0.0187838	0.389224
	SP_PIR_KEYWORDS	cytoplasm	19	28.7879	SELM, BAIAP2, COPS3, CEP110, SMEK1, GLTP, CDC42EP1, RIF1, HEPACAM, TTBK1, COL4A3BP, RANBP3, NUDT16L1, PUM1, FLII, GPSM2, PSME3, ERC2, CAMK1D	65	3332	19235	1.68744	0.0214189	0.651358
	SP_PIR_KEYWORDS	cytoskeleton	7	10.6061	CDC42EP1, RIF1, CEP110, FLII, ITGB5, ERC2, SMEK1	65	636	19235	3.25701	0.0189062	0.751762
	GOTERM_MF_FAT	GO:0008092~cytoskeletal protein binding	6	9.09091	CAP2, BAIAP2, FLII, MKL2, SDC4, DSTN	44	504	12983	3.51272	0.0246998	0.892028
	SP_PIR_KEYWORDS	acetylation	14	21.2121	COPS3, SMEK1, GLTP, HADHB, DSTN, BAG5, RIF1, SPG20, RANBP3, COMMD3, FLII, PSME3, RAB10, USP14	65	2635	19235	1.57227	0.0915538	0.903332
	GOTERM_MF_FAT	GO:0003988~acetyl-CoA C-acyltransferase activity	2	3.0303	ACAA1, HADHB	44	4	12983	147.534	0.0131839	0.905801
	GOTERM_MF_FAT	GO:0002039~p53 binding	2	3.0303	TAF1, PSME3	44	17	12983	34.7139	0.0548699	0.918834
	SP_PIR_KEYWORDS	cell cycle	5	7.57576	TAF1, RIF1, HEPACAM, CEP110, PSME3	65	461	19235	3.20958	0.0673302	0.921464
	UP_SEQ_FEATURE	compositionally biased region:Poly-Gly	5	7.57576	C7ORF51, NOTCH1, CACNA1I, ERC2, GIGYF2	65	286	19113	5.14067	0.0154569	0.922287
	GOTERM_BP_FAT	GO:0032989~cellular component morphogenesis	6	9.09091	NOTCH1, CAP2, BAIAP2, COL4A3BP, CHRNB2, TBR1	49	397	13528	4.17252	0.0129069	0.931764
	SP_PIR_KEYWORDS	coenzyme A	2	3.0303	ENPP4, ACAA1	65	28	19235	21.1374	0.0891568	0.934573
	UP_SEQ_FEATURE	compositionally biased region:Poly-Pro	5	7.57576	NOTCH1, CAP2, CEP110, CACNA1I, RANBP3	65	413	19113	3.55988	0.0495654	0.937901
	UP_SEQ_FEATURE	compositionally biased region:Poly-Ala	5	7.57576	NOTCH1, LEPREL2, TTBK1, FLII, TBR1	65	393	19113	3.74105	0.0426377	0.942641
	SMART	SM00285:PBD	2	3.0303	PAK7, CDC42EP1	34	18	9079	29.6699	0.0635007	0.944239
	GOTERM_MF_FAT	GO:0003779~actin binding	4	6.06061	CAP2, FLII, MKL2, DSTN	44	326	12983	3.62047	0.0928813	0.944533
	UP_SEQ_FEATURE	active site:Acyl-thioester intermediate	2	3.0303	ACAA1, HADHB	65	8	19113	73.5115	0.026481	0.946831
	UP_SEQ_FEATURE	domain:CRIB	2	3.0303	PAK7, CDC42EP1	65	19	19113	30.9522	0.0617684	0.949589
	GOTERM_MF_FAT	GO:0016408~C-acyltransferase activity	2	3.0303	ACAA1, HADHB	44	16	12983	36.8835	0.0517253	0.957202
	GOTERM_MF_FAT	GO:0005245~voltage-gated calcium channel activity	2	3.0303	CACNA1I, CACNG4	44	28	12983	21.0763	0.0887951	0.963497
	UP_SEQ_FEATURE	compositionally biased region:Pro-rich	8	12.1212	C7ORF51, TAF1, PLEKHA6, TTBK1, CPEB3, CEP110, SLC4A2, GIGYF2	65	960	19113	2.45038	0.0408587	0.967313
	UP_SEQ_FEATURE	repeat:III	2	3.0303	CACNA1I, ITGB5	65	26	19113	22.6189	0.0835653	0.972064
	UP_SEQ_FEATURE	repeat:I	2	3.0303	CACNA1I, ITGB5	65	26	19113	22.6189	0.0835653	0.972064
	UP_SEQ_FEATURE	repeat:IV	2	3.0303	CACNA1I, ITGB5	65	26	19113	22.6189	0.0835653	0.972064
	UP_SEQ_FEATURE	repeat:II	2	3.0303	CACNA1I, ITGB5	65	26	19113	22.6189	0.0835653	0.972064
	GOTERM_BP_FAT	GO:0045944~positive regulation of transcription from RNA polymerase II promoter	5	7.57576	TAF1, NOTCH1, RFX4, MKL2, TBR1	49	371	13528	3.72078	0.04206	0.977761
	GOTERM_BP_FAT	GO:0032990~cell part morphogenesis	5	7.57576	NOTCH1, BAIAP2, COL4A3BP, CHRNB2, TBR1	49	256	13528	5.39222	0.0127007	0.980983
	GOTERM_BP_FAT	GO:0048858~cell projection morphogenesis	4	6.06061	NOTCH1, BAIAP2, CHRNB2, TBR1	49	245	13528	4.50746	0.0559338	0.981035
	GOTERM_BP_FAT	GO:0031175~neuron projection development	4	6.06061	NOTCH1, BAIAP2, CHRNB2, TBR1	49	256	13528	4.31378	0.0621668	0.981302
	INTERPRO	IPR002155:Thiolase	2	3.0303	ACAA1, HADHB	60	7	16659	79.3286	0.0245339	0.984208
	GOTERM_BP_FAT	GO:0048812~neuron projection morphogenesis	4	6.06061	NOTCH1, BAIAP2, CHRNB2, TBR1	49	213	13528	5.18463	0.0396521	0.984714
	GOTERM_BP_FAT	GO:0006635~fatty acid beta-oxidation	2	3.0303	ACAA1, HADHB	49	28	13528	19.7201	0.0948239	0.987869
	GOTERM_BP_FAT	GO:0000904~cell morphogenesis involved in differentiation	4	6.06061	NOTCH1, BAIAP2, CHRNB2, TBR1	49	244	13528	4.52593	0.0553829	0.987913
	GOTERM_BP_FAT	GO:0006816~calcium ion transport	3	4.54545	CACNA1I, CACNG4, CHRNB2	49	142	13528	5.83271	0.0902934	0.989038
	GOTERM_BP_FAT	GO:0044087~regulation of cellular component biogenesis	3	4.54545	TAF1, CDC42EP1, CHRNB2	49	142	13528	5.83271	0.0902934	0.989038
	UP_SEQ_FEATURE	compositionally biased region:Gln-rich	4	6.06061	CPEB3, PUM1, MKL2, GIGYF2	65	151	19113	7.7893	0.0141722	0.990737
	GOTERM_BP_FAT	GO:0048667~cell morphogenesis involved in neuron differentiation	4	6.06061	NOTCH1, BAIAP2, CHRNB2, TBR1	49	209	13528	5.28386	0.0378163	0.991606
	GOTERM_BP_FAT	GO:0007409~axonogenesis	4	6.06061	NOTCH1, BAIAP2, CHRNB2, TBR1	49	193	13528	5.7219	0.0309268	0.992322
	GOTERM_BP_FAT	GO:0051254~positive regulation of RNA metabolic process	5	7.57576	TAF1, NOTCH1, RFX4, MKL2, TBR1	49	481	13528	2.86987	0.0902842	0.99247
	GOTERM_BP_FAT	GO:0000902~cell morphogenesis	6	9.09091	NOTCH1, CAP2, BAIAP2, COL4A3BP, CHRNB2, TBR1	49	356	13528	4.65306	0.00831125	0.994341
	GOTERM_BP_FAT	GO:0045893~positive regulation of transcription, DNA-dependent	5	7.57576	TAF1, NOTCH1, RFX4, MKL2, TBR1	49	477	13528	2.89394	0.0881934	0.994505
	INTERPRO	IPR000095:PAK-box/P21-Rho-binding	2	3.0303	PAK7, CDC42EP1	60	18	16659	30.85	0.0618966	0.995181
	INTERPRO	IPR011993:Pleckstrin homology-type	4	6.06061	PLEKHA6, COL4A3BP, RANBP3, SYNGAP1	60	303	16659	3.66535	0.092212	0.995417
	GOTERM_CC_FAT	GO:0044459~plasma membrane part	12	18.1818	HEPACAM, CACNA1I, CACNG4, ITGB5, SLC4A2, CHRNB2, HS6ST1, ERC2, SLC3A1, SDC4, RAB10, NTSR2	42	2203	12782	1.65774	0.0825823	0.999994
Module#2	SP_PIR_KEYWORDS	phosphoprotein	77	52.027	ATP1B1, KCNAB2, CPEB3, COPS3, RASGEF1B, RNF214, XRCC1, SDC4, SKAP2, IQGAP1, DSTN, PAK7, MDFIC, C5ORF22, SPG20, PUM1, SPRED3, PDE8B, SLC4A2, MKL2, EIF2B4, C7ORF47, PHC2, PRPF31, BAIAP2, APOA1BP, ARID5B, PTPRN, CHRM4, NME3, ZNF238, HEPACAM, CLPP, RIN2, PRDM2, ERC2, PTGFRN, USP25, BAT3, ACAA1, CAMK1D, PHLDB1, ZFP62, EEF1B2, MGMT, ENPP4, ABCA2, AZI1, NECAB3, CXXC1, PDXDC1, PLCL1, POLE4, CDC42EP1, GPS…	148	7263	19235	1.37786	0.000384325	0.0842642
	SMART	SM00233:PH	8	5.40541	PLCL1, PHLDB1, PLEKHA6, PLEKHA8, PLEKHO2, CERK, SYNGAP1, SKAP2	72	277	9079	3.6418	0.00572907	0.379283
	KEGG_PATHWAY	hsa03410:Base excision repair	3	2.02703	POLE4, PCNA, XRCC1	38	35	5085	11.4699	0.0263662	0.569014
	KEGG_PATHWAY	hsa00230:Purine metabolism	5	3.37838	POLE4, GDA, NME3, PDE8B, APRT	38	153	5085	4.37307	0.0240727	0.784572
	INTERPRO	IPR011993:Pleckstrin homology-type	8	5.40541	PLCL1, PHLDB1, PLEKHA6, PLEKHA8, SPRED3, PLEKHO2, SYNGAP1, SKAP2	136	303	16659	3.23413	0.0117907	0.861213
	INTERPRO	IPR001849:Pleckstrin homology	8	5.40541	PLCL1, PHLDB1, PLEKHA6, PLEKHA8, PLEKHO2, CERK, SYNGAP1, SKAP2	136	277	16659	3.53769	0.00742061	0.91628
	GOTERM_MF_FAT	GO:0042165~neurotransmitter binding	4	2.7027	CHRM4, GABRA4, CHRNB2, NTSR2	102	103	12983	4.94308	0.0462435	0.921209
	SP_PIR_KEYWORDS	alternative initiation	3	2.02703	MDFIC, PRDM2, ENO1	148	64	19235	6.09217	0.0860682	0.92394
	GOTERM_MF_FAT	GO:0008276~protein methyltransferase activity	3	2.02703	PCMT1, PRDM2, EHMT2	102	50	12983	7.63706	0.0576723	0.934944
	GOTERM_MF_FAT	GO:0060589~nucleoside-triphosphatase regulator activity	8	5.40541	RAB11FIP3, CHRM4, RASGEF1B, RIN2, GPSM2, SYNGAP1, IQGAP1, EIF2B4	102	413	12983	2.46556	0.0420038	0.936929
	GOTERM_MF_FAT	GO:0051861~glycolipid binding	2	1.35135	PLEKHA8, GLTP	102	9	12983	28.2854	0.0678953	0.940986
	SP_PIR_KEYWORDS	cell junction	7	4.72973	TJP1, CHRM4, GABRA4, DLGAP2, CHRNB2, ERC2, GJB6	148	399	19235	2.28011	0.0860534	0.947331
	GOTERM_MF_FAT	GO:0017089~glycolipid transporter activity	2	1.35135	PLEKHA8, GLTP	102	5	12983	50.9137	0.0383023	0.956887
	SP_PIR_KEYWORDS	synapse	5	3.37838	CHRM4, GABRA4, DLGAP2, CHRNB2, ERC2	148	213	19235	3.05085	0.0808659	0.959978
	PIR_SUPERFAMILY	PIRSF000429:Ac-CoA_Ac_transf	2	1.35135	ACAA1, HADHB	59	7	7396	35.816	0.0536411	0.977723
	SP_PIR_KEYWORDS	alternative splicing	67	45.2703	ATP1B1, KCNAB2, CPEB3, RASGEF1B, EDIL3, BAG5, RTBDN, TP53I3, DNAJC16, MDFIC, C5ORF22, PUM1, NUDT16L1, PDE8B, SLC4A2, MKL2, EIF2B4, PHC2, CUTA, PRPF31, BAIAP2, APOA1BP, ARID5B, TMEM132B, MIIP, C2ORF67, CLEC16A, RAB11FIP3, HEPACAM, ZNF238, RIN2, PRDM2, USP25, BAT3, CAMK1D, PHLDB1, ZFP62, CXORF57, CCDC90A, C15ORF27, ABCA2, ANAPC11, NECAB3, AZI1, PDXDC1, PLCL1, C5ORF44, CDC42EP1, PLEKHO2, PCMT1, PPP2…	148	7488	19235	1.16289	0.080765	0.978868
	GOTERM_MF_FAT	GO:0030695~GTPase regulator activity	8	5.40541	RAB11FIP3, CHRM4, RASGEF1B, RIN2, GPSM2, SYNGAP1, IQGAP1, EIF2B4	102	404	12983	2.52048	0.0380186	0.984397
	UP_SEQ_FEATURE	compositionally biased region:Poly-Gly	6	4.05405	C7ORF51, NOTCH1, CACNA1I, SIX3, RNF19B, ERC2	148	286	19113	2.70927	0.0702383	0.986388
	SP_PIR_KEYWORDS	transit peptide	8	5.40541	GLS2, PRELID1, CCDC90A, MRPL14, CLPP, PHYH, ACAA1, HADHB	148	476	19235	2.18431	0.0731585	0.987086
	UP_SEQ_FEATURE	domain:WH1	2	1.35135	SPRED3, SMEK1	148	13	19113	19.868	0.0955266	0.988237
	INTERPRO	IPR014830:Glycolipid transfer protein, GLTP	2	1.35135	PLEKHA8, GLTP	136	5	16659	48.9971	0.0398719	0.989072
	UP_SEQ_FEATURE	metal ion-binding site:Zinc 3	2	1.35135	ANAPC11, EHMT2	148	9	19113	28.6982	0.0671418	0.99008
	UP_SEQ_FEATURE	zinc finger region:C2H2-type 18	3	2.02703	ZNF234, ZFP62, ZNF160	148	66	19113	5.87009	0.0916721	0.990356
	UP_SEQ_FEATURE	zinc finger region:C2H2-type 15	4	2.7027	ZNF234, ZFP62, ZNF160, ZNF471	148	134	19113	3.85498	0.0849035	0.991007
	INTERPRO	IPR002155:Thiolase	2	1.35135	ACAA1, HADHB	136	7	16659	34.9979	0.0553752	0.991284
	INTERPRO	IPR003150:DNA-binding RFX	2	1.35135	RFX4, RFX5	136	9	16659	27.2206	0.07063	0.99239
	UP_SEQ_FEATURE	zinc finger region:C2H2-type 19	3	2.02703	ZNF234, ZFP62, ZNF160	148	55	19113	7.0441	0.0669718	0.994796
	UP_SEQ_FEATURE	domain:PH	7	4.72973	PLCL1, PHLDB1, PLEKHA6, PLEKHA8, PLEKHO2, SYNGAP1, SKAP2	148	237	19113	3.81432	0.0101336	0.995521
	SP_PIR_KEYWORDS	neurotransmitter receptor	3	2.02703	CHRM4, GABRA4, CHRNB2	148	57	19235	6.84033	0.0704948	0.996228
	GOTERM_CC_FAT	GO:0030054~cell junction	8	5.40541	TJP1, CHRM4, GABRA4, DLGAP2, CHRNB2, ERC2, GJB6, SDC4	95	518	12782	2.07795	0.0867362	0.997778
	UP_SEQ_FEATURE	compositionally biased region:Pro-rich	13	8.78378	C7ORF51, TAF1, CPEB3, RNF214, PLEKHA6, RAB11FIP3, PLEKHO2, SPRED3, PRDM2, SLC4A2, RNF19B, BAT3, C7ORF47	148	960	19113	1.7488	0.0667172	0.997781
	SP_PIR_KEYWORDS	postsynaptic cell membrane	4	2.7027	CHRM4, GABRA4, DLGAP2, CHRNB2	148	110	19235	4.72604	0.0522584	0.997857
	UP_SEQ_FEATURE	transit peptide:Peroxisome	2	1.35135	PHYH, ACAA1	148	3	19113	86.0946	0.0228975	0.997866
	GOTERM_MF_FAT	GO:0030594~neurotransmitter receptor activity	4	2.7027	CHRM4, GABRA4, CHRNB2, NTSR2	102	95	12983	5.35934	0.0378183	0.997984
	UP_SEQ_FEATURE	splice variant	68	45.9459	ATP1B1, KCNAB2, CPEB3, RASGEF1B, EDIL3, BAG5, RTBDN, TP53I3, DNAJC16, MDFIC, C5ORF22, PUM1, NUDT16L1, PDE8B, SLC4A2, MKL2, EIF2B4, PHC2, CUTA, PRPF31, BAIAP2, APOA1BP, ARID5B, TMEM132B, MIIP, C2ORF67, CLEC16A, RAB11FIP3, HEPACAM, ZNF238, RIN2, PRDM2, USP25, BAT3, CAMK1D, PHLDB1, ZFP62, CXORF57, CCDC90A, C15ORF27, ABCA2, ANAPC11, NECAB3, AZI1, PDXDC1, PLCL1, C5ORF44, CDC42EP1, PLEKHO2, PCMT1, PPP2…	148	7458	19113	1.17748	0.0612709	0.998787
	UP_SEQ_FEATURE	active site:Acyl-thioester intermediate	2	1.35135	ACAA1, HADHB	148	8	19113	32.2855	0.0599084	0.999726
	GOTERM_CC_FAT	GO:0031980~mitochondrial lumen	5	3.37838	GLS2, MRPL3, MRPL27, CLPP, HADHB	95	227	12782	2.9636	0.0861907	0.999889
	GOTERM_CC_FAT	GO:0005759~mitochondrial matrix	5	3.37838	GLS2, MRPL3, MRPL27, CLPP, HADHB	95	227	12782	2.9636	0.0861907	0.999889
	UP_SEQ_FEATURE	DNA-binding region:H-T-H motif winged-type	2	1.35135	RFX4, RFX5	148	7	19113	36.8977	0.0526194	0.99993
	GOTERM_MF_FAT	GO:0003988~acetyl-CoA C-acyltransferase activity	2	1.35135	ACAA1, HADHB	102	4	12983	63.6422	0.0307599	0.999957
	GOTERM_CC_FAT	GO:0045211~postsynaptic membrane	4	2.7027	CHRM4, GABRA4, DLGAP2, CHRNB2	95	135	12782	3.98659	0.0773175	1
	GOTERM_BP_FAT	GO:0006357~regulation of transcription from RNA polymerase II promoter	10	6.75676	TAF1, NOTCH1, RFX4, ZNF238, RFX5, SIX3, ABCA2, MKL2, TBR1, ENO1	102	727	13528	1.82431	0.0929697	1
	GOTERM_BP_FAT	GO:0043243~positive regulation of protein complex disassembly	2	1.35135	EIF5A2, DSTN	102	7	13528	37.8936	0.051117	1
	GOTERM_BP_FAT	GO:0007264~small GTPase mediated signal transduction	6	4.05405	CDC42EP1, REM2, RASGEF1B, RIN2, RASD2, IQGAP1	102	305	13528	2.60906	0.0780914	1
	GOTERM_BP_FAT	GO:0046836~glycolipid transport	2	1.35135	PLEKHA8, GLTP	102	6	13528	44.2092	0.0439761	1
Module#3	SP_PIR_KEYWORDS	phosphoprotein	75	52.4476	E2F4, CHMP5, COPS3, RASGEF1B, ZEB1, RNF214, XRCC1, SDC4, PAK7, FOS, MDFIC, PLOD2, SPG20, TUBB6, SLC4A2, EIF2B4, USP14, PRPF31, NUP133, APOA1BP, KIF5C, C21ORF70, ZNF787, CHRM4, NME3, PTRF, ZNF238, RIF1, HEPACAM, MLLT10, CLPP, MAP3K10, PRDM2, USP25, BAT3, WDR43, GIGYF2, NOL12, PHLDB1, ZFP62, EEF1B2, C10ORF12, MGMT, ENPP4, ABCA2, ITGB2, BOP1, PDXDC1, IGSF11, PLCL1, CDC42EP1, WDR18, PLEKHO2, SNRNP70,…	143	7263	19235	1.389	0.000334583	0.0774815
	GOTERM_CC_FAT	GO:0031974~membrane-enclosed lumen	23	16.0839	TAF1, PRPF31, ZMYM2, E2F4, NOC4L, MGMT, GABPA, BOP1, ZEB1, ANAPC11, XRCC1, DDX5, HADHB, GLS2, FOS, PTRF, MDFIC, MRPL27, CLPP, PCNA, ATP5A1, WDR43, NOL12	85	1856	12782	1.8635	0.00354172	0.215295
	GOTERM_CC_FAT	GO:0043233~organelle lumen	23	16.0839	TAF1, PRPF31, ZMYM2, E2F4, NOC4L, MGMT, GABPA, BOP1, ZEB1, ANAPC11, XRCC1, DDX5, HADHB, GLS2, FOS, PTRF, MDFIC, MRPL27, CLPP, PCNA, ATP5A1, WDR43, NOL12	85	1820	12782	1.90036	0.00277093	0.247546
	GOTERM_CC_FAT	GO:0070013~intracellular organelle lumen	23	16.0839	TAF1, PRPF31, ZMYM2, E2F4, NOC4L, MGMT, GABPA, BOP1, ZEB1, ANAPC11, XRCC1, DDX5, HADHB, GLS2, FOS, PTRF, MDFIC, MRPL27, CLPP, PCNA, ATP5A1, WDR43, NOL12	85	1779	12782	1.94416	0.00207217	0.346384
	GOTERM_CC_FAT	GO:0031981~nuclear lumen	18	12.5874	TAF1, PRPF31, ZMYM2, E2F4, NOC4L, GABPA, MGMT, BOP1, ANAPC11, ZEB1, XRCC1, DDX5, FOS, PTRF, MDFIC, PCNA, WDR43, NOL12	85	1450	12782	1.86674	0.0122436	0.468131
	SP_PIR_KEYWORDS	acetylation	31	21.6783	E2F4, EEF1B2, COPS3, ARPC4, BOP1, RNF214, HADHB, BAG5, ATAD3B, SPG20, PCMT1, SNRNP70, USP14, NUP133, NUDT2, SMEK1, DDX5, EHMT2, ANXA2, PSMG3, C2ORF67, EIF4E, PTRF, RIF1, TXNDC17, CLPP, PCNA, ZRANB1, ATP5A1, RAB10, BAT3	143	2635	19235	1.58248	0.00957346	0.68625
	GOTERM_CC_FAT	GO:0005654~nucleoplasm	12	8.39161	PRPF31, FOS, TAF1, ZMYM2, E2F4, PTRF, MGMT, PCNA, ANAPC11, BOP1, ZEB1, XRCC1	85	882	12782	2.04594	0.0290833	0.701833
	GOTERM_CC_FAT	GO:0043228~non-membrane-bounded organelle	25	17.4825	ARPC4, ABCA2, BOP1, HADHB, FOS, CDC42EP1, MDFIC, TEKT1, TUBB6, TAF1, NUP133, CAP2, NOC4L, KIF5C, GABPA, SMEK1, DDX5, CHRM4, ZNF238, RIF1, MRPL27, TSC2, PCNA, WDR43, NOL12	85	2596	12782	1.44816	0.0438956	0.78426
	GOTERM_CC_FAT	GO:0043232~intracellular non-membrane-bounded organelle	25	17.4825	ARPC4, ABCA2, BOP1, HADHB, FOS, CDC42EP1, MDFIC, TEKT1, TUBB6, TAF1, NUP133, CAP2, NOC4L, KIF5C, GABPA, SMEK1, DDX5, CHRM4, ZNF238, RIF1, MRPL27, TSC2, PCNA, WDR43, NOL12	85	2596	12782	1.44816	0.0438956	0.78426
	SP_PIR_KEYWORDS	growth regulation	3	2.0979	IGSF11, HEPACAM, SOCS1	143	53	19235	7.6138	0.058401	0.836803
	GOTERM_CC_FAT	GO:0005759~mitochondrial matrix	5	3.4965	GLS2, MRPL27, CLPP, ATP5A1, HADHB	85	227	12782	3.31226	0.0623104	0.84804
	GOTERM_CC_FAT	GO:0031980~mitochondrial lumen	5	3.4965	GLS2, MRPL27, CLPP, ATP5A1, HADHB	85	227	12782	3.31226	0.0623104	0.84804
	GOTERM_CC_FAT	GO:0042383~sarcolemma	3	2.0979	CHRM4, SSPN, ANXA2	85	67	12782	6.73327	0.0717262	0.851509
	SP_PIR_KEYWORDS	leucine zipper	3	2.0979	FOS, TSC2, MAP3K10	143	38	19235	10.6192	0.0319902	0.858988
	UP_SEQ_FEATURE	domain:PH	6	4.1958	PLCL1, PHLDB1, PLEKHA6, PLEKHA8, PLEKHO2, SYNGAP1	143	237	19113	3.38373	0.0321142	0.867841
	SP_PIR_KEYWORDS	dna-binding	21	14.6853	TAF1, ZNF566, E2F4, RFX4, RFX5, GABPA, MGMT, SIX3, ZNF160, ZEB1, ZNF497, ZNF358, ZNF500, ZNF787, FOS, ZNF238, BHLHA15, MLLT10, PCNA, ZNF471, PRDM2	143	1868	19235	1.51216	0.0576947	0.870743
	SP_PIR_KEYWORDS	transcription regulation	23	16.0839	TAF1, ZFP62, ZNF566, ZMYM2, E2F4, RFX4, RFX5, GABPA, ZNF160, ZEB1, ZNF497, ZNF358, ZNF500, ZNF787, FOS, NOTCH1, PTRF, ZNF238, MDFIC, BHLHA15, MLLT10, ZNF471, PRDM2	143	2026	19235	1.52702	0.0417002	0.871658
	SP_PIR_KEYWORDS	nucleus	43	30.0699	ZFP62, E2F4, COPS3, MGMT, ZEB1, ANAPC11, BOP1, XRCC1, FOS, BHLHA15, MDFIC, ZNF471, SNRNP70, NUP133, PRPF31, TAF1, ZMYM2, ZNF566, NOC4L, RFX4, DTX1, RFX5, GABPA, SIX3, ZNF160, SMEK1, ZNF497, EHMT2, DDX5, ZNF358, ZNF500, ZNF787, NOTCH1, PTRF, RIF1, ZNF238, MLLT10, PCNA, ZRANB1, PRDM2, WDR43, BAT3, NOL12	143	4283	19235	1.35044	0.0253828	0.873234
	PIR_SUPERFAMILY	PIRSF000971:animal sulfatase	2	1.3986	ARSB, ARSD	55	9	7396	29.8828	0.063858	0.874898
	GOTERM_CC_FAT	GO:0005730~nucleolus	9	6.29371	FOS, TAF1, NOC4L, MDFIC, GABPA, BOP1, DDX5, WDR43, NOL12	85	698	12782	1.93895	0.0873726	0.875384
	UP_SEQ_FEATURE	zinc finger region:C2H2-type 6	9	6.29371	ZFP62, ZNF787, ZNF566, ZNF160, ZNF471, PRDM2, ZEB1, ZNF497, ZNF358	143	488	19113	2.46499	0.0294812	0.880012
	GOTERM_CC_FAT	GO:0005739~mitochondrion	12	8.39161	GLS2, ARSB, PRELID1, PAK7, TOMM7, CCDC90A, PTRF, MRPL27, BBC3, CLPP, ATP5A1, HADHB	85	1087	12782	1.66009	0.0986878	0.881165
	SP_PIR_KEYWORDS	Transcription	22	15.3846	TAF1, ZFP62, ZNF566, ZMYM2, E2F4, RFX4, RFX5, GABPA, ZNF160, ZEB1, ZNF497, ZNF358, ZNF500, ZNF787, NOTCH1, PTRF, ZNF238, MDFIC, BHLHA15, MLLT10, ZNF471, PRDM2	143	2071	19235	1.42889	0.0826303	0.900683
	SMART	SM00355:ZnF_C2H2	11	7.69231	ZFP62, ZNF787, ZNF566, ZNF238, ZNF160, ZNF471, PRDM2, ZEB1, ZNF497, ZNF358, ZNF500	72	797	9079	1.74036	0.0902304	0.902955
	INTERPRO	IPR011993:Pleckstrin homology-type	6	4.1958	PLCL1, PHLDB1, PLEKHA6, PLEKHA8, PLEKHO2, SYNGAP1	127	303	16659	2.59749	0.0802054	0.903763
	UP_SEQ_FEATURE	zinc finger region:C2H2-type 4	10	6.99301	ZFP62, ZNF787, ZNF566, ZNF238, ZNF160, ZNF471, PRDM2, ZNF497, ZNF358, ZNF500	143	575	19113	2.32448	0.0279405	0.903925
	SP_PIR_KEYWORDS	sulfuric ester hydrolase	2	1.3986	ARSB, ARSD	143	8	19235	33.6276	0.0575656	0.907582
	SP_PIR_KEYWORDS	methyltransferase	4	2.7972	MGMT, PCMT1, PRDM2, EHMT2	143	146	19235	3.68522	0.0945692	0.908754
	UP_SEQ_FEATURE	zinc finger region:C2H2-type 7; atypical	2	1.3986	PRDM2, ZEB1	143	6	19113	44.5524	0.0437628	0.915092
	SMART	SM00233:PH	6	4.1958	PLCL1, PHLDB1, PLEKHA6, PLEKHA8, PLEKHO2, SYNGAP1	72	277	9079	2.73135	0.0651436	0.917289
	UP_SEQ_FEATURE	zinc finger region:C2H2-type 1	10	6.99301	ZFP62, ZNF787, ZNF238, ZNF160, ZNF471, PRDM2, ZEB1, ZNF497, ZNF358, ZNF500	143	542	19113	2.466	0.0200248	0.918591
	INTERPRO	IPR015880:Zinc finger, C2H2-like	11	7.69231	ZFP62, ZNF787, ZNF566, ZNF238, ZNF160, ZNF471, PRDM2, ZEB1, ZNF497, ZNF358, ZNF500	127	797	16659	1.81042	0.0800061	0.923339
	UP_SEQ_FEATURE	DNA-binding region:H-T-H motif winged-type	2	1.3986	RFX4, RFX5	143	7	19113	38.1878	0.0508694	0.924947
	INTERPRO	IPR007087:Zinc finger, C2H2-type	11	7.69231	ZFP62, ZNF787, ZNF566, ZNF238, ZNF160, ZNF471, PRDM2, ZEB1, ZNF497, ZNF358, ZNF500	127	784	16659	1.84044	0.0735027	0.926661
	INTERPRO	IPR001169:Integrin beta subunit, C-terminal	2	1.3986	ITGB5, ITGB2	127	9	16659	29.1496	0.0660632	0.928018
	INTERPRO	IPR003150:DNA-binding RFX	2	1.3986	RFX4, RFX5	127	9	16659	29.1496	0.0660632	0.928018
	INTERPRO	IPR015812:Integrin beta subunit	2	1.3986	ITGB5, ITGB2	127	9	16659	29.1496	0.0660632	0.928018
	UP_SEQ_FEATURE	compositionally biased region:Pro-rich	14	9.79021	C7ORF51, TAF1, DTX1, RNF214, ZNF787, PLEKHA6, RAB11FIP3, TTBK1, PLEKHO2, PRDM2, SLC4A2, KIAA1211, BAT3, GIGYF2	143	960	19113	1.94917	0.0266319	0.931279
	INTERPRO	IPR001849:Pleckstrin homology	6	4.1958	PLCL1, PHLDB1, PLEKHA6, PLEKHA8, PLEKHO2, SYNGAP1	127	277	16659	2.8413	0.0593495	0.93226
	UP_SEQ_FEATURE	region of interest:Cysteine-rich tandem repeats	2	1.3986	ITGB5, ITGB2	143	9	19113	29.7016	0.0649256	0.93763
	UP_SEQ_FEATURE	metal ion-binding site:Zinc 3	2	1.3986	ANAPC11, EHMT2	143	9	19113	29.7016	0.0649256	0.93763
	GOTERM_MF_FAT	GO:0043566~structure-specific DNA binding	4	2.7972	FOS, NOTCH1, PCNA, ZEB1	94	145	12983	3.81012	0.0858474	0.946873
	UP_SEQ_FEATURE	short sequence motif:SH3-binding	3	2.0979	DTX1, PRDM2, SYNGAP1	143	55	19113	7.2904	0.0630424	0.946933
	GOTERM_MF_FAT	GO:0003677~DNA binding	23	16.0839	TAF1, ZNF566, E2F4, RFX4, RFX5, MGMT, GABPA, SIX3, ZNF160, ZEB1, ZNF497, XRCC1, ZNF358, ZNF500, ZNF787, FOS, NOTCH1, ZNF238, BHLHA15, MLLT10, PCNA, ZNF471, PRDM2	94	2331	12983	1.3628	0.0992023	0.955209
	INTERPRO	IPR002369:Integrin beta subunit, N-terminal	2	1.3986	ITGB5, ITGB2	127	8	16659	32.7933	0.0589421	0.955778
	GOTERM_MF_FAT	GO:0004065~arylsulfatase activity	2	1.3986	ARSB, ARSD	94	12	12983	23.0195	0.0826852	0.956532
	UP_SEQ_FEATURE	zinc finger region:C2H2-type 5	10	6.99301	ZFP62, ZNF787, ZNF566, ZNF160, ZNF471, PRDM2, ZEB1, ZNF497, ZNF358, ZNF500	143	538	19113	2.48434	0.0191903	0.959386
	GOTERM_MF_FAT	GO:0060589~nucleoside-triphosphatase regulator activity	7	4.8951	RAB11FIP3, CHRM4, TSC2, RASGEF1B, SYNGAP1, EIF2B4, ANXA2	94	413	12983	2.34097	0.075822	0.960165
	PIR_SUPERFAMILY	PIRSF002512:Integrin_B	2	1.3986	ITGB5, ITGB2	55	7	7396	38.4208	0.0500226	0.96056
	PIR_SUPERFAMILY	PIRSF002512:integrin, beta subunit	2	1.3986	ITGB5, ITGB2	55	7	7396	38.4208	0.0500226	0.96056
	INTERPRO	IPR012012:Integrin beta subunit, subgroup	2	1.3986	ITGB5, ITGB2	127	7	16659	37.4781	0.0517672	0.962159
	INTERPRO	IPR012896:Integrin beta subunit, tail	2	1.3986	ITGB5, ITGB2	127	7	16659	37.4781	0.0517672	0.962159
	GOTERM_MF_FAT	GO:0030695~GTPase regulator activity	7	4.8951	RAB11FIP3, CHRM4, TSC2, RASGEF1B, SYNGAP1, EIF2B4, ANXA2	94	404	12983	2.39312	0.0697776	0.965916
	INTERPRO	IPR017849:Alkaline phosphatase-like, alpha/beta/alpha	3	2.0979	ARSB, ARSD, ENPP4	127	31	16659	12.6942	0.0228726	0.971655
	INTERPRO	IPR013087:Zinc finger, C2H2-type/integrase, DNA-binding	10	6.99301	ZFP62, ZNF787, ZNF566, ZNF238, ZNF160, ZNF471, ZEB1, ZNF497, ZNF358, ZNF500	127	621	16659	2.11229	0.0461013	0.973596
	GOTERM_MF_FAT	GO:0003713~transcription coactivator activity	5	3.4965	CUTA, TAF1, DTX1, GABPA, ZEB1	94	214	12983	3.22703	0.0675735	0.97792
	GOTERM_MF_FAT	GO:0015399~primary active transmembrane transporter activity	4	2.7972	TOMM7, ABCA2, ATP5A1, ATP8A1	94	122	12983	4.52843	0.057134	0.978668
	GOTERM_MF_FAT	GO:0015405~P-P-bond-hydrolysis-driven transmembrane transporter activity	4	2.7972	TOMM7, ABCA2, ATP5A1, ATP8A1	94	122	12983	4.52843	0.057134	0.978668
	GOTERM_MF_FAT	GO:0008276~protein methyltransferase activity	3	2.0979	PCMT1, PRDM2, EHMT2	94	50	12983	8.28702	0.0498057	0.984648
	INTERPRO	IPR011991:Winged helix repressor DNA-binding	6	4.1958	E2F4, RFX4, RFX5, COPS3, MGMT, GABPA	127	187	16659	4.20877	0.0138555	0.986395
	UP_SEQ_FEATURE	zinc finger region:C2H2-type 3	11	7.69231	ZFP62, ZNF787, ZNF566, ZNF238, ZNF160, ZNF471, PRDM2, ZEB1, ZNF497, ZNF358, ZNF500	143	622	19113	2.36372	0.0178274	0.98845
	SMART	SM00187:INB	2	1.3986	ITGB5, ITGB2	72	8	9079	31.5243	0.0608989	0.990434
	INTERPRO	IPR014836:Integrin beta subunit, cytoplasmic	2	1.3986	ITGB5, ITGB2	127	6	16659	43.7244	0.0445379	0.990698
	GOTERM_MF_FAT	GO:0008134~transcription factor binding	9	6.29371	CUTA, TAF1, E2F4, MDFIC, DTX1, GABPA, MAP3K10, ZEB1, DDX5	94	513	12983	2.42311	0.0305517	0.993737
	GOTERM_MF_FAT	GO:0003712~transcription cofactor activity	7	4.8951	CUTA, TAF1, DTX1, GABPA, MAP3K10, ZEB1, DDX5	94	363	12983	2.66341	0.0459382	0.994059
	GOTERM_BP_FAT	GO:0044087~regulation of cellular component biogenesis	4	2.7972	TAF1, KISS1R, CDC42EP1, TSC2	106	142	13528	3.595	0.098344	0.994607
	GOTERM_BP_FAT	GO:0048598~embryonic morphogenesis	6	4.1958	NOTCH1, TSC2, ZEB1, CELSR1, GJB6, ZNF358	106	307	13528	2.49425	0.0906309	0.995134
	GOTERM_BP_FAT	GO:0021915~neural tube development	3	2.0979	TSC2, CELSR1, ZNF358	106	68	13528	5.63041	0.0977925	0.995768
	GOTERM_BP_FAT	GO:0030111~regulation of Wnt receptor signaling pathway	4	2.7972	MDFIC, TSC2, SIX3, ZRANB1	106	46	13528	11.0976	0.00541417	0.995821
	GOTERM_BP_FAT	GO:0042063~gliogenesis	3	2.0979	NOTCH1, DTX1, EIF2B4	106	65	13528	5.89028	0.0906125	0.996439
	GOTERM_BP_FAT	GO:0045596~negative regulation of cell differentiation	5	3.4965	NOTCH1, RIF1, DTX1, ZEB1, ZNF358	106	216	13528	2.95423	0.087375	0.996867
	GOTERM_BP_FAT	GO:0042493~response to drug	5	3.4965	FOS, SOCS1, ABCA2, XRCC1, HTR2C	106	216	13528	2.95423	0.087375	0.996867
	GOTERM_BP_FAT	GO:0044093~positive regulation of molecular function	9	6.29371	KISS1R, CAP2, MDFIC, BBC3, TSC2, MAP3K10, ANAPC11, SDC4, HTR2C	106	586	13528	1.96007	0.0852125	0.997499
	GOTERM_BP_FAT	GO:0010628~positive regulation of gene expression	9	6.29371	FOS, TAF1, NOTCH1, RFX4, BHLHA15, MDFIC, SIX3, ZEB1, DDX5	106	581	13528	1.97694	0.0820385	0.997907
	GOTERM_BP_FAT	GO:0051254~positive regulation of RNA metabolic process	8	5.59441	FOS, TAF1, NOTCH1, RFX4, BHLHA15, MDFIC, SIX3, ZEB1	106	481	13528	2.12262	0.0802888	0.998491
	GOTERM_MF_FAT	GO:0030528~transcription regulator activity	19	13.2867	CUTA, TAF1, E2F4, RFX4, RFX5, DTX1, GABPA, SIX3, ZEB1, DDX5, ZNF500, FOS, NOTCH1, PTRF, ZNF238, BHLHA15, MLLT10, MAP3K10, PRDM2	94	1512	12983	1.7356	0.0202898	0.998773
	GOTERM_BP_FAT	GO:0045893~positive regulation of transcription, DNA-dependent	8	5.59441	FOS, TAF1, NOTCH1, RFX4, BHLHA15, MDFIC, SIX3, ZEB1	106	477	13528	2.14042	0.0775815	0.998875
	GOTERM_BP_FAT	GO:0032268~regulation of cellular protein metabolic process	8	5.59441	TAF1, EIF4E, MDFIC, SOCS1, MAP3K10, ITGB2, ANAPC11, EIF2B4	106	474	13528	2.15397	0.0755871	0.99926
	GOTERM_BP_FAT	GO:0033554~cellular response to stress	9	6.29371	FOS, RIF1, MDFIC, BBC3, MGMT, MAP3K10, PCNA, XRCC1, EIF2B4	106	566	13528	2.02934	0.0729495	0.999521
	UP_SEQ_FEATURE	zinc finger region:C2H2-type 2	11	7.69231	ZFP62, ZNF787, ZNF566, ZNF238, ZNF160, ZNF471, PRDM2, ZEB1, ZNF497, ZNF358, ZNF500	143	608	19113	2.41814	0.0154589	0.999559
	GOTERM_BP_FAT	GO:0045941~positive regulation of transcription	9	6.29371	FOS, TAF1, NOTCH1, RFX4, BHLHA15, MDFIC, SIX3, ZEB1, DDX5	106	564	13528	2.03653	0.0717867	0.999764
	GOTERM_BP_FAT	GO:0045944~positive regulation of transcription from RNA polymerase II promoter	7	4.8951	FOS, TAF1, NOTCH1, RFX4, BHLHA15, SIX3, ZEB1	106	371	13528	2.40797	0.0687711	0.999875
	GOTERM_BP_FAT	GO:0010001~glial cell differentiation	3	2.0979	NOTCH1, DTX1, EIF2B4	106	53	13528	7.22392	0.0636781	0.999924
	GOTERM_BP_FAT	GO:0043085~positive regulation of catalytic activity	9	6.29371	KISS1R, CAP2, MDFIC, BBC3, TSC2, MAP3K10, ANAPC11, SDC4, HTR2C	106	520	13528	2.20885	0.0490915	0.999961
	GOTERM_BP_FAT	GO:0034621~cellular macromolecular complex subunit organization	7	4.8951	NUP133, PRPF31, TAF1, PTRF, TUBB6, ARPC4, TSPYL5	106	357	13528	2.5024	0.0593308	0.999966
	GOTERM_BP_FAT	GO:0009792~embryonic development ending in birth or egg hatching	7	4.8951	TJP1, COPS3, TSC2, GABPA, ZEB1, CELSR1, ZNF358	106	334	13528	2.67473	0.0456163	0.999992
	GOTERM_BP_FAT	GO:0006357~regulation of transcription from RNA polymerase II promoter	12	8.39161	FOS, TAF1, NOTCH1, E2F4, RFX4, ZNF238, BHLHA15, RFX5, GABPA, SIX3, ABCA2, ZEB1	106	727	13528	2.10656	0.0253218	0.999998
	GOTERM_BP_FAT	GO:0043009~chordate embryonic development	7	4.8951	TJP1, COPS3, TSC2, GABPA, ZEB1, CELSR1, ZNF358	106	331	13528	2.69897	0.0439902	1
Module#4	SP_PIR_KEYWORDS	phosphoprotein	33	62.2642	ATP1B1, CPEB3, ENPP4, MGMT, DSTYK, SKAP2, CXXC1, PAK7, POLE4, PPP1R16A, PLEKHO2, HIST3H2A, SLC4A2, MKL2, SNRNP70, EIF2B4, FUNDC2, ZMYM2, CAP2, ARID5B, APOA1BP, PTPRN, ZNF358, APRT, NOTCH1, PSMD13, NME3, CLPP, MAP3K10, ATP5A1, ERC2, ATP8A1, ACAA1	53	7263	19235	1.64898	0.000425183	0.0582011
	GOTERM_BP_FAT	GO:0009260~ribonucleotide biosynthetic process	4	7.54717	ATP1B1, NME3, ATP5A1, ATP8A1	39	124	13528	11.1894	0.0050186	0.299499
	GOTERM_BP_FAT	GO:0009141~nucleoside triphosphate metabolic process	4	7.54717	ATP1B1, NME3, ATP5A1, ATP8A1	39	131	13528	10.5915	0.00584588	0.308381
	GOTERM_BP_FAT	GO:0009150~purine ribonucleotide metabolic process	4	7.54717	ATP1B1, NME3, ATP5A1, ATP8A1	39	138	13528	10.0543	0.00675052	0.318443
	GOTERM_BP_FAT	GO:0006164~purine nucleotide biosynthetic process	4	7.54717	ATP1B1, NME3, ATP5A1, ATP8A1	39	148	13528	9.37491	0.00818057	0.321206
	GOTERM_BP_FAT	GO:0009144~purine nucleoside triphosphate metabolic process	4	7.54717	ATP1B1, NME3, ATP5A1, ATP8A1	39	122	13528	11.3728	0.00479617	0.322088
	KEGG_PATHWAY	hsa00230:Purine metabolism	4	7.54717	POLE4, NUDT2, NME3, APRT	17	153	5085	7.82007	0.011214	0.333679
	GOTERM_BP_FAT	GO:0009142~nucleoside triphosphate biosynthetic process	4	7.54717	ATP1B1, NME3, ATP5A1, ATP8A1	39	102	13528	13.6028	0.00289885	0.336869
	GOTERM_BP_FAT	GO:0009199~ribonucleoside triphosphate metabolic process	4	7.54717	ATP1B1, NME3, ATP5A1, ATP8A1	39	118	13528	11.7584	0.00436957	0.338404
	GOTERM_BP_FAT	GO:0009259~ribonucleotide metabolic process	4	7.54717	ATP1B1, NME3, ATP5A1, ATP8A1	39	147	13528	9.43869	0.00803016	0.339565
	GOTERM_BP_FAT	GO:0009152~purine ribonucleotide biosynthetic process	4	7.54717	ATP1B1, NME3, ATP5A1, ATP8A1	39	117	13528	11.8589	0.00426669	0.383701
	GOTERM_BP_FAT	GO:0009205~purine ribonucleoside triphosphate metabolic process	4	7.54717	ATP1B1, NME3, ATP5A1, ATP8A1	39	117	13528	11.8589	0.00426669	0.383701
	GOTERM_BP_FAT	GO:0009145~purine nucleoside triphosphate biosynthetic process	4	7.54717	ATP1B1, NME3, ATP5A1, ATP8A1	39	99	13528	14.015	0.00266348	0.395396
	GOTERM_BP_FAT	GO:0009201~ribonucleoside triphosphate biosynthetic process	4	7.54717	ATP1B1, NME3, ATP5A1, ATP8A1	39	99	13528	14.015	0.00266348	0.395396
	GOTERM_BP_FAT	GO:0044271~nitrogen compound biosynthetic process	5	9.43396	ATP1B1, NME3, ATP5A1, APRT, ATP8A1	39	325	13528	5.33649	0.0126913	0.426557
	GOTERM_BP_FAT	GO:0006163~purine nucleotide metabolic process	4	7.54717	ATP1B1, NME3, ATP5A1, ATP8A1	39	186	13528	7.45961	0.0151601	0.460759
	GOTERM_BP_FAT	GO:0009165~nucleotide biosynthetic process	4	7.54717	ATP1B1, NME3, ATP5A1, ATP8A1	39	186	13528	7.45961	0.0151601	0.460759
	KEGG_PATHWAY	hsa00240:Pyrimidine metabolism	3	5.66038	POLE4, NUDT2, NME3	17	95	5085	9.44582	0.034963	0.473023
	GOTERM_BP_FAT	GO:0009206~purine ribonucleoside triphosphate biosynthetic process	4	7.54717	ATP1B1, NME3, ATP5A1, ATP8A1	39	98	13528	14.158	0.00258776	0.519672
	SP_PIR_KEYWORDS	transferase	10	18.8679	ZDHHC24, PAK7, POLE4, NME3, MGMT, MAP3K10, DSTYK, PCYT2, APRT, ACAA1	53	1394	19235	2.60348	0.0116379	0.561888
	KEGG_PATHWAY	hsa01040:Biosynthesis of unsaturated fatty acids	2	3.77358	HSD17B12, ACAA1	17	22	5085	27.1925	0.0671176	0.565567
	GOTERM_MF_FAT	GO:0015399~primary active transmembrane transporter activity	4	7.54717	ATP1B1, TOMM7, ATP5A1, ATP8A1	40	122	12983	10.6418	0.00578232	0.6023
	GOTERM_MF_FAT	GO:0015405~P-P-bond-hydrolysis-driven transmembrane transporter activity	4	7.54717	ATP1B1, TOMM7, ATP5A1, ATP8A1	40	122	12983	10.6418	0.00578232	0.6023
	GOTERM_BP_FAT	GO:0006754~ATP biosynthetic process	3	5.66038	ATP1B1, ATP5A1, ATP8A1	39	89	13528	11.6923	0.0258098	0.627186
	GOTERM_MF_FAT	GO:0016820~hydrolase activity, acting on acid anhydrides, catalyzing transmembrane movement of substances	3	5.66038	ATP1B1, ATP5A1, ATP8A1	40	111	12983	8.7723	0.0437202	0.637756
	GOTERM_MF_FAT	GO:0017076~purine nucleotide binding	11	20.7547	PAK7, NUDT2, NME3, ATAD3B, CLPP, MAP3K10, DSTYK, ATP5A1, RAB10, APRT, ATP8A1	40	1918	12983	1.86148	0.0527938	0.659721
	GOTERM_BP_FAT	GO:0034404~nucleobase, nucleoside and nucleotide biosynthetic process	5	9.43396	ATP1B1, NME3, ATP5A1, APRT, ATP8A1	39	193	13528	8.98632	0.00202861	0.683161
	GOTERM_BP_FAT	GO:0034654~nucleobase, nucleoside, nucleotide and nucleic acid biosynthetic process	5	9.43396	ATP1B1, NME3, ATP5A1, APRT, ATP8A1	39	193	13528	8.98632	0.00202861	0.683161
	GOTERM_MF_FAT	GO:0043492~ATPase activity, coupled to movement of substances	3	5.66038	ATP1B1, ATP5A1, ATP8A1	40	110	12983	8.85205	0.0430125	0.6881
	GOTERM_BP_FAT	GO:0046034~ATP metabolic process	3	5.66038	ATP1B1, ATP5A1, ATP8A1	39	105	13528	9.91062	0.0349941	0.716373
	SP_PIR_KEYWORDS	acetylation	13	24.5283	NUDT2, APRT, CXXC1, BAG5, POLE4, ATAD3B, PSMD13, CLPP, ZRANB1, HIST3H2A, SNRNP70, ATP5A1, RAB10	53	2635	19235	1.79052	0.0454819	0.7309
	GOTERM_MF_FAT	GO:0032559~adenyl ribonucleotide binding	9	16.9811	PAK7, NME3, ATAD3B, CLPP, MAP3K10, DSTYK, ATP5A1, APRT, ATP8A1	40	1497	12983	1.95135	0.0733724	0.739789
	GOTERM_MF_FAT	GO:0042626~ATPase activity, coupled to transmembrane movement of substances	3	5.66038	ATP1B1, ATP5A1, ATP8A1	40	109	12983	8.93326	0.0423093	0.747091
	SP_PIR_KEYWORDS	transit peptide	5	9.43396	PRELID1, MRPL14, CLPP, ATP5A1, ACAA1	53	476	19235	3.81223	0.0394631	0.758109
	GOTERM_MF_FAT	GO:0000166~nucleotide binding	13	24.5283	NUDT2, CPEB3, DSTYK, APRT, PAK7, ATAD3B, NME3, CLPP, MAP3K10, SNRNP70, ATP5A1, RAB10, ATP8A1	40	2245	12983	1.8795	0.0278102	0.775711
	GOTERM_MF_FAT	GO:0001883~purine nucleoside binding	9	16.9811	PAK7, NME3, ATAD3B, CLPP, MAP3K10, DSTYK, ATP5A1, APRT, ATP8A1	40	1601	12983	1.82459	0.0997802	0.781159
	SP_PIR_KEYWORDS	coenzyme A	2	3.77358	ENPP4, ACAA1	53	28	19235	25.9232	0.0730458	0.783
	GOTERM_MF_FAT	GO:0030554~adenyl nucleotide binding	9	16.9811	PAK7, NME3, ATAD3B, CLPP, MAP3K10, DSTYK, ATP5A1, APRT, ATP8A1	40	1577	12983	1.85236	0.0932441	0.78909
	SP_PIR_KEYWORDS	atp-binding	8	15.0943	PAK7, NME3, ATAD3B, CLPP, MAP3K10, DSTYK, ATP5A1, ATP8A1	53	1326	19235	2.18959	0.0647025	0.792356
	GOTERM_MF_FAT	GO:0032553~ribonucleotide binding	11	20.7547	PAK7, NUDT2, NME3, ATAD3B, CLPP, MAP3K10, DSTYK, ATP5A1, RAB10, APRT, ATP8A1	40	1836	12983	1.94462	0.0408531	0.809483
	GOTERM_MF_FAT	GO:0032555~purine ribonucleotide binding	11	20.7547	PAK7, NUDT2, NME3, ATAD3B, CLPP, MAP3K10, DSTYK, ATP5A1, RAB10, APRT, ATP8A1	40	1836	12983	1.94462	0.0408531	0.809483
	GOTERM_MF_FAT	GO:0042625~ATPase activity, coupled to transmembrane movement of ions	3	5.66038	ATP1B1, ATP5A1, ATP8A1	40	74	12983	13.1584	0.0207286	0.810855
	SP_PIR_KEYWORDS	nucleotide-binding	10	18.8679	PAK7, NUDT2, NME3, ATAD3B, CLPP, MAP3K10, DSTYK, ATP5A1, RAB10, ATP8A1	53	1686	19235	2.15258	0.0353449	0.815716
	UP_SEQ_FEATURE	compositionally biased region:Poly-Gly	5	9.43396	C7ORF51, NOTCH1, DSTYK, ERC2, SNRNP70	53	286	19113	6.30459	0.00756618	0.816157
	GOTERM_BP_FAT	GO:0048709~oligodendrocyte differentiation	2	3.77358	NOTCH1, EIF2B4	39	22	13528	31.5338	0.060054	0.872801
	GOTERM_BP_FAT	GO:0010941~regulation of cell death	6	11.3208	PAK7, NUDT2, NOTCH1, NME3, MGMT, MAP3K10	39	815	13528	2.55366	0.076006	0.893233
	GOTERM_BP_FAT	GO:0043067~regulation of programmed cell death	6	11.3208	PAK7, NUDT2, NOTCH1, NME3, MGMT, MAP3K10	39	812	13528	2.56309	0.0750666	0.902175
	GOTERM_BP_FAT	GO:0042981~regulation of apoptosis	6	11.3208	PAK7, NUDT2, NOTCH1, NME3, MGMT, MAP3K10	39	804	13528	2.5886	0.0725935	0.906497
	GOTERM_BP_FAT	GO:0032269~negative regulation of cellular protein metabolic process	3	5.66038	PSMD13, ANAPC11, EIF2B4	39	180	13528	5.7812	0.0906733	0.922838
	GOTERM_BP_FAT	GO:0051248~negative regulation of protein metabolic process	3	5.66038	PSMD13, ANAPC11, EIF2B4	39	187	13528	5.56479	0.0967128	0.926967
	GOTERM_CC_FAT	GO:0005739~mitochondrion	7	13.2075	FUNDC2, PRELID1, PAK7, TOMM7, MRPL14, CLPP, ATP5A1	35	1087	12782	2.35179	0.0643186	0.998417
	UP_SEQ_FEATURE	compositionally biased region:Arg/Lys-rich (basic)	2	3.77358	MAP3K10, CXXC1	53	38	19113	18.9801	0.098438	0.99999

## Sheet: Random Set 8
	Category	Term	Count	%	Genes	List Total	Pop Hits	Pop Total	Fold Enrichment	PValue	Benjamini
Module#1	SP_PIR_KEYWORDS	endoplasmic reticulum	4	25	LASS1, SEMA3B, MTOR, HHATL	16	713	19235	6.74439	0.016537	0.67823
	GOTERM_CC_FAT	GO:0005783~endoplasmic reticulum	4	25	LASS1, SEMA3B, MTOR, HHATL	13	960	12782	4.09679	0.0557168	0.85347
	SP_PIR_KEYWORDS	golgi apparatus	3	18.75	LASS1, MTOR, GGA3	16	588	19235	6.13361	0.075336	0.930265
	UP_SEQ_FEATURE	compositionally biased region:Poly-Val	2	12.5	NOTCH1, GGA3	16	33	19113	72.3977	0.0255972	0.949309
	GOTERM_CC_FAT	GO:0005794~Golgi apparatus	4	25	NOTCH1, LASS1, MTOR, GGA3	13	872	12782	4.51023	0.0437735	0.950161
	GOTERM_BP_FAT	GO:0030030~cell projection organization	3	18.75	NOTCH1, SEMA3B, MTOR	12	368	13528	9.19022	0.0345094	0.998861
	GOTERM_BP_FAT	GO:0032268~regulation of cellular protein metabolic process	3	18.75	PSMB1, MTOR, HHATL	12	474	13528	7.13502	0.0546592	0.999277
	GOTERM_BP_FAT	GO:0031399~regulation of protein modification process	3	18.75	PSMB1, MTOR, HHATL	12	295	13528	11.4644	0.0228902	0.999869
	GOTERM_BP_FAT	GO:0031400~negative regulation of protein modification process	2	12.5	PSMB1, HHATL	12	119	13528	18.9468	0.0926495	0.999916
Module#2	SP_PIR_KEYWORDS	phosphoprotein	9	100	TARBP1, JPH3, ATP9A, DENND1A, MAPRE2, MTOR, CCDC45, NR2C2, GGA3	9	7263	19235	2.64835	0.000412238	0.0175736
	GOTERM_CC_FAT	GO:0031090~organelle membrane	3	33.3333	JPH3, DENND1A, MTOR	7	1096	12782	4.99818	0.0873506	0.736708
	GOTERM_CC_FAT	GO:0043025~cell soma	2	22.2222	DENND1A, MTOR	7	168	12782	21.7381	0.076329	0.765204
	GOTERM_CC_FAT	GO:0019898~extrinsic to membrane	3	33.3333	JPH3, DENND1A, GGA3	7	494	12782	11.0891	0.0201631	0.773938
	GOTERM_CC_FAT	GO:0012505~endomembrane system	3	33.3333	JPH3, DENND1A, MTOR	7	782	12782	7.00512	0.0475561	0.831097
	GOTERM_CC_FAT	GO:0030425~dendrite	2	22.2222	DENND1A, MTOR	7	163	12782	22.4049	0.0741296	0.846519
	UP_SEQ_FEATURE	compositionally biased region:Ala-rich	2	22.2222	TARBP1, JPH3	9	153	19113	27.7603	0.0622855	0.976006
	GOTERM_BP_FAT	GO:0048610~reproductive cellular process	2	22.2222	MTOR, NR2C2	8	162	13528	20.8765	0.0808913	0.999939
	GOTERM_BP_FAT	GO:0007281~germ cell development	2	22.2222	MTOR, NR2C2	8	101	13528	33.4851	0.051117	0.999994
Module#3	SP_PIR_KEYWORDS	phosphoprotein	33	57.8947	DLC1, MAMDC4, LIMA1, CAB39L, RPS3AP47, BANF1, SESN1, C12ORF45, DIP2B, PSMB1, ZNF148, SCNM1, KNDC1, CKAP2, C2CD3, KCNB1, SIPA1L3, MYL12B, SRPK1, RPS8, PSMA1, PDZD8, ATP2A2, NAB2, RNF25, GRLF1, ZNHIT1, MAPRE2, MAPRE1, TMEM176B, KPNA1, NCOR2, GGA3	57	7263	19235	1.53326	0.00247275	0.13269
	COG_ONTOLOGY	Signal transduction mechanisms / Cytoskeleton / Cell division and chromosome partitioning / General function prediction only	2	3.50877	NCALD, MYL12B	4	43	1950	22.6744	0.0647383	0.181913
	SP_PIR_KEYWORDS	cytoplasm	20	35.0877	DLC1, CKAP2, LIMA1, CNOT8, RPS3AP47, MBNL2, UBQLN2, BANF1, RPS8, SRPK1, RABAC1, PSMA1, PSMB1, FBXL5, GRLF1, COMMD1, MAPRE2, MAPRE1, TP53I13, KPNA1	57	3332	19235	2.02555	0.00199831	0.205495
	SP_PIR_KEYWORDS	acetylation	16	28.0702	ERH, RPS3AP47, SIPA1L3, RPS19P3, MYL12B, UBQLN2, SRPK1, PSMA1, PSMB1, ATP2A2, ZNF148, FAM128A, COMMD1, MAPRE2, MAPRE1, NCOR2	57	2635	19235	2.04907	0.00701944	0.236641
	GOTERM_CC_FAT	GO:0005829~cytosol	10	17.5439	PSMA1, PSMB1, NCALD, RPS3AP47, GRLF1, RPS19P3, MAPRE1, BANF1, KPNA1, RPS8	35	1330	12782	2.74586	0.00658292	0.353323
	GOTERM_CC_FAT	GO:0015935~small ribosomal subunit	3	5.26316	RPS3AP47, RPS19P3, RPS8	35	63	12782	17.3905	0.0121192	0.415211
	SP_PIR_KEYWORDS	ribosome	3	5.26316	RPS3AP47, RPS19P3, RPS8	57	73	19235	13.8681	0.019171	0.426799
	KEGG_PATHWAY	hsa03010:Ribosome	3	5.26316	RPS3AP47, RPS19P3, RPS8	16	87	5085	10.9591	0.0262968	0.443603
	GOTERM_CC_FAT	GO:0022626~cytosolic ribosome	3	5.26316	RPS3AP47, RPS19P3, RPS8	35	81	12782	13.5259	0.0195163	0.478166
	GOTERM_CC_FAT	GO:0022627~cytosolic small ribosomal subunit	3	5.26316	RPS3AP47, RPS19P3, RPS8	35	40	12782	27.39	0.0050284	0.485944
	SP_PIR_KEYWORDS	nucleus	19	33.3333	CNOT8, LSM7, RPS3AP47, RPS19P3, MBNL2, UBQLN2, SESN1, BANF1, SRPK1, PSMA1, PSMB1, ZNF148, NAB2, GRLF1, SCNM1, COMMD1, KPNA1, TMEM176B, NCOR2	57	4283	19235	1.497	0.0570465	0.491093
	SP_PIR_KEYWORDS	host-virus interaction	4	7.01754	PSMB1, BANF1, KPNA1, SRPK1	57	285	19235	4.73623	0.0502205	0.523209
	SP_PIR_KEYWORDS	threonine protease	2	3.50877	PSMA1, PSMB1	57	20	19235	33.7456	0.0566718	0.525488
	SP_PIR_KEYWORDS	ribonucleoprotein	4	7.01754	LSM7, RPS3AP47, RPS19P3, RPS8	57	279	19235	4.83808	0.0476746	0.551798
	GOTERM_CC_FAT	GO:0043232~intracellular non-membrane-bounded organelle	13	22.807	CKAP2, LIMA1, C2CD3, RPS3AP47, RPS19P3, MYL12B, BANF1, RPS8, ZNF148, GRLF1, MAPRE2, MAPRE1, NCOR2	35	2596	12782	1.82881	0.0304723	0.558237
	GOTERM_CC_FAT	GO:0043228~non-membrane-bounded organelle	13	22.807	CKAP2, LIMA1, C2CD3, RPS3AP47, RPS19P3, MYL12B, BANF1, RPS8, ZNF148, GRLF1, MAPRE2, MAPRE1, NCOR2	35	2596	12782	1.82881	0.0304723	0.558237
	SP_PIR_KEYWORDS	GTPase activation	3	5.26316	DLC1, GRLF1, SIPA1L3	57	159	19235	6.3671	0.0782856	0.573547
	GOTERM_CC_FAT	GO:0005839~proteasome core complex	2	3.50877	PSMA1, PSMB1	35	20	12782	36.52	0.0519143	0.58506
	SP_PIR_KEYWORDS	cell cycle	5	8.77193	CKAP2, CGRRF1, ERH, MAPRE2, MAPRE1	57	461	19235	3.66004	0.0450451	0.586631
	SP_PIR_KEYWORDS	repressor	5	8.77193	CNOT8, ZNF148, NAB2, GRLF1, NCOR2	57	435	19235	3.87881	0.0376923	0.586742
	GOTERM_CC_FAT	GO:0030529~ribonucleoprotein complex	5	8.77193	PSMA1, LSM7, RPS3AP47, RPS19P3, RPS8	35	515	12782	3.54563	0.046496	0.592543
	SP_PIR_KEYWORDS	ubl conjugation	5	8.77193	PSMA1, ATP2A2, FBXL5, RNF25, GGA3	57	588	19235	2.86953	0.0916418	0.601926
	GOTERM_CC_FAT	GO:0044445~cytosolic part	3	5.26316	RPS3AP47, RPS19P3, RPS8	35	152	12782	7.20789	0.0615253	0.605969
	GOTERM_CC_FAT	GO:0033279~ribosomal subunit	3	5.26316	RPS3AP47, RPS19P3, RPS8	35	128	12782	8.55937	0.045319	0.639519
	INTERPRO	IPR004953:EB1, C-terminal	2	3.50877	MAPRE2, MAPRE1	48	3	16659	231.375	0.00844054	0.656312
	GOTERM_CC_FAT	GO:0005794~Golgi apparatus	6	10.5263	RABAC1, NCALD, ZNF148, LASS1, MAPRE1, GGA3	35	872	12782	2.51284	0.0786584	0.66088
	GOTERM_CC_FAT	GO:0030118~clathrin coat	2	3.50877	NCALD, GGA3	35	39	12782	18.7282	0.0988042	0.713035
	GOTERM_BP_FAT	GO:0022402~cell cycle process	6	10.5263	PSMA1, CGRRF1, PSMB1, MAPRE2, MAPRE1, SESN1	41	565	13528	3.50391	0.0245899	0.80584
	GOTERM_BP_FAT	GO:0016331~morphogenesis of embryonic epithelium	3	5.26316	DLC1, C2CD3, GRLF1	41	58	13528	17.0664	0.012694	0.814011
	GOTERM_BP_FAT	GO:0021915~neural tube development	3	5.26316	DLC1, C2CD3, GRLF1	41	68	13528	14.5567	0.0171722	0.819222
	UP_SEQ_FEATURE	region of interest:DCTN1-binding	2	3.50877	MAPRE2, MAPRE1	57	3	19113	223.544	0.00876456	0.841161
	UP_SEQ_FEATURE	domain:EB1 C-terminal	2	3.50877	MAPRE2, MAPRE1	57	3	19113	223.544	0.00876456	0.841161
	UP_SEQ_FEATURE	region of interest:APC-binding	2	3.50877	MAPRE2, MAPRE1	57	3	19113	223.544	0.00876456	0.841161
	GOTERM_MF_FAT	GO:0003735~structural constituent of ribosome	3	5.26316	RPS3AP47, RPS19P3, RPS8	41	168	12983	5.65462	0.0943717	0.845759
	GOTERM_BP_FAT	GO:0010639~negative regulation of organelle organization	3	5.26316	DLC1, LIMA1, MAPRE1	41	82	13528	12.0714	0.0243947	0.857879
	GOTERM_MF_FAT	GO:0005100~Rho GTPase activator activity	2	3.50877	DLC1, GRLF1	41	30	12983	21.1106	0.0885103	0.869822
	GOTERM_BP_FAT	GO:0006414~translational elongation	3	5.26316	RPS3AP47, RPS19P3, RPS8	41	101	13528	9.80053	0.0358183	0.872324
	GOTERM_BP_FAT	GO:0002009~morphogenesis of an epithelium	3	5.26316	DLC1, C2CD3, GRLF1	41	101	13528	9.80053	0.0358183	0.872324
	GOTERM_MF_FAT	GO:0022890~inorganic cation transmembrane transporter activity	3	5.26316	COX7A2, ATP2A2, SLC39A1	41	151	12983	6.29123	0.0786785	0.885064
	GOTERM_BP_FAT	GO:0048729~tissue morphogenesis	3	5.26316	DLC1, C2CD3, GRLF1	41	180	13528	5.49919	0.0989169	0.885294
	GOTERM_BP_FAT	GO:0000278~mitotic cell cycle	4	7.01754	PSMA1, PSMB1, MAPRE2, MAPRE1	41	370	13528	3.56704	0.0955589	0.889645
	INTERPRO	IPR001353:Proteasome, subunit alpha/beta	2	3.50877	PSMA1, PSMB1	48	19	16659	36.5329	0.0522926	0.89521
	GOTERM_BP_FAT	GO:0006396~RNA processing	5	8.77193	C1ORF66, LSM7, SCNM1, RPS19P3, SRPK1	41	547	13528	3.01601	0.0769071	0.895426
	GOTERM_BP_FAT	GO:0014020~primary neural tube formation	2	3.50877	DLC1, GRLF1	41	33	13528	19.997	0.0932023	0.897023
	GOTERM_BP_FAT	GO:0051494~negative regulation of cytoskeleton organization	3	5.26316	DLC1, LIMA1, MAPRE1	41	55	13528	17.9973	0.0114675	0.897503
	GOTERM_BP_FAT	GO:0008285~negative regulation of cell proliferation	4	7.01754	DLC1, CGRRF1, CNOT8, SESN1	41	361	13528	3.65597	0.0903332	0.903415
	GOTERM_BP_FAT	GO:0060606~tube closure	2	3.50877	DLC1, GRLF1	41	30	13528	21.9967	0.085092	0.903852
	GOTERM_BP_FAT	GO:0001843~neural tube closure	2	3.50877	DLC1, GRLF1	41	30	13528	21.9967	0.085092	0.903852
	GOTERM_BP_FAT	GO:0009792~embryonic development ending in birth or egg hatching	4	7.01754	DLC1, C2CD3, GRLF1, EGFL8	41	334	13528	3.95151	0.0754339	0.907735
	GOTERM_BP_FAT	GO:0051129~negative regulation of cellular component organization	3	5.26316	DLC1, LIMA1, MAPRE1	41	142	13528	6.9708	0.0658652	0.913417
	INTERPRO	IPR001353:Proteasome, alpha and beta subunits	2	3.50877	PSMA1, PSMB1	48	14	16659	49.5804	0.0387968	0.917328
	GOTERM_MF_FAT	GO:0003714~transcription corepressor activity	3	5.26316	NAB2, GRLF1, NCOR2	41	145	12983	6.55156	0.0733605	0.91908
	GOTERM_BP_FAT	GO:0043009~chordate embryonic development	4	7.01754	DLC1, C2CD3, GRLF1, EGFL8	41	331	13528	3.98733	0.0738531	0.919977
	GOTERM_BP_FAT	GO:0010605~negative regulation of macromolecule metabolic process	6	10.5263	PSMA1, PSMB1, ZNF148, NAB2, GRLF1, NCOR2	41	734	13528	2.69715	0.0636298	0.925496
	GOTERM_BP_FAT	GO:0035239~tube morphogenesis	3	5.26316	DLC1, C2CD3, GRLF1	41	127	13528	7.79412	0.0541042	0.93584
	GOTERM_BP_FAT	GO:0051493~regulation of cytoskeleton organization	3	5.26316	DLC1, LIMA1, MAPRE1	41	136	13528	7.27834	0.0610633	0.937044
	GOTERM_BP_FAT	GO:0007049~cell cycle	8	14.0351	CKAP2, PSMA1, CGRRF1, ERH, PSMB1, MAPRE2, MAPRE1, SESN1	41	776	13528	3.40156	0.0070543	0.938966
	GOTERM_MF_FAT	GO:0016564~transcription repressor activity	4	7.01754	ZNF148, NAB2, GRLF1, NCOR2	41	316	12983	4.00834	0.0729342	0.964284
	GOTERM_MF_FAT	GO:0070003~threonine-type peptidase activity	2	3.50877	PSMA1, PSMB1	41	20	12983	31.6659	0.059891	0.983027
	GOTERM_MF_FAT	GO:0004298~threonine-type endopeptidase activity	2	3.50877	PSMA1, PSMB1	41	20	12983	31.6659	0.059891	0.983027
	GOTERM_MF_FAT	GO:0015631~tubulin binding	3	5.26316	NCALD, MAPRE2, MAPRE1	41	100	12983	9.49976	0.0379005	0.993904
	UP_SEQ_FEATURE	compositionally biased region:Poly-Val	2	3.50877	DIP2B, GGA3	57	33	19113	20.3222	0.0923635	0.99996
Module#4	SP_PIR_KEYWORDS	nucleus	62	41.3333	STOX1, CNOT8, LSM7, CBX3, RPS19P3, RORB, PHF20, UBQLN2, ZEB1, MAZ, PKN3, GTF2A1, ZNF148, PHTF2, QKI, ZNF641, SATB2, RBM42, RSBN1L, LDB1, TLE3, ZNF649, TOPORS, SRPK1, FOXN3, PSMA1, MAD2L1, SLU7, AKAP8, WDR43, KPNA1, PHLPP1, KIF4A, ZNF558, RPS3AP47, IGF2BP3, SESN1, BANF1, NR2C2, CALCOCO1, ZNF513, NUMA1, CIR1, PSMB1, JUND, CEBPZ, MUS81, ACTL6A, SFRS2IP, CENPN, CARD8, TAF4, C9ORF102, DTX1, KIF18A, NE…	150	4283	19235	1.85628	2.28187e-07	4.72337e-05
	SP_PIR_KEYWORDS	phosphoprotein	84	56	LIMA1, JPH3, GRIK3, CBX3, TTK, PHF20, ZEB1, AMOTL1, C1ORF35, ZNF828, VCL, MAZ, DIP2B, GAB2, PKN3, GTF2A1, SLK, ZNF148, ATG2A, QKI, DYNC1I1, SATB2, RSBN1L, C2CD3, KIAA0284, LDB1, TLE3, TOPORS, TBCEL, SRPK1, FOXN3, PSMA1, MAD2L1, TOMM20, SLU7, MAPRE2, AKAP8, USP24, MAP3K13, WDR43, KPNA1, LCP1, PHLPP1, KIF4A, MAMDC4, RPS3AP47, IGF2BP2, IGF2BP3, SESN1, BANF1, NR2C2, CALCOCO1, NUMA1, CIR1, KIAA1486, P…	150	7263	19235	1.48308	6.14359e-06	0.000635661
	GOTERM_CC_FAT	GO:0043232~intracellular non-membrane-bounded organelle	40	26.6667	KIF4A, STOX1, LIMA1, RPS3AP47, TTK, CBX3, IGF2BP2, RPS19P3, TTC8, BANF1, CALCOCO1, NR2C2, VCL, NUMA1, DNALI1, CIR1, GTF2A1, ZNF148, JUND, MUS81, QKI, CKAP2, CNKSR2, DYNC1I1, CENPN, TAF4, C2CD3, KIAA0284, KIF18A, SNW1, TBCEL, RPS8, MAD2L1, GRLF1, MAPRE2, MYO19, AKAP8, WDR43, LCP1, NCOR2	98	2596	12782	2.00969	5.49873e-06	0.00129686
	GOTERM_CC_FAT	GO:0043228~non-membrane-bounded organelle	40	26.6667	KIF4A, STOX1, LIMA1, RPS3AP47, TTK, CBX3, IGF2BP2, RPS19P3, TTC8, BANF1, CALCOCO1, NR2C2, VCL, NUMA1, DNALI1, CIR1, GTF2A1, ZNF148, JUND, MUS81, QKI, CKAP2, CNKSR2, DYNC1I1, CENPN, TAF4, C2CD3, KIAA0284, KIF18A, SNW1, TBCEL, RPS8, MAD2L1, GRLF1, MAPRE2, MYO19, AKAP8, WDR43, LCP1, NCOR2	98	2596	12782	2.00969	5.49873e-06	0.00129686
	SP_PIR_KEYWORDS	cytoplasm	45	30	PHLPP1, KIF4A, LIMA1, STOX1, SLC2A10, CNOT8, CPEB2, RPS3AP47, IGF2BP2, IGF2BP3, UBQLN2, TTC8, BANF1, CALCOCO1, BBOX1, VCL, RABAC1, CRYL1, GAB2, SLK, PSMB1, PKN3, QKI, CKAP2, CNKSR2, CARD8, RBM42, MOCS2, KIAA0284, DTX1, KIF18A, TBCEL, SRPK1, RPS8, PSMA1, PLCE1, MAD2L1, GRLF1, SLU7, MAPRE2, MYO19, MAP3K13, TP53I13, LCP1, KPNA1	150	3332	19235	1.73184	0.000158949	0.0109084
	GOTERM_CC_FAT	GO:0015630~microtubule cytoskeleton	14	9.33333	DYNC1I1, CKAP2, CNKSR2, KIF4A, C2CD3, KIAA0284, KIF18A, CBX3, TTK, TTC8, NUMA1, DNALI1, MAD2L1, MAPRE2	98	549	12782	3.32605	0.000249744	0.0290434
	KEGG_PATHWAY	hsa04330:Notch signaling pathway	5	3.33333	NOTCH1, CIR1, DTX1, SNW1, NCOR2	43	47	5085	12.5804	0.000554587	0.03005
	GOTERM_CC_FAT	GO:0005819~spindle	7	4.66667	CKAP2, KIF4A, NUMA1, MAD2L1, KIF18A, CBX3, TTK	98	147	12782	6.21088	0.000874131	0.0502878
	GOTERM_CC_FAT	GO:0044430~cytoskeletal part	18	12	CNKSR2, DYNC1I1, CKAP2, LIMA1, KIF4A, C2CD3, KIAA0284, KIF18A, TTK, CBX3, IGF2BP2, TTC8, NUMA1, DNALI1, MAD2L1, MAPRE2, MYO19, LCP1	98	952	12782	2.46609	0.000749784	0.057298
	GOTERM_MF_FAT	GO:0003677~DNA binding	35	23.3333	KIF4A, STOX1, CNOT8, ZNF558, PHF20, RORB, ZEB1, BANF1, NR2C2, ZNF513, CIR1, MAZ, GTF2A1, SLK, ZNF148, JUND, PHTF2, CEBPZ, MUS81, ZNF641, SATB2, C9ORF102, TAF4, LDB1, NEUROG1, ZNF649, TOPORS, FOXN3, SALL2, NOTCH1, CDK2AP1, GRLF1, AKAP8, NHLH1, NCOR2	107	2331	12983	1.82187	0.000301851	0.0738155
	GOTERM_CC_FAT	GO:0031981~nuclear lumen	22	14.6667	SATB2, STOX1, TAF4, KIF4A, RPS3AP47, RPS19P3, SNW1, ZEB1, TOPORS, NR2C2, NUMA1, CIR1, GTF2A1, ZNF148, MUS81, SLU7, QKI, ACTL6A, AKAP8, WDR43, KPNA1, NCOR2	98	1450	12782	1.97892	0.0025087	0.0940757
	GOTERM_CC_FAT	GO:0005730~nucleolus	14	9.33333	STOX1, TAF4, RPS3AP47, RPS19P3, SNW1, NR2C2, CIR1, GTF2A1, ZNF148, MUS81, QKI, AKAP8, WDR43, NCOR2	98	698	12782	2.61605	0.00230438	0.103173
	GOTERM_CC_FAT	GO:0005856~cytoskeleton	21	14	CNKSR2, DYNC1I1, CKAP2, LIMA1, KIF4A, C2CD3, KIAA0284, KIF18A, TTK, CBX3, IGF2BP2, TTC8, TBCEL, VCL, NUMA1, DNALI1, MAD2L1, GRLF1, MAPRE2, MYO19, LCP1	98	1381	12782	1.98335	0.00323343	0.103439
	SP_PIR_KEYWORDS	repressor	11	7.33333	SATB2, CIR1, CNOT8, ZNF148, TLE3, GRLF1, ZNF649, CBX3, ZEB1, FOXN3, NCOR2	150	435	19235	3.24268	0.00211397	0.10373
	SP_PIR_KEYWORDS	transcription regulation	28	18.6667	CNOT8, ZNF558, CBX3, PHF20, RORB, ZEB1, NR2C2, ZNF513, MAZ, CIR1, GTF2A1, ZNF148, JUND, PHTF2, CEBPZ, ACTL6A, ZNF641, SATB2, TAF4, TLE3, ZNF649, NEUROG1, FOXN3, SALL2, NOTCH1, GRLF1, NHLH1, NCOR2	150	2026	19235	1.77223	0.00347946	0.113302
	SP_PIR_KEYWORDS	acetylation	34	22.6667	RPS3AP47, OAS3, CBX3, PHF20, RPS19P3, UBQLN2, C1ORF35, VCL, ZNF828, CRYL1, NUMA1, GTF2A1, PSMB1, ZNF148, DNAJA1, CEBPZ, ACTL6A, SFRS2IP, RSBN1L, RBM42, TLE3, TTC38, SNW1, SRPK1, PSMA1, MAD2L1, ATP2A2, PYGL, FAM128A, MAPRE2, MTOR, AKAP8, LCP1, NCOR2	150	2635	19235	1.65462	0.0032015	0.12432
	SP_PIR_KEYWORDS	Transcription	28	18.6667	CNOT8, ZNF558, CBX3, PHF20, RORB, ZEB1, NR2C2, ZNF513, MAZ, CIR1, GTF2A1, ZNF148, JUND, PHTF2, CEBPZ, ACTL6A, ZNF641, SATB2, TAF4, TLE3, ZNF649, NEUROG1, FOXN3, SALL2, NOTCH1, GRLF1, NHLH1, NCOR2	150	2071	19235	1.73372	0.0046939	0.129887
	GOTERM_CC_FAT	GO:0005829~cytosol	20	13.3333	PHLPP1, MOCS2, NCALD, RPS3AP47, RPS19P3, GJB6, BANF1, RPS8, VCL, PSMA1, CRYL1, PLCE1, NUMA1, MAD2L1, PSMB1, GRLF1, MTOR, MAP3K13, KPNA1, LCP1	98	1330	12782	1.96133	0.00482194	0.132892
	SP_PIR_KEYWORDS	mrna splicing	7	4.66667	CIR1, LSM7, SLU7, QKI, SNW1, SFRS2IP, SRPK1	150	209	19235	4.2949	0.00582221	0.14023
	GOTERM_MF_FAT	GO:0003712~transcription cofactor activity	10	6.66667	TAF4, CIR1, GTF2A1, DTX1, LDB1, GRLF1, ZEB1, NR2C2, CALCOCO1, NCOR2	107	363	12983	3.3426	0.0028629	0.215524
	GOTERM_MF_FAT	GO:0016564~transcription repressor activity	9	6	CIR1, ZNF148, LDB1, GRLF1, CBX3, SNW1, ZEB1, FOXN3, NCOR2	107	316	12983	3.45578	0.00431407	0.240075
	GOTERM_MF_FAT	GO:0005112~Notch binding	3	2	DTX1, SNW1, NCOR2	107	9	12983	40.4455	0.00228997	0.252604
	GOTERM_MF_FAT	GO:0030528~transcription regulator activity	22	14.6667	SATB2, TAF4, CNOT8, DTX1, LDB1, NEUROG1, CBX3, RORB, SNW1, ZEB1, FOXN3, CALCOCO1, NR2C2, SALL2, NOTCH1, CIR1, GTF2A1, ZNF148, JUND, GRLF1, NHLH1, NCOR2	107	1512	12983	1.76548	0.00993537	0.271688
	SP_PIR_KEYWORDS	dna-binding	24	16	ZNF641, SATB2, STOX1, C9ORF102, KIF4A, ZNF558, NEUROG1, ZNF649, PHF20, RORB, ZEB1, BANF1, FOXN3, NR2C2, ZNF513, SALL2, MAZ, ZNF148, JUND, PHTF2, GRLF1, AKAP8, NHLH1, NCOR2	150	1868	19235	1.64754	0.0172247	0.278888
	GOTERM_MF_FAT	GO:0008134~transcription factor binding	11	7.33333	TAF4, CIR1, DIP2B, GTF2A1, DTX1, LDB1, GRLF1, ZEB1, NR2C2, CALCOCO1, NCOR2	107	513	12983	2.60176	0.0090976	0.282243
	SP_PIR_KEYWORDS	mrna processing	7	4.66667	CIR1, LSM7, SLU7, QKI, SNW1, SFRS2IP, SRPK1	150	260	19235	3.45244	0.0159195	0.282645
	SP_PIR_KEYWORDS	motor protein	5	3.33333	DYNC1I1, DNALI1, KIF4A, KIF18A, MYO19	150	132	19235	4.85732	0.0194791	0.287752
	SP_PIR_KEYWORDS	translation regulation	4	2.66667	CPEB2, QKI, IGF2BP2, IGF2BP3	150	67	19235	7.65572	0.0152053	0.297007
	GOTERM_MF_FAT	GO:0015631~tubulin binding	5	3.33333	DYNC1I1, NUMA1, NCALD, KIF18A, MAPRE2	107	100	12983	6.06682	0.00904093	0.319191
	GOTERM_MF_FAT	GO:0003682~chromatin binding	6	4	SATB2, NOTCH1, CBX3, ACTL6A, ZEB1, CALCOCO1	107	150	12983	4.85346	0.00766894	0.323677
	SP_PIR_KEYWORDS	alternative splicing	71	47.3333	STOX1, JPH3, LIMA1, CPEB2, RORB, PHF20, AMOTL1, C1ORF35, VCL, CRYL1, DIP2B, GAB2, SLK, CCBE1, PHTF2, ATG2A, QKI, PDGFD, CHST15, FHAD1, DYNC1I1, ZNF641, RBM42, RSBN1L, C2CD3, KIAA0284, LDB1, TLE3, ERLIN2, TOPORS, SRPK1, FOXN3, MOXD1, PSMA1, TMEM135, PLCE1, ACVR2B, IGSF1, MAPRE2, MAP3K13, C11ORF74, KIF4A, MAMDC4, IGF2BP2, IGF2BP3, TTC8, SESN1, CALCOCO1, ZNF513, NUMA1, C5ORF44, CIR1, KIAA1486, ACTL6…	150	7488	19235	1.21589	0.0270883	0.354208
	GOTERM_CC_FAT	GO:0005874~microtubule	7	4.66667	CKAP2, DYNC1I1, KIF4A, NUMA1, KIAA0284, KIF18A, MAPRE2	98	274	12782	3.33212	0.0179035	0.37732
	GOTERM_CC_FAT	GO:0005876~spindle microtubule	3	2	KIF4A, NUMA1, KIF18A	98	29	12782	13.4926	0.0202574	0.38306
	SP_PIR_KEYWORDS	microtubule	6	4	CKAP2, DYNC1I1, KIF4A, KIAA0284, KIF18A, MAPRE2	150	231	19235	3.33074	0.034089	0.401196
	SP_PIR_KEYWORDS	ubl conjugation	10	6.66667	SALL2, PSMA1, SATB2, ATP2A2, KIAA0284, LDB1, KIF18A, ZEB1, TOPORS, GGA3	150	588	19235	2.18084	0.0396613	0.407598
	GOTERM_CC_FAT	GO:0070013~intracellular organelle lumen	22	14.6667	SATB2, STOX1, TAF4, KIF4A, RPS3AP47, RPS19P3, SNW1, ZEB1, TOPORS, NR2C2, NUMA1, CIR1, GTF2A1, ZNF148, MUS81, SLU7, QKI, ACTL6A, AKAP8, WDR43, KPNA1, NCOR2	98	1779	12782	1.61294	0.024348	0.410712
	SP_PIR_KEYWORDS	isopeptide bond	7	4.66667	SALL2, PSMA1, SATB2, ATP2A2, KIAA0284, ZEB1, TOPORS	150	319	19235	2.8139	0.0381217	0.415133
	GOTERM_MF_FAT	GO:0048027~mRNA 5'-UTR binding	2	1.33333	IGF2BP2, IGF2BP3	107	4	12983	60.6682	0.032264	0.426126
	GOTERM_CC_FAT	GO:0043233~organelle lumen	22	14.6667	SATB2, STOX1, TAF4, KIF4A, RPS3AP47, RPS19P3, SNW1, ZEB1, TOPORS, NR2C2, NUMA1, CIR1, GTF2A1, ZNF148, MUS81, SLU7, QKI, ACTL6A, AKAP8, WDR43, KPNA1, NCOR2	98	1820	12782	1.57661	0.0304664	0.429752
	GOTERM_CC_FAT	GO:0044445~cytosolic part	5	3.33333	RPS3AP47, RPS19P3, MTOR, MAP3K13, RPS8	98	152	12782	4.29041	0.028427	0.432869
	UP_SEQ_FEATURE	compositionally biased region:Poly-Ala	11	7.33333	PHLPP1, SALL2, RSBN1L, TAF4, NOTCH1, MAZ, DIP2B, KCNB1, JUND, TLE3, CALCOCO1	150	393	19113	3.56646	0.00104503	0.440851
	GOTERM_CC_FAT	GO:0022627~cytosolic small ribosomal subunit	3	2	RPS3AP47, RPS19P3, RPS8	98	40	12782	9.78214	0.0368857	0.446398
	GOTERM_MF_FAT	GO:0003723~RNA binding	12	8	PSMA1, RBM42, MAZ, CPEB2, LSM7, RPS3AP47, OAS3, SLU7, QKI, RPS19P3, IGF2BP2, IGF2BP3	107	718	12983	2.02791	0.0322602	0.448405
	GOTERM_MF_FAT	GO:0008017~microtubule binding	4	2.66667	DYNC1I1, NUMA1, KIF18A, MAPRE2	107	72	12983	6.74091	0.0210045	0.450699
	GOTERM_MF_FAT	GO:0003714~transcription corepressor activity	5	3.33333	CIR1, LDB1, GRLF1, ZEB1, NCOR2	107	145	12983	4.18402	0.0309016	0.458437
	GOTERM_CC_FAT	GO:0031974~membrane-enclosed lumen	22	14.6667	SATB2, STOX1, TAF4, KIF4A, RPS3AP47, RPS19P3, SNW1, ZEB1, TOPORS, NR2C2, NUMA1, CIR1, GTF2A1, ZNF148, MUS81, SLU7, QKI, ACTL6A, AKAP8, WDR43, KPNA1, NCOR2	98	1856	12782	1.54603	0.0367559	0.468086
	GOTERM_MF_FAT	GO:0003777~microtubule motor activity	4	2.66667	DYNC1I1, DNALI1, KIF4A, KIF18A	107	77	12983	6.30319	0.0250242	0.474656
	GOTERM_MF_FAT	GO:0003713~transcription coactivator activity	6	4	TAF4, GTF2A1, DTX1, ZEB1, NR2C2, CALCOCO1	107	214	12983	3.40196	0.0308386	0.48471
	GOTERM_MF_FAT	GO:0003774~motor activity	5	3.33333	DYNC1I1, DNALI1, KIF4A, KIF18A, MYO19	107	142	12983	4.27241	0.028922	0.492208
	GOTERM_BP_FAT	GO:0048598~embryonic morphogenesis	9	6	ACVR2B, SATB2, NOTCH1, C2CD3, LDB1, GRLF1, NEUROG1, ZEB1, GJB6	110	307	13528	3.60533	0.0033614	0.510229
	GOTERM_BP_FAT	GO:0000278~mitotic cell cycle	10	6.66667	PSMA1, NUMA1, MAD2L1, PSMB1, CDK2AP1, KIF18A, TTK, MAPRE2, AKAP8, FOXN3	110	370	13528	3.32383	0.0029929	0.548106
	GOTERM_BP_FAT	GO:0010605~negative regulation of macromolecule metabolic process	15	10	SATB2, LDB1, CBX3, IGF2BP2, SNW1, IGF2BP3, ZEB1, FOXN3, PSMA1, CIR1, MAD2L1, PSMB1, ZNF148, GRLF1, NCOR2	110	734	13528	2.51325	0.00225898	0.550255
	GOTERM_BP_FAT	GO:0010558~negative regulation of macromolecule biosynthetic process	12	8	SATB2, CIR1, ZNF148, LDB1, GRLF1, CBX3, SNW1, IGF2BP2, IGF2BP3, ZEB1, FOXN3, NCOR2	110	547	13528	2.69796	0.00456544	0.554433
	GOTERM_MF_FAT	GO:0016563~transcription activator activity	8	5.33333	TAF4, NOTCH1, GTF2A1, DTX1, ZNF148, ZEB1, NR2C2, CALCOCO1	107	410	12983	2.36754	0.0505189	0.560868
	GOTERM_MF_FAT	GO:0008092~cytoskeletal protein binding	9	6	DYNC1I1, NUMA1, LIMA1, NCALD, KIF18A, MAPRE2, MYO19, LCP1, VCL	107	504	12983	2.16672	0.0538447	0.562629
	GOTERM_BP_FAT	GO:0031327~negative regulation of cellular biosynthetic process	12	8	SATB2, CIR1, ZNF148, LDB1, GRLF1, CBX3, SNW1, IGF2BP2, IGF2BP3, ZEB1, FOXN3, NCOR2	110	561	13528	2.63063	0.00550422	0.566472
	GOTERM_BP_FAT	GO:0009890~negative regulation of biosynthetic process	12	8	SATB2, CIR1, ZNF148, LDB1, GRLF1, CBX3, SNW1, IGF2BP2, IGF2BP3, ZEB1, FOXN3, NCOR2	110	573	13528	2.57554	0.00642538	0.574338
	GOTERM_CC_FAT	GO:0044451~nucleoplasm part	9	6	SATB2, TAF4, CIR1, GTF2A1, SLU7, ACTL6A, ZEB1, TOPORS, NCOR2	98	555	12782	2.11506	0.05977	0.597094
	SP_PIR_KEYWORDS	zinc-finger	20	13.3333	WDFY3, ZNF641, ZNF558, DTX1, ZNF649, PHF20, RORB, ZEB1, TOPORS, NR2C2, ZNF513, ZNF828, SALL2, PDZD8, MAZ, ZNF148, DNAJA1, SLU7, AKAP8, SFRS2IP	150	1718	19235	1.49282	0.0723471	0.599253
	GOTERM_CC_FAT	GO:0034399~nuclear periphery	3	2	KIF4A, NUMA1, AKAP8	98	61	12782	6.41452	0.0781943	0.6174
	GOTERM_CC_FAT	GO:0000793~condensed chromosome	4	2.66667	CENPN, MAD2L1, CBX3, AKAP8	98	129	12782	4.0443	0.0748302	0.61943
	GOTERM_CC_FAT	GO:0016363~nuclear matrix	3	2	KIF4A, NUMA1, AKAP8	98	56	12782	6.98724	0.0674029	0.620438
	GOTERM_CC_FAT	GO:0015935~small ribosomal subunit	3	2	RPS3AP47, RPS19P3, RPS8	98	63	12782	6.21088	0.0826537	0.620732
	GOTERM_CC_FAT	GO:0012505~endomembrane system	11	7.33333	JPH3, PLCE1, MAD2L1, ATP2A2, NCALD, CBX3, ERLIN2, MTOR, PDGFD, KPNA1, COG2	98	782	12782	1.83467	0.0722918	0.626124
	GOTERM_CC_FAT	GO:0009898~internal side of plasma membrane	6	4	WDFY3, RAP2A, RAB39B, MTOR, VCL, COG2	98	316	12782	2.47649	0.0923315	0.629919
	SP_PIR_KEYWORDS	protein transport	8	5.33333	MAMDC4, RAB39B, KIF18A, TOMM20, MON2, KPNA1, GGA3, COG2	150	485	19235	2.11519	0.083503	0.633134
	GOTERM_CC_FAT	GO:0000779~condensed chromosome, centromeric region	3	2	CENPN, MAD2L1, CBX3	98	66	12782	5.92857	0.0894851	0.634185
	GOTERM_BP_FAT	GO:0006350~transcription	30	20	CNOT8, ZNF558, CBX3, PHF20, RORB, ZEB1, CALCOCO1, NR2C2, ZNF513, MAZ, CIR1, GTF2A1, ZNF148, JUND, PHTF2, CEBPZ, ACTL6A, ZNF641, TAF4, DTX1, TLE3, ZNF649, NEUROG1, TOPORS, FOXN3, SALL2, NOTCH1, GRLF1, NHLH1, NCOR2	110	2101	13528	1.75605	0.00198982	0.652035
	GOTERM_MF_FAT	GO:0042802~identical protein binding	10	6.66667	RABAC1, CRYL1, CARD8, MAD2L1, MOCS2, PYGL, LDB1, AMOTL1, MAP3K13, LCP1	107	640	12983	1.89588	0.0777608	0.680917
	GOTERM_BP_FAT	GO:0016481~negative regulation of transcription	10	6.66667	SATB2, CIR1, ZNF148, LDB1, GRLF1, CBX3, SNW1, ZEB1, FOXN3, NCOR2	110	459	13528	2.67934	0.0117754	0.752196
	GOTERM_MF_FAT	GO:0003700~transcription factor activity	13	8.66667	TAF4, SATB2, CNOT8, NEUROG1, RORB, ZEB1, NR2C2, FOXN3, SALL2, NOTCH1, CIR1, ZNF148, JUND	107	975	12983	1.61782	0.0997255	0.754492
	GOTERM_BP_FAT	GO:0007059~chromosome segregation	4	2.66667	MAD2L1, KIF18A, AKAP8, SRPK1	110	81	13528	6.07318	0.0275857	0.756341
	GOTERM_BP_FAT	GO:0008380~RNA splicing	7	4.66667	CIR1, LSM7, SLU7, QKI, SNW1, SFRS2IP, SRPK1	110	284	13528	3.03124	0.027272	0.769035
	GOTERM_BP_FAT	GO:0045892~negative regulation of transcription, DNA-dependent	8	5.33333	SATB2, CIR1, ZNF148, LDB1, CBX3, ZEB1, FOXN3, NCOR2	110	356	13528	2.76364	0.0249583	0.774271
	GOTERM_BP_FAT	GO:0051252~regulation of RNA metabolic process	23	15.3333	ZNF641, SATB2, TAF4, CNOT8, ZNF558, LDB1, TLE3, NEUROG1, CBX3, ZNF649, RORB, SNW1, ZEB1, FOXN3, CALCOCO1, SRPK1, NR2C2, SALL2, NOTCH1, CIR1, ZNF148, JUND, NCOR2	110	1813	13528	1.56017	0.0307633	0.778096
	GOTERM_BP_FAT	GO:0022402~cell cycle process	11	7.33333	PSMA1, NUMA1, MAD2L1, PSMB1, CDK2AP1, KIF18A, TTK, MAPRE2, AKAP8, SESN1, FOXN3	110	565	13528	2.39434	0.0156929	0.782208
	GOTERM_BP_FAT	GO:0032268~regulation of cellular protein metabolic process	10	6.66667	PSMA1, MAD2L1, CPEB2, PSMB1, TTK, QKI, IGF2BP2, IGF2BP3, MTOR, PDGFD	110	474	13528	2.59455	0.0142804	0.782299
	GOTERM_BP_FAT	GO:0051253~negative regulation of RNA metabolic process	8	5.33333	SATB2, CIR1, ZNF148, LDB1, CBX3, ZEB1, FOXN3, NCOR2	110	362	13528	2.71783	0.0270166	0.783025
	GOTERM_BP_FAT	GO:0006417~regulation of translation	5	3.33333	CPEB2, QKI, IGF2BP2, IGF2BP3, MTOR	110	137	13528	4.48839	0.0247512	0.790437
	GOTERM_BP_FAT	GO:0000070~mitotic sister chromatid segregation	3	2	MAD2L1, KIF18A, AKAP8	110	36	13528	10.2485	0.0339214	0.796169
	GOTERM_BP_FAT	GO:0000819~sister chromatid segregation	3	2	MAD2L1, KIF18A, AKAP8	110	37	13528	9.9715	0.0356746	0.798994
	GOTERM_BP_FAT	GO:0051172~negative regulation of nitrogen compound metabolic process	10	6.66667	SATB2, CIR1, ZNF148, LDB1, GRLF1, CBX3, SNW1, ZEB1, FOXN3, NCOR2	110	519	13528	2.36959	0.0241716	0.802307
	GOTERM_BP_FAT	GO:0045934~negative regulation of nucleobase, nucleoside, nucleotide and nucleic acid metabolic process	10	6.66667	SATB2, CIR1, ZNF148, LDB1, GRLF1, CBX3, SNW1, ZEB1, FOXN3, NCOR2	110	512	13528	2.40199	0.0223784	0.819786
	GOTERM_BP_FAT	GO:0007440~foregut morphogenesis	2	1.33333	ACVR2B, NOTCH1	110	5	13528	49.1927	0.0396486	0.820096
	GOTERM_BP_FAT	GO:0007389~pattern specification process	7	4.66667	ACVR2B, SATB2, NOTCH1, C2CD3, LDB1, ZEB1, TTC8	110	267	13528	3.22424	0.0209123	0.821513
	GOTERM_BP_FAT	GO:0009798~axis specification	3	2	C2CD3, LDB1, TTC8	110	30	13528	12.2982	0.0241624	0.822439
	GOTERM_BP_FAT	GO:0022403~cell cycle phase	8	5.33333	NUMA1, MAD2L1, CDK2AP1, KIF18A, TTK, MAPRE2, AKAP8, FOXN3	110	414	13528	2.37646	0.0498368	0.825883
	GOTERM_BP_FAT	GO:0006397~mRNA processing	7	4.66667	CIR1, LSM7, SLU7, QKI, SNW1, SFRS2IP, SRPK1	110	321	13528	2.68185	0.0452492	0.826742
	GOTERM_BP_FAT	GO:0043161~proteasomal ubiquitin-dependent protein catabolic process	4	2.66667	PSMA1, MAD2L1, PSMB1, ERLIN2	110	102	13528	4.82282	0.0492445	0.832081
	GOTERM_BP_FAT	GO:0010498~proteasomal protein catabolic process	4	2.66667	PSMA1, MAD2L1, PSMB1, ERLIN2	110	102	13528	4.82282	0.0492445	0.832081
	GOTERM_BP_FAT	GO:0007049~cell cycle	12	8	CKAP2, PSMA1, NUMA1, MAD2L1, PSMB1, CDK2AP1, KIF18A, TTK, MAPRE2, AKAP8, SESN1, FOXN3	110	776	13528	1.90178	0.0479447	0.834016
	GOTERM_BP_FAT	GO:0001649~osteoblast differentiation	3	2	SATB2, JUND, SPP1	110	42	13528	8.78442	0.0449439	0.835582
	GOTERM_BP_FAT	GO:0006355~regulation of transcription, DNA-dependent	22	14.6667	ZNF641, SATB2, TAF4, CNOT8, ZNF558, LDB1, TLE3, NEUROG1, CBX3, ZNF649, RORB, SNW1, ZEB1, FOXN3, CALCOCO1, NR2C2, SALL2, NOTCH1, CIR1, ZNF148, JUND, NCOR2	110	1773	13528	1.526	0.0435046	0.8369
	GOTERM_BP_FAT	GO:0010629~negative regulation of gene expression	10	6.66667	SATB2, CIR1, ZNF148, LDB1, GRLF1, CBX3, SNW1, ZEB1, FOXN3, NCOR2	110	504	13528	2.44012	0.0204489	0.83879
	GOTERM_BP_FAT	GO:0032269~negative regulation of cellular protein metabolic process	5	3.33333	PSMA1, MAD2L1, PSMB1, IGF2BP2, IGF2BP3	110	180	13528	3.41616	0.0575779	0.859757
	GOTERM_BP_FAT	GO:0045449~regulation of transcription	35	23.3333	CNOT8, ZNF558, CBX3, PHF20, RORB, ZEB1, CALCOCO1, NR2C2, ZNF513, MAZ, CIR1, GTF2A1, ZNF148, JUND, PHTF2, CEBPZ, ACTL6A, ZNF641, SATB2, TAF4, LDB1, TLE3, NEUROG1, ZNF649, SNW1, TOPORS, FOXN3, SALL2, ACVR2B, NOTCH1, IGSF1, GRLF1, MAP3K13, NHLH1, NCOR2	110	2601	13528	1.65489	0.00185746	0.860646
	GOTERM_BP_FAT	GO:0051248~negative regulation of protein metabolic process	5	3.33333	PSMA1, MAD2L1, PSMB1, IGF2BP2, IGF2BP3	110	187	13528	3.28828	0.0644098	0.882175
	GOTERM_BP_FAT	GO:0031529~ruffle organization	2	1.33333	LIMA1, MTOR	110	9	13528	27.3293	0.0702426	0.896753
	GOTERM_BP_FAT	GO:0002040~sprouting angiogenesis	2	1.33333	NOTCH1, CCBE1	110	9	13528	27.3293	0.0702426	0.896753
	GOTERM_BP_FAT	GO:0016071~mRNA metabolic process	7	4.66667	CIR1, LSM7, SLU7, QKI, SNW1, SFRS2IP, SRPK1	110	370	13528	2.32668	0.0784304	0.903666
	GOTERM_BP_FAT	GO:0006338~chromatin remodeling	3	2	SATB2, CBX3, ACTL6A	110	56	13528	6.58831	0.0748132	0.905107
	GOTERM_BP_FAT	GO:0048567~ectodermal gut morphogenesis	2	1.33333	ACVR2B, NOTCH1	110	10	13528	24.5964	0.077739	0.907713
	GOTERM_BP_FAT	GO:0002076~osteoblast development	2	1.33333	SATB2, JUND	110	10	13528	24.5964	0.077739	0.907713
	GOTERM_BP_FAT	GO:0007439~ectodermal gut development	2	1.33333	ACVR2B, NOTCH1	110	10	13528	24.5964	0.077739	0.907713
	GOTERM_BP_FAT	GO:0045839~negative regulation of mitosis	2	1.33333	MAD2L1, TTK	110	12	13528	20.497	0.0925526	0.913803
	GOTERM_BP_FAT	GO:0031577~spindle checkpoint	2	1.33333	MAD2L1, TTK	110	12	13528	20.497	0.0925526	0.913803
	GOTERM_BP_FAT	GO:0051784~negative regulation of nuclear division	2	1.33333	MAD2L1, TTK	110	12	13528	20.497	0.0925526	0.913803
	GOTERM_BP_FAT	GO:0045596~negative regulation of cell differentiation	5	3.33333	NOTCH1, DTX1, LDB1, ZEB1, SPP1	110	216	13528	2.8468	0.0969604	0.914309
	GOTERM_BP_FAT	GO:0045841~negative regulation of mitotic metaphase/anaphase transition	2	1.33333	MAD2L1, TTK	110	11	13528	22.3603	0.0851755	0.91653
	GOTERM_BP_FAT	GO:0007094~mitotic cell cycle spindle assembly checkpoint	2	1.33333	MAD2L1, TTK	110	11	13528	22.3603	0.0851755	0.91653
	GOTERM_BP_FAT	GO:0031145~anaphase-promoting complex-dependent proteasomal ubiquitin-dependent protein catabolic process	3	2	PSMA1, MAD2L1, PSMB1	110	65	13528	5.67608	0.0965187	0.918086
	GOTERM_BP_FAT	GO:0051436~negative regulation of ubiquitin-protein ligase activity during mitotic cell cycle	3	2	PSMA1, MAD2L1, PSMB1	110	65	13528	5.67608	0.0965187	0.918086
	GOTERM_BP_FAT	GO:0048562~embryonic organ morphogenesis	4	2.66667	SATB2, NEUROG1, ZEB1, GJB6	110	133	13528	3.6987	0.0922851	0.918184
	GOTERM_BP_FAT	GO:0010608~posttranscriptional regulation of gene expression	5	3.33333	CPEB2, QKI, IGF2BP2, IGF2BP3, MTOR	110	211	13528	2.91426	0.0908766	0.919923
	GOTERM_BP_FAT	GO:0031399~regulation of protein modification process	6	4	PSMA1, MAD2L1, PSMB1, TTK, MTOR, PDGFD	110	295	13528	2.50133	0.0899625	0.922865
	UP_SEQ_FEATURE	mutagenesis site	24	16	PHLPP1, CENPN, RAP2A, SATB2, CARD8, LDB1, TTK, ERLIN2, TOPORS, BANF1, SRPK1, PLCE1, MAD2L1, PKN3, GAB2, SLK, GTF2A1, DNAJA1, MUS81, SLU7, PDGFD, MAP3K13, LCP1, GGA3	150	2045	19113	1.49539	0.0457514	0.975759
	SMART	SM00322:KH	3	2	QKI, IGF2BP2, IGF2BP3	83	37	9079	8.8691	0.0437715	0.976709
	UP_SEQ_FEATURE	domain:KH 4	2	1.33333	IGF2BP2, IGF2BP3	150	7	19113	36.4057	0.0533186	0.977809
	UP_SEQ_FEATURE	short sequence motif:SH3-binding	3	2	GAB2, DTX1, QKI	150	55	19113	6.95018	0.0685661	0.980731
	UP_SEQ_FEATURE	compositionally biased region:Poly-His	3	2	TAF4, GTF2A1, C1ORF35	150	55	19113	6.95018	0.0685661	0.980731
	UP_SEQ_FEATURE	splice variant	71	47.3333	STOX1, JPH3, LIMA1, CPEB2, RORB, PHF20, AMOTL1, C1ORF35, VCL, CRYL1, DIP2B, GAB2, GTF2A1, SLK, CCBE1, PHTF2, ATG2A, QKI, PDGFD, CHST15, FHAD1, DYNC1I1, ZNF641, RBM42, RSBN1L, C2CD3, KIAA0284, LDB1, TLE3, ERLIN2, TOPORS, SRPK1, FOXN3, MOXD1, PSMA1, TMEM135, PLCE1, IGSF1, MAPRE2, MAP3K13, C11ORF74, KIF4A, MAMDC4, IGF2BP2, IGF2BP3, TTC8, SESN1, CALCOCO1, ZNF513, NUMA1, C5ORF44, CIR1, KIAA1486, ACTL6…	150	7458	19113	1.21304	0.0285721	0.982214
	UP_SEQ_FEATURE	compositionally biased region:Poly-Pro	8	5.33333	PHLPP1, CNKSR2, SALL2, TAF4, NOTCH1, MAZ, GGA3, NCOR2	150	413	19113	2.46818	0.0432926	0.983447
	UP_SEQ_FEATURE	compositionally biased region:Pro-rich	14	9.33333	RBM42, CPEB2, DTX1, SNW1, VCL, ZNF828, PDZD8, KIAA1486, PKN3, GRLF1, SFRS2IP, KNDC1, NCOR2, FHAD1	150	960	19113	1.85821	0.0373321	0.985459
	UP_SEQ_FEATURE	compositionally biased region:Lys-rich	4	2.66667	RSBN1L, PHF20, TOPORS, C1ORF35	150	120	19113	4.24733	0.0675308	0.986693
	UP_SEQ_FEATURE	compositionally biased region:Poly-Val	3	2	NOTCH1, DIP2B, GGA3	150	33	19113	11.5836	0.0272188	0.993991
	UP_SEQ_FEATURE	compositionally biased region:Poly-Gly	7	4.66667	SALL2, TAF4, NOTCH1, MAZ, AKAP8, KIAA1147, NCOR2	150	286	19113	3.11867	0.0247968	0.99907
	INTERPRO	IPR004087:K Homology	3	2	QKI, IGF2BP2, IGF2BP3	132	37	16659	10.2328	0.034163	0.999984
	INTERPRO	IPR015880:Zinc finger, C2H2-like	11	7.33333	ZNF641, SALL2, MAZ, ZNF558, ZNF148, ZNF649, PHF20, AKAP8, ZEB1, ZNF828, ZNF513	132	797	16659	1.74184	0.0974671	1
Module#5	SP_PIR_KEYWORDS	phosphoprotein	77	58.3333	DLC1, JPH3, DPP10, TTK, ZEB1, KCNK12, ZNF828, GAB2, GTF2A1, SMARCD3, ATG2A, QKI, ROBO3, TPR, ODZ1, WWOX, DYNC1I1, SATB2, KIAA0284, ZDHHC5, EXOSC5, STIM1, PARP10, TC2N, FOXN3, ANKRD27, PSMA1, MAD2L1, MTMR10, RNF25, TOMM20, ZNHIT1, MAPRE2, USP24, KPNA1, PHLPP1, PACS2, SHROOM2, CAB39L, CEP164, IGF2BP2, BANF1, NECAB3, NR2C2, C12ORF45, NUMA1, PSMB1, RASGRP1, DNAJA1, SCNM1, ACTL6A, SFRS2IP, KNDC1, SPP1…	132	7263	19235	1.54487	1.91513e-06	0.000430811
	GOTERM_CC_FAT	GO:0005874~microtubule	7	5.30303	CKAP2, DYNC1I1, SHROOM2, NUMA1, KIAA0284, KIF18A, MAPRE2	99	274	12782	3.29846	0.0187402	0.498679
	GOTERM_CC_FAT	GO:0015630~microtubule cytoskeleton	12	9.09091	CKAP2, DYNC1I1, CNKSR2, SHROOM2, DNALI1, NUMA1, MAD2L1, KIAA0284, KIF18A, TTK, MAPRE2, CEP164	99	549	12782	2.8221	0.00315629	0.499586
	GOTERM_CC_FAT	GO:0042175~nuclear envelope-endoplasmic reticulum network	7	5.30303	ERP44, JPH3, ATP2A2, ERLIN2, STIM1, EXTL1, NECAB3	99	284	12782	3.18232	0.021918	0.5001
	GOTERM_BP_FAT	GO:0051129~negative regulation of cellular component organization	6	4.54545	DLC1, SHROOM2, MAD2L1, TTK, TPR, SPP1	97	142	13528	5.89284	0.00337894	0.507906
	GOTERM_CC_FAT	GO:0044430~cytoskeletal part	14	10.6061	DYNC1I1, CKAP2, CNKSR2, SHROOM2, KIAA0284, KIF18A, TTK, CEP164, IGF2BP2, MYL12B, NUMA1, DNALI1, MAD2L1, MAPRE2	99	952	12782	1.89869	0.0295378	0.517889
	GOTERM_CC_FAT	GO:0005819~spindle	5	3.78788	CKAP2, NUMA1, MAD2L1, KIF18A, TTK	99	147	12782	4.39153	0.0264029	0.519291
	GOTERM_CC_FAT	GO:0005789~endoplasmic reticulum membrane	7	5.30303	ERP44, JPH3, ATP2A2, ERLIN2, STIM1, EXTL1, NECAB3	99	269	12782	3.35977	0.0172768	0.533892
	GOTERM_BP_FAT	GO:0000278~mitotic cell cycle	9	6.81818	PSMA1, NUMA1, MAD2L1, PSMB1, KIF18A, TTK, MAPRE2, CEP164, FOXN3	97	370	13528	3.39237	0.00475131	0.54987
	GOTERM_CC_FAT	GO:0043025~cell soma	5	3.78788	SHROOM2, NUMA1, CPNE5, DENND1A, MTOR	99	168	12782	3.84259	0.04016	0.557824
	GOTERM_CC_FAT	GO:0022627~cytosolic small ribosomal subunit	3	2.27273	HBA2, RPS19P3, RPS8	99	40	12782	9.68333	0.0375809	0.567808
	GOTERM_BP_FAT	GO:0051784~negative regulation of nuclear division	3	2.27273	MAD2L1, TTK, TPR	97	12	13528	34.866	0.00314039	0.584635
	GOTERM_BP_FAT	GO:0045839~negative regulation of mitosis	3	2.27273	MAD2L1, TTK, TPR	97	12	13528	34.866	0.00314039	0.584635
	GOTERM_BP_FAT	GO:0031577~spindle checkpoint	3	2.27273	MAD2L1, TTK, TPR	97	12	13528	34.866	0.00314039	0.584635
	GOTERM_CC_FAT	GO:0044432~endoplasmic reticulum part	8	6.06061	ERP44, PACS2, JPH3, ATP2A2, ERLIN2, STIM1, EXTL1, NECAB3	99	347	12782	2.97663	0.0172005	0.613228
	GOTERM_CC_FAT	GO:0043228~non-membrane-bounded organelle	28	21.2121	STOX1, SHROOM2, TTK, IGF2BP2, CEP164, RPS19P3, BANF1, NR2C2, NUMA1, DNALI1, GTF2A1, QKI, TPR, CNKSR2, CKAP2, DYNC1I1, CENPN, TAF4, KIAA0284, EXOSC5, KIF18A, MYL12B, HBA2, PARP10, RPS8, MAD2L1, MAPRE2, NCOR2	99	2596	12782	1.39257	0.0519191	0.622055
	GOTERM_CC_FAT	GO:0043232~intracellular non-membrane-bounded organelle	28	21.2121	STOX1, SHROOM2, TTK, IGF2BP2, CEP164, RPS19P3, BANF1, NR2C2, NUMA1, DNALI1, GTF2A1, QKI, TPR, CNKSR2, CKAP2, DYNC1I1, CENPN, TAF4, KIAA0284, EXOSC5, KIF18A, MYL12B, HBA2, PARP10, RPS8, MAD2L1, MAPRE2, NCOR2	99	2596	12782	1.39257	0.0519191	0.622055
	GOTERM_CC_FAT	GO:0005783~endoplasmic reticulum	13	9.84848	PACS2, JPH3, ERLIN2, STIM1, EXTL1, NECAB3, ERP44, ATP2A2, RASGRP1, LASS1, TMEM98, SEMA3B, MTOR	99	960	12782	1.74838	0.0628843	0.66517
	GOTERM_BP_FAT	GO:0010639~negative regulation of organelle organization	5	3.78788	DLC1, SHROOM2, MAD2L1, TTK, TPR	97	82	13528	8.5039	0.00272936	0.681828
	GOTERM_CC_FAT	GO:0012505~endomembrane system	13	9.84848	JPH3, NCALD, DENND1A, ERLIN2, STIM1, EXTL1, NECAB3, ERP44, MAD2L1, ATP2A2, MTOR, TPR, KPNA1	99	782	12782	2.14635	0.0162192	0.696904
	GOTERM_MF_FAT	GO:0015631~tubulin binding	5	3.78788	DYNC1I1, NUMA1, NCALD, KIF18A, MAPRE2	91	100	12983	7.13352	0.00510432	0.716028
	GOTERM_CC_FAT	GO:0005829~cytosol	19	14.3939	PHLPP1, MOCS2, NCALD, CEP164, RPS19P3, HBA2, GJB6, BANF1, RPS8, GALK1, PSMA1, NUMA1, MAD2L1, PSMB1, PPIA, RASGRP1, PRKAR1A, MTOR, KPNA1	99	1330	12782	1.84444	0.011695	0.724218
	GOTERM_CC_FAT	GO:0031981~nuclear lumen	17	12.8788	SATB2, STOX1, TAF4, EXOSC5, RPS19P3, ZEB1, PARP10, INTS10, NR2C2, NUMA1, GTF2A1, SMARCD3, QKI, ACTL6A, TPR, KPNA1, NCOR2	99	1450	12782	1.51372	0.0852047	0.727524
	SP_PIR_KEYWORDS	endoplasmic reticulum	11	8.33333	ERP44, PACS2, JPH3, ATP2A2, RASGRP1, LASS1, ERLIN2, STIM1, SEMA3B, MTOR, EXTL1	132	713	19235	2.24813	0.023997	0.744948
	GOTERM_CC_FAT	GO:0015935~small ribosomal subunit	3	2.27273	HBA2, RPS19P3, RPS8	99	63	12782	6.14815	0.0841163	0.747027
	GOTERM_BP_FAT	GO:0030071~regulation of mitotic metaphase/anaphase transition	3	2.27273	MAD2L1, TTK, TPR	97	22	13528	19.0178	0.0104964	0.770934
	GOTERM_BP_FAT	GO:0032268~regulation of cellular protein metabolic process	9	6.81818	DLC1, PSMA1, MAD2L1, PSMB1, PRKAR1A, TTK, QKI, IGF2BP2, MTOR	97	474	13528	2.64805	0.0193049	0.773512
	GOTERM_BP_FAT	GO:0007049~cell cycle	12	9.09091	CKAP2, PSMA1, NUMA1, MAD2L1, CGRRF1, ERH, PSMB1, KIF18A, TTK, MAPRE2, CEP164, FOXN3	97	776	13528	2.15666	0.0213469	0.778397
	SP_PIR_KEYWORDS	microtubule	6	4.54545	CKAP2, DYNC1I1, SHROOM2, KIAA0284, KIF18A, MAPRE2	132	231	19235	3.78493	0.021035	0.79698
	GOTERM_BP_FAT	GO:0033043~regulation of organelle organization	6	4.54545	DLC1, SHROOM2, MAD2L1, TTK, MTOR, TPR	97	217	13528	3.85615	0.0191002	0.801325
	GOTERM_BP_FAT	GO:0010948~negative regulation of cell cycle process	3	2.27273	MAD2L1, TTK, TPR	97	25	13528	16.7357	0.0134452	0.8022
	INTERPRO	IPR018247:EF-HAND 1	6	4.54545	NCALD, RASGRP1, CBARA1, STIM1, MYL12B, NECAB3	115	217	16659	4.00537	0.0167414	0.814126
	GOTERM_MF_FAT	GO:0008017~microtubule binding	4	3.0303	DYNC1I1, NUMA1, KIF18A, MAPRE2	91	72	12983	7.92613	0.013617	0.814814
	GOTERM_BP_FAT	GO:0000075~cell cycle checkpoint	4	3.0303	MAD2L1, TTK, TPR, FOXN3	97	91	13528	6.13028	0.0268552	0.827058
	GOTERM_BP_FAT	GO:0022402~cell cycle process	10	7.57576	PSMA1, NUMA1, MAD2L1, CGRRF1, PSMB1, KIF18A, TTK, MAPRE2, CEP164, FOXN3	97	565	13528	2.46839	0.0187596	0.828524
	SP_PIR_KEYWORDS	cell cycle	8	6.06061	CKAP2, RAB11FIP3, MAD2L1, CGRRF1, ERH, MAPRE2, CEP164, FOXN3	132	461	19235	2.52876	0.0385097	0.829187
	GOTERM_BP_FAT	GO:0031399~regulation of protein modification process	7	5.30303	DLC1, PSMA1, MAD2L1, PSMB1, PRKAR1A, TTK, MTOR	97	295	13528	3.30931	0.0184605	0.857983
	GOTERM_BP_FAT	GO:0007093~mitotic cell cycle checkpoint	3	2.27273	MAD2L1, TTK, TPR	97	43	13528	9.73004	0.0372775	0.863268
	SP_PIR_KEYWORDS	nucleus	37	28.0303	PHLPP1, STOX1, LSM7, RPS19P3, RORB, CEP164, ZEB1, BANF1, NR2C2, NUMA1, GTF2A1, PSMB1, SMARCD3, QKI, ACTL6A, SCNM1, SFRS2IP, TPR, BRMS1L, WWOX, ZNF641, CENPN, TAF4, C9ORF102, SATB2, SMG5, EXOSC5, KIF18A, PARP10, TC2N, INTS10, FOXN3, PSMA1, MAD2L1, TMEM176B, KPNA1, NCOR2	132	4283	19235	1.25884	0.0932194	0.864878
	GOTERM_BP_FAT	GO:0010498~proteasomal protein catabolic process	4	3.0303	PSMA1, MAD2L1, PSMB1, ERLIN2	97	102	13528	5.46917	0.035916	0.870416
	GOTERM_BP_FAT	GO:0043161~proteasomal ubiquitin-dependent protein catabolic process	4	3.0303	PSMA1, MAD2L1, PSMB1, ERLIN2	97	102	13528	5.46917	0.035916	0.870416
	SP_PIR_KEYWORDS	cytoplasm	30	22.7273	DLC1, PHLPP1, STOX1, SHROOM2, IGF2BP2, CEP164, BANF1, BBOX1, RABAC1, GAB2, PSMB1, RASGRP1, QKI, WWOX, CNKSR2, CKAP2, MOCS2, KIAA0284, SMG5, KIF18A, PARP10, RPS8, ANKRD27, PSMA1, RAB11FIP3, MAD2L1, PPIA, MAPRE2, TP53I13, KPNA1	132	3332	19235	1.312	0.0920188	0.886046
	GOTERM_BP_FAT	GO:0001649~osteoblast differentiation	3	2.27273	SATB2, WWOX, SPP1	97	42	13528	9.96171	0.0357055	0.886542
	SP_PIR_KEYWORDS	ubl conjugation	10	7.57576	PSMA1, SATB2, ATP2A2, KIAA0284, PPIA, RNF25, KIF18A, ZEB1, WWOX, GGA3	132	588	19235	2.47823	0.0192948	0.888294
	GOTERM_BP_FAT	GO:0045841~negative regulation of mitotic metaphase/anaphase transition	3	2.27273	MAD2L1, TTK, TPR	97	11	13528	38.0356	0.00262912	0.889871
	GOTERM_BP_FAT	GO:0007094~mitotic cell cycle spindle assembly checkpoint	3	2.27273	MAD2L1, TTK, TPR	97	11	13528	38.0356	0.00262912	0.889871
	BIOCARTA	h_rarrxrPathway:Nuclear receptors coordinate the activities of chromatin remodeling complexes and coactivators to facilitate initiation of transcription in carcinoma cells	2	1.51515	GTF2A1, NCOR2	11	15	1437	17.4182	0.0999136	0.89036
	GOTERM_BP_FAT	GO:0031401~positive regulation of protein modification process	5	3.78788	DLC1, PSMA1, PSMB1, TTK, MTOR	97	187	13528	3.72898	0.0440259	0.89133
	SP_PIR_KEYWORDS	isopeptide bond	6	4.54545	PSMA1, SATB2, ATP2A2, KIAA0284, PPIA, ZEB1	132	319	19235	2.74081	0.0672842	0.893425
	GOTERM_BP_FAT	GO:0031397~negative regulation of protein ubiquitination	3	2.27273	PSMA1, MAD2L1, PSMB1	97	74	13528	5.65394	0.0969789	0.900776
	GOTERM_BP_FAT	GO:0045184~establishment of protein localization	10	7.57576	RAB11FIP3, RAB4B, KIF18A, TOMM20, TPR, NECAB3, MON2, KPNA1, GGA3, RAB33A	97	769	13528	1.81358	0.0950644	0.902241
	SP_PIR_KEYWORDS	prenylation	4	3.0303	RAP2A, RAB4B, DNAJA1, RAB33A	132	156	19235	3.7364	0.0907596	0.907324
	SP_PIR_KEYWORDS	motor protein	4	3.0303	DYNC1I1, DNALI1, KIF18A, MYL12B	132	132	19235	4.41575	0.0615417	0.907623
	GOTERM_BP_FAT	GO:0008104~protein localization	11	8.33333	SHROOM2, RAB11FIP3, RAB4B, KIF18A, TOMM20, TPR, NECAB3, MON2, KPNA1, GGA3, RAB33A	97	882	13528	1.73935	0.0949361	0.908214
	SP_PIR_KEYWORDS	acetylation	25	18.9394	SHROOM2, RPS19P3, ZNF828, NUMA1, GTF2A1, PSMB1, DNAJA1, ACTL6A, SFRS2IP, TPR, ERH, TTC38, MYL12B, HBA2, PARP10, PSMA1, MAD2L1, ATP2A2, PTCD3, PPIA, PRKAR1A, FAM128A, MAPRE2, MTOR, NCOR2	132	2635	19235	1.38254	0.0821157	0.910172
	INTERPRO	IPR018249:EF-HAND 2	6	4.54545	RAB11FIP3, NCALD, RASGRP1, CBARA1, MYL12B, NECAB3	115	215	16659	4.04263	0.016148	0.912299
	GOTERM_BP_FAT	GO:0046907~intracellular transport	9	6.81818	ANKRD27, DYNC1I1, ATP2A2, SMG5, TOMM20, TPR, MON2, KPNA1, GGA3	97	657	13528	1.91046	0.09456	0.913559
	GOTERM_BP_FAT	GO:0006928~cell motion	8	6.06061	SHROOM2, SATB2, DNALI1, GAB2, DNAJA1, CNTN2, SEMA3B, ROBO3	97	475	13528	2.34887	0.051865	0.916213
	GOTERM_BP_FAT	GO:0030069~lysogeny	2	1.51515	PPIA, BANF1	97	8	13528	34.866	0.0553949	0.919015
	GOTERM_BP_FAT	GO:0019047~provirus integration	2	1.51515	PPIA, BANF1	97	8	13528	34.866	0.0553949	0.919015
	GOTERM_BP_FAT	GO:0051247~positive regulation of protein metabolic process	5	3.78788	DLC1, PSMA1, PSMB1, TTK, MTOR	97	243	13528	2.86963	0.0944072	0.919396
	GOTERM_BP_FAT	GO:0006511~ubiquitin-dependent protein catabolic process	5	3.78788	PSMA1, MAD2L1, PSMB1, ERLIN2, USP24	97	242	13528	2.88149	0.0933359	0.923153
	GOTERM_BP_FAT	GO:0015031~protein transport	10	7.57576	RAB11FIP3, RAB4B, KIF18A, TOMM20, TPR, NECAB3, MON2, KPNA1, GGA3, RAB33A	97	762	13528	1.83024	0.0910731	0.924326
	GOTERM_BP_FAT	GO:0007088~regulation of mitosis	3	2.27273	MAD2L1, TTK, TPR	97	56	13528	7.47128	0.059942	0.924979
	GOTERM_BP_FAT	GO:0051783~regulation of nuclear division	3	2.27273	MAD2L1, TTK, TPR	97	56	13528	7.47128	0.059942	0.924979
	GOTERM_BP_FAT	GO:0048592~eye morphogenesis	3	2.27273	SHROOM2, RORB, ZEB1	97	69	13528	6.06365	0.0861354	0.925934
	GOTERM_BP_FAT	GO:0051439~regulation of ubiquitin-protein ligase activity during mitotic cell cycle	3	2.27273	PSMA1, MAD2L1, PSMB1	97	71	13528	5.89284	0.0904266	0.929173
	GOTERM_BP_FAT	GO:0000279~M phase	6	4.54545	NUMA1, MAD2L1, KIF18A, TTK, MAPRE2, CEP164	97	329	13528	2.54341	0.0846783	0.929212
	GOTERM_BP_FAT	GO:0032270~positive regulation of cellular protein metabolic process	5	3.78788	DLC1, PSMA1, PSMB1, TTK, MTOR	97	233	13528	2.99279	0.0839624	0.934249
	GOTERM_BP_FAT	GO:0051352~negative regulation of ligase activity	3	2.27273	PSMA1, MAD2L1, PSMB1	97	67	13528	6.24465	0.0819088	0.936353
	GOTERM_BP_FAT	GO:0051444~negative regulation of ubiquitin-protein ligase activity	3	2.27273	PSMA1, MAD2L1, PSMB1	97	67	13528	6.24465	0.0819088	0.936353
	GOTERM_BP_FAT	GO:0048285~organelle fission	5	3.78788	NUMA1, MAD2L1, KIF18A, MAPRE2, CEP164	97	229	13528	3.04506	0.0799542	0.93878
	GOTERM_BP_FAT	GO:0031145~anaphase-promoting complex-dependent proteasomal ubiquitin-dependent protein catabolic process	3	2.27273	PSMA1, MAD2L1, PSMB1	97	65	13528	6.4368	0.0777496	0.940757
	GOTERM_BP_FAT	GO:0051436~negative regulation of ubiquitin-protein ligase activity during mitotic cell cycle	3	2.27273	PSMA1, MAD2L1, PSMB1	97	65	13528	6.4368	0.0777496	0.940757
	GOTERM_BP_FAT	GO:0000087~M phase of mitotic cell cycle	5	3.78788	NUMA1, MAD2L1, KIF18A, MAPRE2, CEP164	97	224	13528	3.11303	0.075083	0.941795
	GOTERM_BP_FAT	GO:0022403~cell cycle phase	7	5.30303	NUMA1, MAD2L1, KIF18A, TTK, MAPRE2, CEP164, FOXN3	97	414	13528	2.35809	0.0739768	0.94647
	GOTERM_BP_FAT	GO:0007067~mitosis	5	3.78788	NUMA1, MAD2L1, KIF18A, MAPRE2, CEP164	97	220	13528	3.16963	0.0712989	0.947749
	GOTERM_BP_FAT	GO:0000280~nuclear division	5	3.78788	NUMA1, MAD2L1, KIF18A, MAPRE2, CEP164	97	220	13528	3.16963	0.0712989	0.947749
	INTERPRO	IPR018248:EF hand	5	3.78788	NCALD, RASGRP1, CBARA1, MYL12B, NECAB3	115	130	16659	5.57157	0.0122144	0.97464
	INTERPRO	IPR001353:Proteasome, alpha and beta subunits	2	1.51515	PSMA1, PSMB1	115	14	16659	20.6944	0.0916913	0.991708
	GOTERM_MF_FAT	GO:0003774~motor activity	4	3.0303	DYNC1I1, DNALI1, KIF18A, MYL12B	91	142	12983	4.01888	0.0757881	0.992149
	INTERPRO	IPR011992:EF-Hand type	5	3.78788	RAB11FIP3, NCALD, RASGRP1, MYL12B, NECAB3	115	236	16659	3.06909	0.0788409	0.992634
	GOTERM_MF_FAT	GO:0003777~microtubule motor activity	3	2.27273	DYNC1I1, DNALI1, KIF18A	91	77	12983	5.55858	0.099661	0.994288
	GOTERM_MF_FAT	GO:0003713~transcription coactivator activity	5	3.78788	TAF4, GTF2A1, SMARCD3, ZEB1, NR2C2	91	214	12983	3.33342	0.0613761	0.99445
	UP_SEQ_FEATURE	compositionally biased region:Poly-Pro	7	5.30303	PHLPP1, CNKSR2, SHROOM2, TAF4, ODZ1, GGA3, NCOR2	132	413	19113	2.45416	0.0650394	0.995393
	UP_SEQ_FEATURE	calcium-binding region:2	4	3.0303	RAB11FIP3, NCALD, RASGRP1, CBARA1	132	115	19113	5.03636	0.0446366	0.995829
	UP_SEQ_FEATURE	calcium-binding region:1	4	3.0303	RAB11FIP3, NCALD, RASGRP1, CBARA1	132	126	19113	4.59668	0.05579	0.995958
	INTERPRO	IPR002048:Calcium-binding EF-hand	4	3.0303	RAB11FIP3, NCALD, CBARA1, MYL12B	115	143	16659	4.05205	0.0749721	0.997048
	UP_SEQ_FEATURE	mutagenesis site	22	16.6667	PHLPP1, CENPN, RAP2A, SATB2, SMG5, SDSL, TTK, ERLIN2, STIM1, CEP164, MYL12B, BANF1, RAB11FIP3, MAD2L1, GAB2, GTF2A1, PPIA, RASGRP1, DNAJA1, ZNHIT1, GGA3, WWOX	132	2045	19113	1.5577	0.0384687	0.99812
	UP_SEQ_FEATURE	sequence variant	91	68.9394	DLC1, STOX1, JPH3, DPP10, TTK, RPS19P3, ZEB1, APCDD1, RNF182, LZTFL1, ZNF828, TMEM54, GAB2, GTF2A1, SMARCD3, CCBE1, ATG2A, QKI, TMEM98, SEMA3B, ROBO3, TPR, ODZ1, TMEM14C, WWOX, DYNC1I1, ZNF641, FAM149A, SATB2, CGRRF1, EXOSC5, TTC38, STIM1, ERLIN2, PARP10, TC2N, FOXN3, ANKRD27, MTMR10, CNTN2, TOMM20, ZNHIT1, MAPRE2, USP24, KPNA1, PHLPP1, PACS2, SHROOM2, CEP164, EXTL1, NECAB3, C12ORF45, GALK1, DNAL…	132	11992	19113	1.09876	0.091483	0.998611
	SMART	SM00054:EFh	4	3.0303	RAB11FIP3, NCALD, CBARA1, MYL12B	69	143	9079	3.68055	0.0916661	0.999105
	UP_SEQ_FEATURE	domain:EF-hand 2	5	3.78788	RAB11FIP3, NCALD, RASGRP1, CBARA1, MYL12B	132	182	19113	3.9779	0.0366951	0.999873
	UP_SEQ_FEATURE	domain:EF-hand 1	5	3.78788	RAB11FIP3, NCALD, RASGRP1, CBARA1, MYL12B	132	182	19113	3.9779	0.0366951	0.999873
	UP_SEQ_FEATURE	compositionally biased region:Poly-Ala	8	6.06061	PHLPP1, SHROOM2, TAF4, FAM149A, LINGO3, KCNB1, LASS1, FAM26F	132	393	19113	2.94749	0.0187307	0.999886

## Sheet: Random Set 9
	Category	Term	Count	%	Genes	List Total	Pop Hits	Pop Total	Fold Enrichment	PValue	Benjamini
Module#1	SP_PIR_KEYWORDS	phosphoprotein	86	57.7181	SCAF1, FLYWCH2, TOLLIP, TUBB2A, IQGAP2, BAP1, LUZP1, LPHN3, NDUFS4, SLK, SRPR, KIFAP3, ANKRD50, SRRM1, NFIL3, KCNQ2, C11ORF84, KDM5B, SARS, TPX2, MARK1, COBRA1, NRIP1, JUP, STOM, TRAP1, SERPINF1, LIMCH1, SLC35E1, RNF25, CLIP2, RUVBL2, USP24, GIGYF2, GRAMD1B, ADD1, FGFR1, MAMDC4, NUP160, FKBP4, TNC, C1R, AKAP10, CIC, PTPRCAP, NACAD, ZMYND8, CALU, ZFP36L1, GP1BB, C7ORF27, CDC123, SLC25A46, AP3D1, T…	149	7263	19235	1.52858	8.73898e-07	0.000221072
	SP_PIR_KEYWORDS	acetylation	42	28.1879	TOLLIP, FKBP4, IQGAP2, LUZP1, NT5C3L, ZMYND8, CDC42, FIS1, IDH2, SRRM1, KIAA0391, RBM28, GINS2, PDCD11, NASP, LGALS1, SARS, FSCN1, YWHAB, TPX2, NDUFA13, ABHD14B, PRPSAP2, NRIP1, COBRA1, JUP, TRAP1, PEX11B, CCT4, HEATR2, PRKAR1B, PSMC2, SLAIN2, WHSC1L1, MT2A, PHGDH, RUVBL2, PGK1, DYNLRB1, GUK1, PPP5C, ADD1	149	2635	19235	2.05766	5.37889e-06	0.0006802
	GOTERM_CC_FAT	GO:0048770~pigment granule	5	3.3557	STOM, CCT4, SERPINF1, YWHAB, CALU	100	89	12782	7.1809	0.00500021	0.627498
	GOTERM_CC_FAT	GO:0042470~melanosome	5	3.3557	STOM, CCT4, SERPINF1, YWHAB, CALU	100	89	12782	7.1809	0.00500021	0.627498
	COG_ONTOLOGY	Chromatin structure and dynamics	2	1.34228	WHSC1L1, CIC	13	16	1950	18.75	0.0943921	0.628976
	BIOCARTA	h_rasPathway:Ras Signaling Pathway	3	2.01342	CDC42, RAF1, RALGDS	16	20	1437	13.4719	0.0173423	0.753294
	SP_PIR_KEYWORDS	cytoplasm	37	24.8322	RALGPS1, TOLLIP, FKBP4, AKAP10, NT5C3L, NACAD, SLK, SULT1C4, CDC123, AP3D1, TRIP10, PHACTR1, NASP, SARS, FSCN1, YWHAB, TPX2, ABHD14B, DPYSL3, CENPJ, MARK1, LRRC16A, JUP, IRF9, CCT4, PLEKHA8, PTGDS, CEP68, PSMC2, HIVEP1, CLIP2, RUVBL2, PGK1, DYNLRB1, SSNA1, ADD1, PPP5C	149	3332	19235	1.43352	0.0187774	0.797824
	GOTERM_CC_FAT	GO:0009898~internal side of plasma membrane	6	4.02685	STOM, JUP, CDC42, AP3D1, ADD1, NCKAP1	100	316	12782	2.42696	0.0986041	0.870629
	GOTERM_BP_FAT	GO:0006461~protein complex assembly	12	8.05369	CUTA, STOM, JUP, NDUFS7, NDUFS4, TUBB2A, FKBP4, KIFAP3, YWHAB, CENPJ, SCARA5, PPP5C	110	505	13528	2.92234	0.00248927	0.886488
	GOTERM_BP_FAT	GO:0070271~protein complex biogenesis	12	8.05369	CUTA, STOM, JUP, NDUFS7, NDUFS4, TUBB2A, FKBP4, KIFAP3, YWHAB, CENPJ, SCARA5, PPP5C	110	505	13528	2.92234	0.00248927	0.886488
	GOTERM_CC_FAT	GO:0005779~integral to peroxisomal membrane	2	1.34228	FIS1, PEX11B	100	13	12782	19.6646	0.0961827	0.890692
	GOTERM_CC_FAT	GO:0031231~intrinsic to peroxisomal membrane	2	1.34228	FIS1, PEX11B	100	13	12782	19.6646	0.0961827	0.890692
	GOTERM_CC_FAT	GO:0005739~mitochondrion	14	9.39597	MRPS33, RAF1, NDUFA13, AKAP10, NDUFS7, FIS1, PEX11B, TRAP1, NDUFS4, HTRA2, WHSC1L1, SLC25A46, IDH2, KIAA0391	100	1087	12782	1.64626	0.0760591	0.892073
	GOTERM_CC_FAT	GO:0005746~mitochondrial respiratory chain	3	2.01342	NDUFS7, NDUFS4, NDUFA13	100	64	12782	5.99156	0.087917	0.896284
	GOTERM_CC_FAT	GO:0031092~platelet alpha granule membrane	2	1.34228	CD9, GP1BB	100	10	12782	25.564	0.0748336	0.922217
	GOTERM_MF_FAT	GO:0051082~unfolded protein binding	4	2.68456	TRAP1, CCT4, HTRA2, RUVBL2	97	115	12983	4.65549	0.0534796	0.923075
	GOTERM_MF_FAT	GO:0016655~oxidoreductase activity, acting on NADH or NADPH, quinone or similar compound as acceptor	3	2.01342	NDUFS7, NDUFS4, NDUFA13	97	49	12983	8.19461	0.0508373	0.946163
	GOTERM_CC_FAT	GO:0044455~mitochondrial membrane part	4	2.68456	NDUFS7, FIS1, NDUFS4, NDUFA13	100	125	12782	4.09024	0.072914	0.949356
	GOTERM_CC_FAT	GO:0005856~cytoskeleton	17	11.4094	DLGAP2, TUBB2A, FSCN1, TPX2, IQGAP2, DPYSL3, CENPJ, MARK1, STOM, JUP, CEP68, KIFAP3, CLIP2, TRIP10, SSNA1, DYNLRB1, ADD1	100	1381	12782	1.57345	0.0650021	0.963489
	OMIM_DISEASE	Leigh syndrome	2	1.34228	NDUFS7, NDUFS4	31	8	3671	29.6048	0.0635965	0.964956
	GOTERM_MF_FAT	GO:0004857~enzyme inhibitor activity	6	4.02685	PHACTR1, SPOCK3, SERPINF1, IQGAP2, PI16, PRPSAP2	97	270	12983	2.97434	0.0497809	0.971967
	GOTERM_MF_FAT	GO:0019904~protein domain specific binding	6	4.02685	SCAF1, DLGAP2, YWHAB, ZXDC, CENPJ, PPP5C	97	331	12983	2.4262	0.0985598	0.973528
	SP_PIR_KEYWORDS	nucleus	41	27.5168	SCAF1, NUP160, EID2B, FKBP4, SOX2, LSM7, ZXDC, BAP1, LUZP1, CIC, NACAD, ZFP36L1, ZFP36L2, SRRM1, NFIL3, KDM5B, RBM28, GINS1, GINS2, PDCD11, NASP, TPX2, NDUFA13, TEAD1, MND1, ABHD14B, AFF2, KLHDC2, NRIP1, COBRA1, IRF9, NUPR1, PTGDS, PSMC2, WHSC1L1, RUVBL2, HIVEP1, ZNF414, TIAF1, SSNA1, PPP5C	149	4283	19235	1.23578	0.0989527	0.976855
	GOTERM_MF_FAT	GO:0008137~NADH dehydrogenase (ubiquinone) activity	3	2.01342	NDUFS7, NDUFS4, NDUFA13	97	43	12983	9.33805	0.0401571	0.978189
	GOTERM_MF_FAT	GO:0003954~NADH dehydrogenase activity	3	2.01342	NDUFS7, NDUFS4, NDUFA13	97	43	12983	9.33805	0.0401571	0.978189
	GOTERM_MF_FAT	GO:0050136~NADH dehydrogenase (quinone) activity	3	2.01342	NDUFS7, NDUFS4, NDUFA13	97	43	12983	9.33805	0.0401571	0.978189
	GOTERM_BP_FAT	GO:0051259~protein oligomerization	6	4.02685	CUTA, STOM, JUP, YWHAB, SCARA5, PPP5C	110	174	13528	4.24075	0.0132699	0.979501
	SP_PIR_KEYWORDS	parkinson disease	2	1.34228	HTRA2, GIGYF2	149	8	19235	32.2735	0.0599327	0.979941
	GOTERM_BP_FAT	GO:0065003~macromolecular complex assembly	12	8.05369	CUTA, STOM, JUP, NDUFS7, NDUFS4, TUBB2A, FKBP4, KIFAP3, YWHAB, CENPJ, SCARA5, PPP5C	110	665	13528	2.21922	0.0181364	0.981585
[truncated: 231 more rows]

## Sheet: Random Set 10
	Category	Term	Count	%	Genes	List Total	Pop Hits	Pop Total	Fold Enrichment	PValue	Benjamini
[truncated: 398 more rows]
