# Supplementary material for: Shared Pathways Among Autism Candidate Genes Determined by Co-expression Network Analysis of the Developing Human Brain Transcriptome
Source: J Mol Neurosci. 2015 Sep 23;57(4):580–94. doi: 10.1007/s12031-015-0641-3 (PMC4644211; doi:10.1007/s12031-015-0641-3)
Supplement: Supplementary file 8 — Cell-type-specific genes. A table listing genes enriched in specific cell-types (i.e., neurons, oligodendrocytes and astrocytes) as extracted from (Cahoy et al. 2008). (XLS 400 kb) [file 12031_2015_641_MOESM8_ESM.xls]

## Sheet: Sheet1
Index	Neurons		Index	Oligodendrocytes		Index	Astrocytes
	Gene Symbol	Ensemble ID		Gene Symbol	Ensemble ID		Gene Symbol	Ensemble ID
1	ACCN1	ENSG00000108684	1	ABCA2	ENSG00000107331	1	A2M	ENSG00000175899
2	ACHE	ENSG00000087085	2	ABL1	ENSG00000097007	2	ABAT	ENSG00000183044
3	ACO1	ENSG00000122729	3	ACACA	ENSG00000132142	3	ABCA1	ENSG00000165029
4	ACTN2	ENSG00000077522	4	ACAT2	ENSG00000120437	4	ABR	ENSG00000159842
5	ACVR1B	ENSG00000135503	5	ACLY	ENSG00000131473	5	ACADM	ENSG00000117054
6	ACVR2A	ENSG00000121989	6	ACTL6A	ENSG00000136518	6	ACADSB	ENSG00000196177
7	ADAR	ENSG00000160710	7	ACVR2B	ENSG00000114739	7	ACADVL	ENSG00000072778
8	ADARB1	ENSG00000197381	8	ACY1	ENSG00000243989	8	ACO1	ENSG00000122729
9	ADARB2	ENSG00000185736	9	ADD1	ENSG00000087274	9	ACOX1	ENSG00000161533
10	ADCY1	ENSG00000164742	10	PARP1	ENSG00000143799	10	ACP2	ENSG00000134575
11	ADCY5	ENSG00000173175	11	ALAD	ENSG00000148218	11	ACTA2	ENSG00000107796
12	ADCYAP1	ENSG00000141433	12	ALDH9A1	ENSG00000143149	12	ACTB	ENSG00000075624
13	ADD2	ENSG00000075340	13	ALDH3A2	ENSG00000072210	13	ACYP2	ENSG00000170634
14	ADSS	ENSG00000035687	14	ALOX5	ENSG00000012779	14	ADCY2	ENSG00000078295
15	AP2A2	ENSG00000183020	15	AMD1	ENSG00000123505	15	ADCY8	ENSG00000155897
16	AP2B1	ENSG00000006125	16	BIN1	ENSG00000136717	16	ADCYAP1R1	ENSG00000078549
17	AP1G1	ENSG00000166747	17	ANK3	ENSG00000151150	17	ADD3	ENSG00000148700
18	ALDH1B1	ENSG00000137124	18	ANXA11	ENSG00000122359	18	ADFP	ENSG00000147872
19	AMPH	ENSG00000078053	19	APBB1	ENSG00000166313	19	ADK	ENSG00000156110
20	ANK1	ENSG00000029534	20	APBB2	ENSG00000163697	20	ADORA2B	ENSG00000170425
21	ANXA7	ENSG00000138279	21	BIRC2	ENSG00000110330	21	ADRA1A	ENSG00000120907
22	APAF1	ENSG00000120868	22	APLP1	ENSG00000105290	22	ADRA2A	ENSG00000150594
23	APBA1	ENSG00000107282	23	APOD	ENSG00000189058	23	ADRB1	ENSG00000043591
24	ARAF	ENSG00000078061	24	APP	ENSG00000142192	24	ADRBK2	ENSG00000100077
25	TRIM23	ENSG00000113595	25	ARAF	ENSG00000078061	25	AGA	ENSG00000038002
26	ARF3	ENSG00000134287	26	ARF4	ENSG00000168374	26	AGL	ENSG00000162688
27	ARG2	ENSG00000081181	27	RHOA	ENSG00000067560	27	AGT	ENSG00000135744
28	ARHGAP6	ENSG00000047648	28	RHOG	ENSG00000177105	28	APLNR	ENSG00000134817
29	ARHGDIB	ENSG00000111348	29	ARHGDIA	ENSG00000141522	29	AK2	ENSG00000004455
30	ARHGDIG	ENSG00000242173	30	ARL2	ENSG00000213465	30	AKT2	ENSG00000105221
31	ARRB2	ENSG00000141480	31	ARSB	ENSG00000113273	31	ALAS1	ENSG00000023330
32	ASNS	ENSG00000070669	32	ARVCF	ENSG00000099889	32	ALCAM	ENSG00000170017
33	ASPH	ENSG00000198363	33	ASPA	ENSG00000108381	33	ALDH1A1	ENSG00000165092
34	ATP1A3	ENSG00000105409	34	RERE	ENSG00000142599	34	ALDH2	ENSG00000111275
35	ATP2A2	ENSG00000174437	35	ATP5G2	ENSG00000135390	35	ABCD2	ENSG00000173208
36	ATP2B1	ENSG00000070961	36	KIF1A	ENSG00000130294	36	ALDOC	ENSG00000109107
37	ATP2B2	ENSG00000157087	37	AUH	ENSG00000148090	37	AMFR	ENSG00000159461
38	ATP2B3	ENSG00000067842	38	BAG1	ENSG00000107262	38	AMPD2	ENSG00000116337
39	ATP6V1A	ENSG00000114573	39	BCAT1	ENSG00000060982	39	AMPD3	ENSG00000133805
40	ATP6V1B2	ENSG00000147416	40	BCHE	ENSG00000114200	40	ANGPT1	ENSG00000154188
41	ATP6V0C	ENSG00000185883	41	BCL7A	ENSG00000110987	41	ANK2	ENSG00000145362
42	ATP6V1C1	ENSG00000155097	42	BICD1	ENSG00000151746	42	SLC25A5	ENSG00000005022
43	ATP6V1G2	ENSG00000213760	43	BMI1	ENSG00000168283	43	ANXA2	ENSG00000182718
44	ATP6V0A1	ENSG00000033627	44	BMP1	ENSG00000168487	44	ANXA5	ENSG00000164111
45	BBS4	ENSG00000140463	45	BMP2	ENSG00000125845	45	ANXA6	ENSG00000197043
46	BDNF	ENSG00000176697	46	BMP4	ENSG00000125378	46	APOE	ENSG00000130203
47	BID	ENSG00000015475	47	BNIP3L	ENSG00000104765	47	AQP4	ENSG00000171885
48	BOK	ENSG00000176720	48	DST	ENSG00000151914	48	RHOC	ENSG00000155366
49	BRAF	ENSG00000157764	49	BPGM	ENSG00000172331	49	ARHGAP5	ENSG00000100852
50	KLF5	ENSG00000102554	50	BRCA1	ENSG00000012048	50	ARNTL	ENSG00000133794
51	BYSL	ENSG00000112578	51	BRAF	ENSG00000157764	51	ARRB1	ENSG00000137486
52	MPPED1	ENSG00000186732	52	C1QA	ENSG00000173372	52	ARSA	ENSG00000100299
53	CACNA1A	ENSG00000141837	53	C1QB	ENSG00000173369	53	ART3	ENSG00000156219
54	CACNA1B	ENSG00000148408	54	C1QC	ENSG00000159189	54	ASAH1	ENSG00000104763
55	CACNA1C	ENSG00000151067	55	CAPN5	ENSG00000149260	55	ASPH	ENSG00000198363
56	CACNA1E	ENSG00000198216	56	DDR1	ENSG00000204580	56	ASTN1	ENSG00000152092
57	CACNA2D1	ENSG00000153956	57	CACNB4	ENSG00000182389	57	ATF1	ENSG00000123268
58	CACNB1	ENSG00000067191	58	CALD1	ENSG00000122786	58	ATF3	ENSG00000162772
59	CACNB2	ENSG00000165995	59	CALU	ENSG00000128595	59	ATP1A2	ENSG00000018625
60	CACNB3	ENSG00000167535	60	CAPZA1	ENSG00000116489	60	ATP1B2	ENSG00000129244
61	CACNB4	ENSG00000182389	61	CCNT2	ENSG00000082258	61	ATP2A2	ENSG00000174437
62	CALB1	ENSG00000104327	62	CD9	ENSG00000010278	62	ALDH7A1	ENSG00000164904
63	CALB2	ENSG00000172137	63	SCARB2	ENSG00000138760	63	ATP5C1	ENSG00000165629
64	CALCA	ENSG00000110680	64	CD47	ENSG00000196776	64	AXL	ENSG00000167601
65	CALM2	ENSG00000143933	65	CD53	ENSG00000143119	65	B2M	ENSG00000166710
66	CALM1	ENSG00000198668	66	CD68	ENSG00000129226	66	BAI1	ENSG00000181790
67	CALM3	ENSG00000160014	67	CD81	ENSG00000110651	67	BAI2	ENSG00000121753
68	CAMK4	ENSG00000152495	68	2007-09-01	ENSG00000122545	68	BAI3	ENSG00000135298
69	CAMK2A	ENSG00000070808	69	CDH6	ENSG00000113361	69	BBS2	ENSG00000125124
70	CAMK2B	ENSG00000058404	70	CDH10	ENSG00000040731	70	BCKDHB	ENSG00000083123
71	CAMK2D	ENSG00000145349	71	CDH11	ENSG00000140937	71	CCND1	ENSG00000110092
72	RUNX1T1	ENSG00000079102	72	CDK4	ENSG00000135446	72	BCL2	ENSG00000171791
73	CBLN1	ENSG00000102924	73	CDK5	ENSG00000164885	73	BCL6	ENSG00000113916
74	CCK	ENSG00000187094	74	CDKN1C	ENSG00000129757	74	BCR	ENSG00000186716
75	CCKBR	ENSG00000110148	75	CDR2	ENSG00000140743	75	BLVRB	ENSG00000090013
76	CCNC	ENSG00000112237	76	CLGN	ENSG00000153132	76	BMP7	ENSG00000101144
77	CCNT2	ENSG00000082258	77	CFL2	ENSG00000165410	77	BMPR1A	ENSG00000107779
78	CD34	ENSG00000174059	78	CHD4	ENSG00000111642	78	BMPR1B	ENSG00000138696
79	CDC42	ENSG00000070831	79	CHN2	ENSG00000106069	79	BPHL	ENSG00000137274
80	CDH7	ENSG00000081138	80	CLN3	ENSG00000188603	80	ZFP36L1	ENSG00000185650
81	CDH8	ENSG00000150394	81	CLN5	ENSG00000102805	81	ZFP36L2	ENSG00000152518
82	CDH9	ENSG00000113100	82	CLTA	ENSG00000122705	82	BTD	ENSG00000169814
83	CDH13	ENSG00000140945	83	PLK3	ENSG00000173846	83	KLF9	ENSG00000119138
84	CDH15	ENSG00000129910	84	CNTN1	ENSG00000018236	84	BTG1	ENSG00000133639
85	CDKN1A	ENSG00000124762	85	COL9A1	ENSG00000112280	85	TSPO	ENSG00000100300
86	CDKN2D	ENSG00000129355	86	COL9A2	ENSG00000049089	86	C1S	ENSG00000182326
87	CDS1	ENSG00000163624	87	COL9A3	ENSG00000092758	87	OSGIN2	ENSG00000164823
88	CHD3	ENSG00000170004	88	COPA	ENSG00000122218	88	PTTG1IP	ENSG00000183255
89	CHGA	ENSG00000100604	89	SLC31A2	ENSG00000136867	89	CACNB1	ENSG00000067191
90	CHGB	ENSG00000089199	90	CPD	ENSG00000108582	90	SLC25A20	ENSG00000178537
91	CHM	ENSG00000188419	91	CPM	ENSG00000135678	91	CAD	ENSG00000084774
92	CHN1	ENSG00000128656	92	CPOX	ENSG00000080819	92	CAMK2D	ENSG00000145349
93	CHRM1	ENSG00000168539	93	CRYAB	ENSG00000109846	93	CAMK2G	ENSG00000148660
94	CHRNA3	ENSG00000080644	94	CSF1	ENSG00000184371	94	CAPN2	ENSG00000162909
95	CHRNB2	ENSG00000160716	95	CSNK1G3	ENSG00000151292	95	CAPN3	ENSG00000092529
96	CISH	ENSG00000114737	96	CSNK2A1	ENSG00000101266	96	CASP6	ENSG00000138794
97	AP2M1	ENSG00000161203	97	VCAN	ENSG00000038427	97	CAT	ENSG00000121691
98	CNR1	ENSG00000118432	98	CSTB	ENSG00000160213	98	CAV2	ENSG00000105971
99	COL6A1	ENSG00000142156	99	CTBP1	ENSG00000159692	99	CBFB	ENSG00000067955
100	COL6A3	ENSG00000163359	100	CTPS	ENSG00000171793	100	SERPINH1	ENSG00000149257
101	COX6A2	ENSG00000156885	101	CTSK	ENSG00000143387	101	CBR3	ENSG00000159231
102	CRABP1	ENSG00000166426	102	CTSS	ENSG00000163131	102	CBS	ENSG00000160200
103	ATF2	ENSG00000115966	103	CYLD	ENSG00000083799	103	CCBL1	ENSG00000171097
104	CRH	ENSG00000147571	104	CYP27A1	ENSG00000135929	104	CCNB1	ENSG00000134057
105	CRHBP	ENSG00000145708	105	DGKA	ENSG00000065357	105	CCND2	ENSG00000118971
106	CRHR1	ENSG00000120088	106	DCT	ENSG00000080166	106	CCND3	ENSG00000112576
107	CRMP1	ENSG00000072832	107	GADD45A	ENSG00000116717	107	CD247	ENSG00000198821
108	CRYM	ENSG00000103316	108	DHCR24	ENSG00000116133	108	CD14	ENSG00000170458
109	CSNK1E	ENSG00000213923	109	DLG1	ENSG00000075711	109	ENTPD1	ENSG00000138185
110	CSRP2	ENSG00000175183	110	DYNC1LI2	ENSG00000135720	110	ENTPD2	ENSG00000054179
111	CSTF3	ENSG00000176102	111	DNM2	ENSG00000079805	111	CD44	ENSG00000026508
112	CTNNA2	ENSG00000066032	112	DPYSL2	ENSG00000092964	112	CD63	ENSG00000135404
113	CXADR	ENSG00000154639	113	DSCAM	ENSG00000171587	113	CD151	ENSG00000177697
114	CYB561	ENSG00000008283	114	SLC26A2	ENSG00000155850	114	LRBA	ENSG00000198589
115	DGKG	ENSG00000058866	115	DTX1	ENSG00000135144	115	CDC25B	ENSG00000101224
116	DAPK1	ENSG00000196730	116	DUSP7	ENSG00000164086	116	CDH2	ENSG00000170558
117	DBC1	ENSG00000078725	117	DUSP9	ENSG00000130829	117	CDH4	ENSG00000179242
118	DBN1	ENSG00000113758	118	E2F3	ENSG00000112242	118	CDH10	ENSG00000040731
119	DCK	ENSG00000156136	119	LPAR1	ENSG00000198121	119	CDKN1B	ENSG00000111276
120	DCN	ENSG00000011465	120	PHC1	ENSG00000111752	120	CDKN2C	ENSG00000123080
121	DCX	ENSG00000077279	121	PHC2	ENSG00000134686	121	CEBPB	ENSG00000172216
122	DDX5	ENSG00000108654	122	EFNA1	ENSG00000169242	122	CEBPD	ENSG00000221869
123	COCH	ENSG00000100473	123	EFNB3	ENSG00000108947	123	CTSC	ENSG00000109861
124	DHPS	ENSG00000095059	124	MEGF9	ENSG00000106780	124	RCBTB2	ENSG00000136161
125	DLAT	ENSG00000150768	125	EIF4A1	ENSG00000161960	125	CHD1	ENSG00000153922
126	DLG2	ENSG00000150672	126	EIF5	ENSG00000100664	126	CHI3L1	ENSG00000133048
127	DLG3	ENSG00000082458	127	ELAVL1	ENSG00000066044	127	CIDEA	ENSG00000176194
128	DLG4	ENSG00000132535	128	ELAVL3	ENSG00000196361	128	CKB	ENSG00000166165
129	DLX1	ENSG00000144355	129	ELK4	ENSG00000158711	129	AP3S1	ENSG00000177879
130	DNM1	ENSG00000106976	130	EML1	ENSG00000066629	130	CLU	ENSG00000120885
131	DYNC1I1	ENSG00000158560	131	EN2	ENSG00000164778	131	CLIC1	ENSG00000213719
132	DOCK3	ENSG00000088538	132	EPHB1	ENSG00000154928	132	TPP1	ENSG00000166340
133	DPP6	ENSG00000130226	133	STX2	ENSG00000111450	133	CLTC	ENSG00000141367
134	DPYSL3	ENSG00000113657	134	CLN8	ENSG00000182372	134	CNN3	ENSG00000117519
135	DR1	ENSG00000117505	135	EPRS	ENSG00000136628	135	CNTFR	ENSG00000122756
136	DSP	ENSG00000096696	136	EPS15	ENSG00000085832	136	COL4A5	ENSG00000188153
137	DUSP4	ENSG00000120875	137	ERBB3	ENSG00000065361	137	COL5A2	ENSG00000204262
138	DUSP8	ENSG00000184545	138	ERBB4	ENSG00000178568	138	COL16A1	ENSG00000084636
139	EBF1	ENSG00000164330	139	ERH	ENSG00000100632	139	COMT	ENSG00000093010
140	EEF1A2	ENSG00000101210	140	ETF1	ENSG00000120705	140	SLC31A1	ENSG00000136868
141	EFNA3	ENSG00000143590	141	ETV1	ENSG00000006468	141	COX10	ENSG00000006695
142	EFNA5	ENSG00000184349	142	ETV3	ENSG00000117036	142	COX11	ENSG00000166260
143	EFNB2	ENSG00000125266	143	EVI2A	ENSG00000126860	143	CPE	ENSG00000109472
144	CELSR3	ENSG00000008300	144	EZH2	ENSG00000106462	144	CPT1A	ENSG00000110090
145	CELSR2	ENSG00000143126	145	ACSL1	ENSG00000151726	145	CPT2	ENSG00000157184
146	EGR2	ENSG00000122877	146	ACSL3	ENSG00000123983	146	CRAT	ENSG00000095321
147	EGR3	ENSG00000179388	147	FAH	ENSG00000103876	147	CRIP1	ENSG00000213145
148	EGR4	ENSG00000135625	148	FDPS	ENSG00000160752	148	CRIP2	ENSG00000182809
149	EIF4A2	ENSG00000156976	149	FECH	ENSG00000066926	149	HAPLN1	ENSG00000145681
150	ELAVL2	ENSG00000107105	150	FKBP1A	ENSG00000088832	150	CRY1	ENSG00000008405
151	ELAVL4	ENSG00000162374	151	FNTA	ENSG00000168522	151	CRY2	ENSG00000121671
152	ENO2	ENSG00000111674	152	FTHL16	ENSG00000167996	152	CRYZ	ENSG00000116791
153	ENSA	ENSG00000143420	153	FYN	ENSG00000010810	153	CS	ENSG00000062485
154	EPHA3	ENSG00000044524	154	GAB1	ENSG00000109458	154	NCAN	ENSG00000130287
155	EPHA4	ENSG00000116106	155	GAMT	ENSG00000130005	155	CSRP1	ENSG00000159176
156	EPHA5	ENSG00000145242	156	GART	ENSG00000159131	156	CST3	ENSG00000101439
157	EPHA7	ENSG00000135333	157	GATM	ENSG00000171766	157	CTBS	ENSG00000117151
158	EPHA8	ENSG00000070886	158	GBA	ENSG00000177628	158	CTBP2	ENSG00000175029
159	EPHB2	ENSG00000133216	159	GFRA1	ENSG00000151892	159	CTH	ENSG00000116761
160	EPHB6	ENSG00000106123	160	GJB1	ENSG00000169562	160	CTNNA1	ENSG00000044115
161	ESRRG	ENSG00000196482	161	GCLC	ENSG00000001084	161	CTNS	ENSG00000040531
162	ETS2	ENSG00000157557	162	GMFB	ENSG00000197045	162	CTNND1	ENSG00000198561
163	FABP3	ENSG00000121769	163	GNA12	ENSG00000146535	163	CTNND2	ENSG00000169862
164	ACSL4	ENSG00000068366	164	GNAI1	ENSG00000127955	164	CTSB	ENSG00000164733
165	PTK2B	ENSG00000120899	165	GNG4	ENSG00000168243	165	CTSD	ENSG00000117984
166	FGF9	ENSG00000102678	166	AC005512.1	ENSG00000176533	166	CTSO	ENSG00000151792
167	FGF12	ENSG00000114279	167	GNG11	ENSG00000127920	167	CTSZ	ENSG00000101160
168	FGF13	ENSG00000129682	168	GOLGA4	ENSG00000144674	168	CYBA	ENSG00000051523
169	FGF14	ENSG00000102466	169	GPC1	ENSG00000063660	169	CYP1B1	ENSG00000138061
170	FHL2	ENSG00000115641	170	GPD1	ENSG00000167588	170	DAB1	ENSG00000173406
171	FKBP1B	ENSG00000119782	171	GPR17	ENSG00000144230	171	DAB2	ENSG00000153071
172	FKBP3	ENSG00000100442	172	GPR34	ENSG00000171659	172	DAG1	ENSG00000173402
173	FOXG1B	ENSG00000176165	173	GPR37	ENSG00000170775	173	DGKB	ENSG00000136267
174	FLNB	ENSG00000136068	174	GRB2	ENSG00000177885	174	DBI	ENSG00000155368
175	FLOT2	ENSG00000132589	175	GRB14	ENSG00000115290	175	DBP	ENSG00000105516
176	FOSL2	ENSG00000075426	176	RAPGEF1	ENSG00000107263	176	DBT	ENSG00000137992
177	DARC	ENSG00000213088	177	GRIA4	ENSG00000152578	177	DCI	ENSG00000167969
178	GABPB1	ENSG00000104064	178	GRIK5	ENSG00000105737	178	DCTD	ENSG00000129187
179	GABRA1	ENSG00000022355	179	GRLF1	ENSG00000160007	179	DDB2	ENSG00000134574
180	GABRA3	ENSG00000011677	180	GSN	ENSG00000148180	180	DDIT3	ENSG00000175197
181	GABRA5	ENSG00000186297	181	GSPT1	ENSG00000103342	181	DDT	ENSG00000099977
182	GABRB3	ENSG00000166206	182	GSS	ENSG00000100983	182	DECR1	ENSG00000104325
183	GABRD	ENSG00000187730	183	GSTP1	ENSG00000084207	183	DHCR7	ENSG00000172893
184	GABRG2	ENSG00000113327	184	GTF2F1	ENSG00000125651	184	CYB5R3	ENSG00000100243
185	GAD1	ENSG00000128683	185	GTF2F2	ENSG00000188342	185	NQO1	ENSG00000181019
186	GAD2	ENSG00000136750	186	GTF2H1	ENSG00000110768	186	DLD	ENSG00000091140
187	B4GALNT1	ENSG00000135454	187	GTF3A	ENSG00000122034	187	DOCK1	ENSG00000150760
188	GAP43	ENSG00000172020	188	HIST1H1C	ENSG00000187837	188	DRP2	ENSG00000102385
189	GDI1	ENSG00000203879	189	HADHA	ENSG00000084754	189	TSC22D3	ENSG00000157514
190	GFRA2	ENSG00000168546	190	HADH	ENSG00000138796	190	DTNA	ENSG00000134769
191	GJA5	ENSG00000143140	191	HCCS	ENSG00000004961	191	HBEGF	ENSG00000113070
192	GLRA2	ENSG00000101958	192	HDAC1	ENSG00000116478	192	DTX1	ENSG00000135144
193	GNAL	ENSG00000141404	193	HDLBP	ENSG00000115677	193	DUSP1	ENSG00000120129
194	GNAQ	ENSG00000156052	194	HEXB	ENSG00000049860	194	DUSP6	ENSG00000139318
195	GNAZ	ENSG00000128266	195	HMBS	ENSG00000149397	195	DYRK1A	ENSG00000157540
196	GNB1	ENSG00000078369	196	HMGCS1	ENSG00000112972	196	E2F5	ENSG00000133740
197	GNG3	ENSG00000162188	197	HMOX2	ENSG00000103415	197	ECHS1	ENSG00000127884
198	GOT1	ENSG00000120053	198	HNRNPAB	ENSG00000197451	198	S1PR1	ENSG00000170989
199	GPR6	ENSG00000146360	199	AGFG1	ENSG00000173744	199	S1PR3	ENSG00000213694
200	GPR12	ENSG00000132975	200	FOXN2	ENSG00000170802	200	EDNRA	ENSG00000151617
201	GPR22	ENSG00000172209	201	IARS	ENSG00000196305	201	EDNRB	ENSG00000136160
202	GPR26	ENSG00000154478	202	IDH1	ENSG00000138413	202	EGFR	ENSG00000146648
203	GPR39	ENSG00000183840	203	IDI1	ENSG00000067064	203	EGR1	ENSG00000120738
204	GRB10	ENSG00000106070	204	IFNAR2	ENSG00000159110	204	EIF4EBP1	ENSG00000187840
205	GRIA1	ENSG00000155511	205	IGBP1	ENSG00000089289	205	EIF4EBP2	ENSG00000148730
206	GRIA2	ENSG00000120251	206	IL1RAP	ENSG00000196083	206	EIF5	ENSG00000100664
207	GRIA3	ENSG00000125675	207	ILF2	ENSG00000143621	207	ELAVL1	ENSG00000066044
208	GRIA4	ENSG00000152578	208	ILF3	ENSG00000129351	208	ELK3	ENSG00000111145
209	GRIK1	ENSG00000171189	209	ILK	ENSG00000166333	209	ELN	ENSG00000049540
210	GRIN1	ENSG00000176884	210	INPPL1	ENSG00000165458	210	EMP1	ENSG00000134531
211	GRM2	ENSG00000164082	211	IREB2	ENSG00000136381	211	EMP2	ENSG00000213853
212	GRM5	ENSG00000168959	212	ITGB1	ENSG00000150093	212	CTTN	ENSG00000085733
213	GRM7	ENSG00000196277	213	ITGB4	ENSG00000132470	213	EMX2	ENSG00000170370
214	GRM8	ENSG00000179603	214	ITGB8	ENSG00000105855	214	ENDOG	ENSG00000167136
215	GRP	ENSG00000134443	215	STT3A	ENSG00000134910	215	ENO1	ENSG00000074800
216	GSK3B	ENSG00000082701	216	ITPK1	ENSG00000100605	216	EPAS1	ENSG00000116016
217	GUCY1A3	ENSG00000164116	217	JARID2	ENSG00000008083	217	STOM	ENSG00000148175
218	GUCY1B3	ENSG00000061918	218	CD82	ENSG00000085117	218	EPHA5	ENSG00000145242
219	HAS3	ENSG00000103044	219	KCNA1	ENSG00000111262	219	EPHB3	ENSG00000182580
220	HCFC1	ENSG00000172534	220	KCNJ10	ENSG00000177807	220	EPHX1	ENSG00000143819
221	HCRTR1	ENSG00000121764	221	KIF5A	ENSG00000155980	221	EPHX2	ENSG00000120915
222	HIVEP2	ENSG00000010818	222	KIF5B	ENSG00000170759	222	EPS8	ENSG00000151491
223	HK1	ENSG00000156515	223	KPNB1	ENSG00000108424	223	EPS15	ENSG00000085832
224	HNRNPD	ENSG00000138668	224	KTN1	ENSG00000126777	224	ERBB2	ENSG00000141736
225	HPCA	ENSG00000121905	225	LAMP1	ENSG00000185896	225	ESRRA	ENSG00000173153
226	HPCAL1	ENSG00000115756	226	LAMP2	ENSG00000005893	226	ETFA	ENSG00000140374
227	HPRT1	ENSG00000165704	227	RPSA	ENSG00000168028	227	ETFB	ENSG00000105379
228	PRMT2	ENSG00000160310	228	LBR	ENSG00000143815	228	ETFDH	ENSG00000171503
229	HSBP1	ENSG00000230989	229	LDLR	ENSG00000130164	229	ETV4	ENSG00000175832
230	DNAJA1	ENSG00000086061	230	LIG3	ENSG00000005156	230	ETV5	ENSG00000244405
231	HTR1B	ENSG00000135312	231	LIPA	ENSG00000107798	231	EXTL3	ENSG00000012232
232	HTR2C	ENSG00000147246	232	LLGL1	ENSG00000131899	232	EYA1	ENSG00000104313
233	HTR5A	ENSG00000157219	233	LMAN1	ENSG00000074695	233	F2R	ENSG00000181104
234	HTR7	ENSG00000148680	234	LSS	ENSG00000160285	234	F3	ENSG00000117525
235	ICA1	ENSG00000003147	235	EPCAM	ENSG00000119888	235	F5	ENSG00000198734
236	IDH3A	ENSG00000166411	236	M6PR	ENSG00000003056	236	FABP5	ENSG00000164687
237	IFNGR2	ENSG00000159128	237	MARCKS	ENSG00000155130	237	FABP7	ENSG00000164434
238	IMPDH1	ENSG00000106348	238	MXD1	ENSG00000059728	238	ACSL3	ENSG00000123983
239	INHA	ENSG00000123999	239	SMAD7	ENSG00000101665	239	FBLN1	ENSG00000077942
240	INPP1	ENSG00000151689	240	MAL	ENSG00000172005	240	FBLN2	ENSG00000163520
241	INPP4A	ENSG00000040933	241	MAN2B1	ENSG00000104774	241	EFEMP1	ENSG00000115380
242	ISL1	ENSG00000016082	242	MATN2	ENSG00000132561	242	FCGRT	ENSG00000104870
243	ITGA3	ENSG00000005884	243	MBP	ENSG00000197971	243	FDFT1	ENSG00000079459
244	ITPKA	ENSG00000137825	244	MCAM	ENSG00000076706	244	FDX1	ENSG00000137714
245	ITPR1	ENSG00000150995	245	MDM2	ENSG00000135679	245	FDXR	ENSG00000161513
246	KCNA4	ENSG00000182255	246	MDM4	ENSG00000198625	246	GPC4	ENSG00000076716
247	KCNA5	ENSG00000130037	247	ME2	ENSG00000082212	247	FGF1	ENSG00000113578
248	KCNB1	ENSG00000158445	248	MEIS1	ENSG00000143995	248	FGFR1	ENSG00000077782
249	KCNC1	ENSG00000129159	249	MAP3K3	ENSG00000198909	249	FGFR3	ENSG00000068078
250	KCNC2	ENSG00000166006	250	MGAT3	ENSG00000128268	250	GPC5	ENSG00000179399
251	KCND2	ENSG00000184408	251	MGP	ENSG00000111341	251	FGFR2	ENSG00000066468
252	KCNF1	ENSG00000162975	252	MLH1	ENSG00000076242	252	FHL1	ENSG00000022267
253	KCNH1	ENSG00000143473	253	MAP3K11	ENSG00000173327	253	FOXG1B	ENSG00000176165
254	KCNH2	ENSG00000055118	254	MMP2	ENSG00000087245	254	FOXO1	ENSG00000150907
255	KCNJ3	ENSG00000162989	255	MOBP	ENSG00000168314	255	FMO1	ENSG00000010932
256	KCNJ9	ENSG00000162728	256	MOG	ENSG00000204655	256	FOLH1	ENSG00000086205
257	KCNMA1	ENSG00000156113	257	ABCC1	ENSG00000103222	257	FOS	ENSG00000170345
258	KCNQ2	ENSG00000075043	258	MSH3	ENSG00000113318	258	FOSB	ENSG00000125740
259	KCNQ3	ENSG00000184156	259	MTAP	ENSG00000099810	259	FXN	ENSG00000165060
260	KCNS2	ENSG00000156486	260	MTIF2	ENSG00000085760	260	FUCA1	ENSG00000179163
261	KIF2A	ENSG00000068796	261	MVD	ENSG00000167508	261	FUCA2	ENSG00000001036
262	KIF3C	ENSG00000084731	262	MVK	ENSG00000110921	262	FZD2	ENSG00000180340
263	KIF5C	ENSG00000168280	263	MYCL1	ENSG00000116990	263	GABBR1	ENSG00000204681
264	L1CAM	ENSG00000198910	264	MYO1D	ENSG00000176658	264	GABPA	ENSG00000154727
265	AFF3	ENSG00000144218	265	MYO5A	ENSG00000197535	265	GABRA2	ENSG00000151834
266	STMN1	ENSG00000117632	266	MYT1	ENSG00000196132	266	GABRA4	ENSG00000109158
267	ABLIM1	ENSG00000099204	267	NCAM1	ENSG00000149294	267	GABRB1	ENSG00000163288
268	LIMK2	ENSG00000182541	268	NCAM2	ENSG00000154654	268	GABRG1	ENSG00000163285
269	FADS3	ENSG00000221968	269	2002-09-01	ENSG00000168385	269	GALC	ENSG00000054983
270	LMO1	ENSG00000166407	270	NEK3	ENSG00000136098	270	GALNT1	ENSG00000141429
271	LMO7	ENSG00000136153	271	NF2	ENSG00000186575	271	GAS1	ENSG00000180447
272	LPL	ENSG00000175445	272	NFATC3	ENSG00000072736	272	GBAS	ENSG00000146729
273	LY6E	ENSG00000160932	273	NFIL3	ENSG00000165030	273	GBE1	ENSG00000114480
274	LY6H	ENSG00000176956	274	NFKBIB	ENSG00000104825	274	GBP2	ENSG00000162645
275	MAF	ENSG00000178573	275	NFKBIE	ENSG00000146232	275	GCDH	ENSG00000105607
276	MAPT	ENSG00000186868	276	NINJ1	ENSG00000131669	276	BLOC1S1	ENSG00000135441
277	MARK1	ENSG00000116141	277	NINJ2	ENSG00000171840	277	GDF10	ENSG00000107623
278	MAT2A	ENSG00000168906	278	NKTR	ENSG00000114857	278	GEM	ENSG00000164949
279	MATK	ENSG00000007264	279	NKX2-2	ENSG00000125820	279	GFAP	ENSG00000131095
280	MAX	ENSG00000125952	280	NPAT	ENSG00000149308	280	B4GALT1	ENSG00000086062
281	MECP2	ENSG00000169057	281	NPC1	ENSG00000141458	281	GJA1	ENSG00000152661
282	MEF2A	ENSG00000068305	282	SLC11A2	ENSG00000110911	282	GJB2	ENSG00000165474
283	MEF2C	ENSG00000081189	283	NRAS	ENSG00000213281	283	GLDC	ENSG00000178445
284	MEF2D	ENSG00000116604	284	NRD1	ENSG00000078618	284	GLI2	ENSG00000074047
285	MAP3K5	ENSG00000197442	285	NT5E	ENSG00000135318	285	GLI3	ENSG00000106571
286	MGST3	ENSG00000143198	286	NVL	ENSG00000143748	286	GLO1	ENSG00000124767
287	MAP3K9	ENSG00000006432	287	OMG	ENSG00000126861	287	GLS	ENSG00000115419
288	MMP17	ENSG00000198598	288	AP000843.1	ENSG00000183715	288	GLUD1	ENSG00000148672
289	MN1	ENSG00000169184	289	ORC2L	ENSG00000115942	289	GLUL	ENSG00000135821
290	CD200	ENSG00000091972	290	OSBP	ENSG00000110048	290	GM2A	ENSG00000196743
291	MPP3	ENSG00000161647	291	CLDN11	ENSG00000013297	291	GNAI2	ENSG00000114353
292	MYO1B	ENSG00000128641	292	P2RX4	ENSG00000135124	292	GNAO1	ENSG00000087258
293	MSRA	ENSG00000175806	293	PA2G4	ENSG00000170515	293	GNG5	ENSG00000174021
294	TRIM37	ENSG00000108395	294	PAFAH1B1	ENSG00000007168	294	GNS	ENSG00000135677
295	MYCN	ENSG00000134323	295	PAFAH1B2	ENSG00000168092	295	GPD1	ENSG00000167588
296	MYH10	ENSG00000133026	296	PAK1	ENSG00000149269	296	GPD2	ENSG00000115159
297	MYL4	ENSG00000198336	297	PAK2	ENSG00000180370	297	GPM6A	ENSG00000150625
298	MYO5A	ENSG00000197535	298	PAM	ENSG00000145730	298	GPM6B	ENSG00000046653
299	MYO9A	ENSG00000066933	299	CNTN3	ENSG00000113805	299	GPR19	ENSG00000183150
300	PPP1R12B	ENSG00000077157	300	PAWR	ENSG00000177425	300	LPAR4	ENSG00000147145
301	NAP1L2	ENSG00000186462	301	PCDH7	ENSG00000169851	301	GPX7	ENSG00000116157
302	NAP1L3	ENSG00000186310	302	PCDH9	ENSG00000184226	302	GRID2	ENSG00000152208
303	NARS	ENSG00000134440	303	PCM1	ENSG00000078674	303	GRN	ENSG00000030582
304	NCAM1	ENSG00000149294	304	PCTK3	ENSG00000117266	304	GRIN2C	ENSG00000161509
305	NDN	ENSG00000182636	305	PCYT1A	ENSG00000161217	305	GRINA	ENSG00000178719
306	NDUFA10	ENSG00000130414	306	PDE1C	ENSG00000154678	306	NR3C1	ENSG00000113580
307	NEFM	ENSG00000104722	307	PDE3B	ENSG00000152270	307	GRM3	ENSG00000198822
308	NEFH	ENSG00000100285	308	PDE4B	ENSG00000184588	308	CXCL1	ENSG00000163739
309	NELL1	ENSG00000165973	309	PDE6D	ENSG00000156973	309	GSR	ENSG00000104687
310	NEFL	ENSG00000104725	310	PDE7A	ENSG00000205268	310	GSTA4	ENSG00000170899
311	NELL2	ENSG00000184613	311	PDE8A	ENSG00000073417	311	GSTM1	ENSG00000134184
312	NEUROD1	ENSG00000162992	312	PDGFA	ENSG00000197461	312	GSTM5	ENSG00000134201
313	NFX1	ENSG00000086102	313	PDGFRA	ENSG00000134853	313	GSTZ1	ENSG00000100577
314	NFYB	ENSG00000120837	314	PDK1	ENSG00000152256	314	GTF3C2	ENSG00000115207
315	NHLH2	ENSG00000177551	315	PDK3	ENSG00000067992	315	GUSB	ENSG00000169919
316	NNMT	ENSG00000166741	316	ENPP2	ENSG00000136960	316	HSD17B10	ENSG00000072506
317	NOS1	ENSG00000089250	317	PEX1	ENSG00000127980	317	HADHB	ENSG00000138029
318	NPY	ENSG00000122585	318	PFN1	ENSG00000108518	318	HADH	ENSG00000138796
319	NOV	ENSG00000136999	319	PFTK1	ENSG00000058091	319	HEXA	ENSG00000213614
320	NOVA2	ENSG00000104967	320	PGD	ENSG00000142657	320	HIVEP1	ENSG00000095951
321	NPR3	ENSG00000113389	321	PIGC	ENSG00000135845	321	HLF	ENSG00000108924
322	NPTX1	ENSG00000171246	322	PIGF	ENSG00000151665	322	HMGB1	ENSG00000189403
323	NPTX2	ENSG00000106236	323	PIK3C2A	ENSG00000011405	323	HMGB2	ENSG00000164104
324	NPY1R	ENSG00000164128	324	PLAT	ENSG00000104368	324	HMGN1	ENSG00000205581
325	NPY2R	ENSG00000185149	325	PLCL1	ENSG00000115896	325	HMGCL	ENSG00000117305
326	NPY5R	ENSG00000164129	326	PLOD1	ENSG00000083444	326	HMGCS1	ENSG00000112972
327	NRGN	ENSG00000154146	327	PLOD2	ENSG00000152952	327	HMGCS2	ENSG00000134240
328	NSF	ENSG00000073969	328	PLP1	ENSG00000123560	328	NR4A1	ENSG00000123358
329	NTF3	ENSG00000185652	329	PLXNB3	ENSG00000198753	329	SLC29A2	ENSG00000174669
330	NTRK2	ENSG00000148053	330	UBL3	ENSG00000122042	330	HPS1	ENSG00000107521
331	NTS	ENSG00000133636	331	2004-09-01	ENSG00000108387	331	AGFG2	ENSG00000106351
332	NTSR1	ENSG00000101188	332	POLR2A	ENSG00000181222	332	HRH1	ENSG00000196639
333	NUCB2	ENSG00000070081	333	POLR2J	ENSG00000005075	333	HES1	ENSG00000114315
334	NR4A2	ENSG00000153234	334	POU3F1	ENSG00000185668	334	HSD11B1	ENSG00000117594
335	TBC1D25	ENSG00000068354	335	PPARD	ENSG00000112033	335	HSD17B4	ENSG00000133835
336	OGN	ENSG00000106809	336	CTSA	ENSG00000064601	336	HSPA2	ENSG00000126803
337	OPRL1	ENSG00000125510	337	PPP1CB	ENSG00000213639	337	HSPA5	ENSG00000044574
338	CNTN3	ENSG00000113805	338	PPP2R2A	ENSG00000221914	338	HSPA8	ENSG00000109971
339	PBX2	ENSG00000204304	339	PPP2R2C	ENSG00000074211	339	HUS1	ENSG00000136273
340	PCBP2	ENSG00000197111	340	PPP2R5C	ENSG00000078304	340	TNC	ENSG00000041982
341	PCDH8	ENSG00000136099	341	PPP3CB	ENSG00000107758	341	ID1	ENSG00000125968
342	PCMT1	ENSG00000120265	342	PPT1	ENSG00000131238	342	ID2	ENSG00000115738
343	PCP4	ENSG00000183036	343	PRKCSH	ENSG00000130175	343	ID3	ENSG00000117318
344	PCSK2	ENSG00000125851	344	PRKCZ	ENSG00000067606	344	ID4	ENSG00000172201
345	PCTK2	ENSG00000059758	345	PRKDC	ENSG00000121031	345	IDH2	ENSG00000182054
346	PDE1A	ENSG00000115252	346	PRKG2	ENSG00000138669	346	IDH3B	ENSG00000101365
347	PDE2A	ENSG00000186642	347	MAPK3	ENSG00000102882	347	IDH3G	ENSG00000067829
348	PDE4D	ENSG00000113448	348	MAPK6	ENSG00000069956	348	IDS	ENSG00000010404
349	PDGFB	ENSG00000100311	349	MAPK7	ENSG00000166484	349	IFNAR1	ENSG00000142166
350	PFKP	ENSG00000067057	350	MAP2K5	ENSG00000137764	350	IFNGR1	ENSG00000027697
351	PFTK1	ENSG00000058091	351	PROX1	ENSG00000117707	351	IFRD1	ENSG00000006652
352	SERPINI1	ENSG00000163536	352	KLK6	ENSG00000167755	352	IGFBP2	ENSG00000115457
353	PITPNA	ENSG00000174238	353	PSKH1	ENSG00000159792	353	IGFBP5	ENSG00000115461
354	PLCB4	ENSG00000101333	354	PSMB2	ENSG00000126067	354	CYR61	ENSG00000142871
355	PLS3	ENSG00000102024	355	PSMB6	ENSG00000142507	355	IGSF1	ENSG00000147255
356	PLXNA1	ENSG00000114554	356	PSMD11	ENSG00000108671	356	IL6ST	ENSG00000134352
357	PLXNA2	ENSG00000076356	357	PTK2	ENSG00000169398	357	IMPA2	ENSG00000141401
358	PNOC	ENSG00000168081	358	TWF1	ENSG00000151239	358	INHBB	ENSG00000163083
359	PPA1	ENSG00000180817	359	PTPN11	ENSG00000179295	359	INSR	ENSG00000171105
360	PPM1A	ENSG00000100614	360	PTPRD	ENSG00000153707	360	ITGA6	ENSG00000091409
361	PPP2R2C	ENSG00000074211	361	PTPRE	ENSG00000132334	361	IRF1	ENSG00000125347
362	PPP2R5C	ENSG00000078304	362	PTPRJ	ENSG00000149177	362	IRF3	ENSG00000126456
363	PPP2R5E	ENSG00000154001	363	PTPRO	ENSG00000151490	363	ISLR	ENSG00000129009
364	PPP3CA	ENSG00000138814	364	RAD1	ENSG00000113456	364	ITGA7	ENSG00000135424
365	PPP3CB	ENSG00000107758	365	PVR	ENSG00000073008	365	ITGAV	ENSG00000138448
366	PPP3R1	ENSG00000221823	366	PXMP3	ENSG00000164751	366	ITGB5	ENSG00000082781
367	PREP	ENSG00000085377	367	PXN	ENSG00000089159	367	ITGB8	ENSG00000105855
368	PRKAA2	ENSG00000162409	368	PYCR1	ENSG00000183010	368	ITPKB	ENSG00000143772
369	PRKAB2	ENSG00000131791	369	PCYT2	ENSG00000185813	369	IVD	ENSG00000128928
370	PRKACB	ENSG00000142875	370	QDPR	ENSG00000151552	370	JAK1	ENSG00000162434
371	PKIA	ENSG00000171033	371	RAB4A	ENSG00000168118	371	JUN	ENSG00000177606
372	PKIB	ENSG00000135549	372	RAC1	ENSG00000136238	372	JUNB	ENSG00000171223
373	PRKAR1B	ENSG00000188191	373	RAD23B	ENSG00000119318	373	KCND1	ENSG00000102057
374	PRKAR2B	ENSG00000005249	374	RAD51L3	ENSG00000185379	374	KCNJ10	ENSG00000177807
375	PRKCB	ENSG00000166501	375	RALGDS	ENSG00000160271	375	KCNJ16	ENSG00000153822
376	PRKCE	ENSG00000171132	376	RAN	ENSG00000132341	376	KCNK1	ENSG00000135750
377	PRKCH	ENSG00000027075	377	RAP1A	ENSG00000116473	377	KCNK2	ENSG00000082482
378	MAPK1	ENSG00000100030	378	RAP1GAP	ENSG00000076864	378	KCNN2	ENSG00000080709
379	MAPK8	ENSG00000107643	379	RAP1GDS1	ENSG00000138698	379	KIFC3	ENSG00000140859
380	MAPK11	ENSG00000185386	380	RAP2A	ENSG00000125249	380	KIF11	ENSG00000138160
381	MAPK10	ENSG00000109339	381	RBBP4	ENSG00000162521	381	TNPO1	ENSG00000083312
382	PRPS1	ENSG00000147224	382	RBL2	ENSG00000103479	382	KRT10	ENSG00000186395
383	PRPS2	ENSG00000101911	383	RBM3	ENSG00000102317	383	LAMA2	ENSG00000196569
384	RELN	ENSG00000189056	384	RDX	ENSG00000137710	384	LAMB2	ENSG00000172037
385	PSD	ENSG00000059915	385	RGS3	ENSG00000138835	385	LAMP2	ENSG00000005893
386	PSMC6	ENSG00000100519	386	RGS16	ENSG00000143333	386	LASP1	ENSG00000002834
387	PTEN	ENSG00000171862	387	RP9	ENSG00000164610	387	LCAT	ENSG00000213398
388	PTGER3	ENSG00000050628	388	RPE	ENSG00000197713	388	LDHB	ENSG00000111716
389	PTHLH	ENSG00000087494	389	RPS3P3	ENSG00000149273	389	LDLR	ENSG00000130164
390	PTPN3	ENSG00000070159	390	RPS6	ENSG00000137154	390	LFNG	ENSG00000106003
391	PTPRK	ENSG00000152894	391	RPS6KB1	ENSG00000108443	391	LGALS1	ENSG00000100097
392	PTPRN	ENSG00000054356	392	RPS12	ENSG00000112306	392	LGALS3BP	ENSG00000108679
393	PTPRN2	ENSG00000155093	393	RPS27	ENSG00000177954	393	FADS1	ENSG00000149485
394	PTPRR	ENSG00000153233	394	RTKN	ENSG00000114993	394	LMAN1	ENSG00000074695
395	PWP2H	ENSG00000241945	395	S100A6	ENSG00000197956	395	LMNA	ENSG00000160789
396	PEX5	ENSG00000139197	396	S100A13	ENSG00000189171	396	LNPEP	ENSG00000113441
397	RAB3A	ENSG00000105649	397	S100B	ENSG00000160307	397	VWA5A	ENSG00000110002
398	RAB3B	ENSG00000169213	398	SBF1	ENSG00000100241	398	LOXL1	ENSG00000129038
399	RAB27B	ENSG00000041353	399	SCN8A	ENSG00000196876	399	LRP1	ENSG00000123384
400	RAC3	ENSG00000169750	400	CCL3	ENSG00000006075	400	LRP4	ENSG00000134569
401	RAD23B	ENSG00000119318	401	CXCL12	ENSG00000107562	401	LRPAP1	ENSG00000163956
402	RANGAP1	ENSG00000100401	402	SEC13	ENSG00000157020	402	LSAMP	ENSG00000185565
403	RARB	ENSG00000077092	403	SEL1L	ENSG00000071537	403	LTBP1	ENSG00000049323
404	RASGRF1	ENSG00000058335	404	SFPQ	ENSG00000116560	404	LTBP3	ENSG00000168056
405	ARID4A	ENSG00000032219	405	SFRS2	ENSG00000161547	405	LTBR	ENSG00000111321
406	RBBP6	ENSG00000122257	406	SFRS6	ENSG00000124193	406	M6PR	ENSG00000003056
407	RBBP7	ENSG00000102054	407	SFTPC	ENSG00000168484	407	SMAD4	ENSG00000141646
408	RBP4	ENSG00000138207	408	SGCB	ENSG00000163069	408	SMAD5	ENSG00000113658
409	RFXAP	ENSG00000133111	409	SGK1	ENSG00000118515	409	MAN2A2	ENSG00000196547
410	RGS2	ENSG00000116741	410	SH3GL3	ENSG00000140600	410	MANBA	ENSG00000109323
411	RGS4	ENSG00000117152	411	SHMT1	ENSG00000176974	411	MAOA	ENSG00000189221
412	RGS10	ENSG00000148908	412	SIAH2	ENSG00000181788	412	MAOB	ENSG00000069535
413	RIT2	ENSG00000152214	413	SLC1A1	ENSG00000106688	413	MAT2A	ENSG00000168906
414	RLF	ENSG00000117000	414	SLC4A2	ENSG00000164889	414	MCC	ENSG00000171444
415	RPL15	ENSG00000174748	415	SLC6A8	ENSG00000130821	415	MCM3	ENSG00000112118
416	RPL23A	ENSG00000198242	416	SLC6A9	ENSG00000196517	416	MCM4	ENSG00000104738
417	RPS6KA2	ENSG00000071242	417	SLC8A3	ENSG00000100678	417	DNAJB9	ENSG00000128590
418	RPS15A	ENSG00000134419	418	SLC12A2	ENSG00000064651	418	MDK	ENSG00000110492
419	RPS20	ENSG00000008988	419	SLC25A1	ENSG00000100075	419	MEF2D	ENSG00000116604
420	CLIP1	ENSG00000130779	420	SLC22A5	ENSG00000197375	420	MEIS1	ENSG00000143995
421	RTN1	ENSG00000139970	421	HLTF	ENSG00000071794	421	MAP3K1	ENSG00000095015
422	RTN2	ENSG00000125744	422	FSCN1	ENSG00000075618	422	MEST	ENSG00000106484
423	RXRG	ENSG00000143171	423	SNX1	ENSG00000028528	423	MFAP3	ENSG00000037749
424	RYR2	ENSG00000198626	424	SOS2	ENSG00000100485	424	MFGE8	ENSG00000140545
425	S100A10	ENSG00000197747	425	SOX10	ENSG00000100146	425	MFNG	ENSG00000100060
426	ATXN1	ENSG00000124788	426	SOX11	ENSG00000176887	426	MGAT5	ENSG00000152127
427	SCN1A	ENSG00000144285	427	SPAST	ENSG00000021574	427	MGST1	ENSG00000008394
428	SCN2B	ENSG00000149575	428	SRD5A1	ENSG00000145545	428	MID1	ENSG00000101871
429	SCN3A	ENSG00000153253	429	SRI	ENSG00000075142	429	MKLN1	ENSG00000128585
430	SCN4B	ENSG00000177098	430	SRP14	ENSG00000140319	430	NR3C2	ENSG00000151623
431	SCN8A	ENSG00000196876	431	SRP19	ENSG00000153037	431	MMP14	ENSG00000157227
432	CX3CL1	ENSG00000006210	432	SRP54	ENSG00000100883	432	ALDH6A1	ENSG00000119711
433	CXCL12	ENSG00000107562	433	SSR2	ENSG00000163479	433	MPST	ENSG00000128309
434	MAP2K4	ENSG00000065559	434	SSR4	ENSG00000180879	434	MPV17	ENSG00000115204
435	SFRP4	ENSG00000106483	435	SS18	ENSG00000141380	435	MSN	ENSG00000147065
436	SFRS7	ENSG00000115875	436	STAT1	ENSG00000115415	436	MSX1	ENSG00000163132
437	SCG5	ENSG00000166922	437	ELOVL4	ENSG00000118402	437	MT3	ENSG00000087250
438	ITSN1	ENSG00000205726	438	STK10	ENSG00000072786	438	MTHFD1	ENSG00000100714
439	SH3GL2	ENSG00000107295	439	STRN	ENSG00000115808	439	MTM1	ENSG00000171100
440	ST8SIA1	ENSG00000111728	440	VAMP7	ENSG00000124333	440	TRIM37	ENSG00000108395
441	SLA	ENSG00000155926	441	TAF11	ENSG00000064995	441	MUT	ENSG00000146085
442	SLC4A3	ENSG00000114923	442	MAP3K7	ENSG00000135341	442	MXI1	ENSG00000119950
443	SLC1A6	ENSG00000105143	443	TALDO1	ENSG00000177156	443	MYC	ENSG00000136997
444	SLC2A3	ENSG00000059804	444	TAP2	ENSG00000204267	444	MYH11	ENSG00000133392
445	SLC6A7	ENSG00000011083	445	CNTN2	ENSG00000184144	445	MYO6	ENSG00000196586
446	SLC7A1	ENSG00000139514	446	TBCD	ENSG00000141556	446	MYO10	ENSG00000145555
447	SLC7A4	ENSG00000099960	447	TCEB3	ENSG00000011007	447	NAGA	ENSG00000198951
448	SLC8A1	ENSG00000183023	448	TCF7L2	ENSG00000148737	448	NBN	ENSG00000104320
449	SLC9A5	ENSG00000135740	449	TCF12	ENSG00000140262	449	NCAM1	ENSG00000149294
450	SLIT1	ENSG00000187122	450	TCTA	ENSG00000145022	450	NDUFS4	ENSG00000164258
451	SLIT3	ENSG00000184347	451	PRDX2	ENSG00000167815	451	NEDD9	ENSG00000111859
452	SMARCA1	ENSG00000102038	452	TFDP1	ENSG00000198176	452	NEK1	ENSG00000137601
453	SMARCA2	ENSG00000080503	453	TFDP2	ENSG00000114126	453	NEO1	ENSG00000067141
454	SMS	ENSG00000102172	454	TGFA	ENSG00000163235	454	NFATC1	ENSG00000131196
455	SNAP25	ENSG00000132639	455	TGFBR1	ENSG00000106799	455	NFIA	ENSG00000162599
456	SNCB	ENSG00000074317	456	THBS3	ENSG00000169231	456	NFE2L2	ENSG00000116044
457	SNCA	ENSG00000145335	457	TIAL1	ENSG00000151923	457	NFIB	ENSG00000147862
458	SNRPD3	ENSG00000100028	458	TIMP2	ENSG00000035862	458	NFIC	ENSG00000141905
459	SNRPN	ENSG00000128739	459	TLE2	ENSG00000065717	459	NFIX	ENSG00000008441
460	SOD2	ENSG00000112096	460	TLN1	ENSG00000137076	460	NFKBIA	ENSG00000100906
461	SP4	ENSG00000105866	461	SEC62	ENSG00000008952	461	NMB	ENSG00000197696
462	UAP1	ENSG00000117143	462	GPR137B	ENSG00000077585	462	NQO2	ENSG00000124588
463	SPOCK1	ENSG00000152377	463	TRAPPC10	ENSG00000160218	463	NOTCH1	ENSG00000148400
464	SRPK2	ENSG00000135250	464	TMOD1	ENSG00000136842	464	NOTCH2	ENSG00000134250
465	SST	ENSG00000157005	465	TNFAIP6	ENSG00000123610	465	NOTCH3	ENSG00000074181
466	SSTR2	ENSG00000180616	466	TNNI1	ENSG00000159173	466	NPC1	ENSG00000141458
467	SSTR3	ENSG00000183473	467	TPD52	ENSG00000076554	467	NPR2	ENSG00000159899
468	STC1	ENSG00000159167	468	TPD52L2	ENSG00000101150	468	NTRK2	ENSG00000148053
469	STK11	ENSG00000118046	469	TPM1	ENSG00000140416	469	NTRK3	ENSG00000140538
470	STX1A	ENSG00000106089	470	NR2C1	ENSG00000120798	470	NUMA1	ENSG00000137497
471	STX3	ENSG00000166900	471	TRIO	ENSG00000038382	471	NUP98	ENSG00000110713
472	STXBP1	ENSG00000136854	472	TYRO3	ENSG00000092445	472	OAT	ENSG00000065154
473	ABCC8	ENSG00000006071	473	TYROBP	ENSG00000011600	473	OCRL	ENSG00000122126
474	VAMP2	ENSG00000220205	474	UBE2D1	ENSG00000072401	474	OTX1	ENSG00000115507
475	SYN1	ENSG00000008056	475	UBE2E2	ENSG00000182247	475	OTX2	ENSG00000165588
476	SYN2	ENSG00000157152	476	AC087742.2	ENSG00000132388	476	P2RX7	ENSG00000089041
477	SYP	ENSG00000102003	477	UBE2I	ENSG00000103275	477	P4HA1	ENSG00000122884
478	SYT1	ENSG00000067715	478	UFD1L	ENSG00000070010	478	PRDX1	ENSG00000117450
479	SYT4	ENSG00000132872	479	SLC35A2	ENSG00000102100	479	PAX6	ENSG00000007372
480	SYT5	ENSG00000129990	480	USF2	ENSG00000105698	480	PBX1	ENSG00000185630
481	TAC1	ENSG00000006128	481	KDM6A	ENSG00000147050	481	PCCA	ENSG00000175198
482	TBCA	ENSG00000171530	482	UVRAG	ENSG00000198382	482	PCCB	ENSG00000114054
483	TCF20	ENSG00000100207	483	VBP1	ENSG00000155959	483	PCDHGC3	ENSG00000240184
484	PPP1R11	ENSG00000204619	484	VLDLR	ENSG00000147852	484	PCK2	ENSG00000100889
485	TERF2	ENSG00000132604	485	WARS	ENSG00000140105	485	PDE4B	ENSG00000184588
486	TFPI	ENSG00000003436	486	WIPF1	ENSG00000115935	486	PDE9A	ENSG00000160191
487	TH	ENSG00000180176	487	XRCC1	ENSG00000073050	487	PDGFRB	ENSG00000113721
488	THBS2	ENSG00000186340	488	XRCC3	ENSG00000126215	488	PDHA1	ENSG00000131828
489	THY1	ENSG00000154096	489	YY1	ENSG00000100811	489	PDK2	ENSG00000005882
490	TIAM1	ENSG00000156299	490	YWHAE	ENSG00000108953	490	PDK4	ENSG00000004799
491	TIMP2	ENSG00000035862	491	ZFAND5	ENSG00000107372	491	SERPINF1	ENSG00000132386
492	ICAM5	ENSG00000105376	492	ZYX	ENSG00000159840	492	PER1	ENSG00000179094
493	TLN1	ENSG00000137076	493	PTP4A1	ENSG00000112245	493	PEX7	ENSG00000112357
494	TNNC1	ENSG00000114854	494	LAPTM5	ENSG00000162511	494	PEX13	ENSG00000162928
495	TPM1	ENSG00000140416	495	FZD5	ENSG00000163251	495	PFAS	ENSG00000178921
496	TPM3	ENSG00000143549	496	REEP5	ENSG00000129625	496	PFKFB3	ENSG00000170525
497	TRO	ENSG00000067445	497	FZD3	ENSG00000104290	497	PFKFB4	ENSG00000114268
498	TRPC1	ENSG00000144935	498	NUP214	ENSG00000126883	498	VIT	ENSG00000205221
499	TRPC3	ENSG00000138741	499	STAM	ENSG00000136738	499	PFKM	ENSG00000152556
500	TRPC4	ENSG00000133107	500	MLLT10	ENSG00000078403	500	PGGT1B	ENSG00000164219
501	TRPM2	ENSG00000142185	501	PDHX	ENSG00000110435	501	PGM1	ENSG00000079739
502	TSNAX	ENSG00000116918	502	SSPN	ENSG00000123096	502	PGM3	ENSG00000013375
503	TSPYL1	ENSG00000189241	503	CDK2AP1	ENSG00000111328	503	PHKB	ENSG00000102893
504	TTC3	ENSG00000182670	504	RND2	ENSG00000108830	504	PHKG1	ENSG00000164776
505	TTR	ENSG00000118271	505	SF3A2	ENSG00000104897	505	PHYH	ENSG00000107537
506	UBE2B	ENSG00000119048	506	SYMPK	ENSG00000125755	506	SERPINE2	ENSG00000135919
507	UBE2D3	ENSG00000109332	507	NCOA3	ENSG00000124151	507	SERPINB9	ENSG00000170542
508	UBE2N	ENSG00000177889	508	PICALM	ENSG00000073921	508	PIGH	ENSG00000100564
509	UBE2V2	ENSG00000169139	509	CDC7	ENSG00000097046	509	PIK3CA	ENSG00000121879
510	UBE3A	ENSG00000114062	510	PIP5K1A	ENSG00000143398	510	PKD1	ENSG00000008710
511	UCHL1	ENSG00000154277	511	SPOP	ENSG00000121067	511	PKD2	ENSG00000118762
512	UGCG	ENSG00000148154	512	UXT	ENSG00000126756	512	PLAGL1	ENSG00000118495
513	VAV2	ENSG00000160293	513	GNPAT	ENSG00000116906	513	PLCB3	ENSG00000149782
514	VDAC3	ENSG00000078668	514	DUSP11	ENSG00000144048	514	PLCD1	ENSG00000187091
515	VGF	ENSG00000128564	515	DHX16	ENSG00000204560	515	PLCG1	ENSG00000124181
516	VIP	ENSG00000146469	516	ATRN	ENSG00000088812	516	PLD2	ENSG00000129219
517	VSNL1	ENSG00000163032	517	TPST1	ENSG00000169902	517	FXYD1	ENSG00000221857
518	WFS1	ENSG00000109501	518	SMARCA5	ENSG00000153147	518	PLN	ENSG00000198523
519	WNT9A	ENSG00000143816	519	HIRIP3	ENSG00000149929	519	PLOD2	ENSG00000152952
520	YWHAB	ENSG00000166913	520	PPM1D	ENSG00000170836	520	PLSCR1	ENSG00000188313
521	YWHAG	ENSG00000170027	521	PPFIBP1	ENSG00000110841	521	PLXNB1	ENSG00000164050
522	YWHAH	ENSG00000128245	522	PK4P	ENSG00000144283	522	PMM1	ENSG00000100417
523	YWHAZ	ENSG00000164924	523	PIK3R3	ENSG00000117461	523	PMP22	ENSG00000109099
524	ZFP161	ENSG00000198081	524	PEX3	ENSG00000034693	524	POLA1	ENSG00000101868
525	ZIC1	ENSG00000152977	525	GAS7	ENSG00000007237	525	POLG	ENSG00000140521
526	MKRN3	ENSG00000179455	526	BCAS1	ENSG00000064787	526	PON2	ENSG00000105854
527	ZMYM2	ENSG00000121741	527	AGPS	ENSG00000018510	527	POR	ENSG00000127948
528	ZFAND5	ENSG00000107372	528	BLZF1	ENSG00000117475	528	POU2F1	ENSG00000143190
529	SLC30A3	ENSG00000115194	529	MAPKAPK5	ENSG00000089022	529	POU3F2	ENSG00000184486
530	MAP3K12	ENSG00000139625	530	DEGS1	ENSG00000143753	530	POU3F3	ENSG00000198914
531	SCG2	ENSG00000171951	531	PDXK	ENSG00000160209	531	POU3F4	ENSG00000196767
532	USP7	ENSG00000187555	532	CASK	ENSG00000147044	532	PPIC	ENSG00000168938
533	KCNAB1	ENSG00000169282	533	TMEFF1	ENSG00000241697	533	PPM1B	ENSG00000138032
534	ST8SIA4	ENSG00000113532	534	PPAP2C	ENSG00000141934	534	PPOX	ENSG00000143224
535	LST1	ENSG00000204482	535	UNC5C	ENSG00000182168	535	PPP1R1A	ENSG00000135447
536	TUSC3	ENSG00000104723	536	SSNA1	ENSG00000176101	536	PPP1R3C	ENSG00000119938
537	NR4A3	ENSG00000119508	537	DYNLL1	ENSG00000088986	537	PPP1R3D	ENSG00000132825
538	SHOC2	ENSG00000108061	538	TNKS	ENSG00000173273	538	PPP2R2B	ENSG00000156475
539	IFT88	ENSG00000032742	539	SFRS9	ENSG00000111786	539	PPP2R5A	ENSG00000066027
540	AP3B2	ENSG00000103723	540	TRADD	ENSG00000102871	540	PPT1	ENSG00000131238
541	ST8SIA2	ENSG00000140557	541	CTNNAL1	ENSG00000119326	541	PRELP	ENSG00000188783
542	COIL	ENSG00000121058	542	ADAM19	ENSG00000135074	542	PRKAG1	ENSG00000181929
543	NRIP1	ENSG00000180530	543	ADAM23	ENSG00000114948	543	PRKCD	ENSG00000163932
544	ZRSR2	ENSG00000169249	544	ADAM9	ENSG00000168615	544	PKN2	ENSG00000065243
545	USP11	ENSG00000102226	545	CDS2	ENSG00000101290	545	MAPK4	ENSG00000141639
546	USP9X	ENSG00000124486	546	SNAP23	ENSG00000092531	546	MAP2K6	ENSG00000108984
547	NCK2	ENSG00000071051	547	RIOK3	ENSG00000101782	547	DNAJC3	ENSG00000102580
548	DYRK2	ENSG00000127334	548	TRIM24	ENSG00000122779	548	PRKRIR	ENSG00000137492
549	DOC2B	ENSG00000187939	549	CCNK	ENSG00000090061	549	PRNP	ENSG00000171867
550	DOC2A	ENSG00000149927	550	PROM1	ENSG00000007062	550	PRODH	ENSG00000100033
551	CUL2	ENSG00000108094	551	KAT2B	ENSG00000114166	551	PROS1	ENSG00000184500
552	SORBS2	ENSG00000154556	552	SYNJ2	ENSG00000078269	552	PRPS1	ENSG00000147224
553	PRSS12	ENSG00000164099	553	ARHGEF7	ENSG00000102606	553	MASP1	ENSG00000127241
554	PPFIA4	ENSG00000143847	554	FUBP1	ENSG00000162613	554	HTRA1	ENSG00000166033
555	PPFIA2	ENSG00000139220	555	EIF2B3	ENSG00000070785	555	PSAP	ENSG00000197746
556	ENC1	ENSG00000171617	556	EIF2S2	ENSG00000125977	556	PSPH	ENSG00000146733
557	NIPSNAP1	ENSG00000184117	557	MTMR2	ENSG00000087053	557	PTCH1	ENSG00000185920
558	KCNAB2	ENSG00000069424	558	SGCE	ENSG00000127990	558	PTEN	ENSG00000171862
559	DGKZ	ENSG00000149091	559	FUBP3	ENSG00000107164	559	PTGER4	ENSG00000171522
560	DGKE	ENSG00000153933	560	PLOD3	ENSG00000106397	560	PTGFRN	ENSG00000134247
561	DGKD	ENSG00000077044	561	NOL3	ENSG00000140939	561	PTN	ENSG00000105894
562	LMO4	ENSG00000143013	562	MPZL1	ENSG00000197965	562	PTPN2	ENSG00000175354
563	DENR	ENSG00000139726	563	SEMA5A	ENSG00000112902	563	PTPN9	ENSG00000169410
564	MADD	ENSG00000110514	564	RPL14	ENSG00000188846	564	PTPN12	ENSG00000127947
565	SLC25A12	ENSG00000115840	565	PAPSS1	ENSG00000138801	565	PTPN13	ENSG00000163629
566	CADPS	ENSG00000163618	566	PIGQ	ENSG00000007541	566	PTPRA	ENSG00000132670
567	B3GALNT1	ENSG00000169255	567	MTMR7	ENSG00000003987	567	PTPRF	ENSG00000142949
568	B3GALT2	ENSG00000162630	568	MTMR4	ENSG00000108389	568	PTPRG	ENSG00000144724
569	NOL4	ENSG00000101746	569	SYNGR2	ENSG00000108639	569	PTPRZ1	ENSG00000106278
570	RNMT	ENSG00000101654	570	SYNGR1	ENSG00000100321	570	PTS	ENSG00000150787
571	HRK	ENSG00000135116	571	SDCCAG1	ENSG00000165525	571	PTX3	ENSG00000163661
572	FADD	ENSG00000168040	572	SFRS2IP	ENSG00000139218	572	PURA	ENSG00000185129
573	NAPG	ENSG00000134265	573	ARHGEF2	ENSG00000116584	573	PURB	ENSG00000146676
574	RGS11	ENSG00000076344	574	DDX21	ENSG00000165732	574	ABCD3	ENSG00000117528
575	RGS9	ENSG00000108370	575	SLC16A7	ENSG00000118596	575	ABCD4	ENSG00000119688
576	DCAF5	ENSG00000139990	576	PTPLA	ENSG00000165996	576	PGAM5	ENSG00000176894
577	INPP4B	ENSG00000109452	577	NOLC1	ENSG00000166197	577	PYGB	ENSG00000100994
578	LIN7A	ENSG00000111052	578	DLGAP2	ENSG00000198010	578	PYGL	ENSG00000100504
579	GMPS	ENSG00000163655	579	PTTG1	ENSG00000164611	579	PYGM	ENSG00000068976
580	SOCS2	ENSG00000120833	580	TBRG4	ENSG00000136270	580	RAB5A	ENSG00000144566
581	CDK5R1	ENSG00000176749	581	CYTH2	ENSG00000105443	581	RAP2B	ENSG00000181467
582	SYNJ1	ENSG00000159082	582	CYTH1	ENSG00000108669	582	RARRES2	ENSG00000106538
583	ST3GAL5	ENSG00000115525	583	SFRS11	ENSG00000116754	583	RB1	ENSG00000139687
584	ARHGEF7	ENSG00000102606	584	SOCS6	ENSG00000170677	584	KDM5A	ENSG00000073614
585	NAE1	ENSG00000159593	585	COPS2	ENSG00000166200	585	RBL1	ENSG00000080839
586	AP1S2	ENSG00000182287	586	TRIP12	ENSG00000153827	586	RBL2	ENSG00000103479
587	CACNA1H	ENSG00000196557	587	TRIP11	ENSG00000100815	587	RBP1	ENSG00000114115
588	CACNA1G	ENSG00000006283	588	TRIP4	ENSG00000103671	588	RCN2	ENSG00000117906
589	HERC3	ENSG00000138641	589	VAMP3	ENSG00000049245	589	RDH5	ENSG00000135437
590	HERC1	ENSG00000103657	590	SLC9A3R2	ENSG00000065054	590	RFX4	ENSG00000111783
591	BSN	ENSG00000164061	591	TXNL1	ENSG00000091164	591	RGS1	ENSG00000090104
592	WASF1	ENSG00000112290	592	UBE4A	ENSG00000110344	592	RGS7	ENSG00000182901
593	BAIAP3	ENSG00000007516	593	RAB33A	ENSG00000134594	593	RGS12	ENSG00000159788
594	USP13	ENSG00000058056	594	NRXN1	ENSG00000179915	594	RLBP1	ENSG00000140522
595	NOL3	ENSG00000140939	595	GRHPR	ENSG00000137106	595	RNF6	ENSG00000127870
596	KALRN	ENSG00000160145	596	TJP2	ENSG00000119139	596	RNH1	ENSG00000023191
597	CDKL2	ENSG00000138769	597	CDYL	ENSG00000153046	597	ROM1	ENSG00000149489
598	HAP1	ENSG00000173805	598	GSTO1	ENSG00000148834	598	RORA	ENSG00000069667
599	SLC25A14	ENSG00000102078	599	MAP4K4	ENSG00000071054	599	RORB	ENSG00000198963
600	BRSK2	ENSG00000174672	600	LY86	ENSG00000112799	600	RPA1	ENSG00000132383
601	RHBDL1	ENSG00000103269	601	EIF2AK3	ENSG00000172071	601	RPA2	ENSG00000117748
602	SYT7	ENSG00000011347	602	GGPS1	ENSG00000152904	602	RRBP1	ENSG00000125844
603	CLDN2	ENSG00000165376	603	HOMER3	ENSG00000051128	603	RRM2	ENSG00000171848
604	LDB2	ENSG00000169744	604	RASAL2	ENSG00000075391	604	RSU1	ENSG00000148484
605	EIF1AY	ENSG00000198692	605	SH3BP5	ENSG00000131370	605	RXRA	ENSG00000186350
606	USP14	ENSG00000101557	606	EIF4E2	ENSG00000135930	606	RYK	ENSG00000163785
607	MTMR7	ENSG00000003987	607	MAPK8IP1	ENSG00000121653	607	S100A1	ENSG00000160678
608	MTMR4	ENSG00000108389	608	ADAMTS4	ENSG00000158859	608	S100A4	ENSG00000196154
609	INA	ENSG00000148798	609	GAL3ST1	ENSG00000128242	609	S100A6	ENSG00000197956
610	SYNGR3	ENSG00000127561	610	LITAF	ENSG00000189067	610	SALL2	ENSG00000165821
611	SYNGR1	ENSG00000100321	611	SPTLC2	ENSG00000100596	611	SALL1	ENSG00000103449
612	SDCCAG1	ENSG00000165525	612	VPS4B	ENSG00000119541	612	MAPK12	ENSG00000188130
613	NEURL	ENSG00000107954	613	GOSR1	ENSG00000108587	613	SAT1	ENSG00000130066
614	TMSB10	ENSG00000034510	614	ATP6V1G1	ENSG00000136888	614	SC4MOL	ENSG00000052802
615	REPS2	ENSG00000169891	615	BCAR1	ENSG00000050820	615	SCP2	ENSG00000116171
616	ZMYM3	ENSG00000147130	616	RBM39	ENSG00000131051	616	SDC2	ENSG00000169439
617	LRRFIP1	ENSG00000124831	617	NFE2L3	ENSG00000050344	617	SDC4	ENSG00000124145
618	LGI1	ENSG00000108231	618	NCOR1	ENSG00000141027	618	SDCBP	ENSG00000137575
619	XPR1	ENSG00000143324	619	NCOR2	ENSG00000196498	619	SDF2	ENSG00000132581
620	MAGI1	ENSG00000151276	620	RNF7	ENSG00000114125	620	SDHC	ENSG00000143252
621	PNMA1	ENSG00000176903	621	AATK	ENSG00000181409	621	SEC14L1	ENSG00000129657
622	MSC	ENSG00000178860	622	SEC24C	ENSG00000176986	622	SFRP1	ENSG00000104332
623	BZRAP1	ENSG00000005379	623	FEZ1	ENSG00000149557	623	SFRS4	ENSG00000116350
624	PDLIM7	ENSG00000196923	624	ARHGEF10	ENSG00000104728	624	SGCB	ENSG00000163069
625	B4GALT6	ENSG00000118276	625	MORF4L2	ENSG00000123562	625	SH3BGRL	ENSG00000131171
626	B4GALT5	ENSG00000158470	626	CTR9	ENSG00000198730	626	ITSN1	ENSG00000205726
627	RPL23	ENSG00000125691	627	RALGPS1	ENSG00000136828	627	ST6GAL1	ENSG00000073849
628	CPNE6	ENSG00000100884	628	PLCH2	ENSG00000149527	628	ST3GAL2	ENSG00000157350
629	KL	ENSG00000133116	629	SOCS5	ENSG00000171150	629	ST3GAL4	ENSG00000110080
630	NRXN3	ENSG00000021645	630	PDE4DIP	ENSG00000178104	630	SKI	ENSG00000157933
631	KIF3B	ENSG00000101350	631	IPO13	ENSG00000117408	631	SKP2	ENSG00000145604
632	HS6ST1	ENSG00000136720	632	BZW1	ENSG00000082153	632	SLC1A2	ENSG00000110436
633	STOML1	ENSG00000067221	633	RIMS2	ENSG00000176406	633	SLC1A3	ENSG00000079215
634	ECEL1	ENSG00000171551	634	ST18	ENSG00000147488	634	SLC1A4	ENSG00000115902
635	HOMER1	ENSG00000152413	635	ULK2	ENSG00000083290	635	SLC3A2	ENSG00000168003
636	EIF4E2	ENSG00000135930	636	USP6NL	ENSG00000148429	636	SLC6A1	ENSG00000157103
637	AKAP6	ENSG00000151320	637	SEMA3E	ENSG00000170381	637	SLC6A11	ENSG00000132164
638	CABP1	ENSG00000157782	638	TMEM63A	ENSG00000196187	638	SLC12A4	ENSG00000124067
639	ADAMTS3	ENSG00000156140	639	DOCK4	ENSG00000128512	639	SLC14A1	ENSG00000141469
640	STXBP5L	ENSG00000145087	640	IFT140	ENSG00000187535	640	SLC15A2	ENSG00000163406
641	TBPL1	ENSG00000028839	641	SLK	ENSG00000065613	641	SLC20A1	ENSG00000144136
642	BAG4	ENSG00000156735	642	RAPGEF5	ENSG00000136237	642	SLC20A2	ENSG00000168575
643	RAB3D	ENSG00000105514	643	TBC1D5	ENSG00000131374	643	SMARCD2	ENSG00000108604
644	PREPL	ENSG00000138078	644	TOMM20	ENSG00000173726	644	SMO	ENSG00000128602
645	ENTPD4	ENSG00000197217	645	SCRN1	ENSG00000136193	645	SMPD1	ENSG00000166311
646	PITPNM1	ENSG00000110697	646	SPATA2	ENSG00000158480	646	SMPD2	ENSG00000135587
647	RNF14	ENSG00000013561	647	ZEB2	ENSG00000169554	647	SNAPC2	ENSG00000104976
648	CARTPT	ENSG00000164326	648	ELMO1	ENSG00000155849	648	SNTA1	ENSG00000101400
649	RIN1	ENSG00000174791	649	RUSC2	ENSG00000198853	649	SOAT1	ENSG00000057252
650	GDA	ENSG00000119125	650	FARP2	ENSG00000006607	650	SOD1	ENSG00000142168
651	UBE3C	ENSG00000009335	651	PSMD6	ENSG00000163636	651	SOD2	ENSG00000112096
652	RAPGEF2	ENSG00000109756	652	ZBED4	ENSG00000100426	652	SOD3	ENSG00000109610
653	CROCC	ENSG00000058453	653	SV2A	ENSG00000159164	653	SON	ENSG00000159140
654	NOS1AP	ENSG00000198929	654	RABGAP1L	ENSG00000152061	654	SORL1	ENSG00000137642
655	SEMA3E	ENSG00000170381	655	TMCC2	ENSG00000133069	655	SOX2	ENSG00000181449
656	USP34	ENSG00000115464	656	PAN2	ENSG00000135473	656	SOX5	ENSG00000134532
657	GPRASP1	ENSG00000198932	657	LPGAT1	ENSG00000123684	657	SOX9	ENSG00000125398
658	CLSTN3	ENSG00000139182	658	EXOG	ENSG00000157036	658	SP1	ENSG00000185591
659	PHF16	ENSG00000102221	659	HS3ST1	ENSG00000002587	659	SPARC	ENSG00000113140
660	RIMS3	ENSG00000117016	660	DOPEY2	ENSG00000142197	660	SPR	ENSG00000116096
661	SPOCK2	ENSG00000107742	661	ROD1	ENSG00000119314	661	SRC	ENSG00000197122
662	NUPL1	ENSG00000139496	662	HDAC5	ENSG00000108840	662	SREBF2	ENSG00000198911
663	ARMCX2	ENSG00000184867	663	PDCD6IP	ENSG00000170248	663	TRIM21	ENSG00000132109
664	DNAJC6	ENSG00000116675	664	SCAMP2	ENSG00000140497	664	TROVE2	ENSG00000116747
665	JAKMIP2	ENSG00000176049	665	SNUPN	ENSG00000169371	665	SSBP1	ENSG00000106028
666	GAB2	ENSG00000033327	666	HUWE1	ENSG00000086758	666	SSFA2	ENSG00000138434
667	EPM2AIP1	ENSG00000178567	667	TSSC4	ENSG00000184281	667	SSR1	ENSG00000124783
668	C2CD2L	ENSG00000172375	668	ATP9A	ENSG00000054793	668	SSR3	ENSG00000114850
669	PJA2	ENSG00000198961	669	EDIL3	ENSG00000164176	669	ST5	ENSG00000166444
670	TOMM70A	ENSG00000154174	670	UST	ENSG00000111962	670	ST13	ENSG00000100380
671	TLK1	ENSG00000198586	671	ARPC1B	ENSG00000130429	671	STAT3	ENSG00000168610
672	LBA1	ENSG00000168016	672	TSPAN2	ENSG00000134198	672	STAT5B	ENSG00000173757
673	RHOBTB1	ENSG00000072422	673	SGK2	ENSG00000101049	673	HSPA13	ENSG00000155304
674	SNAP91	ENSG00000065609	674	ACTR1A	ENSG00000138107	674	SULT1A1	ENSG00000196502
675	SV2B	ENSG00000185518	675	MBNL2	ENSG00000139793	675	SUOX	ENSG00000139531
676	G3BP2	ENSG00000138757	676	CEBPZ	ENSG00000115816	676	SUPV3L1	ENSG00000156502
677	RABGAP1L	ENSG00000152061	677	WASF2	ENSG00000158195	677	ADAM17	ENSG00000151694
678	HS3ST2	ENSG00000122254	678	SLC25A15	ENSG00000102743	678	TAGLN	ENSG00000149591
679	USP15	ENSG00000135655	679	LHFPL2	ENSG00000145685	679	TAF13	ENSG00000197780
680	THOC1	ENSG00000079134	680	RNF41	ENSG00000181852	680	TAPBP	ENSG00000231925
681	AKT3	ENSG00000117020	681	TSHZ1	ENSG00000179981	681	TBL1X	ENSG00000101849
682	GNE	ENSG00000159921	682	MPHOSPH6	ENSG00000135698	682	TCF4	ENSG00000196628
683	PIGK	ENSG00000142892	683	NUTF2	ENSG00000102898	683	TCF3	ENSG00000071564
684	DNAJB6	ENSG00000105993	684	TRIM13	ENSG00000204977	684	ZEB1	ENSG00000148516
685	SAE1	ENSG00000142230	685	OLIG2	ENSG00000205927	685	TCN2	ENSG00000185339
686	DNM1L	ENSG00000087470	686	STX6	ENSG00000135823	686	TEF	ENSG00000167074
687	ARPC3	ENSG00000111229	687	DCAF7	ENSG00000136485	687	TMBIM6	ENSG00000139644
688	ACTR3	ENSG00000115091	688	GPHN	ENSG00000171723	688	NR2F1	ENSG00000175745
689	TSPAN5	ENSG00000168785	689	STAM2	ENSG00000115145	689	TGFB2	ENSG00000092969
690	HIPK3	ENSG00000110422	690	RAMP2	ENSG00000131477	690	TGFB3	ENSG00000119699
691	RASGRP1	ENSG00000172575	691	EFS	ENSG00000100842	691	THBS4	ENSG00000113296
692	FRY	ENSG00000073910	692	BET1	ENSG00000105829	692	TIMP3	ENSG00000100234
693	SFRS14	ENSG00000064607	693	DNAJA2	ENSG00000069345	693	TIMP4	ENSG00000157150
694	GPR64	ENSG00000173698	694	PAK4	ENSG00000130669	694	TJP1	ENSG00000104067
695	ABI2	ENSG00000138443	695	LANCL1	ENSG00000115365	695	TK1	ENSG00000167900
696	PLXNC1	ENSG00000136040	696	PCGF3	ENSG00000185619	696	TLE1	ENSG00000196781
697	ATP6AP2	ENSG00000182220	697	NPM3	ENSG00000107833	697	NR2E1	ENSG00000112333
698	ODZ1	ENSG00000009694	698	HMG20A	ENSG00000140382	698	TSPAN7	ENSG00000156298
699	RASGRP2	ENSG00000068831	699	BPNT1	ENSG00000162813	699	GPR137B	ENSG00000077585
700	DCAF7	ENSG00000136485	700	TUBB4	ENSG00000104833	700	TM7SF2	ENSG00000149809
701	KCNMB2	ENSG00000197584	701	ATP8A1	ENSG00000124406	701	TMPO	ENSG00000120802
702	RAMP3	ENSG00000122679	702	NDRG1	ENSG00000104419	702	TNFAIP1	ENSG00000109079
703	BCAS2	ENSG00000116752	703	ST3GAL6	ENSG00000064225	703	TNFAIP2	ENSG00000185215
704	RGS19	ENSG00000171700	704	CD2BP2	ENSG00000169217	704	TNFRSF1A	ENSG00000067182
705	SF3A1	ENSG00000099995	705	ARIH2	ENSG00000177479	705	TNS1	ENSG00000079308
706	SMYD5	ENSG00000135632	706	CDC42EP2	ENSG00000149798	706	TOP1	ENSG00000198900
707	CACNG3	ENSG00000006116	707	TIMM17A	ENSG00000134375	707	TPBG	ENSG00000146242
708	CACNG2	ENSG00000166862	708	SEC23B	ENSG00000101310	708	TPMT	ENSG00000137364
709	CITED2	ENSG00000164442	709	CAP1	ENSG00000131236	709	TRAF3	ENSG00000131323
710	SEMA3A	ENSG00000075213	710	SYNCRIP	ENSG00000135316	710	TRIP6	ENSG00000087077
711	TUBA1B	ENSG00000123416	711	VAT1	ENSG00000108828	711	TRPS1	ENSG00000104447
712	TUBB3	ENSG00000198211	712	NCOA2	ENSG00000140396	712	TST	ENSG00000128311
713	BASP1	ENSG00000176788	713	SEMA4F	ENSG00000135622	713	TULP3	ENSG00000078246
714	OLFM1	ENSG00000130558	714	SEMA4D	ENSG00000187764	714	UBE2L3	ENSG00000185651
715	LRRN2	ENSG00000170382	715	APPBP2	ENSG00000062725	715	UGDH	ENSG00000109814
716	BAIAP2	ENSG00000175866	716	ANP32B	ENSG00000136938	716	UGP2	ENSG00000169764
717	FST	ENSG00000134363	717	ARPC1A	ENSG00000241685	717	UPP1	ENSG00000183696
718	SLC9A6	ENSG00000198689	718	RPP30	ENSG00000148688	718	USP1	ENSG00000162607
719	SEC23A	ENSG00000100934	719	SPTLC1	ENSG00000090054	719	VCAM1	ENSG00000162692
720	SEMA3C	ENSG00000075223	720	SLU7	ENSG00000164609	720	VCL	ENSG00000035403
721	SLU7	ENSG00000164609	721	SIVA1	ENSG00000184990	721	VEGFA	ENSG00000112715
722	TACC2	ENSG00000138162	722	CCT4	ENSG00000115484	722	VEGFB	ENSG00000173511
723	CDC42EP3	ENSG00000163171	723	NPC2	ENSG00000119655	723	VIM	ENSG00000026025
724	TRIM3	ENSG00000110171	724	USP16	ENSG00000156256	724	WEE1	ENSG00000166483
725	IVNS1ABP	ENSG00000116679	725	STAMBP	ENSG00000124356	725	WNT7A	ENSG00000154764
726	RASL10A	ENSG00000100276	726	IGF2BP2	ENSG00000073792	726	WNT7B	ENSG00000188064
727	TUSC4	ENSG00000114388	727	PMVK	ENSG00000163344	727	XRCC5	ENSG00000079246
728	CAMKK2	ENSG00000110931	728	CGRRF1	ENSG00000100532	728	YES1	ENSG00000176105
729	YKT6	ENSG00000106636	729	DLL3	ENSG00000090932	729	ZFP36	ENSG00000128016
730	AC011479.2	ENSG00000167642	730	USP39	ENSG00000168883	730	ZIC2	ENSG00000043355
731	KHDRBS3	ENSG00000131773	731	MGEA5	ENSG00000198408	731	MAP3K12	ENSG00000139625
732	CUGBP1	ENSG00000149187	732	YME1L1	ENSG00000136758	732	LUZP1	ENSG00000169641
733	CUGBP2	ENSG00000048740	733	GIPC1	ENSG00000123159	733	LRP8	ENSG00000157193
734	CGREF1	ENSG00000138028	734	POP4	ENSG00000105171	734	EVI5	ENSG00000067208
735	GNB5	ENSG00000069966	735	MTHFD2	ENSG00000065911	735	BTG2	ENSG00000159388
736	PNMA2	ENSG00000240694	736	RPP40	ENSG00000124787	736	PXDN	ENSG00000130508
737	TBR1	ENSG00000136535	737	SEC24A	ENSG00000113615	737	RNF103	ENSG00000239305
738	NRG3	ENSG00000185737	738	SDCCAG3	ENSG00000165689	738	MAPKAPK3	ENSG00000114738
739	YME1L1	ENSG00000136758	739	USP20	ENSG00000136878	739	ALDH5A1	ENSG00000112294
740	CHL1	ENSG00000134121	740	RAB10	ENSG00000084733	740	CCDC6	ENSG00000108091
741	PLK2	ENSG00000145632	741	YIF1A	ENSG00000174851	741	SLC25A16	ENSG00000122912
742	CPLX2	ENSG00000145920	742	MAN1A2	ENSG00000198162	742	DPF3	ENSG00000205683
743	CPLX1	ENSG00000168993	743	EHD1	ENSG00000110047	743	DGCR6	ENSG00000183628
744	PDE10A	ENSG00000112541	744	STARD3	ENSG00000131748	744	AXIN2	ENSG00000168646
745	CD3EAP	ENSG00000117877	745	YWHAQ	ENSG00000134308	745	CDC45L	ENSG00000093009
746	PGRMC1	ENSG00000101856	746	TMED10	ENSG00000170348	746	FZD1	ENSG00000157240
747	CYP46A1	ENSG00000036530	747	RAB32	ENSG00000118508	747	FZD4	ENSG00000174804
748	ME3	ENSG00000151376	748	MAPRE2	ENSG00000166974	748	FZD7	ENSG00000155760
749	GPR83	ENSG00000123901	749	ILVBL	ENSG00000105135	749	FZD8	ENSG00000177283
750	MMP24	ENSG00000125966	750	SLC27A4	ENSG00000167114	750	FZD9	ENSG00000188763
751	BRD8	ENSG00000112983	751	TDRKH	ENSG00000182134	751	HIST2H2BE	ENSG00000184678
752	TRAFD1	ENSG00000135148	752	RAB31	ENSG00000168461	752	SPARCL1	ENSG00000152583
753	SUB1	ENSG00000113387	753	CPSF6	ENSG00000111605	753	EEA1	ENSG00000102189
754	SPIN1	ENSG00000106723	754	DDX52	ENSG00000141141	754	BCAR3	ENSG00000137936
755	AP3M2	ENSG00000070718	755	WWP1	ENSG00000123124	755	BBOX1	ENSG00000129151
756	MLLT11	ENSG00000213190	756	LECT1	ENSG00000136110	756	DUSP11	ENSG00000144048
757	RAB40B	ENSG00000141542	757	RAPGEF4	ENSG00000091428	757	TPST2	ENSG00000128294
758	MAPRE2	ENSG00000166974	758	RER1	ENSG00000157916	758	TEAD2	ENSG00000074219
759	CCNI	ENSG00000118816	759	SFRS16	ENSG00000104859	759	OGT	ENSG00000147162
760	PIM2	ENSG00000102096	760	CDC42EP1	ENSG00000128283	760	PPFIA1	ENSG00000131626
761	DUSP14	ENSG00000161326	761	PLA2G16	ENSG00000176485	761	PEX3	ENSG00000034693
762	STMN2	ENSG00000104435	762	LDB3	ENSG00000122367	762	DDO	ENSG00000203797
763	ATE1	ENSG00000107669	763	NUDT4P1	ENSG00000173598	763	CHST1	ENSG00000175264
764	KIF3A	ENSG00000131437	764	BAZ1A	ENSG00000198604	764	PIR	ENSG00000087842
765	ZWINT	ENSG00000122952	765	MAP4K5	ENSG00000012983	765	BHLHE40	ENSG00000134107
766	CORO1A	ENSG00000102879	766	NISCH	ENSG00000010322	766	PIAS1	ENSG00000033800
767	PSIP1	ENSG00000164985	767	DUSP10	ENSG00000143507	767	PDLIM4	ENSG00000131435
768	WDR6	ENSG00000178252	768	RASSF8	ENSG00000123094	768	PRKRA	ENSG00000180228
769	SLC2A6	ENSG00000160326	769	PADI2	ENSG00000117115	769	RGS20	ENSG00000147509
770	MAP4K5	ENSG00000012983	770	GPR176	ENSG00000166073	770	PPAP2A	ENSG00000067113
771	NXPH3	ENSG00000182575	771	NRM	ENSG00000137404	771	PPAP2B	ENSG00000162407
772	NXPH2	ENSG00000144227	772	KLHL2	ENSG00000109466	772	PDE8B	ENSG00000113231
773	AP1GBP1	ENSG00000006114	773	AP1GBP1	ENSG00000006114	773	RFXANK	ENSG00000064490
774	MGAT4B	ENSG00000161013	774	FKBP9	ENSG00000122642	774	RNASET2	ENSG00000026297
775	VPS45	ENSG00000136631	775	RNF13	ENSG00000082996	775	DCHS1	ENSG00000166341
776	EXOC3	ENSG00000180104	776	MGLL	ENSG00000074416	776	NCOA1	ENSG00000084676
777	GABARAPL2	ENSG00000034713	777	SYNPO	ENSG00000171992	777	NUMB	ENSG00000133961
778	SYNPO	ENSG00000171992	778	RRAS2	ENSG00000133818	778	ALDH4A1	ENSG00000159423
779	COPG	ENSG00000181789	779	PHLDA1	ENSG00000139289	779	SLC4A4	ENSG00000080493
780	DLGAP4	ENSG00000080845	780	RBM16	ENSG00000213079	780	EIF4G3	ENSG00000075151
781	PPM1E	ENSG00000175175	781	RHOBTB3	ENSG00000164292	781	VAMP8	ENSG00000118640
782	AAK1	ENSG00000115977	782	COBLL1	ENSG00000082438	782	VAMP4	ENSG00000117533
783	CPEB3	ENSG00000107864	783	RNF44	ENSG00000146083	783	PEA15	ENSG00000162734
784	LMTK2	ENSG00000164715	784	ICK	ENSG00000112144	784	DGAT1	ENSG00000185000
785	NTNG1	ENSG00000162631	785	ENPP4	ENSG00000001561	785	B4GALT4	ENSG00000121578
786	R3HDM2	ENSG00000179912	786	UBOX5	ENSG00000185019	786	B3GALT1	ENSG00000172318
787	CNKSR2	ENSG00000149970	787	ZBTB1	ENSG00000126804	787	NOL4	ENSG00000101746
788	INPP5F	ENSG00000198825	788	ARSG	ENSG00000141337	788	CTSF	ENSG00000174080
789	CLSTN1	ENSG00000171603	789	EPN2	ENSG00000072134	789	RIPK1	ENSG00000137275
790	WDR37	ENSG00000047056	790	RALY	ENSG00000125970	790	CD164	ENSG00000135535
791	ABLIM3	ENSG00000173210	791	NCBP2	ENSG00000114503	791	PEX11A	ENSG00000166821
792	FOXJ3	ENSG00000198815	792	MAPRE1	ENSG00000101367	792	SUCLG2	ENSG00000172340
793	RPH3A	ENSG00000089169	793	ATF6	ENSG00000118217	793	SUCLG1	ENSG00000163541
794	DENND3	ENSG00000105339	794	SIRT2	ENSG00000068903	794	CREG1	ENSG00000143162
795	RUFY3	ENSG00000018189	795	RPIA	ENSG00000153574	795	SAP30	ENSG00000164105
796	WDR47	ENSG00000085433	796	ELL2	ENSG00000118985	796	IQGAP1	ENSG00000140575
797	KIFAP3	ENSG00000075945	797	TCF25	ENSG00000141002	797	NRP2	ENSG00000118257
798	HABP4	ENSG00000130956	798	PCNX	ENSG00000100731	798	NRP1	ENSG00000099250
799	TRIM32	ENSG00000119401	799	DAAM1	ENSG00000100592	799	GGH	ENSG00000137563
800	MAST1	ENSG00000105613	800	RAB21	ENSG00000080371	800	CFLAR	ENSG00000003402
801	SORCS3	ENSG00000156395	801	MAST3	ENSG00000099308	801	APLN	ENSG00000171388
802	PCNX	ENSG00000100731	802	MON2	ENSG00000061987	802	PER3	ENSG00000049246
803	RIMS1	ENSG00000079841	803	TNIK	ENSG00000154310	803	PER2	ENSG00000132326
804	MAPKBP1	ENSG00000137802	804	ENDOD1	ENSG00000149218	804	SQSTM1	ENSG00000161011
805	PLCH1	ENSG00000114805	805	TBC1D9B	ENSG00000197226	805	SGPL1	ENSG00000166224
806	FAIM2	ENSG00000135472	806	WAPAL	ENSG00000062650	806	TAX1BP1	ENSG00000106052
807	UNC13A	ENSG00000130477	807	TTLL5	ENSG00000119685	807	CPNE3	ENSG00000085719
808	USP33	ENSG00000077254	808	KIF1B	ENSG00000054523	808	CPNE1	ENSG00000214078
809	PDZD2	ENSG00000133401	809	CDC2L6	ENSG00000155111	809	AP1S2	ENSG00000182287
810	MYT1L	ENSG00000186487	810	ZBTB43	ENSG00000169155	810	BCL10	ENSG00000142867
811	TNIK	ENSG00000154310	811	SPG20	ENSG00000133104	811	RAB7L1	ENSG00000117280
812	NMNAT2	ENSG00000157064	812	CUL9	ENSG00000112659	812	SKAP2	ENSG00000005020
813	GGA2	ENSG00000103365	813	NFASC	ENSG00000163531	813	P4HA2	ENSG00000072682
814	HECW1	ENSG00000002746	814	MAP3K7IP2	ENSG00000055208	814	SELENBP1	ENSG00000143416
815	ERC1	ENSG00000082805	815	GPATCH8	ENSG00000186566	815	LIMD1	ENSG00000144791
816	IQSEC2	ENSG00000124313	816	PHF8	ENSG00000172943	816	KALRN	ENSG00000160145
817	GARNL4	ENSG00000132359	817	KDM6B	ENSG00000132510	817	SOCS3	ENSG00000184557
818	DDN	ENSG00000181418	818	ZZEF1	ENSG00000074755	818	SPAG9	ENSG00000008294
819	CAMTA2	ENSG00000108509	819	FRMD4B	ENSG00000114541	819	NFS1	ENSG00000244005
820	PLXND1	ENSG00000004399	820	SNX13	ENSG00000071189	820	PRC1	ENSG00000198901
821	LRCH1	ENSG00000136141	821	2008-09-01	ENSG00000164402	821	CLDN10	ENSG00000134873
822	FCHO1	ENSG00000130475	822	RFTN1	ENSG00000131378	822	EIF1AY	ENSG00000198692
823	NCDN	ENSG00000020129	823	DIP2A	ENSG00000160305	823	USP2	ENSG00000036672
824	2006-09-01	ENSG00000125354	824	PHLDB1	ENSG00000019144	824	NMI	ENSG00000123609
825	TBC1D9	ENSG00000109436	825	KANK1	ENSG00000107104	825	AIFM1	ENSG00000156709
826	RTF1	ENSG00000137815	826	PSME4	ENSG00000068878	826	RABEP1	ENSG00000029725
827	SULF1	ENSG00000137573	827	SYT11	ENSG00000132718	827	SLC33A1	ENSG00000169359
828	PLCL2	ENSG00000154822	828	FBXO28	ENSG00000143756	828	XPR1	ENSG00000143324
829	COBL	ENSG00000106078	829	EXOC6B	ENSG00000144036	829	MAGI1	ENSG00000151276
830	ASTN2	ENSG00000148219	830	SIK2	ENSG00000170145	830	DLGAP1	ENSG00000170579
831	ANKRD12	ENSG00000101745	831	PACS2	ENSG00000179364	831	RAB11B	ENSG00000185236
832	CAMTA1	ENSG00000171735	832	COBL	ENSG00000106078	832	DLG5	ENSG00000151208
833	MCF2L	ENSG00000126217	833	ANKRD28	ENSG00000206560	833	CCPG1	ENSG00000214882
834	LPHN2	ENSG00000117114	834	ATP11A	ENSG00000068650	834	DHRS3	ENSG00000162496
835	TSPYL5	ENSG00000187189	835	SCFD1	ENSG00000092108	835	MFHAS1	ENSG00000147324
836	AGTPBP1	ENSG00000135049	836	DENND5A	ENSG00000184014	836	STK17B	ENSG00000081320
837	DMXL2	ENSG00000104093	837	IQCE	ENSG00000106012	837	ITGB1BP1	ENSG00000119185
838	SATB2	ENSG00000119042	838	BICD2	ENSG00000185963	838	GPR37L1	ENSG00000170075
839	NEDD4L	ENSG00000049759	839	KIF13B	ENSG00000197892	839	GPR56	ENSG00000205336
840	SYNM	ENSG00000182253	840	FKBP15	ENSG00000119321	840	KLF4	ENSG00000136826
841	SYNE1	ENSG00000131018	841	ZCCHC11	ENSG00000134744	841	PTER	ENSG00000165983
842	PPP1R13B	ENSG00000088808	842	DPY19L1	ENSG00000173852	842	LHX2	ENSG00000106689
843	SRGAP2	ENSG00000163486	843	DNAJC16	ENSG00000116138	843	PPIG	ENSG00000138398
844	NUDCD3	ENSG00000015676	844	DOCK9	ENSG00000088387	844	SLC9A3R1	ENSG00000109062
845	PIP5K1C	ENSG00000186111	845	VPS8	ENSG00000156931	845	TM9SF2	ENSG00000125304
846	ATP13A2	ENSG00000159363	846	DICER1	ENSG00000100697	846	NRXN1	ENSG00000179915
847	FRAT2	ENSG00000181274	847	COMMD3	ENSG00000148444	847	NRXN2	ENSG00000110076
848	FREQ	ENSG00000107130	848	TDRD7	ENSG00000196116	848	NMT2	ENSG00000152465
849	GRIP1	ENSG00000155974	849	RYBP	ENSG00000163602	849	PEX16	ENSG00000121680
850	SLC7A8	ENSG00000092068	850	SLC35A3	ENSG00000117620	850	TJP2	ENSG00000119139
851	TARDBP	ENSG00000120948	851	SLC44A1	ENSG00000070214	851	FADS2	ENSG00000134824
852	HARS2	ENSG00000112855	852	ABCB10	ENSG00000135776	852	CYP7B1	ENSG00000172817
853	CBX6	ENSG00000183741	853	ICMT	ENSG00000116237	853	CHST2	ENSG00000175040
854	NPTXR	ENSG00000221890	854	PES1	ENSG00000100029	854	ITM2B	ENSG00000136156
855	RIMBP2	ENSG00000060709	855	SCRIB	ENSG00000180900	855	CHST10	ENSG00000115526
856	TTC9	ENSG00000133985	856	R3HDM1	ENSG00000048991	856	PSMF1	ENSG00000125818
857	R3HDM1	ENSG00000048991	857	SEZ6L	ENSG00000100095	857	ADAMTS1	ENSG00000154734
858	MAPK8IP2	ENSG00000008735	858	TSPAN12	ENSG00000106025	858	PMPCB	ENSG00000105819
859	RBM9	ENSG00000100320	859	TSPAN15	ENSG00000099282	859	NPEPPS	ENSG00000141279
860	KLHDC2	ENSG00000165516	860	ARL2BP	ENSG00000102931	860	BAG3	ENSG00000151929
861	OPN3	ENSG00000054277	861	CCNDBP1	ENSG00000166946	861	CXCL14	ENSG00000145824
862	ACOT9	ENSG00000123130	862	CARHSP1	ENSG00000153048	862	CHD1L	ENSG00000131778
863	MKRN1	ENSG00000133606	863	PATZ1	ENSG00000100105	863	NR1D1	ENSG00000126368
864	BACE1	ENSG00000186318	864	MKRN1	ENSG00000133606	864	PRDX6	ENSG00000117592
865	RUSC1	ENSG00000160753	865	PHLDA3	ENSG00000174307	865	IER2	ENSG00000160888
866	SSBP2	ENSG00000145687	866	BACE1	ENSG00000186318	866	NCOR1	ENSG00000141027
867	PLD3	ENSG00000105223	867	LSM5	ENSG00000106355	867	CELSR1	ENSG00000075275
868	ARFIP2	ENSG00000132254	868	TMEM2	ENSG00000135048	868	SNCAIP	ENSG00000064692
869	SSBP3	ENSG00000157216	869	TMEFF2	ENSG00000144339	869	MTFR1	ENSG00000066855
870	PLA2G15	ENSG00000103066	870	SH3BP4	ENSG00000130147	870	HS2ST1	ENSG00000153936
871	GSPT2	ENSG00000189369	871	SDF2L1	ENSG00000128228	871	VGLL4	ENSG00000144560
872	GABARAPL3	ENSG00000139112	872	IL17RA	ENSG00000177663	872	NUP93	ENSG00000102900
873	FLRT3	ENSG00000125848	873	PANX1	ENSG00000110218	873	AQR	ENSG00000021776
874	FLRT2	ENSG00000185070	874	SLC24A2	ENSG00000155886	874	ECE2	ENSG00000145194
875	FBXO7	ENSG00000100225	875	DSTYK	ENSG00000133059	875	LAPTM4A	ENSG00000068697
876	TTLL1	ENSG00000100271	876	FBXO7	ENSG00000100225	876	SNPH	ENSG00000101298
877	CCRN4L	ENSG00000151014	877	QPCT	ENSG00000115828	877	HDAC4	ENSG00000068024
878	DNAJB5	ENSG00000137094	878	GCA	ENSG00000115271	878	TOX	ENSG00000198846
879	FBXL2	ENSG00000153558	879	ARIH1	ENSG00000166233	879	CKAP5	ENSG00000175216
880	SULT4A1	ENSG00000130540	880	BACE2	ENSG00000182240	880	DAZAP2	ENSG00000183283
881	RAB26	ENSG00000167964	881	COG4	ENSG00000103051	881	ARHGAP11A	ENSG00000198826
882	ARMC8	ENSG00000114098	882	ABTB2	ENSG00000166016	882	ARHGEF17	ENSG00000110237
883	SOSTDC1	ENSG00000171243	883	INTS7	ENSG00000143493	883	ZEB2	ENSG00000169554
884	PVRL3	ENSG00000177707	884	CLIC4	ENSG00000169504	884	HEPH	ENSG00000089472
885	NECAP1	ENSG00000089818	885	NIPSNAP3A	ENSG00000136783	885	MFAP3L	ENSG00000198948
886	CHMP2B	ENSG00000083937	886	HEATR5A	ENSG00000129493	886	FARP2	ENSG00000006607
887	MOXD1	ENSG00000079931	887	NGDN	ENSG00000129460	887	CEP350	ENSG00000135837
888	OSBPL3	ENSG00000070882	888	REXO2	ENSG00000076043	888	MAGI2	ENSG00000187391
889	ATRNL1	ENSG00000107518	889	CLIP3	ENSG00000105270	889	SRGAP3	ENSG00000196220
890	GLCE	ENSG00000138604	890	TBC1D10B	ENSG00000169221	890	NCAPD2	ENSG00000010292
891	SIPA1L1	ENSG00000197555	891	ZZZ3	ENSG00000036549	891	KBTBD11	ENSG00000176595
892	CHD5	ENSG00000116254	892	TMEM98	ENSG00000006042	892	CD302	ENSG00000241399
893	SS18L1	ENSG00000184402	893	PLEKHG3	ENSG00000126822	893	SLC23A2	ENSG00000089057
894	CNTNAP2	ENSG00000174469	894	SUSD5	ENSG00000173705	894	MED12	ENSG00000184634
895	DNM3	ENSG00000197959	895	LRRTM2	ENSG00000146006	895	NR1D2	ENSG00000174738
896	RAB11FIP5	ENSG00000135631	896	PPP1R16B	ENSG00000101445	896	ABI1	ENSG00000136754
897	GIGYF2	ENSG00000204120	897	DNM3	ENSG00000197959	897	TANK	ENSG00000136560
898	ERC2	ENSG00000187672	898	LSM14A	ENSG00000105216	898	PARP3	ENSG00000041880
899	APPL1	ENSG00000157500	899	LDLRAP1	ENSG00000157978	899	TOM1L1	ENSG00000141198
900	RAI14	ENSG00000039560	900	FGFR1OP2	ENSG00000111790	900	TOM1	ENSG00000100284
901	GPSM1	ENSG00000160360	901	TES	ENSG00000135269	901	SMC4	ENSG00000113810
902	CCDC9	ENSG00000105321	902	NAT9	ENSG00000109065	902	GPC6	ENSG00000183098
903	TANC2	ENSG00000170921	903	KIF26A	ENSG00000066735	903	CTDSP2	ENSG00000175215
904	PRPF31	ENSG00000105618	904	FBXW2	ENSG00000119402	904	PLXNC1	ENSG00000136040
905	EPC2	ENSG00000135999	905	ARL5A	ENSG00000162980	905	AASS	ENSG00000008311
906	SERBP1	ENSG00000142864	906	FBXL5	ENSG00000118564	906	FARP1	ENSG00000152767
907	TES	ENSG00000135269	907	TSPAN17	ENSG00000048140	907	U47924.1	ENSG00000111684
908	TIAM2	ENSG00000146426	908	FBXO8	ENSG00000164117	908	LHFP	ENSG00000183722
909	PLDN	ENSG00000104164	909	MYCBP	ENSG00000214114	909	TXNDC9	ENSG00000115514
910	FBXO25	ENSG00000147364	910	NARF	ENSG00000141562	910	ALG3	ENSG00000214160
911	FBXO9	ENSG00000112146	911	INTS6	ENSG00000102786	911	CTDSPL	ENSG00000144677
912	SACS	ENSG00000151835	912	FXC1	ENSG00000132286	912	M6PRBP1	ENSG00000105355
913	AK5	ENSG00000154027	913	EIF2C1	ENSG00000092847	913	LRRC23	ENSG00000010626
914	SERGEF	ENSG00000129158	914	LATS2	ENSG00000150457	914	HRSP12	ENSG00000132541
915	SEZ6L2	ENSG00000174938	915	DAZAP1	ENSG00000071626	915	SPRY2	ENSG00000136158
916	CNNM1	ENSG00000119946	916	PCOLCE2	ENSG00000163710	916	RAMP1	ENSG00000132329
917	RSG17	ENSG00000091844	917	OSTF1	ENSG00000134996	917	ZMPSTE24	ENSG00000084073
918	SH3YL1	ENSG00000035115	918	AP3M1	ENSG00000185009	918	STAG1	ENSG00000118007
919	RANBP6	ENSG00000137040	919	PABPCP5	ENSG00000070756	919	SPEG	ENSG00000072195
920	NBEA	ENSG00000172915	920	TRUB2	ENSG00000167112	920	DSCR3	ENSG00000157538
921	CHORDC1	ENSG00000110172	921	CYFIP2	ENSG00000055163	921	COX4NB	ENSG00000131148
922	PABPCP5	ENSG00000070756	922	MLH3	ENSG00000119684	922	HMG20B	ENSG00000064961
923	RNF11	ENSG00000123091	923	ATP2C1	ENSG00000017260	923	KLF2	ENSG00000127528
924	KCNV1	ENSG00000164794	924	B3GAT1	ENSG00000109956	924	ANAPC10P	ENSG00000164162
925	NPTN	ENSG00000156642	925	EIF2AK1	ENSG00000086232	925	MYL9	ENSG00000101335
926	STAU2	ENSG00000040341	926	ARRDC2	ENSG00000105643	926	PIAS3	ENSG00000131788
927	TSPAN13	ENSG00000106537	927	SNX5	ENSG00000089006	927	AP003117.1	ENSG00000104324
928	FOXP1	ENSG00000114861	928	COQ2	ENSG00000173085	928	IFITM3	ENSG00000142089
929	CACNG5	ENSG00000075429	929	ARFIP1	ENSG00000164144	929	RAPGEF3	ENSG00000079337
930	ZBTB11	ENSG00000066422	930	TNFRSF21	ENSG00000146072	930	YAP1	ENSG00000137693
931	FAM155B	ENSG00000130054	931	CHMP2A	ENSG00000130724	931	SPON1	ENSG00000152268
932	CPNE7	ENSG00000178773	932	KLHL20	ENSG00000076321	932	LYPLA1	ENSG00000120992
933	FILIP1	ENSG00000118407	933	LSM3	ENSG00000170860	933	ACAA2	ENSG00000167315
934	DENND2A	ENSG00000146966	934	PGAP2	ENSG00000148985	934	VAV3	ENSG00000134215
935	TUBG2	ENSG00000037042	935	RBMX	ENSG00000147274	935	PECI	ENSG00000198721
936	CNTN6	ENSG00000134115	936	STK39	ENSG00000198648	936	TACC3	ENSG00000013810
937	RND1	ENSG00000172602	937	PPPDE2	ENSG00000100418	937	MERTK	ENSG00000153208
938	RBMS3	ENSG00000144642	938	SLCO3A1	ENSG00000176463	938	CAP2	ENSG00000112186
939	BHLHE22	ENSG00000180828	939	NKIRAS2	ENSG00000168256	939	CRTAP	ENSG00000170275
940	RABGEF1	ENSG00000154710	940	DLL1	ENSG00000198719	940	SEMA4B	ENSG00000185033
941	KCNMB4	ENSG00000135643	941	DCPS	ENSG00000110063	941	CIB1	ENSG00000185043
942	CECR6	ENSG00000183307	942	OSTM1	ENSG00000081087	942	IPO8	ENSG00000133704
943	PCLO	ENSG00000186472	943	HIPK2	ENSG00000064393	943	NEBL	ENSG00000078114
944	MCTS1	ENSG00000232119	944	ZC3H7A	ENSG00000122299	944	PITRM1	ENSG00000107959
945	TMOD3	ENSG00000138594	945	C1GALT1C1	ENSG00000171155	945	ATG7	ENSG00000197548
946	CARD10	ENSG00000100065	946	STXBP6	ENSG00000168952	946	LEPREL2	ENSG00000110811
947	YPEL1	ENSG00000100027	947	ORMDL2	ENSG00000123353	947	PROCR	ENSG00000101000
948	SNX10	ENSG00000086300	948	COMMD9	ENSG00000110442	948	TM9SF1	ENSG00000100926
949	CCDC106	ENSG00000173581	949	TBK1	ENSG00000183735	949	PRDX4	ENSG00000123131
950	HOOK2	ENSG00000095066	950	USP25	ENSG00000155313	950	SLC19A2	ENSG00000117479
951	TRHDE	ENSG00000072657	951	TMOD2	ENSG00000128872	951	SLU7	ENSG00000164609
952	PACSIN1	ENSG00000124507	952	PARVB	ENSG00000188677	952	MRPL28	ENSG00000086504
953	TNPO2	ENSG00000105576	953	ZDHHC8	ENSG00000099904	953	SORBS1	ENSG00000095637
954	NXPH1	ENSG00000122584	954	GNL2	ENSG00000134697	954	IFITM2	ENSG00000185201
955	KCNIP2	ENSG00000120049	955	GPSM2	ENSG00000121957	955	POMT1	ENSG00000130714
956	SOCS7	ENSG00000174111	956	SNX15	ENSG00000110025	956	PAICS	ENSG00000128050
957	SMARCAL1	ENSG00000138375	957	PYCR2	ENSG00000143811	957	MXD4	ENSG00000123933
958	PODXL2	ENSG00000114631	958	LASS2	ENSG00000143418	958	PDLIM5	ENSG00000163110
959	GALNT9	ENSG00000182870	959	PSAT1	ENSG00000135069	959	HEXIM1	ENSG00000186834
960	CALY	ENSG00000130643	960	SCHIP1	ENSG00000151967	960	SPAG5	ENSG00000076382
961	ASAP1	ENSG00000153317	961	UBQLN1	ENSG00000135018	961	TXNIP	ENSG00000117289
962	AC024270.1	ENSG00000166503	962	SLC39A3	ENSG00000141873	962	PDPN	ENSG00000162493
963	SPOCK3	ENSG00000196104	963	BAZ2B	ENSG00000123636	963	GAS2L1	ENSG00000185340
964	STMN3	ENSG00000197457	964	ERO1L	ENSG00000197930	964	SLMO1	ENSG00000141391
965	GOLT1B	ENSG00000111711	965	SOX8	ENSG00000005513	965	CUGBP2	ENSG00000048740
966	ST8SIA3	ENSG00000177511	966	EHD4	ENSG00000103966	966	FARS2	ENSG00000145982
967	ATL1	ENSG00000198513	967	EHD3	ENSG00000013016	967	CGRRF1	ENSG00000100532
968	HN1	ENSG00000189159	968	CDR2L	ENSG00000109089	968	GNA13	ENSG00000120063
969	EGFL7	ENSG00000172889	969	MYEF2	ENSG00000104177	969	CSPG5	ENSG00000114646
970	RAB9B	ENSG00000123570	970	RNF141	ENSG00000110315	970	FUT9	ENSG00000172461
971	CRIM1	ENSG00000150938	971	CDON	ENSG00000064309	971	LASS1	ENSG00000223802
972	CEND1	ENSG00000184524	972	MED31	ENSG00000108590	972	SLC12A7	ENSG00000113504
973	ERGIC2	ENSG00000087502	973	TMED7	ENSG00000134970	973	RBBP9	ENSG00000089050
974	NRN1	ENSG00000124785	974	VPS36	ENSG00000136100	974	KIF1C	ENSG00000129250
975	REEP2	ENSG00000132563	975	ZBTB7B	ENSG00000160685	975	TOB2	ENSG00000183864
976	ARMCX1	ENSG00000126947	976	ST8SIA3	ENSG00000177511	976	AHCYL1	ENSG00000168710
977	WAC	ENSG00000095787	977	GMNN	ENSG00000112312	977	FUSIP1	ENSG00000188529
978	HOOK1	ENSG00000134709	978	RPS27L	ENSG00000185088	978	NEK6	ENSG00000119408
979	UCHL5	ENSG00000116750	979	DERA	ENSG00000023697	979	VAMP5	ENSG00000168899
980	ATP6V1D	ENSG00000100554	980	MRPS7	ENSG00000125445	980	2009-09-01	ENSG00000184640
981	NIP7	ENSG00000132603	981	KLHL5	ENSG00000109790	981	GJB6	ENSG00000121742
982	TRPV2	ENSG00000187688	982	PLLP	ENSG00000102934	982	ALDH1L1	ENSG00000144908
983	ACTL6B	ENSG00000077080	983	ADIPOR1	ENSG00000159346	983	CLPX	ENSG00000166855
984	HPCAL4	ENSG00000116983	984	TRNT1	ENSG00000072756	984	ARID5A	ENSG00000196843
985	LCMT1	ENSG00000205629	985	SCCPDH	ENSG00000143653	985	USP19	ENSG00000172046
986	NCUBE1	ENSG00000241519	986	ABHD5	ENSG00000011198	986	PPARGC1A	ENSG00000109819
987	EVL	ENSG00000196405	987	SH3GLB1	ENSG00000097033	987	DHRS4	ENSG00000157326
988	ISYNA1	ENSG00000105655	988	PHF20L1	ENSG00000129292	988	BRD8	ENSG00000112983
989	DTL	ENSG00000143476	989	TFB1M	ENSG00000029639	989	GADD45G	ENSG00000130222
990	RAB14	ENSG00000119396	990	APH1A	ENSG00000117362	990	MAGED2	ENSG00000102316
991	ARMCX3	ENSG00000102401	991	ZDHHC9	ENSG00000188706	991	SMPDL3A	ENSG00000172594
992	TRIM33	ENSG00000197323	992	SBDS	ENSG00000126524	992	SPIN1	ENSG00000106723
993	NUB1	ENSG00000013374	993	GOLGA7	ENSG00000147533	993	LMAN2	ENSG00000169223
994	LSM8	ENSG00000128534	994	DYNC1LI1	ENSG00000144635	994	ACOT2	ENSG00000119673
995	CYB5R1	ENSG00000159348	995	HSD17B12	ENSG00000149084	995	CKAP4	ENSG00000136026
996	CMPK1	ENSG00000162368	996	SDF4	ENSG00000078808	996	TMED10	ENSG00000170348
997	ATP8A2	ENSG00000132932	997	DCTN4	ENSG00000132912	997	PLEKHC1	ENSG00000073712
998	GNG13	ENSG00000127588	998	GLTP	ENSG00000139433	998	MAPRE2	ENSG00000166974
999	BCL11A	ENSG00000119866	999	RASL12	ENSG00000103710	999	KIF2C	ENSG00000142945
1000	TM6SF1	ENSG00000136404	1000	GMPR2	ENSG00000100938	1000	RABL4	ENSG00000100360
1001	FXYD7	ENSG00000221946	1001	CDC40	ENSG00000168438	1001	RAB35	ENSG00000111737
1002	FXYD5	ENSG00000089327	1002	CRLF3	ENSG00000176390	1002	MID2	ENSG00000080561
1003	CSNK1G1	ENSG00000169118	1003	CSAD	ENSG00000139631	1003	TMEM115	ENSG00000126062
1004	PCBP3	ENSG00000183570	1004	AIG1	ENSG00000146416	1004	TRIOBP	ENSG00000100106
1005	SETD4	ENSG00000185917	1005	NOL7	ENSG00000225921	1005	ADAMTS5	ENSG00000154736
1006	CLIC6	ENSG00000159212	1006	AMOTL2	ENSG00000114019	1006	PTPN21	ENSG00000070778
1007	GPR88	ENSG00000181656	1007	NCUBE1	ENSG00000241519	1007	ATE1	ENSG00000107669
1008	GPR85	ENSG00000164604	1008	LIMA1	ENSG00000050405	1008	RPP14	ENSG00000163684
1009	GNG2	ENSG00000186469	1009	HSD17B7	ENSG00000132196	1009	HIBADH	ENSG00000106049
1010	GDAP1	ENSG00000104381	1010	TMEM14C	ENSG00000111843	1010	CIT	ENSG00000122966
1011	WNT4	ENSG00000162552	1011	SIRT7	ENSG00000187531	1011	PTPRT	ENSG00000196090
1012	DGCR8	ENSG00000128191	1012	RAB14	ENSG00000119396	1012	LSM6	ENSG00000164167
1013	RHOF	ENSG00000139725	1013	MBIP	ENSG00000151332	1013	NUDT6	ENSG00000170917
1014	EXOC6	ENSG00000138190	1014	PIAS4	ENSG00000105229	1014	NUDT3	ENSG00000112664
1015	NECAB2	ENSG00000103154	1015	TAF9B	ENSG00000187325	1015	SOX21	ENSG00000125285
1016	SGTB	ENSG00000197860	1016	KLF13	ENSG00000169926	1016	FSTL1	ENSG00000163430
1017	LZTFL1	ENSG00000163818	1017	LUC7L2	ENSG00000146963	1017	SEC63	ENSG00000025796
1018	PDP1	ENSG00000164951	1018	MRPL48	ENSG00000175581	1018	RNF139	ENSG00000170881
1019	A2BP1	ENSG00000078328	1019	TMBIM4	ENSG00000155957	1019	ZHX1	ENSG00000165156
1020	DIRAS2	ENSG00000165023	1020	ASB1	ENSG00000065802	1020	XPOT	ENSG00000184575
1021	AHI1	ENSG00000135541	1021	LSM7	ENSG00000130332	1021	PXMP4	ENSG00000101417
1022	ZCCHC10	ENSG00000155329	1022	NLK	ENSG00000087095	1022	KLF12	ENSG00000118922
1023	FNBP1L	ENSG00000137942	1023	ARID4B	ENSG00000054267	1023	B4GALT7	ENSG00000027847
1024	TTC19	ENSG00000011295	1024	RAB8B	ENSG00000166128	1024	STK38	ENSG00000112079
1025	WHSC1L1	ENSG00000147548	1025	TM7SF3	ENSG00000064115	1025	SCRG1	ENSG00000164106
1026	YTHDF1	ENSG00000149658	1026	RSF1	ENSG00000048649	1026	MGLL	ENSG00000074416
1027	TMEM132A	ENSG00000006118	1027	S1PR5	ENSG00000180739	1027	COG2	ENSG00000135775
1028	TESC	ENSG00000088992	1028	P2RY13	ENSG00000181631	1028	MRAS	ENSG00000158186
1029	CCDC109B	ENSG00000005059	1029	RAB4B	ENSG00000167578	1029	ATF5	ENSG00000169136
1030	2001-03-01	ENSG00000145416	1030	CPSF2	ENSG00000165934	1030	RASA3	ENSG00000185989
1031	FEZF2	ENSG00000153266	1031	POLE3	ENSG00000148229	1031	HSPA4L	ENSG00000164070
1032	SLC6A15	ENSG00000072041	1032	DCUN1D1	ENSG00000043093	1032	FRMPD1	ENSG00000070601
1033	ELP3	ENSG00000134014	1033	SLC38A2	ENSG00000134294	1033	DOLK	ENSG00000175283
1034	PNPO	ENSG00000108439	1034	GFOD1	ENSG00000145990	1034	AAK1	ENSG00000115977
1035	SEC61A2	ENSG00000065665	1035	ANLN	ENSG00000011426	1035	CPEB3	ENSG00000107864
1036	RIC8B	ENSG00000111785	1036	ANKIB1	ENSG00000001629	1036	CHSY1	ENSG00000131873
1037	LGI2	ENSG00000153012	1037	RHOF	ENSG00000139725	1037	SAPS1	ENSG00000105063
1038	SETD5	ENSG00000168137	1038	PUS7	ENSG00000091127	1038	ANKRD6	ENSG00000135299
1039	KLHDC8A	ENSG00000162873	1039	ASNSD1	ENSG00000138381	1039	RUFY3	ENSG00000018189
1040	UBE2W	ENSG00000104343	1040	RC3H2	ENSG00000056586	1040	TRAK1	ENSG00000182606
1041	RHOT1	ENSG00000126858	1041	SPATA6	ENSG00000132122	1041	SACM1L	ENSG00000211456
1042	FBXW7	ENSG00000109670	1042	LZTFL1	ENSG00000163818	1042	MSRB2	ENSG00000148450
1043	SYNJ2BP	ENSG00000213463	1043	PAF1	ENSG00000006712	1043	PTGR1	ENSG00000106853
1044	STRBP	ENSG00000165209	1044	TMEM106B	ENSG00000106460	1044	TPX2	ENSG00000088325
1045	PLCXD1	ENSG00000182378	1045	DNAJB12	ENSG00000148719	1045	NT5C2	ENSG00000076685
1046	H2AFY2	ENSG00000099284	1046	GATAD2A	ENSG00000167491	1046	TCF25	ENSG00000141002
1047	SMPD3	ENSG00000103056	1047	SYTL2	ENSG00000137501	1047	RAB21	ENSG00000080371
1048	SVOP	ENSG00000166111	1048	ANKRD49	ENSG00000168876	1048	STK38L	ENSG00000211455
1049	ELMOD1	ENSG00000110675	1049	QRICH1	ENSG00000198218	1049	PALLD	ENSG00000129116
1050	NAGK	ENSG00000124357	1050	NCAPG2	ENSG00000146918	1050	TMCC1	ENSG00000172765
1051	OTUB1	ENSG00000167770	1051	RNF43	ENSG00000108375	1051	TNIK	ENSG00000154310
1052	TASP1	ENSG00000089123	1052	SEMA4C	ENSG00000168758	1052	FNBP1	ENSG00000187239
1053	THUMPD1	ENSG00000066654	1053	HEATR2	ENSG00000164818	1053	ZHX3	ENSG00000174306
1054	RUFY2	ENSG00000204130	1054	COMMD4	ENSG00000140365	1054	SWAP70	ENSG00000133789
1055	PACS1	ENSG00000175115	1055	LPCAT2	ENSG00000087253	1055	ARHGAP26	ENSG00000145819
1056	FAR2	ENSG00000064763	1056	UCKL1	ENSG00000198276	1056	KIF1B	ENSG00000054523
1057	DOK4	ENSG00000125170	1057	SLC25A38	ENSG00000144659	1057	TBC1D2B	ENSG00000167202
1058	2011-09-01	ENSG00000138758	1058	TMCO3	ENSG00000150403	1058	CLASP2	ENSG00000163539
1059	MBD5	ENSG00000204406	1059	STX17	ENSG00000136874	1059	GLT25D2	ENSG00000198756
1060	CACNA2D3	ENSG00000157445	1060	HEATR3	ENSG00000155393	1060	SMC5	ENSG00000198887
1061	SCN3B	ENSG00000166257	1061	SLC35A5	ENSG00000138459	1061	CLCC1	ENSG00000121940
1062	IQWD1	ENSG00000143164	1062	NOL8	ENSG00000198000	1062	2006-09-01	ENSG00000125354
1063	CAND1	ENSG00000111530	1063	MRPL20	ENSG00000242485	1063	LPIN1	ENSG00000134324
1064	ARHGAP15	ENSG00000075884	1064	SUSD4	ENSG00000143502	1064	2008-09-01	ENSG00000164402
1065	BEX1	ENSG00000133169	1065	SAMD4B	ENSG00000179134	1065	CYFIP1	ENSG00000068793
1066	WSB2	ENSG00000176871	1066	WDR70	ENSG00000082068	1066	ACSBG1	ENSG00000103740
1067	LMO3	ENSG00000048540	1067	BSDC1	ENSG00000160058	1067	MLC1	ENSG00000100427
1068	CMAS	ENSG00000111726	1068	PLEKHJ1	ENSG00000104886	1068	RRS1	ENSG00000179041
1069	LANCL2	ENSG00000132434	1069	ARHGAP17	ENSG00000140750	1069	RHOBTB2	ENSG00000008853
1070	NKRF	ENSG00000186416	1070	CRTAC1	ENSG00000095713	1070	TBC1D12	ENSG00000108239
1071	2003-09-01	ENSG00000100167	1071	RBM28	ENSG00000106344	1071	PHLPP1	ENSG00000081913
1072	AJAP1	ENSG00000196581	1072	WRAP53	ENSG00000141499	1072	DNMBP	ENSG00000107554
1073	PCDHB7	ENSG00000113212	1073	FIGN	ENSG00000182263	1073	POFUT2	ENSG00000186866
1074	PCDHB3	ENSG00000113205	1074	HAUS2	ENSG00000137814	1074	LPHN3	ENSG00000150471
1075	NDNL2	ENSG00000185115	1075	CDCA8	ENSG00000134690	1075	WWC1	ENSG00000113645
1076	SUSD2	ENSG00000099994	1076	LRRC8D	ENSG00000171492	1076	IQCE	ENSG00000106012
1077	YLPM1	ENSG00000119596	1077	THAP1	ENSG00000131931	1077	ACSL6	ENSG00000164398
1078	TMX4	ENSG00000125827	1078	MSTO1	ENSG00000125459	1078	SASH1	ENSG00000111961
1079	SERTAD4	ENSG00000082497	1079	TMEM33	ENSG00000109133	1079	TTC28	ENSG00000100154
1080	BEX4	ENSG00000102409	1080	CENPQ	ENSG00000031691	1080	SYNE1	ENSG00000131018
1081	PRMT8	ENSG00000111218	1081	MSL2	ENSG00000174579	1081	USP24	ENSG00000162402
1082	RPRM	ENSG00000177519	1082	TBCCD1	ENSG00000113838	1082	ARHGEF12	ENSG00000196914
1083	KCNQ5	ENSG00000185760	1083	FAIM	ENSG00000158234	1083	DULLARD	ENSG00000175826
1084	CYP26B1	ENSG00000003137	1084	DNAJC17	ENSG00000104129	1084	COTL1	ENSG00000103187
1085	KCNK12	ENSG00000184261	1085	ARL8B	ENSG00000134108	1085	SIRT3	ENSG00000142082
1086	PANX2	ENSG00000073150	1086	RCBTB1	ENSG00000136144	1086	RHOQ	ENSG00000119729
1087	NRIP3	ENSG00000175352	1087	TMLHE	ENSG00000185973	1087	ABCB9	ENSG00000150967
1088	BRUNOL4	ENSG00000101489	1088	LRRC1	ENSG00000137269	1088	ABCA5	ENSG00000154265
1089	FSTL5	ENSG00000168843	1089	WDR41	ENSG00000164253	1089	HEY1	ENSG00000164683
1090	DPYSL5	ENSG00000157851	1090	ADI1	ENSG00000182551	1090	GCAT	ENSG00000100116
1091	PAK6	ENSG00000137843	1091	THNSL2	ENSG00000144115	1091	CBX5	ENSG00000094916
1092	LHX9	ENSG00000143355	1092	TMEM19	ENSG00000139291	1092	TRAM1	ENSG00000067167
1093	PARP6	ENSG00000137817	1093	IMP3	ENSG00000177971	1093	CAPN7	ENSG00000131375
1094	PRDM8	ENSG00000152784	1094	VPS53	ENSG00000141252	1094	ISCU	ENSG00000136003
1095	CIAPIN1	ENSG00000005194	1095	SLC29A3	ENSG00000198246	1095	HEY2	ENSG00000135547
1096	PDXP	ENSG00000241360	1096	LARP6	ENSG00000166173	1096	MACF1	ENSG00000127603
1097	SLC17A7	ENSG00000104888	1097	ACER3	ENSG00000078124	1097	DAAM2	ENSG00000146122
1098	SLC17A6	ENSG00000091664	1098	DNAJA4	ENSG00000140403	1098	POFUT1	ENSG00000101346
1099	NAT14	ENSG00000090971	1099	PARL	ENSG00000175193	1099	SUZ12	ENSG00000178691
1100	CAMK1D	ENSG00000183049	1100	H2AFY2	ENSG00000099284	1100	SLC39A14	ENSG00000104635
1101	PLXDC1	ENSG00000161381	1101	SLC35E3	ENSG00000175782	1101	SKIV2L2	ENSG00000039123
1102	PHTF2	ENSG00000006576	1102	TRIM36	ENSG00000152503	1102	NNT	ENSG00000112992
1103	CAMK1G	ENSG00000008118	1103	SOX6	ENSG00000110693	1103	MMD	ENSG00000108960
1104	ACTR3B	ENSG00000133627	1104	GALNT10	ENSG00000164574	1104	SEC14L2	ENSG00000100003
1105	SLC39A10	ENSG00000196950	1105	CDV3	ENSG00000091527	1105	TSPAN12	ENSG00000106025
1106	ANKRD50	ENSG00000151458	1106	RNPC3	ENSG00000185946	1106	DDAH2	ENSG00000213722
1107	ATP10A	ENSG00000206190	1107	KIF21A	ENSG00000139116	1107	DDAH1	ENSG00000153904
1108	ATP8B2	ENSG00000143515	1108	DOCK10	ENSG00000135905	1108	CDC42EP4	ENSG00000179604
1109	SLC4A10	ENSG00000144290	1109	POMGNT1	ENSG00000085998	1109	NTSR2	ENSG00000169006
1110	JPH3	ENSG00000154118	1110	ZDHHC7	ENSG00000153786	1110	BACE1	ENSG00000186318
1111	SLC24A3	ENSG00000185052	1111	CHD7	ENSG00000171316	1111	KCNE1L	ENSG00000176076
1112	NDRG3	ENSG00000101079	1112	PRPF40A	ENSG00000196504	1112	PLXNB2	ENSG00000196576
1113	ODZ2	ENSG00000145934	1113	CDC37L1	ENSG00000106993	1113	SLC7A11	ENSG00000151012
1114	PPM1H	ENSG00000111110	1114	LIMS2	ENSG00000072163	1114	CADM1	ENSG00000182985
1115	TBC1D24	ENSG00000162065	1115	YEATS2	ENSG00000163872	1115	MAFF	ENSG00000185022
1116	SLC12A5	ENSG00000124140	1116	FRMD4A	ENSG00000151474	1116	BCL2L13	ENSG00000099968
1117	GRAMD1B	ENSG00000023171	1117	RBM22	ENSG00000086589	1117	FJX1	ENSG00000179431
1118	LRFN2	ENSG00000156564	1118	POLR3E	ENSG00000058600	1118	UNC84B	ENSG00000100242
1119	PCDH19	ENSG00000165194	1119	ZFP64	ENSG00000020256	1119	NGEF	ENSG00000066248
1120	HACE1	ENSG00000085382	1120	DNAJC11	ENSG00000007923	1120	GCA	ENSG00000115271
1121	AADACL1	ENSG00000144959	1121	EDEM2	ENSG00000088298	1121	TNFAIP8	ENSG00000145779
1122	KLHL8	ENSG00000145332	1122	CHFR	ENSG00000072609	1122	TXN2	ENSG00000100348
1123	ARHGAP20	ENSG00000137727	1123	TMEM30A	ENSG00000112697	1123	METTL7A	ENSG00000185432
1124	2004-03-01	ENSG00000144583	1124	H2AFJ	ENSG00000111332	1124	ASF1A	ENSG00000111875
1125	KCNT1	ENSG00000107147	1125	TBC1D23	ENSG00000036054	1125	ARMC8	ENSG00000114098
1126	TMEM181	ENSG00000146433	1126	MBD5	ENSG00000204406	1126	SUMF2	ENSG00000129103
1127	SYT13	ENSG00000019505	1127	RIOK2	ENSG00000058729	1127	CNOT10	ENSG00000182973
1128	PDZD4	ENSG00000067840	1128	DEPDC1B	ENSG00000035499	1128	MYRIP	ENSG00000170011
1129	WDR48	ENSG00000114742	1129	DCP1A	ENSG00000162290	1129	WWTR1	ENSG00000018408
1130	ISLR2	ENSG00000167178	1130	HR	ENSG00000168453	1130	PVRL3	ENSG00000177707
1131	TSHZ3	ENSG00000121297	1131	RNF130	ENSG00000113269	1131	PNKD	ENSG00000127838
1132	KLHL1	ENSG00000150361	1132	DBNDD2	ENSG00000244274	1132	KANK2	ENSG00000197256
1133	DPP10	ENSG00000175497	1133	WSB2	ENSG00000176871	1133	MMACHC	ENSG00000132763
1134	LRRC4C	ENSG00000148948	1134	ACSS2	ENSG00000131069	1134	EGFL6	ENSG00000198759
1135	TNRC6C	ENSG00000078687	1135	ERBB2IP	ENSG00000112851	1135	TIPARP	ENSG00000163659
1136	MAGEE1	ENSG00000198934	1136	RCC2	ENSG00000179051	1136	SNED1	ENSG00000162804
1137	CPNE5	ENSG00000124772	1137	SULF2	ENSG00000196562	1137	LRIG1	ENSG00000144749
1138	GBA2	ENSG00000070610	1138	GNG12	ENSG00000172380	1138	LRP10	ENSG00000197324
1139	SLC7A14	ENSG00000013293	1139	RAG1AP1	ENSG00000169241	1139	CNTNAP2	ENSG00000174469
1140	CADM3	ENSG00000162706	1140	KLHL4	ENSG00000102271	1140	HACL1	ENSG00000131373
1141	PTBP2	ENSG00000117569	1141	PCDHB15	ENSG00000113248	1141	TOR1AIP1	ENSG00000143337
1142	PRUNE	ENSG00000143363	1142	PCDHB10	ENSG00000120324	1142	WSB1	ENSG00000109046
1143	HIVEP3	ENSG00000127124	1143	NDNL2	ENSG00000185115	1143	ZBTB20	ENSG00000181722
1144	KLHL12	ENSG00000117153	1144	DIABLO	ENSG00000184047	1144	TRAF3IP1	ENSG00000204104
1145	TMEM35	ENSG00000126950	1145	EIF5A2	ENSG00000163577	1145	PITPNC1	ENSG00000154217
1146	SCOC	ENSG00000153130	1146	CLDND1	ENSG00000080822	1146	FBXL3	ENSG00000005812
1147	PAPPA2	ENSG00000116183	1147	TMEM9B	ENSG00000175348	1147	PHGDH	ENSG00000092621
1148	BRUNOL6	ENSG00000140488	1148	JPH1	ENSG00000104369	1148	FBXO2	ENSG00000116661
1149	BRUNOL5	ENSG00000161082	1149	TM9SF3	ENSG00000077147	1149	FBXL4	ENSG00000112234
1150	UBE2O	ENSG00000175931	1150	AGPAT4	ENSG00000026652	1150	FBXO4	ENSG00000151876
1151	NAPB	ENSG00000125814	1151	ANKS1B	ENSG00000185046	1151	FBXO3	ENSG00000110429
1152	NECAB3	ENSG00000125967	1152	PNO1	ENSG00000115946	1152	HIBCH	ENSG00000198130
1153	NEUROD6	ENSG00000164600	1153	C1GALT1	ENSG00000106392	1153	HSPB8	ENSG00000152137
1154	CLSTN2	ENSG00000158258	1154	PMEPA1	ENSG00000124225	1154	NUPR1	ENSG00000176046
1155	SNX16	ENSG00000104497	1155	XAB2	ENSG00000076924	1155	CNNM3	ENSG00000168763
1156	SMOC2	ENSG00000112562	1156	OTUD7B	ENSG00000163113	1156	HEYL	ENSG00000163909
1157	MOAP1	ENSG00000165943	1157	STOX2	ENSG00000173320	1157	CHIC2	ENSG00000109220
1158	LIN7B	ENSG00000104863	1158	BBX	ENSG00000114439	1158	ELP4	ENSG00000109911
1159	ABCG4	ENSG00000172350	1159	CDC42SE2	ENSG00000158985	1159	HBP1	ENSG00000105856
1160	NECAB1	ENSG00000123119	1160	TULP4	ENSG00000130338	1160	PABPCP5	ENSG00000070756
1161	PJA1	ENSG00000181191	1161	CIAPIN1	ENSG00000005194	1161	ACAD8	ENSG00000151498
1162	LMBR1	ENSG00000105983	1162	PCBP4	ENSG00000090097	1162	TRMT2A	ENSG00000099899
1163	IKZF4	ENSG00000123411	1163	MAN1C1	ENSG00000117643	1163	GHITM	ENSG00000165678
1164	GREM2	ENSG00000180875	1164	RNPEPL1	ENSG00000142327	1164	ST6GALNAC4	ENSG00000136840
1165	GMCL1	ENSG00000087338	1165	RTN4	ENSG00000115310	1165	DKK3	ENSG00000050165
1166	CDH22	ENSG00000149654	1166	PAK7	ENSG00000101349	1166	SNX5	ENSG00000089006
1167	GPR135	ENSG00000181619	1167	TMEM159	ENSG00000011638	1167	CIDEB	ENSG00000136305
1168	NUCKS1	ENSG00000069275	1168	SMURF1	ENSG00000198742	1168	DENND2A	ENSG00000146966
1169	USP46	ENSG00000109189	1169	PELI1	ENSG00000197329	1169	INTU	ENSG00000164066
1170	PAPOLG	ENSG00000115421	1170	CORO1B	ENSG00000172725	1170	NAAA	ENSG00000138744
1171	BCL11B	ENSG00000127152	1171	NIPAL3	ENSG00000001461	1171	SALL3	ENSG00000151514
1172	CASD1	ENSG00000127995	1172	CSRP2BP	ENSG00000149474	1172	SLC39A1	ENSG00000143570
1173	CCDC71	ENSG00000177352	1173	CLK4	ENSG00000113240	1173	SESN1	ENSG00000080546
1174	NDRG4	ENSG00000103034	1174	NMRAL1	ENSG00000153406	1174	PDCD4	ENSG00000150593
1175	REEP1	ENSG00000068615	1175	MIF4GD	ENSG00000125457	1175	CSDC2	ENSG00000172346
1176	RAPH1	ENSG00000173166	1176	DSCAML1	ENSG00000177103	1176	SMPDL3B	ENSG00000130768
1177	RTN4R	ENSG00000040608	1177	TMCC3	ENSG00000057704	1177	DHDH	ENSG00000104808
1178	MPPE1	ENSG00000154889	1178	CNOT6	ENSG00000113300	1178	RAB30	ENSG00000137502
1179	UBE2Z	ENSG00000159202	1179	PLEKHH1	ENSG00000054690	1179	RABGEF1	ENSG00000154710
1180	ZBTB10	ENSG00000205189	1180	PLEKHG1	ENSG00000120278	1180	TOR2A	ENSG00000160404
1181	RASL11B	ENSG00000128045	1181	MTA3	ENSG00000057935	1181	CECR5	ENSG00000069998
1182	LYNX1	ENSG00000180155	1182	MTUS1	ENSG00000129422	1182	TRIB2	ENSG00000071575
1183	MTMR9	ENSG00000104643	1183	CASKIN2	ENSG00000177303	1183	ROBLD3	ENSG00000116586
1184	GDAP1L1	ENSG00000124194	1184	TBC1D14	ENSG00000132405	1184	TMEM176B	ENSG00000106565
1185	DBNDD1	ENSG00000003249	1185	SEMA6A	ENSG00000092421	1185	MAGEH1	ENSG00000187601
1186	CAMKV	ENSG00000164076	1186	ARRDC3	ENSG00000113369	1186	MRPL13	ENSG00000172172
1187	PRRG3	ENSG00000130032	1187	TMEM181	ENSG00000146433	1187	KLF15	ENSG00000163884
1188	WDR77	ENSG00000116455	1188	WDFY1	ENSG00000085449	1188	SLC43A3	ENSG00000134802
1189	CHAC1	ENSG00000128965	1189	USP36	ENSG00000055483	1189	ATAD2	ENSG00000156802
1190	FSD1	ENSG00000105255	1190	DIP2B	ENSG00000066084	1190	METTL5	ENSG00000138382
1191	LASS4	ENSG00000090661	1191	SHROOM3	ENSG00000138771	1191	PHPT1	ENSG00000054148
1192	PGBD5	ENSG00000177614	1192	LRRN1	ENSG00000175928	1192	MRPL22	ENSG00000082515
1193	OGFRL1	ENSG00000119900	1193	ARHGAP23	ENSG00000225485	1193	CNIH4	ENSG00000143771
1194	FAT4	ENSG00000196159	1194	COL20A1	ENSG00000101203	1194	SCG3	ENSG00000104112
1195	ZMAT4	ENSG00000165061	1195	DHX37	ENSG00000150990	1195	TAGLN3	ENSG00000144834
1196	ZYG11B	ENSG00000162378	1196	ZFP14	ENSG00000142065	1196	PACSIN3	ENSG00000165912
1197	IPO4	ENSG00000196497	1197	ZSWIM6	ENSG00000130449	1197	TMOD3	ENSG00000138594
1198	GTDC1	ENSG00000121964	1198	RAB40C	ENSG00000197562	1198	REPIN1	ENSG00000214022
1199	SLC25A22	ENSG00000177542	1199	PLEKHB1	ENSG00000021300	1199	TRA2A	ENSG00000164548
1200	MCTP1	ENSG00000175471	1200	ENOPH1	ENSG00000145293	1200	GPSM2	ENSG00000121957
1201	FBXO31	ENSG00000103264	1201	RHOU	ENSG00000116574	1201	EEF2K	ENSG00000103319
1202	VASH2	ENSG00000143494	1202	SNX6	ENSG00000129515	1202	UBIAD1	ENSG00000120942
1203	GEMIN6	ENSG00000152147	1203	PLEKHA1	ENSG00000107679	1203	HCFC2	ENSG00000111727
1204	NRSN2	ENSG00000125841	1204	PLEKHA2	ENSG00000169499	1204	DPP7	ENSG00000176978
1205	LRRTM4	ENSG00000176204	1205	GNB4	ENSG00000114450	1205	POMT2	ENSG00000009830
1206	TRIM46	ENSG00000163462	1206	BACH2	ENSG00000112182	1206	PSAT1	ENSG00000135069
1207	PQLC1	ENSG00000122490	1207	HAPLN2	ENSG00000132702	1207	MDFIC	ENSG00000135272
1208	FBXO11	ENSG00000138081	1208	ZFAND3	ENSG00000156639	1208	SLC2A8	ENSG00000136856
1209	FHOD3	ENSG00000134775	1209	ABHD4	ENSG00000100439	1209	LMCD1	ENSG00000071282
1210	CXXC4	ENSG00000168772	1210	KIF13A	ENSG00000137177	1210	EFEMP2	ENSG00000172638
1211	DNAJC5	ENSG00000101152	1211	FIGNL1	ENSG00000132436	1211	KCNIP3	ENSG00000115041
1212	KCNIP4	ENSG00000185774	1212	TMBIM1	ENSG00000135926	1212	KCNIP1	ENSG00000182132
1213	TNKS2	ENSG00000107854	1213	LEPRE1	ENSG00000117385	1213	EHD2	ENSG00000024422
1214	THSD7B	ENSG00000144229	1214	HERPUD2	ENSG00000122557	1214	G0S2	ENSG00000123689
1215	NDFIP1	ENSG00000131507	1215	PDLIM2	ENSG00000120913	1215	SYCP3	ENSG00000139351
1216	LIMD2	ENSG00000136490	1216	NSD1	ENSG00000165671	1216	CHST11	ENSG00000171310
1217	PRRT1	ENSG00000204314	1217	CHST8	ENSG00000124302	1217	PNPLA8	ENSG00000135241
1218	ITFG1	ENSG00000129636	1218	GMCL1	ENSG00000087338	1218	ARHGEF4	ENSG00000136002
1219	LRRC3	ENSG00000160233	1219	MPP5	ENSG00000072415	1219	AK3	ENSG00000147853
1220	NDEL1	ENSG00000166579	1220	HHIP	ENSG00000164161	1220	NSDHL	ENSG00000147383
1221	GFOD2	ENSG00000141098	1221	AKTIP	ENSG00000166971	1221	OPCML	ENSG00000182667
1222	CDADC1	ENSG00000102543	1222	HIAT1	ENSG00000156875	1222	TMED5	ENSG00000117500
1223	PPP1R14C	ENSG00000198729	1223	ATPAF1	ENSG00000123472	1223	TPRKB	ENSG00000144034
1224	SLCO5A1	ENSG00000137571	1224	TNS3	ENSG00000136205	1224	DERL2	ENSG00000072849
1225	NETO2	ENSG00000171208	1225	CREB3L2	ENSG00000182158	1225	EXOSC3	ENSG00000107371
1226	NETO1	ENSG00000166342	1226	IPPK	ENSG00000127080	1226	FAHD2A	ENSG00000115042
1227	SFXN3	ENSG00000107819	1227	MTHFSD	ENSG00000103248	1227	HDDC2	ENSG00000111906
1228	CABLES2	ENSG00000149679	1228	TBC1D15	ENSG00000121749	1228	FAM18B	ENSG00000171928
1229	SEH1L	ENSG00000085415	1229	CCDC21	ENSG00000130695	1229	LAP3	ENSG00000002549
1230	PITPNM3	ENSG00000091622	1230	RMND5A	ENSG00000153561	1230	CUTC	ENSG00000119929
1231	PLVAP	ENSG00000130300	1231	DEPDC6	ENSG00000155792	1231	KLHL5	ENSG00000109790
1232	RASSF5	ENSG00000136653	1232	P2RY12	ENSG00000169313	1232	APH1A	ENSG00000117362
1233	TLN2	ENSG00000171914	1233	ELOVL1	ENSG00000066322	1233	METTL9	ENSG00000197006
1234	CD99L2	ENSG00000102181	1234	GNPNAT1	ENSG00000100522	1234	LACTB2	ENSG00000147592
1235	HSDL1	ENSG00000103160	1235	METTL4	ENSG00000101574	1235	ANGPTL4	ENSG00000167772
1236	RPS6KL1	ENSG00000198208	1236	MRPL14	ENSG00000180992	1236	HSD17B11	ENSG00000198189
1237	CALN1	ENSG00000183166	1237	MRPS26	ENSG00000125901	1237	PLEKHO1	ENSG00000023902
1238	ARMC10	ENSG00000170632	1238	MRPL36	ENSG00000171421	1238	DCXR	ENSG00000169738
1239	SYT16	ENSG00000139973	1239	MARCKSL1	ENSG00000175130	1239	CKLF	ENSG00000217555
1240	KLF16	ENSG00000129911	1240	WNK1	ENSG00000060237	1240	PLCE1	ENSG00000138193
1241	GPR61	ENSG00000156097	1241	MPPE1	ENSG00000154889	1241	NUSAP1	ENSG00000137804
1242	NCALD	ENSG00000104490	1242	GRAMD3	ENSG00000155324	1242	COPZ2	ENSG00000005243
1243	CTTNBP2	ENSG00000077063	1243	AACS	ENSG00000081760	1243	PDZD11	ENSG00000120509
1244	WDR54	ENSG00000005448	1244	LRRC61	ENSG00000127399	1244	2002-03-01	ENSG00000099785
1245	KBTBD7	ENSG00000120696	1245	TMEM108	ENSG00000144868	1245	PIPOX	ENSG00000179761
1246	PPP1R1B	ENSG00000131771	1246	TRAK2	ENSG00000115993	1246	KLF3	ENSG00000109787
1247	FYTTD1	ENSG00000122068	1247	DUSP26	ENSG00000133878	1247	BFAR	ENSG00000103429
1248	ANKRD32	ENSG00000133302	1248	COLEC11	ENSG00000118004	1248	CD320	ENSG00000167775
1249	SGIP1	ENSG00000118473	1249	VKORC1	ENSG00000167397	1249	KRCC1	ENSG00000172086
1250	GARNL3	ENSG00000136895	1250	SPATA5L1	ENSG00000171763	1250	PHF21A	ENSG00000135365
1251	DCUN1D5	ENSG00000137692	1251	DDX54	ENSG00000123064	1251	MRPL35	ENSG00000132313
1252	FBXW9	ENSG00000132004	1252	ELOVL6	ENSG00000170522	1252	CRLF3	ENSG00000176390
1253	NICN1	ENSG00000145029	1253	CCDC86	ENSG00000110104	1253	NIP7	ENSG00000132603
1254	BTBD10	ENSG00000148925	1254	SNORA32	ENSG00000166012	1254	SCARA3	ENSG00000168077
1255	CHCHD6	ENSG00000159685	1255	FA2H	ENSG00000103089	1255	GULP1	ENSG00000144366
1256	GPR123	ENSG00000197177	1256	PLEKHF1	ENSG00000166289	1256	PTPLAD1	ENSG00000074696
1257	L3MBTL3	ENSG00000198945	1257	GNPTAB	ENSG00000111670	1257	NT5DC3	ENSG00000111696
1258	JPH4	ENSG00000092051	1258	BRCC3	ENSG00000185515	1258	AZIN1	ENSG00000155096
1259	ST6GAL2	ENSG00000144057	1259	IRX1	ENSG00000170549	1259	DPH5	ENSG00000117543
1260	KDM2B	ENSG00000089094	1260	THOC6	ENSG00000131652	1260	DYNC2LI1	ENSG00000138036
1261	BEX2	ENSG00000133134	1261	CORO7	ENSG00000103426	1261	LUC7L2	ENSG00000146963
1262	KLHL22	ENSG00000099910	1262	MRPL24	ENSG00000143314	1262	DHRS7	ENSG00000100612
1263	PTPN5	ENSG00000110786	1263	CEP97	ENSG00000182504	1263	FKBP7	ENSG00000079150
1264	ZBTB45	ENSG00000119574	1264	ADIPOR2	ENSG00000006831	1264	MPP6	ENSG00000105926
1265	SLC7A3	ENSG00000165349	1265	CCNJL	ENSG00000135083	1265	SUFU	ENSG00000107882
1266	LINGO1	ENSG00000169783	1266	HMBOX1	ENSG00000147421	1266	GPRC5B	ENSG00000167191
1267	TMTC4	ENSG00000125247	1267	RNASEH2B	ENSG00000136104	1267	BTBD1	ENSG00000064726
1268	RNFT2	ENSG00000135119	1268	SCRN3	ENSG00000144306	1268	NUDT9	ENSG00000170502
1269	LRP11	ENSG00000120256	1269	PANK3	ENSG00000120137	1269	CHIC1	ENSG00000204116
1270	FIBCD1	ENSG00000130720	1270	ZDHHC14	ENSG00000175048	1270	PANK1	ENSG00000152782
1271	RERG	ENSG00000134533	1271	GAL3ST4	ENSG00000197093	1271	TPCN1	ENSG00000186815
1272	TCEAL3	ENSG00000196507	1272	TBL1XR1	ENSG00000177565	1272	FGFRL1	ENSG00000127418
1273	RGS8	ENSG00000135824	1273	TTLL7	ENSG00000137941	1273	SLCO1C1	ENSG00000139155
1274	CNTNAP4	ENSG00000152910	1274	CLMN	ENSG00000165959	1274	GPR173	ENSG00000184194
1275	AP003115.1	ENSG00000180543	1275	SLTM	ENSG00000137776	1275	SIAE	ENSG00000110013
1276	DISP2	ENSG00000140323	1276	MOBKL2B	ENSG00000120162	1276	KCTD5	ENSG00000167977
1277	CCDC120	ENSG00000147144	1277	RNF122	ENSG00000133874	1277	RIN2	ENSG00000132669
1278	TSR2	ENSG00000158526	1278	NUDT18	ENSG00000173566	1278	ETAA1	ENSG00000143971
1279	BTBD6	ENSG00000184887	1279	CCDC134	ENSG00000100147	1279	TMX3	ENSG00000166479
1280	HS6ST2	ENSG00000171004	1280	MAP6D1	ENSG00000180834	1280	SMOX	ENSG00000088826
1281	ZSWIM1	ENSG00000168612	1281	GPR177	ENSG00000116729	1281	TMCO1	ENSG00000143183
1282	ATPBD3	ENSG00000142544	1282	ELOVL7	ENSG00000164181	1282	ANKRD16	ENSG00000134461
1283	TMEM41A	ENSG00000163900	1283	PHC3	ENSG00000173889	1283	DDIT4	ENSG00000168209
1284	C15orf57	ENSG00000128891	1284	TMEM62	ENSG00000137842	1284	ING3	ENSG00000071243
1285	DHX57	ENSG00000163214	1285	SPSB1	ENSG00000171621	1285	MXRA8	ENSG00000162576
1286	KIFC2	ENSG00000167702	1286	TMEM134	ENSG00000172663	1286	TMEM106B	ENSG00000106460
1287	SESTD1	ENSG00000187231	1287	FBXO11	ENSG00000138081	1287	RSBN1	ENSG00000081019
1288	NEXN	ENSG00000162614	1288	TM2D3	ENSG00000184277	1288	CROT	ENSG00000005469
1289	MYADM	ENSG00000179820	1289	WDR26	ENSG00000162923	1289	MANSC1	ENSG00000111261
1290	DSEL	ENSG00000171451	1290	PIGZ	ENSG00000119227	1290	EPDR1	ENSG00000086289
1291	PCDH21	ENSG00000148600	1291	EDEM3	ENSG00000116406	1291	IL17RD	ENSG00000144730
1292	ACPL2	ENSG00000155893	1292	EFHD1	ENSG00000115468	1292	KLHL24	ENSG00000114796
1293	FANK1	ENSG00000203780	1293	EPC1	ENSG00000120616	1293	CNNM2	ENSG00000148842
1294	TMEM169	ENSG00000163449	1294	GKAP1	ENSG00000165113	1294	QPCTL	ENSG00000011478
1295	TMEM183A	ENSG00000163444	1295	TNKS2	ENSG00000107854	1295	NDE1	ENSG00000072864
1296	OLFM2	ENSG00000105088	1296	CYB5B	ENSG00000103018	1296	GDPD2	ENSG00000130055
1297	ARMC6	ENSG00000105676	1297	ASXL3	ENSG00000141431	1297	SNRK	ENSG00000163788
1298	CADPS2	ENSG00000081803	1298	DUSP16	ENSG00000111266	1298	PIGG	ENSG00000174227
1299	ATPIF1	ENSG00000130770	1299	SLC25A32	ENSG00000164933	1299	DPP8	ENSG00000074603
1300	FOXP2	ENSG00000128573	1300	SGPP1	ENSG00000126821	1300	RETSAT	ENSG00000042445
1301	CAMK2N2	ENSG00000163888	1301	STMN4	ENSG00000015592	1301	ELOVL2	ENSG00000197977
1302	GLCCI1	ENSG00000106415	1302	NDEL1	ENSG00000166579	1302	TTC19	ENSG00000011295
1303	SLC2A13	ENSG00000151229	1303	CDADC1	ENSG00000102543	1303	MKS1	ENSG00000011143
1304	MAL2	ENSG00000147676	1304	URM1	ENSG00000167118	1304	CMTM6	ENSG00000091317
1305	CYGB	ENSG00000161544	1305	LBH	ENSG00000213626	1305	LIME1	ENSG00000203896
1306	XKR4	ENSG00000206579	1306	TMEM163	ENSG00000152128	1306	CHCHD3	ENSG00000106554
1307	GPRIN1	ENSG00000169258	1307	TSC22D4	ENSG00000166925	1307	GEMIN8	ENSG00000046647
1308	SLITRK1	ENSG00000178235	1308	CCNL2	ENSG00000221978	1308	TIPIN	ENSG00000075131
1309	RNF157	ENSG00000141576	1309	TMEM49	ENSG00000062716	1309	TTC12	ENSG00000149292
1310	KLHL29	ENSG00000119771	1310	VANGL1	ENSG00000173218	1310	MOSC2	ENSG00000117791
1311	OSBPL5	ENSG00000021762	1311	PUS7L	ENSG00000129317	1311	FKBP14	ENSG00000106080
1312	OSBPL6	ENSG00000079156	1312	DDX59	ENSG00000118197	1312	WIPI1	ENSG00000070540
1313	C1QTNF2	ENSG00000145861	1313	THAP2	ENSG00000173451	1313	DET1	ENSG00000140543
1314	C1QTNF4	ENSG00000172247	1314	JAM3	ENSG00000166086	1314	IFT57	ENSG00000114446
1315	RAB3C	ENSG00000152932	1315	ITCH	ENSG00000078747	1315	TMEM51	ENSG00000171729
1316	LRRC3B	ENSG00000179796	1316	L3MBTL2	ENSG00000100395	1316	CEP192	ENSG00000101639
1317	ZMYND19	ENSG00000165724	1317	RBM4B	ENSG00000173914	1317	TMEM38B	ENSG00000095209
1318	LYPD1	ENSG00000150551	1318	SETDB2	ENSG00000136169	1318	TMEM33	ENSG00000109133
1319	WDR17	ENSG00000150627	1319	STARD3NL	ENSG00000010270	1319	VPS13D	ENSG00000048707
1320	AGAP3	ENSG00000133612	1320	IMMP2L	ENSG00000184903	1320	APPL2	ENSG00000136044
1321	RAB3IP	ENSG00000127328	1321	ITFG3	ENSG00000167930	1321	SETD5	ENSG00000168137
1322	SSX2IP	ENSG00000117155	1322	NCALD	ENSG00000104490	1322	ATAD3A	ENSG00000197785
1323	OLFM3	ENSG00000118733	1323	RNASEH2C	ENSG00000172922	1323	CCDC25	ENSG00000147419
1324	RHEBL1	ENSG00000167550	1324	FAR1	ENSG00000197601	1324	ECHDC2	ENSG00000121310
1325	BTBD11	ENSG00000151136	1325	USP48	ENSG00000090686	1325	TMEM100	ENSG00000166292
1326	TRAPPC6B	ENSG00000182400	1326	TMEM117	ENSG00000139173	1326	PGM2	ENSG00000169299
1327	SPATA2L	ENSG00000158792	1327	GINS4	ENSG00000147536	1327	RNF121	ENSG00000137522
1328	SEZ6	ENSG00000063015	1328	NUDT16L1	ENSG00000168101	1328	TMEM144	ENSG00000164124
1329	TRAPPC5	ENSG00000181029	1329	HOOK3	ENSG00000168172	1329	AGPAT5	ENSG00000155189
1330	TNFAIP8L1	ENSG00000185361	1330	DOT1L	ENSG00000104885	1330	ACER3	ENSG00000078124
1331	IRGQ	ENSG00000167378	1331	LZTS2	ENSG00000107816	1331	ABHD10	ENSG00000144827
1332	TSHZ2	ENSG00000182463	1332	ABLIM2	ENSG00000163995	1332	IMPACT	ENSG00000154059
1333	PROKR2	ENSG00000101292	1333	PHYHIP	ENSG00000165443	1333	TMEM176A	ENSG00000002933
1334	BBS5	ENSG00000163093	1334	LCOR	ENSG00000196233	1334	LGR4	ENSG00000205213
1335	ICA1L	ENSG00000163596	1335	NKX6-2	ENSG00000148826	1335	TNFRSF19	ENSG00000127863
1336	SGPP2	ENSG00000163082	1336	HIATL1	ENSG00000148110	1336	DHTKD1	ENSG00000181192
1337	CPNE4	ENSG00000196353	1337	DGAT2	ENSG00000062282	1337	TMEM55A	ENSG00000155099
1338	CHCHD4	ENSG00000163528	1338	PLEKHA8	ENSG00000106086	1338	SLC30A10	ENSG00000196660
1339	SYNPR	ENSG00000163630	1339	USP30	ENSG00000135093	1339	CDC42BPG	ENSG00000171219
1340	OCIAD2	ENSG00000145247	1340	SFT2D3	ENSG00000173349	1340	LRRC16A	ENSG00000079691
1341	LSM11	ENSG00000155858	1341	MINA	ENSG00000170854	1341	SMPD4	ENSG00000136699
1342	IRAK1BP1	ENSG00000146243	1342	NFATC2IP	ENSG00000176953	1342	OSGEP	ENSG00000092094
1343	STXBP5	ENSG00000164506	1343	RAB2B	ENSG00000129472	1343	PIGV	ENSG00000060642
1344	NCOA7	ENSG00000111912	1344	ZNRF1	ENSG00000186187	1344	INTS8	ENSG00000164941
1345	UNC5D	ENSG00000156687	1345	ATG4C	ENSG00000125703	1345	DENND4C	ENSG00000137145
1346	PIP5KL1	ENSG00000167103	1346	LTV1	ENSG00000135521	1346	MFN1	ENSG00000171109
1347	SLITRK4	ENSG00000179542	1347	FRMD5	ENSG00000171877	1347	SMEK1	ENSG00000100796
1348	PNCK	ENSG00000130822	1348	TMEM141	ENSG00000244187	1348	IARS2	ENSG00000067704
1349	MYL6	ENSG00000196465	1349	MICALL1	ENSG00000100139	1349	ODZ3	ENSG00000218336
1350	CHODL	ENSG00000154645	1350	EAF1	ENSG00000144597	1350	BTBD7	ENSG00000011114
1351	SLC32A1	ENSG00000101438	1351	NKD1	ENSG00000140807	1351	ENAH	ENSG00000154380
1352	CBLN4	ENSG00000054803	1352	SLC45A3	ENSG00000158715	1352	PARVA	ENSG00000197702
1353	RIMS4	ENSG00000101098	1353	ZCRB1	ENSG00000139168	1353	TMEM184C	ENSG00000164168
1354	NRSN1	ENSG00000152954	1354	KNDC1	ENSG00000171798	1354	2011-09-01	ENSG00000138758
1355	SYT9	ENSG00000170743	1355	DIXDC1	ENSG00000150764	1355	TMEM30A	ENSG00000112697
1356	CPNE8	ENSG00000139117	1356	PNPT1	ENSG00000138035	1356	CDK5RAP2	ENSG00000136861
1357	TTC7B	ENSG00000165914	1357	ANKRD13A	ENSG00000076513	1357	H2AFJ	ENSG00000111332
1358	LRFN5	ENSG00000165379	1358	FGD3	ENSG00000127084	1358	NGLY1	ENSG00000151092
1359	LYSMD4	ENSG00000183060	1359	BMF	ENSG00000104081	1359	LMBRD1	ENSG00000168216
1360	AC132186.2	ENSG00000166546	1360	ERI1	ENSG00000104626	1360	UTP6	ENSG00000108651
1361	FBXL16	ENSG00000127585	1361	GADD45GIP1	ENSG00000179271	1361	KDM3A	ENSG00000115548
1362	MGAT5B	ENSG00000167889	1362	STARD13	ENSG00000133121	1362	PAG1	ENSG00000076641
1363	RTN4RL1	ENSG00000185924	1363	TMEM55B	ENSG00000165782	1363	TEX2	ENSG00000136478
1364	CCBE1	ENSG00000183287	1364	HN1L	ENSG00000206053	1364	ACOT13	ENSG00000112304
1365	CBLN2	ENSG00000141668	1365	LASS5	ENSG00000139624	1365	ECHDC1	ENSG00000093144
1366	TTC9B	ENSG00000174521	1366	ANKRD44	ENSG00000065413	1366	HDAC8	ENSG00000147099
1367	DIRAS1	ENSG00000176490	1367	FNTB	ENSG00000125954	1367	ASH1L	ENSG00000116539
1368	PHF13	ENSG00000116273	1368	ACY3	ENSG00000132744	1368	NXT2	ENSG00000101888
1369	MFSD4	ENSG00000174514	1369	NDUFAF2	ENSG00000164182	1369	NDUFA12	ENSG00000184752
1370	CNIH3	ENSG00000143786	1370	MCART1	ENSG00000122696	1370	GNG12	ENSG00000172380
1371	PDIK1L	ENSG00000175087	1371	INTS4	ENSG00000149262	1371	BCAP29	ENSG00000075790
1372	RNF187	ENSG00000168159	1372	CYTSB	ENSG00000128487	1372	PDGFC	ENSG00000145431
1373	TTL	ENSG00000114999	1373	SHKBP1	ENSG00000160410	1373	LRRC8A	ENSG00000136802
1374	FBXO41	ENSG00000163013	1374	IMP4	ENSG00000136718	1374	CPXM1	ENSG00000088882
1375	KLHL23	ENSG00000213160	1375	IGSF8	ENSG00000162729	1375	CCBL2	ENSG00000137944
1376	CNTN4	ENSG00000144619	1376	OPALIN	ENSG00000197430	1376	SLC7A10	ENSG00000130876
1377	JAKMIP1	ENSG00000152969	1377	TJAP1	ENSG00000137221	1377	CHST7	ENSG00000147119
1378	CCDC112	ENSG00000164221	1378	TTYH2	ENSG00000141540	1378	POLE4	ENSG00000115350
1379	VKORC1L1	ENSG00000196715	1379	ORMDL1	ENSG00000128699	1379	FMN2	ENSG00000155816
1380	TMEM74	ENSG00000164841	1380	ARHGAP12	ENSG00000165322	1380	CDC42SE1	ENSG00000197622
1381	CAMSAP1	ENSG00000130559	1381	GNG8	ENSG00000167414	1381	KCMF1	ENSG00000176407
1382	GRASP	ENSG00000161835	1382	PPP1R14A	ENSG00000167641	1382	AGPAT3	ENSG00000160216
1383	REM2	ENSG00000139890	1383	FNIP1	ENSG00000217128	1383	WRNIP1	ENSG00000124535
1384	OTUD7A	ENSG00000169918	1384	SNX18	ENSG00000178996	1384	SPIRE1	ENSG00000134278
1385	EID2	ENSG00000176396	1385	SCAMP4	ENSG00000227500	1385	DHX33	ENSG00000005100
1386	LONRF2	ENSG00000170500	1386	GLCCI1	ENSG00000106415	1386	MCCC1	ENSG00000078070
1387	PRICKLE2	ENSG00000163637	1387	SFT2D1	ENSG00000198818	1387	LXN	ENSG00000079257
1388	TMEM64	ENSG00000180694	1388	MFSD3	ENSG00000167700	1388	RGMA	ENSG00000182175
1389	ZCCHC12	ENSG00000174460	1389	SLC35A4	ENSG00000176087	1389	CHPT1	ENSG00000111666
1390	ASXL1	ENSG00000171456	1390	STK11IP	ENSG00000144589	1390	SLC12A9	ENSG00000146828
1391	RHOV	ENSG00000104140	1391	FMNL2	ENSG00000157827	1391	CTNNBIP1	ENSG00000178585
1392	CYS1	ENSG00000205795	1392	GALNT13	ENSG00000144278	1392	COQ9	ENSG00000088682
1393	CREG2	ENSG00000175874	1393	SORCS1	ENSG00000108018	1393	CCNL1	ENSG00000163660
1394	FBXO45	ENSG00000174013	1394	OSBPL1A	ENSG00000141447	1394	AGTRAP	ENSG00000177674
1395	SLC10A4	ENSG00000145248	1395	FBXO32	ENSG00000156804	1395	PNPLA2	ENSG00000177666
1396	KHDRBS2	ENSG00000112232	1396	TMEM123	ENSG00000152558	1396	LYRM4	ENSG00000214113
1397	SLC36A1	ENSG00000123643	1397	LRRC42	ENSG00000116212	1397	SLC44A2	ENSG00000129353
1398	USP12	ENSG00000152484	1398	LYSMD3	ENSG00000176018	1398	PELI2	ENSG00000139946
1399	YPEL4	ENSG00000166793	1399	PHACTR3	ENSG00000087495	1399	VANGL2	ENSG00000162738
1400	RASGEF1A	ENSG00000198915	1400	CMTM5	ENSG00000166091	1400	SMEK2	ENSG00000138041
1401	RBM24	ENSG00000112183	1401	RAB39B	ENSG00000155961	1401	NHSL1	ENSG00000135540
1402	SP8	ENSG00000164651	1402	OLIG1	ENSG00000184221	1402	PBXIP1	ENSG00000163346
1403	JAZF1	ENSG00000153814	1403	MRPL53	ENSG00000204822	1403	TTYH1	ENSG00000167614
1404	TMEM130	ENSG00000166448	1404	MRPL54	ENSG00000183617	1404	MRS2	ENSG00000124532
1405	ZNRF2	ENSG00000180233	1405	AGAP1	ENSG00000157985	1405	RHOJ	ENSG00000126785
1406	EBF3	ENSG00000108001	1406	TADA1L	ENSG00000152382	1406	RAB22A	ENSG00000124209
1407	LASS6	ENSG00000172292	1407	RFFL	ENSG00000092871	1407	ABHD6	ENSG00000163686
1408	EHBP1L1	ENSG00000173442	1408	UBE2J2	ENSG00000160087	1408	AS3MT	ENSG00000214435
1409	CNIH2	ENSG00000174871	1409	GPR62	ENSG00000180929	1409	NDRG2	ENSG00000165795
1410	ZDHHC23	ENSG00000184307	1410	ZFYVE27	ENSG00000155256	1410	AMIGO1	ENSG00000181754
1411	RASGEF1C	ENSG00000146090	1411	PDZD8	ENSG00000165650	1411	HHATL	ENSG00000010282
1412	NPNT	ENSG00000168743	1412	DNAJC24	ENSG00000170946	1412	NLN	ENSG00000123213
1413	FRMD3	ENSG00000172159	1413	SLC15A4	ENSG00000139370	1413	MIB1	ENSG00000101752
1414	PLCXD2	ENSG00000240891	1414	NEDD1	ENSG00000139350	1414	SORCS2	ENSG00000184985
1415	NEGR1	ENSG00000172260	1415	AEBP2	ENSG00000139154	1415	PTCHD2	ENSG00000204624
1416	MAP3K7IP3	ENSG00000157625	1416	AC079953.2	ENSG00000151572	1416	ARRDC3	ENSG00000113369
1417	HSPA12A	ENSG00000165868	1417	SLAIN1	ENSG00000139737	1417	PCDH10	ENSG00000138650
1418	CYP4X1	ENSG00000186377	1418	LRRC28	ENSG00000168904	1418	ARHGAP21	ENSG00000107863
1419	NPAS4	ENSG00000174576	1419	NIPA1	ENSG00000170113	1419	RDH14	ENSG00000240857
1420	NAP1L5	ENSG00000177432	1420	TMEM170A	ENSG00000166822	1420	GPAM	ENSG00000119927
1421	STK32C	ENSG00000165752	1421	SLC43A2	ENSG00000167703	1421	CACHD1	ENSG00000158966
1422	MKX	ENSG00000150051	1422	CYB5D2	ENSG00000167740	1422	ZSWIM6	ENSG00000130449
1423	PGM2L1	ENSG00000165434	1423	TBC1D16	ENSG00000167291	1423	DENND1A	ENSG00000119522
1424	RASSF3	ENSG00000153179	1424	PCP2	ENSG00000174788	1424	MIER1	ENSG00000198160
1425	TMED8	ENSG00000100580	1425	JOSD2	ENSG00000161677	1425	IGDCC4	ENSG00000103742
1426	ZIK1	ENSG00000171649	1426	MOBKL2A	ENSG00000172081	1426	CTDSP1	ENSG00000144579
1427	PRRT3	ENSG00000163704	1427	DRAM2	ENSG00000156171	1427	SQRDL	ENSG00000137767
1428	GPRIN3	ENSG00000185477	1428	TBC1D20	ENSG00000125875	1428	JAM2	ENSG00000154721
1429	RGMB	ENSG00000174136	1429	KLRAQ1	ENSG00000162869	1429	MID1IP1	ENSG00000165175
1430	ST8SIA6	ENSG00000148488	1430	TMEM178	ENSG00000152154	1430	RRAGD	ENSG00000025039
1431	ANKRD13D	ENSG00000172932	1431	FBXO36	ENSG00000153832	1431	HIVEP3	ENSG00000127124
1432	B4GALNT4	ENSG00000182272	1432	DNAJC19	ENSG00000205981	1432	CACNG8	ENSG00000142408
1433	RSPO2	ENSG00000147655	1433	NUDT16	ENSG00000198585	1433	SCPEP1	ENSG00000121064
1434	NANOS1	ENSG00000188613	1434	CPEB2	ENSG00000137449	1434	LGR6	ENSG00000133067
1435	SLC35F4	ENSG00000151812	1435	ENPP6	ENSG00000164303	1435	TGIF2	ENSG00000118707
1436	SH3RF3	ENSG00000172985	1436	EGFLAM	ENSG00000164318	1436	ELOVL5	ENSG00000012660
1437	PAQR9	ENSG00000188582	1437	PRRC1	ENSG00000164244	1437	TRMT11	ENSG00000066651
1438	ANKRD56	ENSG00000186212	1438	JMY	ENSG00000152409	1438	MRPS35	ENSG00000061794
1439	PLCXD3	ENSG00000182836	1439	NUDCD2	ENSG00000170584	1439	CCDC90B	ENSG00000137500
1440	LRRTM1	ENSG00000162951	1440	HINT3	ENSG00000111911	1440	FKBP10	ENSG00000141756
1441	LRRTM3	ENSG00000198739	1441	VPS37A	ENSG00000155975	1441	ZFAND3	ENSG00000156639
1442	HCN1	ENSG00000164588	1442	APOOL	ENSG00000155008	1442	SRR	ENSG00000167720
1443	RTN4RL2	ENSG00000186907	1443	S100A16	ENSG00000188643	1443	BCAN	ENSG00000132692
1444	GATS	ENSG00000160844	1444	DYNLL2	ENSG00000121083	1444	ABHD4	ENSG00000100439
1445	LHFPL4	ENSG00000156959	1445	SFRS12	ENSG00000153914	1445	ELMO2	ENSG00000062598
1446	VWC2	ENSG00000188730	1446	SAMD8	ENSG00000156671	1446	MRPS14	ENSG00000120333
1447	RAB15	ENSG00000139998	1447	KBTBD3	ENSG00000182359	1447	CCDC90A	ENSG00000050393
1448	KCTD8	ENSG00000183783	1448	PRICKLE1	ENSG00000139174	1448	DMRTA2	ENSG00000142700
1449	TMEM179	ENSG00000189203	1449	PRIMA1	ENSG00000175785	1449	NPAS3	ENSG00000151322
1450	RPRML	ENSG00000179673	1450	DACT3	ENSG00000197380	1450	GOLPH3	ENSG00000113384
1451	SLC6A17	ENSG00000197106	1451	RC3H1	ENSG00000135870	1451	MCCC2	ENSG00000131844
1452	RESP18	ENSG00000182698	1452	SHISA4	ENSG00000198892	1452	OSGEPL1	ENSG00000128694
1453	C1QL1	ENSG00000165985	1453	COMMD1	ENSG00000173163	1453	SEMA4A	ENSG00000196189
1454	SH2D5	ENSG00000189410	1454	CCNYL1	ENSG00000163249	1454	TOR3A	ENSG00000186283
1455	RGS7BP	ENSG00000186479	1455	SGOL2	ENSG00000163535	1455	ATL2	ENSG00000119787
1456	SAMD12	ENSG00000177570	1456	WDSUB1	ENSG00000196151	1456	HIF3A	ENSG00000124440
1457	HAPLN4	ENSG00000187664	1457	GPR155	ENSG00000163328	1457	NXN	ENSG00000167693
1458	CTXN1	ENSG00000178531	1458	PPM1L	ENSG00000163590	1458	SIL1	ENSG00000120725
1459	GTF2H5	ENSG00000185068	1459	SH3D19	ENSG00000109686	1459	ZFP106	ENSG00000103994
1460	TRIM67	ENSG00000119283	1460	SCFD2	ENSG00000184178	1460	KLHL25	ENSG00000183655
1461	LRRC24	ENSG00000177021	1461	RASGEF1B	ENSG00000138670	1461	TMEM168	ENSG00000146802
1462	RNF165	ENSG00000141622	1462	CEP120	ENSG00000168944	1462	CSRNP1	ENSG00000144655
1463	CPLX3	ENSG00000213578	1463	SRFBP1	ENSG00000151304	1463	MFSD1	ENSG00000118855
1464	WIPF3	ENSG00000122574	1464	CNKSR3	ENSG00000153721	1464	MICAL1	ENSG00000135596
1465	TMEM90A	ENSG00000183379	1465	LINGO2	ENSG00000174482	1465	CRTC3	ENSG00000140577
			1466	MOSPD2	ENSG00000130150	1466	FNDC4	ENSG00000115226
			1467	TMTC2	ENSG00000179104	1467	SLC13A3	ENSG00000158296
			1468	ZFPM1	ENSG00000179588	1468	AGXT2L1	ENSG00000164089
			1469	SCAMP5	ENSG00000198794	1469	PLEKHG2	ENSG00000090924
			1470	CADM4	ENSG00000105767	1470	PCDH20	ENSG00000197991
			1471	ALG14	ENSG00000172339	1471	SLC30A5	ENSG00000145740
			1472	CC2D1B	ENSG00000154222	1472	NT5DC2	ENSG00000168268
			1473	TXLNA	ENSG00000084652	1473	MRPS6	ENSG00000243927
			1474	PIKFYVE	ENSG00000115020	1474	PINK1	ENSG00000158828
			1475	FBXO45	ENSG00000174013	1475	TMEM135	ENSG00000166575
			1476	TAPT1	ENSG00000169762	1476	ANKRD57	ENSG00000198142
			1477	LGI3	ENSG00000168481	1477	NADK	ENSG00000008130
			1478	DDX26B	ENSG00000165359	1478	PYCRL	ENSG00000104524
			1479	UNC5B	ENSG00000107731	1479	WNK2	ENSG00000165238
			1480	CCNY	ENSG00000108100	1480	PLEKHA3	ENSG00000116095
			1481	ORAOV1	ENSG00000149716	1481	GRAMD3	ENSG00000155324
			1482	CCDC89	ENSG00000179071	1482	FUNDC2	ENSG00000165775
			1483	2008-03-01	ENSG00000165406	1483	METRN	ENSG00000103260
			1484	REEP3	ENSG00000165476	1484	TMEM106C	ENSG00000134291
			1485	JMJD1C	ENSG00000171988	1485	NUP37	ENSG00000075188
			1486	ARL5B	ENSG00000165997	1486	ZFYVE21	ENSG00000100711
			1487	EFHA1	ENSG00000165487	1487	KCTD15	ENSG00000153885
			1488	SPATA13	ENSG00000182957	1488	TMEM109	ENSG00000110108
			1489	AOF1	ENSG00000165097	1489	SLC25A23	ENSG00000125648
			1490	PHACTR1	ENSG00000112137	1490	MAPKAP1	ENSG00000119487
			1491	FOXK1	ENSG00000164916	1491	DERL1	ENSG00000136986
			1492	THSD7A	ENSG00000005108	1492	MFSD11	ENSG00000092931
			1493	SEMA3D	ENSG00000153993	1493	EFHD2	ENSG00000142634
			1494	RNASEH1	ENSG00000171865	1494	TMEM43	ENSG00000170876
			1495	ZDHHC20	ENSG00000180776	1495	NSBP1	ENSG00000198157
			1496	YTHDF3	ENSG00000185728	1496	GLB1L	ENSG00000163521
			1497	BRWD3	ENSG00000165288	1497	ABHD8	ENSG00000127220
			1498	LCORL	ENSG00000178177	1498	CDC73	ENSG00000134371
			1499	ZDHHC24	ENSG00000174165	1499	RIC3	ENSG00000166405
			1500	NUDT8	ENSG00000167799	1500	PLEKHF2	ENSG00000175895
			1501	TCP11L2	ENSG00000166046	1501	NLRX1	ENSG00000160703
			1502	ELMOD2	ENSG00000179387	1502	SAP30L	ENSG00000164576
			1503	ST6GALNAC3	ENSG00000184005	1503	MANEA	ENSG00000172469
			1504	NPB	ENSG00000183979	1504	CCDC51	ENSG00000164051
			1505	SERINC5	ENSG00000164300	1505	NPEPL1	ENSG00000215440
			1506	SNX33	ENSG00000173548	1506	CLIP4	ENSG00000115295
			1507	STEAP2	ENSG00000157214	1507	ZFAND1	ENSG00000104231
			1508	SLC26A11	ENSG00000181045	1508	ASB13	ENSG00000196372
			1509	ZADH2	ENSG00000180011	1509	MICALL2	ENSG00000164877
			1510	IAH1	ENSG00000134330	1510	MYH14	ENSG00000105357
			1511	DUSP28	ENSG00000188542	1511	CLMN	ENSG00000165959
			1512	SLC9A9	ENSG00000181804	1512	WDR78	ENSG00000152763
			1513	FRYL	ENSG00000075539	1513	QSER1	ENSG00000060749
			1514	YIPF6	ENSG00000181704	1514	LONRF3	ENSG00000175556
			1515	TRIM59	ENSG00000213186	1515	CSPP1	ENSG00000104218
			1516	EIF4E3	ENSG00000163412	1516	BAALC	ENSG00000164929
			1517	KLHL17	ENSG00000187961	1517	LPCAT1	ENSG00000153395
			1518	FAM174A	ENSG00000174132	1518	CYBRD1	ENSG00000071967
			1519	SLC35B2	ENSG00000157593	1519	TMC7	ENSG00000170537
			1520	NHLRC2	ENSG00000196865	1520	ADCK4	ENSG00000123815
			1521	TMEM110	ENSG00000213533	1521	DSN1	ENSG00000149636
			1522	LHFPL3	ENSG00000187416	1522	WWC2	ENSG00000151718
			1523	KCTD4	ENSG00000180332	1523	FOXRED2	ENSG00000100350
			1524	SETD8	ENSG00000183955	1524	SLC24A6	ENSG00000089060
			1525	YPEL2	ENSG00000175155	1525	PANK2	ENSG00000125779
			1526	C1QL1	ENSG00000165985	1526	SEMA6D	ENSG00000137872
			1527	SNX30	ENSG00000148158	1527	TRPM3	ENSG00000083067
			1528	PIM3	ENSG00000198355	1528	BXDC5	ENSG00000117133
			1529	TMEM41B	ENSG00000166471	1529	ASRGL1	ENSG00000162174
						1530	CHD9	ENSG00000177200
						1531	TM2D3	ENSG00000184277
						1532	COQ10B	ENSG00000115520
						1533	WDR26	ENSG00000162923
						1534	CEP63	ENSG00000182923
						1535	SLC35F5	ENSG00000115084
						1536	HSD3B7	ENSG00000099377
						1537	ITPKC	ENSG00000086544
						1538	PDGFD	ENSG00000170962
						1539	EPC1	ENSG00000120616
						1540	CPEB4	ENSG00000113742
						1541	WDR61	ENSG00000140395
						1542	AKNA	ENSG00000106948
						1543	TTYH3	ENSG00000136295
						1544	ITIH5	ENSG00000123243
						1545	STARD5	ENSG00000172345
						1546	DDHD1	ENSG00000100523
						1547	ZFP91	ENSG00000186660
						1548	NPL	ENSG00000135838
						1549	SLC2A10	ENSG00000197496
						1550	PTDSS2	ENSG00000174915
						1551	TDRD3	ENSG00000083544
						1552	TXNDC5	ENSG00000239264
						1553	CLPB	ENSG00000162129
						1554	FIP1L1	ENSG00000145216
						1555	ANP32E	ENSG00000143401
						1556	NIPA2	ENSG00000140157
						1557	ITM2C	ENSG00000135916
						1558	TSC22D4	ENSG00000166925
						1559	SPRY4	ENSG00000187678
						1560	ST6GALNAC5	ENSG00000117069
						1561	MED25	ENSG00000104973
						1562	ABHD11	ENSG00000106077
						1563	APH1B	ENSG00000138613
						1564	NUF2	ENSG00000143228
						1565	RILP	ENSG00000167705
						1566	NUDT12	ENSG00000112874
						1567	TMEM47	ENSG00000147027
						1568	AMMECR1L	ENSG00000144233
						1569	DYNLRB2	ENSG00000168589
						1570	PARP9	ENSG00000138496
						1571	TRPT1	ENSG00000149743
						1572	SLC25A18	ENSG00000182902
						1573	RAB34	ENSG00000109113
						1574	TBC1D10A	ENSG00000099992
						1575	MRO	ENSG00000134042
						1576	STK40	ENSG00000196182
						1577	CCDC8	ENSG00000169515
						1578	KREMEN1	ENSG00000183762
						1579	HDHD2	ENSG00000167220
						1580	FBXO30	ENSG00000118496
						1581	ZNRF3	ENSG00000183579
						1582	ANTXR1	ENSG00000169604
						1583	ELMOD3	ENSG00000115459
						1584	TMEM164	ENSG00000157600
						1585	TRAF7	ENSG00000131653
						1586	ZDHHC18	ENSG00000204160
						1587	PSD2	ENSG00000146005
						1588	SGIP1	ENSG00000118473
						1589	HSDL2	ENSG00000119471
						1590	ALKBH7	ENSG00000125652
						1591	SLC25A33	ENSG00000171612
						1592	EFCAB2	ENSG00000203666
						1593	ZBED3	ENSG00000132846
						1594	LZIC	ENSG00000162441
						1595	PCGF5	ENSG00000180628
						1596	PHYHIP	ENSG00000165443
						1597	MEGF10	ENSG00000145794
						1598	GHDC	ENSG00000167925
						1599	ACSS1	ENSG00000154930
						1600	TUBB6	ENSG00000176014
						1601	GLIS2	ENSG00000126603
						1602	MCEE	ENSG00000124370
						1603	GPT2	ENSG00000166123
						1604	PIGO	ENSG00000165282
						1605	ABHD14B	ENSG00000114779
						1606	LRCH3	ENSG00000186001
						1607	CBR4	ENSG00000145439
						1608	RSPO3	ENSG00000146374
						1609	AIFM2	ENSG00000042286
						1610	PLXDC2	ENSG00000120594
						1611	SLC35B4	ENSG00000205060
						1612	PPP1R15B	ENSG00000158615
						1613	DIRC2	ENSG00000138463
						1614	ABHD13	ENSG00000139826
						1615	JUB	ENSG00000129474
						1616	PIGY	ENSG00000145337
						1617	PAQR8	ENSG00000170915
						1618	SYDE1	ENSG00000105137
						1619	DOCK7	ENSG00000116641
						1620	SCRN2	ENSG00000141295
						1621	IL33	ENSG00000137033
						1622	CCDC34	ENSG00000109881
						1623	TRIM47	ENSG00000132481
						1624	SLC39A13	ENSG00000165915
						1625	ANKRD40	ENSG00000154945
						1626	ACBD5	ENSG00000107897
						1627	RSAD2	ENSG00000134321
						1628	RASL10B	ENSG00000141150
						1629	BOC	ENSG00000144857
						1630	SYT12	ENSG00000173227
						1631	LIN52	ENSG00000205659
						1632	NEK9	ENSG00000119638
						1633	CABLES1	ENSG00000134508
						1634	CHRDL1	ENSG00000101938
						1635	TMEM129	ENSG00000168936
						1636	SPSB4	ENSG00000175093
						1637	CYTSB	ENSG00000128487
						1638	MOBKL1A	ENSG00000173542
						1639	DNER	ENSG00000187957
						1640	CCDC102A	ENSG00000135736
						1641	NAPRT1	ENSG00000147813
						1642	TMEM44	ENSG00000145014
						1643	PIGM	ENSG00000143315
						1644	FBXO44	ENSG00000132879
						1645	ARHGAP18	ENSG00000146376
						1646	PIGS	ENSG00000087111
						1647	SFXN1	ENSG00000164466
						1648	SFXN5	ENSG00000144040
						1649	ARHGAP12	ENSG00000165322
						1650	H2AFV	ENSG00000105968
						1651	EGLN3	ENSG00000129521
						1652	PRKCDBP	ENSG00000170955
						1653	SDSL	ENSG00000139410
						1654	TRIM9	ENSG00000100505
						1655	LACTB	ENSG00000103642
						1656	KLHL32	ENSG00000186231
						1657	ESCO1	ENSG00000141446
						1658	CCDC85A	ENSG00000055813
						1659	RHPN1	ENSG00000158106
						1660	OSBPL9	ENSG00000117859
						1661	C1QTNF5	ENSG00000223953
						1662	C1QTNF6	ENSG00000133466
						1663	PTPMT1	ENSG00000110536
						1664	VASN	ENSG00000168140
						1665	DDIT4L	ENSG00000145358
						1666	GPR146	ENSG00000164849
						1667	FCHO2	ENSG00000157107
						1668	DHRS1	ENSG00000157379
						1669	TLCD1	ENSG00000160606
						1670	GRIN3A	ENSG00000198785
						1671	ARAP2	ENSG00000047365
						1672	ARAP1	ENSG00000186635
						1673	GALNTL2	ENSG00000131386
						1674	GSTO2	ENSG00000065621
						1675	FGD4	ENSG00000139132
						1676	SOCS4	ENSG00000180008
						1677	ISCA2	ENSG00000165898
						1678	TTC8	ENSG00000165533
						1679	SLC25A29	ENSG00000197119
						1680	CMTM3	ENSG00000140931
						1681	PAQR4	ENSG00000162073
						1682	ANKS3	ENSG00000168096
						1683	MSI2	ENSG00000153944
						1684	ALDH16A1	ENSG00000161618
						1685	HSPB6	ENSG00000004776
						1686	LIX1L	ENSG00000152022
						1687	TATDN3	ENSG00000203705
						1688	EMID1	ENSG00000186998
						1689	MBOAT2	ENSG00000143797
						1690	RFTN2	ENSG00000162944
						1691	TTC32	ENSG00000183891
						1692	LYPD6	ENSG00000187123
						1693	GALM	ENSG00000143891
						1694	DNAJC19	ENSG00000205981
						1695	PPM1M	ENSG00000164088
						1696	GNPDA2	ENSG00000163281
						1697	CCDC127	ENSG00000164366
						1698	PACRG	ENSG00000112530
						1699	ADHFE1	ENSG00000147576
						1700	NACC2	ENSG00000148411
						1701	MUM1L1	ENSG00000157502
						1702	DOCK11	ENSG00000147251
						1703	ASB6	ENSG00000148331
						1704	ASB8	ENSG00000177981
						1705	S100A16	ENSG00000188643
						1706	NEK7	ENSG00000151414
						1707	ZFP28	ENSG00000196867
						1708	RIMS4	ENSG00000101098
						1709	SIRPA	ENSG00000198053
						1710	VTI1A	ENSG00000151532
						1711	HECTD2	ENSG00000165338
						1712	FGFBP3	ENSG00000174721
						1713	SESN3	ENSG00000149212
						1714	CWF19L2	ENSG00000152404
						1715	KDELC2	ENSG00000178202
						1716	LYRM5	ENSG00000205707
						1717	PTGR2	ENSG00000140043
						1718	HAPLN3	ENSG00000140511
						1719	RUNDC1	ENSG00000198863
						1720	ANKRD29	ENSG00000154065
						1721	APCDD1	ENSG00000154856
						1722	DPY19L3	ENSG00000178904
						1723	TICAM1	ENSG00000127666
						1724	AIFM3	ENSG00000183773
						1725	TEKT4	ENSG00000163060
						1726	2010-09-01	ENSG00000186522
						1727	ARL6IP6	ENSG00000177917
						1728	SGOL2	ENSG00000163535
						1729	TTC14	ENSG00000163728
						1730	CCDC80	ENSG00000091986
						1731	CCDC50	ENSG00000152492
						1732	IGSF11	ENSG00000144847
						1733	PAQR3	ENSG00000163291
						1734	PPM1K	ENSG00000163644
						1735	ARSK	ENSG00000164291
						1736	SLC2A12	ENSG00000146411
						1737	AMOT	ENSG00000126016
						1738	AMOTL1	ENSG00000166025
						1739	RDH10	ENSG00000121039
						1740	TTLL11	ENSG00000175764
						1741	USP54	ENSG00000166348
						1742	TMTC3	ENSG00000139324
						1743	PPTC7	ENSG00000196850
						1744	SPRED1	ENSG00000166068
						1745	LGI4	ENSG00000153902
						1746	TOR1AIP2	ENSG00000169905
						1747	PAQR7	ENSG00000182749
						1748	UBXN2A	ENSG00000173960
						1749	GPR125	ENSG00000152990
						1750	LIX1	ENSG00000145721
						1751	BMPER	ENSG00000164619
						1752	ARX	ENSG00000004848
						1753	SYNPO2	ENSG00000172403
						1754	CLYBL	ENSG00000125246
						1755	POLR3H	ENSG00000100413
						1756	ABHD3	ENSG00000158201
						1757	PPAPDC1A	ENSG00000203805
						1758	ANO6	ENSG00000177119
						1759	FUK	ENSG00000157353
						1760	SPRED2	ENSG00000198369
						1761	KCTD6	ENSG00000168301
						1762	SH3D20	ENSG00000159314
						1763	SAMD14	ENSG00000167100
						1764	SLC39A11	ENSG00000133195
						1765	ZBTB7C	ENSG00000184828
						1766	PTPLB	ENSG00000206527
						1767	STT3B	ENSG00000163527
						1768	HIPK1	ENSG00000163349
						1769	TBCEL	ENSG00000154114
						1770	TMEM136	ENSG00000181264
						1771	CYBASC3	ENSG00000162144
						1772	LRRC51	ENSG00000241994
						1773	OTUD1	ENSG00000165312
						1774	HEPACAM	ENSG00000165478
						1775	OAF	ENSG00000184232
						1776	SLC39A12	ENSG00000148482
						1777	CPNE2	ENSG00000140848
						1778	NT5DC1	ENSG00000178425
						1779	RNF182	ENSG00000180537
						1780	MMD2	ENSG00000136297
						1781	FNDC5	ENSG00000160097
						1782	PHYHD1	ENSG00000175287
						1783	SLC41A1	ENSG00000133065
						1784	EML3	ENSG00000149499
						1785	LYSMD2	ENSG00000140280
						1786	MAMDC2	ENSG00000165072
						1787	TMIE	ENSG00000181585
						1788	ASPM	ENSG00000066279
						1789	MAGI3	ENSG00000081026
						1790	AQP11	ENSG00000178301
						1791	BCL9L	ENSG00000186174
						1792	OLFML1	ENSG00000183801
						1793	NUDT7	ENSG00000140876
						1794	FADS6	ENSG00000172782
						1795	SLC13A5	ENSG00000141485
						1796	METRNL	ENSG00000176845
						1797	KCTD1	ENSG00000134504
						1798	SLC25A42	ENSG00000181035
						1799	RSPO1	ENSG00000169218
						1800	RNF149	ENSG00000163162
						1801	SUMF1	ENSG00000144455
						1802	SH3PXD2B	ENSG00000174705
						1803	RNF180	ENSG00000164197
						1804	PPIL6	ENSG00000185250
						1805	RAB43	ENSG00000172780
						1806	TSPAN33	ENSG00000158457
						1807	FREM2	ENSG00000150893
						1808	MTX3	ENSG00000177034
						1809	AMIGO2	ENSG00000139211
						1810	RBPMS2	ENSG00000166831
						1811	IRF2BP2	ENSG00000168264
						1812	ZBTB41	ENSG00000177888
						1813	GSTK1	ENSG00000197448
						1814	TEX9	ENSG00000151575
						1815	HDDC3	ENSG00000184508
						1816	PTAR1	ENSG00000188647
						1817	SLC27A1	ENSG00000130304
						1818	ZC3H6	ENSG00000188177
						1819	NSUN4	ENSG00000117481
						1820	HES5	ENSG00000197921
						1821	SP5	ENSG00000204335
						1822	NUDT19	ENSG00000213965
						1823	CUEDC1	ENSG00000180891
						1824	TMEM41B	ENSG00000166471
						1825	DBX2	ENSG00000185610
						1826	UNC13C	ENSG00000137766
						1827	NRARP	ENSG00000198435
						1828	LRTM2	ENSG00000166159
						1829	D2HGDH	ENSG00000180902
