# Supplementary material for: Shared Pathways Among Autism Candidate Genes Determined by Co-expression Network Analysis of the Developing Human Brain Transcriptome
Source: J Mol Neurosci. 2015 Sep 23;57(4):580–94. doi: 10.1007/s12031-015-0641-3 (PMC4644211; doi:10.1007/s12031-015-0641-3)
Supplement: Supplementary file 9 — Modules of whole-genome molecular interaction network. A table listing member genes of the 32 modules of the transcriptome-wide molecular interaction network. (XLS 990 kb) [file 12031_2015_641_MOESM9_ESM.xls]

## Sheet: Sheet1
Index	Module1		Module2		Module3		Module4		Module5		Module6		Module7		Module8		Module9		Module10		Module11		Module12		Module13		Module14		Module15		Module16		Module17		Module18		Module19		Module20		Module21		Module22		Module23		Module24		Module25
	Gene Symbol	Ensemble ID	Gene Symbol	Ensemble ID	Gene Symbol	Ensemble ID	Gene Symbol	Ensemble ID	Gene Symbol	Ensemble ID	Gene Symbol	Ensemble ID	Gene Symbol	Ensemble ID	Gene Symbol	Ensemble ID	Gene Symbol	Ensemble ID	Gene Symbol	Ensemble ID	Gene Symbol	Ensemble ID	Gene Symbol	Ensemble ID	Gene Symbol	Ensemble ID	Gene Symbol	Ensemble ID	Gene Symbol	Ensemble ID	Gene Symbol	Ensemble ID	Gene Symbol	Ensemble ID	Gene Symbol	Ensemble ID	Gene Symbol	Ensemble ID	Gene Symbol	Ensemble ID	Gene Symbol	Ensemble ID	Gene Symbol	Ensemble ID	Gene Symbol	Ensemble ID	Gene Symbol	Ensemble ID	Gene Symbol
1	H2AFX	ENSG00000188486	CLEC3A	ENSG00000166509	OCM	ENSG00000122543	CRTAM	ENSG00000109943	ANKRD6	ENSG00000135299	CEACAM21	ENSG00000007129	AL158827.4	ENSG00000230984	AC010442.2	ENSG00000188242	NACA3P	ENSG00000121089	KCTD14	ENSG00000151364	EI24	ENSG00000149547	GABRA6	ENSG00000145863	TYMS	ENSG00000176890	NGLY1	ENSG00000151092	GLB1	ENSG00000170266	OPCML	ENSG00000182667	NPNT	ENSG00000168743	KLK8	ENSG00000129455	FAM83D	ENSG00000101447	NAAA	ENSG00000138744	AC117444.1	ENSG00000226988	NUDT3	ENSG00000112664	HSP90AA6P	ENSG00000181359	AC011293.3	ENSG00000238136	AC007216.3
2	CDC37	ENSG00000105401	EIF1AY	ENSG00000198692	MPPE1	ENSG00000154889	PTH2	ENSG00000142538	YKT6	ENSG00000106636	CYB5B	ENSG00000103018	AC022596.6	ENSG00000188933	AC006226.1	ENSG00000205940	MNS1	ENSG00000138587	IQCC	ENSG00000160051	MAX	ENSG00000125952	GRB7	ENSG00000141738	TMEM206	ENSG00000065600	NCK1	ENSG00000158092	C14orf167	ENSG00000197775	TMOD1	ENSG00000136842	PDZRN3	ENSG00000121440	TMEM90A	ENSG00000183379	AL132989.3	ENSG00000214840	PXMP4	ENSG00000101417	RP4-564F22.1	ENSG00000196756	CCDC90A	ENSG00000050393	AL137849.1	ENSG00000228899	BX322613.6	ENSG00000231520	GSX2
3	SPG7	ENSG00000197912	CHRNA3	ENSG00000080644	MORN3	ENSG00000139714	KLK10	ENSG00000129451	HOMER2	ENSG00000103942	AP3S2	ENSG00000157823	CACNG7	ENSG00000105605	GFRA3	ENSG00000146013	AIFM1	ENSG00000156709	AC010538.1	ENSG00000227414	TTC4	ENSG00000243725	C12orf49	ENSG00000111412	CDKN1C	ENSG00000129757	ATP1B3	ENSG00000069849	FRG1B	ENSG00000149531	AL139393.2	ENSG00000226062	OR2W3	ENSG00000238243	AP003108.2	ENSG00000204950	PI15	ENSG00000137558	ADPGK	ENSG00000159322	HCRT	ENSG00000161610	N6AMT1	ENSG00000156239	PGAM1	ENSG00000171314	AC233264.19	ENSG00000234581	TNFRSF17
4	2009-09-01	ENSG00000184640	SHOX2	ENSG00000168779	GLT8D2	ENSG00000120820	PRSS8	ENSG00000052344	C9orf117	ENSG00000160401	HLA-DQB2	ENSG00000232629	AC132812.1	ENSG00000215769	SENP8	ENSG00000166192	RPS28	ENSG00000233927	SETD6	ENSG00000103037	HMGB1L1	ENSG00000124097	SURF4	ENSG00000148248	C17orf103	ENSG00000154035	GGNBP2	ENSG00000005955	C2orf49	ENSG00000135974	PYGB	ENSG00000100994	NMBR	ENSG00000135577	AVP	ENSG00000101200	C3orf15	ENSG00000183833	MAB21L2	ENSG00000181541	FAM88B	ENSG00000170161	FGF11	ENSG00000161958	AC093668.2	ENSG00000214232	GHRH	ENSG00000118702	AC105052.1
5	KLC3	ENSG00000104892	DZIP1	ENSG00000134874	TSPAN1	ENSG00000117472	UCMA	ENSG00000165623	CTNNB1	ENSG00000168036	NDNL2	ENSG00000185115	AC026468.2	ENSG00000226232	VSIG8	ENSG00000243284	AP001462.1	ENSG00000225081	POLA2	ENSG00000014138	C7orf16	ENSG00000106341	AP000911.1	ENSG00000204241	TMEM98	ENSG00000006042	POT1	ENSG00000128513	KCTD6	ENSG00000168301	AC007613.1	ENSG00000225908	PPP2R1A	ENSG00000105568	TEKT1	ENSG00000167858	AC005606.2	ENSG00000228455	ORMDL1	ENSG00000128699	GPR62	ENSG00000180929	KIFC3	ENSG00000140859	SIKE1	ENSG00000052723	BX322613.7	ENSG00000231692	ISM2
6	CCDC9	ENSG00000105321	AL162377.2	ENSG00000233500	MAPK15	ENSG00000181085	LBX1	ENSG00000138136	AC106818.2	ENSG00000237187	NGF	ENSG00000134259	AC091565.3	ENSG00000140181	TRIM7	ENSG00000146054	FAF1	ENSG00000185104	ING5	ENSG00000168395	AL031282.1	ENSG00000235839	CIAO1	ENSG00000144021	BOK	ENSG00000176720	DNAJC25	ENSG00000059769	CNBP	ENSG00000169714	DGAT1	ENSG00000185000	GRIN2B	ENSG00000150086	OXT	ENSG00000101405	SPAG5	ENSG00000076382	CLDN4	ENSG00000189143	SPSB1	ENSG00000171621	RP11-23D24.1	ENSG00000114790	AL606514.2	ENSG00000177428	FAM182B	ENSG00000175170	AC006050.1
7	DARC	ENSG00000213088	NPPB	ENSG00000120937	DUSP9	ENSG00000130829	CALCA	ENSG00000110680	RBM23	ENSG00000100461	C9orf6	ENSG00000119328	VN1R1	ENSG00000178201	DIRAS3	ENSG00000162595	LOH12CR2	ENSG00000205791	ATXN7L2	ENSG00000162650	HIST1H2BD	ENSG00000158373	C1RL	ENSG00000139178	AC073321.2	ENSG00000225794	C7orf64	ENSG00000127993	IL1B	ENSG00000125538	PAOX	ENSG00000148832	NHLH1	ENSG00000171786	C10orf41	ENSG00000237149	SEMA5B	ENSG00000082684	IER5L	ENSG00000188483	AC120024.2	ENSG00000230486	AGRN	ENSG00000188157	FAM177A2	ENSG00000214886	CTAG2	ENSG00000126890	VAX1
8	AC108134.3	ENSG00000237209	GSTA3	ENSG00000174156	THOC5	ENSG00000100296	AC015976.1	ENSG00000172878	FAM20A	ENSG00000108950	ACN9	ENSG00000196636	RAI2	ENSG00000131831	ELP3	ENSG00000134014	NUCKS1	ENSG00000069275	C14orf132	ENSG00000227051	AC025260.1	ENSG00000225307	EMILIN3	ENSG00000183798	AC021860.1	ENSG00000231160	AC110615.2	ENSG00000224588	NXPH1	ENSG00000122584	ABCB8	ENSG00000197150	OTUB2	ENSG00000089723	CST6	ENSG00000175315	KIRREL2	ENSG00000126259	KDELR1	ENSG00000105438	AP000769.3	ENSG00000173727	TWISTNB	ENSG00000105849	RPL41	ENSG00000198637	AC007131.1	ENSG00000222030	DARS2
9	HSD3B7	ENSG00000099377	DRD3	ENSG00000151577	GJD3	ENSG00000183153	HMSD	ENSG00000221887	LMO1	ENSG00000166407	IARS2	ENSG00000067704	AC010491.1	ENSG00000212736	SPON2	ENSG00000159674	HIST1H4E	ENSG00000198518	MTNR1A	ENSG00000168412	NHLH2	ENSG00000177551	MADCAM1	ENSG00000099866	AC022400.3	ENSG00000232255	WDR12	ENSG00000138442	ALDH3A2	ENSG00000072210	FXYD8	ENSG00000182707	PVRL3	ENSG00000177707	C1orf158	ENSG00000157330	SLC16A10	ENSG00000112394	AL139044.1	ENSG00000224742	C9orf129	ENSG00000204352	SLC6A11	ENSG00000132164	GPX8	ENSG00000164294	NMNAT3	ENSG00000163864	RP11-208G20.1
10	PLEKHM1	ENSG00000225190	KDM5D	ENSG00000012817	RASGRP2	ENSG00000068831	AC020659.2	ENSG00000174171	ACCN1	ENSG00000108684	CALCB	ENSG00000175868	COG7	ENSG00000168434	AC005908.1	ENSG00000212730	SNAPC1	ENSG00000023608	PIGL	ENSG00000108474	AC093726.2	ENSG00000214106	NHSL2	ENSG00000204131	AC009121.6	ENSG00000228152	NDUFA5	ENSG00000128609	ZW10	ENSG00000086827	AC090616.1	ENSG00000214708	C8orf48	ENSG00000164743	AC063977.1	ENSG00000186806	C2orf15	ENSG00000241962	HDC	ENSG00000140287	SLC45A3	ENSG00000158715	AP000654.2	ENSG00000150687	AC106886.1	ENSG00000183355	BX322613.3	ENSG00000225829	NKX2-1
11	SDF4	ENSG00000078808	CLDN1	ENSG00000163347	ANAPC5	ENSG00000089053	PAX3	ENSG00000135903	NR2F1	ENSG00000175745	PACRGL	ENSG00000163138	TMEM145	ENSG00000167619	STARD5	ENSG00000172345	AC011484.1	ENSG00000230510	HDAC8	ENSG00000147099	AC008629.2	ENSG00000197744	FARP2	ENSG00000006607	WNT7A	ENSG00000154764	SNX2	ENSG00000205302	PAPD4	ENSG00000164329	C17orf76	ENSG00000181350	CYP26A1	ENSG00000095596	CLCNKA	ENSG00000186510	HIATL2	ENSG00000196312	TFG	ENSG00000114354	DFFA	ENSG00000160049	NOVA1	ENSG00000139910	LACTB	ENSG00000103642	RGS13	ENSG00000127074	C8orf47
12	TMEM39B	ENSG00000121775	NTRK1	ENSG00000198400	GRP	ENSG00000134443	ZP2	ENSG00000103310	HPGD	ENSG00000164120	CHCHD7	ENSG00000170791	WDR91	ENSG00000105875	MPV17L	ENSG00000156968	MESDC2	ENSG00000117899	PHTF1	ENSG00000116793	GGA2	ENSG00000103365	KCNE3	ENSG00000175538	RP4-751H13.1	ENSG00000204934	TPM3	ENSG00000143549	RBBP7	ENSG00000102054	SLN	ENSG00000170290	MARS2	ENSG00000152428	CAPSL	ENSG00000152611	ZNF544	ENSG00000198131	SUGT1L1	ENSG00000239827	SLC13A3	ENSG00000158296	AC073534.2	ENSG00000236707	FAM105A	ENSG00000145569	FKBP5	ENSG00000096060	CDC6
13	PAQR7	ENSG00000182749	CLDN19	ENSG00000164007	C18orf8	ENSG00000141452	HAND2	ENSG00000164107	GPR135	ENSG00000181619	YAF2	ENSG00000015153	IL3RA	ENSG00000185291	TNK1	ENSG00000174292	AC009403.1	ENSG00000216895	LYSMD4	ENSG00000183060	KCNE1	ENSG00000180509	PTF1A	ENSG00000168267	RAC1	ENSG00000136238	CCNYL1	ENSG00000163249	KRR1	ENSG00000111615	CBLN1	ENSG00000102924	DCLK3	ENSG00000163673	IL5RA	ENSG00000091181	FAM154B	ENSG00000188659	ID2	ENSG00000115738	CCDC74A	ENSG00000163040	PHACTR3	ENSG00000087495	KLHDC8B	ENSG00000185909	MRFAP1	ENSG00000179010	AC021087.1
14	DCPS	ENSG00000110063	PCDH11Y	ENSG00000099715	C10orf134	ENSG00000188316	RP11-452G18.1	ENSG00000197149	PGRMC1	ENSG00000101856	NMU	ENSG00000109255	STAT2	ENSG00000170581	MED6	ENSG00000133997	GAR1	ENSG00000109534	ZSWIM1	ENSG00000168612	MAB21L1	ENSG00000180660	CHIT1	ENSG00000133063	ZNF703	ENSG00000183779	SLC35E3	ENSG00000175782	RDH11	ENSG00000072042	CHST10	ENSG00000115526	CYTH2	ENSG00000105443	HERPUD2	ENSG00000122557	RBM47	ENSG00000163694	FAM19A3	ENSG00000184599	BX664615.3	ENSG00000204838	KIAA0649	ENSG00000196422	CDC26	ENSG00000176386	AL133216.10	ENSG00000224624	AMBN
15	C15orf37	ENSG00000223712	AC092015.1	ENSG00000228208	COPS7B	ENSG00000144524	PRPH	ENSG00000135406	PCOLCE2	ENSG00000163710	MTRF1L	ENSG00000112031	UCKL1OS	ENSG00000203887	C2orf85	ENSG00000188011	FAM133A	ENSG00000179083	AC091849.2	ENSG00000232961	CDR1	ENSG00000184258	AC018816.4	ENSG00000235978	PIGU	ENSG00000101464	C13orf37	ENSG00000204899	AC007382.3	ENSG00000235322	PRPSAP1	ENSG00000161542	NPY5R	ENSG00000164129	PAX2	ENSG00000075891	CDO1	ENSG00000129596	SCAMP3	ENSG00000116521	RCN3	ENSG00000142552	WDR1	ENSG00000071127	SUPT3H	ENSG00000196284	SLC26A11	ENSG00000181045	AC121253.1
16	ELAC2	ENSG00000006744	GATA3	ENSG00000107485	ARL4A	ENSG00000122644	LAMC2	ENSG00000058085	GSX1	ENSG00000169840	PIGX	ENSG00000163964	AC004148.1	ENSG00000215099	APITD1	ENSG00000175279	TCP10L	ENSG00000242220	CXorf56	ENSG00000018610	ST13	ENSG00000100380	C2orf50	ENSG00000150873	AC022022.1	ENSG00000234472	BCAS2	ENSG00000116752	FCGR3A	ENSG00000203747	KRT31	ENSG00000094796	LRRN2	ENSG00000170382	FAM183A	ENSG00000186973	CERKL	ENSG00000188452	KCNN2	ENSG00000080709	CD247	ENSG00000198821	AP001024.3	ENSG00000237386	PTMAP4	ENSG00000214182	BX322613.4	ENSG00000230007	SLC35F4
17	EGFL8	ENSG00000241404	CGA	ENSG00000135346	AP4B1	ENSG00000134262	SMPDL3B	ENSG00000130768	ECEL1	ENSG00000171551	PPP2R5C	ENSG00000078304	ZNF552	ENSG00000235423	AL021546.2	ENSG00000111780	Z97195.1	ENSG00000225743	GRID2IP	ENSG00000215045	BARHL2	ENSG00000143032	CMPK2	ENSG00000134326	NANOS1	ENSG00000188613	TRMT12	ENSG00000183665	ASAH1	ENSG00000104763	AF196972.5	ENSG00000204620	SULF1	ENSG00000137573	ZNF330	ENSG00000109445	MFSD11	ENSG00000092931	NPAS1	ENSG00000130751	DUS2L	ENSG00000167264	SLC30A10	ENSG00000196660	AP001496.1	ENSG00000228344	HMGCS2	ENSG00000134240	GSTM1
18	PGAP2	ENSG00000148985	SFTA3	ENSG00000229415	SCFD1	ENSG00000092108	PAGE4	ENSG00000101951	AC007510.1	ENSG00000188803	PLA2G12A	ENSG00000123739	GDPD3	ENSG00000102886	KCNAB3	ENSG00000170049	CDC42SE1	ENSG00000197622	STK11IP	ENSG00000144589	POU2F2	ENSG00000028277	AL365181.3	ENSG00000223689	AC139768.2	ENSG00000170545	DSTN	ENSG00000125868	GTF3C3	ENSG00000119041	SFRS2B	ENSG00000180771	SORD	ENSG00000140263	C2orf39	ENSG00000157856	ZNF207	ENSG00000010244	C3orf31	ENSG00000144559	AC010616.1	ENSG00000235187	AC073534.1	ENSG00000229527	LRRC17	ENSG00000128606	ZNF487	ENSG00000243660	DLX6
19	TESK1	ENSG00000107140	CYP19A1	ENSG00000137869	C2orf83	ENSG00000042304	C1orf127	ENSG00000175262	NR2F2	ENSG00000185551	AHSA1	ENSG00000100591	C1orf145	ENSG00000162913	YBX2	ENSG00000006047	SCG3	ENSG00000104112	ST8SIA1	ENSG00000111728	ESRRB	ENSG00000119715	ABHD6	ENSG00000163686	CSPG5	ENSG00000114646	AZI2	ENSG00000163512	GPATCH4	ENSG00000160818	AC129492.2	ENSG00000227928	ZNF425	ENSG00000204947	DRD2	ENSG00000149295	GFRA1	ENSG00000151892	ZNF385C	ENSG00000187595	C1orf89	ENSG00000132881	AC012360.3	ENSG00000212974	AL109918.1	ENSG00000214636	AC118282.15	ENSG00000236506	VMA21
20	SH3D20	ENSG00000159314	FEZF1	ENSG00000128610	LYPD6B	ENSG00000150556	EN1	ENSG00000163064	RGS19	ENSG00000171700	LIAS	ENSG00000121897	KRTAP5-1	ENSG00000205869	RBM18	ENSG00000119446	SNAP29	ENSG00000099940	AC006547.1	ENSG00000234409	LHX1	ENSG00000132130	FUT1	ENSG00000174951	AC087698.1	ENSG00000167912	AL049844.1	ENSG00000230464	LUZP2	ENSG00000187398	C17orf59	ENSG00000196544	AC006273.1	ENSG00000129951	AQP3	ENSG00000165272	DFNA5	ENSG00000105928	BBS4	ENSG00000140463	SHC1	ENSG00000160691	TXNL4B	ENSG00000140830	CHST8	ENSG00000124302	AC233264.10	ENSG00000236640	DPH3
21	LONP1	ENSG00000196365	SRP9	ENSG00000143742	TACC3	ENSG00000013810	FAT2	ENSG00000086570	RAB3B	ENSG00000169213	UBE2B	ENSG00000119048	CDK3	ENSG00000108504	C9orf80	ENSG00000148153	PAF1	ENSG00000006712	TRIM52	ENSG00000183718	ZBTB3	ENSG00000185670	SYS1	ENSG00000204070	C19orf73	ENSG00000221916	ALS2CR4	ENSG00000155755	TAOK3	ENSG00000135090	TMEM8A	ENSG00000129925	SLC8A1	ENSG00000183023	STC2	ENSG00000113739	CLGN	ENSG00000153132	RP11-286H14.2	ENSG00000230626	CCDC74B	ENSG00000152076	AL109935.5	ENSG00000236702	PNO1	ENSG00000115946	AC118282.5	ENSG00000232323	CDKN3
22	STX10	ENSG00000104915	OTP	ENSG00000171540	RAD51L3	ENSG00000185379	ATOH1	ENSG00000172238	GMDS	ENSG00000112699	ERGIC2	ENSG00000087502	AC004932.2	ENSG00000233065	EFCAB1	ENSG00000034239	CALR	ENSG00000179218	AP005380.1	ENSG00000231824	ZDHHC2	ENSG00000104219	GALR1	ENSG00000166573	CKS1B	ENSG00000173207	SCO1	ENSG00000133028	TMEM9B	ENSG00000175348	FTSJ2	ENSG00000122687	EPHA6	ENSG00000080224	FAM92B	ENSG00000153789	IFT122	ENSG00000163913	SLC25A38	ENSG00000144659	AC068587.4	ENSG00000205873	DCLRE1A	ENSG00000198924	EXOSC3	ENSG00000107371	AC233264.15	ENSG00000231524	AC112205.1
23	STARD3	ENSG00000131748	NLGN4Y	ENSG00000165246	CEP76	ENSG00000101624	HIST1H2BG	ENSG00000187990	KPNA2	ENSG00000182481	CAP1	ENSG00000131236	MIER2	ENSG00000105556	C6orf115	ENSG00000146386	CCDC11	ENSG00000172361	CNTN6	ENSG00000134115	DPF3	ENSG00000205683	QRFPR	ENSG00000186867	PFKL	ENSG00000141959	TMEM49	ENSG00000062716	C9orf82	ENSG00000120159	TOX	ENSG00000198846	FEZF2	ENSG00000153266	C13orf30	ENSG00000179813	COL25A1	ENSG00000188517	RPN1	ENSG00000163902	NSUN5	ENSG00000130305	LHX2	ENSG00000106689	TXNDC15	ENSG00000113621	AC118282.6	ENSG00000235866	TIMM8A
24	TBC1D16	ENSG00000167291	MME	ENSG00000196549	METTL6	ENSG00000206562	CD164L2	ENSG00000174950	GALNTL6	ENSG00000174473	DPT	ENSG00000143196	MAT2A	ENSG00000168906	PPID	ENSG00000171497	NAP1L1	ENSG00000187109	ADAMTS5	ENSG00000154736	FGFR1	ENSG00000077782	C3orf39	ENSG00000144647	SLC19A1	ENSG00000173638	ZC3H8	ENSG00000144161	GNPDA2	ENSG00000163281	TKT	ENSG00000163931	ERGIC1	ENSG00000113719	CXorf41	ENSG00000080572	DACH1	ENSG00000165659	MRPS2	ENSG00000122140	AC092052.1	ENSG00000228479	BAT2D1	ENSG00000117523	RSU1	ENSG00000148484	AC119751.11	ENSG00000234054	C14orf126
25	KIAA1539	ENSG00000005238	AC019068.1	ENSG00000233611	THRA	ENSG00000126351	SDCCAG8	ENSG00000054282	B3GAT2	ENSG00000112309	RPA3	ENSG00000106399	TOP1MT	ENSG00000184428	ARL6IP1	ENSG00000170540	GS1-124K5.2	ENSG00000232559	TMED4	ENSG00000158604	ZNF557	ENSG00000130544	ABCA4	ENSG00000198691	C2orf81	ENSG00000159239	ORC3L	ENSG00000135336	HSPA1L	ENSG00000204390	ATPBD3	ENSG00000142544	FAM81A	ENSG00000157470	FAM166B	ENSG00000215187	DET1	ENSG00000140543	C2orf56	ENSG00000003509	TTC36	ENSG00000172425	ODF2L	ENSG00000122417	MIPEP	ENSG00000027001	AL392044.1	ENSG00000224135	C4orf34
26	CCS	ENSG00000173992	SLC35D3	ENSG00000182747	CDT1	ENSG00000167513	KCP	ENSG00000135253	COQ2	ENSG00000173085	C2orf71	ENSG00000179270	TRIM45	ENSG00000134253	TRIM72	ENSG00000177238	UBE2L3	ENSG00000185651	AC009065.2	ENSG00000234150	GINS3	ENSG00000181938	DIO3	ENSG00000197406	C19orf52	ENSG00000142444	ORC5L	ENSG00000164815	TTRAP	ENSG00000111802	AC015936.1	ENSG00000230924	FRMPD3	ENSG00000147234	SLC46A1	ENSG00000076351	AC138969.3	ENSG00000227827	GNAS	ENSG00000087460	ARTN	ENSG00000117407	YIPF4	ENSG00000119820	LSM12	ENSG00000161654	RP11-517P14.1	ENSG00000180812	COX18
27	RNF31	ENSG00000092098	IFNAR2	ENSG00000159110	TFB2M	ENSG00000162851	SLC28A3	ENSG00000197506	KCNJ5	ENSG00000120457	STARD4	ENSG00000164211	AC107983.3	ENSG00000233327	C8orf85	ENSG00000205002	NUDC	ENSG00000090273	TLL1	ENSG00000038295	C6orf61	ENSG00000239387	PIGS	ENSG00000087111	AC018648.1	ENSG00000241137	KIAA1704	ENSG00000133114	MPHOSPH8	ENSG00000196199	EIF2B5	ENSG00000145191	GRID2	ENSG00000152208	FAM81B	ENSG00000153347	ARFGAP2	ENSG00000149182	INPP5K	ENSG00000132376	C6orf54	ENSG00000229921	KTN1	ENSG00000126777	RPL37AP8	ENSG00000176343	HOXA3	ENSG00000105997	CHODL
28	CCDC22	ENSG00000101997	C1QL4	ENSG00000186897	MEMO1	ENSG00000162959	AC051635.4	ENSG00000215474	CD36	ENSG00000135218	WARS2	ENSG00000116874	AC010326.1	ENSG00000213758	DDX1	ENSG00000079785	BATF3	ENSG00000123685	DPH1	ENSG00000108963	LHX5	ENSG00000089116	C3orf37	ENSG00000183624	SF4	ENSG00000105705	ANKRD32	ENSG00000133302	ZRANB2	ENSG00000132485	CHTF8	ENSG00000168802	LGALS8	ENSG00000116977	YSK4	ENSG00000176601	WDR92	ENSG00000243667	PSEN2	ENSG00000143801	PIGO	ENSG00000165282	FZD4	ENSG00000174804	ECHDC3	ENSG00000134463	AL133216.3	ENSG00000228637	NCOA4
29	ORMDL3	ENSG00000172057	SNTN	ENSG00000188817	TK1	ENSG00000167900	TFAP2B	ENSG00000008196	PRMT6	ENSG00000198890	TMEM41A	ENSG00000163900	AL355273.1	ENSG00000230095	GUCA1A	ENSG00000048545	BRD7	ENSG00000166164	L3MBTL	ENSG00000185513	COL2A1	ENSG00000139219	LCN8	ENSG00000204001	THAP4	ENSG00000176946	RAD1	ENSG00000113456	CCDC55	ENSG00000126653	WDR24	ENSG00000127580	AL159191.1	ENSG00000236368	C16orf71	ENSG00000166246	SLC17A8	ENSG00000179520	C8orf31	ENSG00000177335	C16orf93	ENSG00000196118	RBM17	ENSG00000134453	IGSF21	ENSG00000117154	L29074.1	ENSG00000224191	MTCH2
30	TMEM104	ENSG00000109066	GPR101	ENSG00000165370	TMEM5	ENSG00000118600	CLCNKB	ENSG00000184908	ZWINT	ENSG00000122952	C1D	ENSG00000197223	CDH4	ENSG00000179242	SFRP5	ENSG00000120057	ACOT9	ENSG00000123130	FREM1	ENSG00000164946	C15orf38	ENSG00000242498	CCDC3	ENSG00000151468	C21orf70	ENSG00000160256	RASGEF1B	ENSG00000138670	PTPRA	ENSG00000132670	SSTR2	ENSG00000180616	OPRK1	ENSG00000082556	MFRP	ENSG00000235718	SLC4A3	ENSG00000114923	C14orf1	ENSG00000133935	GPATCH3	ENSG00000198746	LIN52	ENSG00000205659	EIF4E2	ENSG00000135930	AC118282.2	ENSG00000231117	REM2
31	TNIP1	ENSG00000145901	AC008898.1	ENSG00000145642	MED21	ENSG00000152944	CCDC140	ENSG00000163081	FST	ENSG00000134363	C3orf26	ENSG00000184220	INE1	ENSG00000224975	CORT	ENSG00000241563	CHMP4B	ENSG00000101421	FGF5	ENSG00000138675	NHLRC3	ENSG00000188811	RAB7A	ENSG00000075785	C11orf75	ENSG00000166002	AL390816.1	ENSG00000186369	LYPD6	ENSG00000187123	ERCC3	ENSG00000163161	OCA2	ENSG00000104044	FAM180B	ENSG00000196666	RPUSD4	ENSG00000165526	AC106795.2	ENSG00000236622	AC009041.1	ENSG00000237507	NKAIN3	ENSG00000185942	CTHRC1	ENSG00000164932	BX322613.2	ENSG00000227095	TMEM167A
32	AC135048.3	ENSG00000228542	CYorf15A	ENSG00000099749	FANCL	ENSG00000115392	CPLX4	ENSG00000166569	GRIN2D	ENSG00000105464	VAPA	ENSG00000101558	AC174470.2	ENSG00000215621	CACNA2D2	ENSG00000007402	C2orf40	ENSG00000119147	CABP7	ENSG00000100314	FHL1	ENSG00000022267	RP11-274K13.1	ENSG00000203945	SP5	ENSG00000204335	UTP23	ENSG00000147679	DNAJC28	ENSG00000177692	NUDT19	ENSG00000213965	ATXN10	ENSG00000130638	CCDC135	ENSG00000159625	CRHR2	ENSG00000106113	LRRC56	ENSG00000161328	C11orf20	ENSG00000219435	ZRSR1	ENSG00000212643	MON1A	ENSG00000164077	AC118282.19	ENSG00000228310	SRP9L1
33	LLGL1	ENSG00000131899	RPS4Y1	ENSG00000129824	HBZ	ENSG00000130656	SPINK6	ENSG00000178172	CRYGD	ENSG00000118231	GALNT14	ENSG00000158089	ZNF835	ENSG00000127903	SLC37A4	ENSG00000137700	AC120114.2	ENSG00000214725	KIAA1024	ENSG00000169330	ORC2L	ENSG00000115942	BTC	ENSG00000174808	C6orf47	ENSG00000204439	FAM45B	ENSG00000119979	CD53	ENSG00000143119	WIPF3	ENSG00000122574	EPCAM	ENSG00000119888	ATP4B	ENSG00000186009	MASTL	ENSG00000120539	GRIK1	ENSG00000171189	C5orf26	ENSG00000224032	ERICH1	ENSG00000104714	AC021224.1	ENSG00000215492	PGRMC2	ENSG00000164040	PTTG1
34	NOP14	ENSG00000087269	USP9Y	ENSG00000114374	THNSL1	ENSG00000185875	CTSL2	ENSG00000136943	TIMP2	ENSG00000035862	QPCT	ENSG00000115828	MST1	ENSG00000173531	TOMM20	ENSG00000173726	RNFT1	ENSG00000189050	NFKBIL2	ENSG00000160949	PRND	ENSG00000171864	BMP4	ENSG00000125378	SOX3	ENSG00000134595	B3GNT1	ENSG00000170340	TRAF3IP1	ENSG00000204104	NXPH4	ENSG00000182379	COPG	ENSG00000181789	C15orf26	ENSG00000156206	KLF12	ENSG00000118922	NTNG2	ENSG00000196358	C22orf40	ENSG00000205643	CWF19L2	ENSG00000152404	TMSL1	ENSG00000223551	AC119751.4	ENSG00000234739	PIP5KL1
35	ALDH16A1	ENSG00000161618	DDX3Y	ENSG00000067048	GPN3	ENSG00000111231	GALNT5	ENSG00000136542	DYRK3	ENSG00000143479	EEF1E1	ENSG00000124802	TRAF2	ENSG00000127191	RPP14	ENSG00000163684	C10orf32	ENSG00000166275	PI1KAP2	ENSG00000183506	ARIH2	ENSG00000177479	MRPL50	ENSG00000136897	INO80B	ENSG00000115274	VKORC1L1	ENSG00000196715	C20orf108	ENSG00000124098	ULBP2	ENSG00000131015	ZDHHC18	ENSG00000204160	C1orf141	ENSG00000203963	CMAS	ENSG00000111726	DEFA5	ENSG00000164816	PLAUR	ENSG00000011422	KIAA1143	ENSG00000163807	POLE3	ENSG00000148229	TNNI1	ENSG00000159173	ZNRF2
36	CUX1	ENSG00000160967	CLDN2	ENSG00000165376	C1QTNF6	ENSG00000133466	DEFB1	ENSG00000164825	WNT4	ENSG00000162552	SKP1	ENSG00000113558	ZNF587	ENSG00000198466	ZNF540	ENSG00000171817	GPKOW	ENSG00000068394	MED9	ENSG00000141026	WASF2	ENSG00000158195	GALK2	ENSG00000156958	CXCR7	ENSG00000144476	MORF4L2	ENSG00000123562	FUT8	ENSG00000033170	PQLC2	ENSG00000040487	FGF13	ENSG00000129682	CCDC19	ENSG00000213085	KIAA1191	ENSG00000122203	ME3	ENSG00000151376	GADD45G	ENSG00000130222	UBA2	ENSG00000126261	MDH2	ENSG00000146701	NPS	ENSG00000214285	PENK
37	TBL3	ENSG00000183751	TMSB4Y	ENSG00000154620	MED18	ENSG00000130772	FGF3	ENSG00000186895			COMMD10	ENSG00000145781	AC010326.3	ENSG00000225702	MAP2K5	ENSG00000137764	NGDN	ENSG00000129460	RP11-454H13.1	ENSG00000174166	ABTB2	ENSG00000166016	ARSG	ENSG00000141337	IER3	ENSG00000137331	TMEM196	ENSG00000173452	CTNNA2	ENSG00000066032	SLC43A2	ENSG00000167703	CABYR	ENSG00000154040	CA3	ENSG00000164879	LRRTM1	ENSG00000162951	PPM1J	ENSG00000155367	RNPC3	ENSG00000185946	AC008040.8	ENSG00000223690	RPL41	ENSG00000225837	C22orf42	ENSG00000205856	PSMD10
38	HOMER3	ENSG00000051128	PDGFD	ENSG00000170962	PELO	ENSG00000152684	TCTEX1D4	ENSG00000188396			ZFAND1	ENSG00000104231	ARHGEF18	ENSG00000104880	TTC39C	ENSG00000168234	YIPF3	ENSG00000137207	RP1-177G6.1	ENSG00000203930	PLXNB1	ENSG00000164050	AC134312.1	ENSG00000205037	SOX7	ENSG00000171056	GULP1	ENSG00000144366	DNAJC7	ENSG00000168259	AC072052.2	ENSG00000226909	PPP1R14C	ENSG00000198729	LRRC18	ENSG00000165383	LAMB1	ENSG00000091136	SHISA5	ENSG00000164054	COL9A3	ENSG00000092758	TNRC6B	ENSG00000100354	IER3IP1	ENSG00000134049	PRL	ENSG00000172179	GPM6A
39	KIAA0195	ENSG00000177728	AC012354.2	ENSG00000225301	WDR46	ENSG00000227057	HIST4H4	ENSG00000197837			TIMM23	ENSG00000138297	WIZ	ENSG00000011451	PGAP3	ENSG00000161395	CENPN	ENSG00000166451	AC010864.1	ENSG00000234010	FAM18B	ENSG00000171928	MFAP4	ENSG00000166482	ASMTL	ENSG00000169093	GOSR1	ENSG00000108587	SEC23B	ENSG00000101310	C16orf35	ENSG00000103148	SOSTDC1	ENSG00000171243	LRRC46	ENSG00000141294	UBQLN4	ENSG00000160803	TATDN3	ENSG00000203705	C3orf45	ENSG00000179564	UBE2V1	ENSG00000244687	CTD-2287O16.1	ENSG00000185641	AC118282.22	ENSG00000229193	IFIT5
40	ZNF219	ENSG00000165804	TFAP2D	ENSG00000008197	AC002351.1	ENSG00000185847	HIST1H2BE	ENSG00000197697			CPXM2	ENSG00000121898	SUPT5H	ENSG00000196235	TCTE1	ENSG00000146221	ZRSR2	ENSG00000169249	AVIL	ENSG00000135407	CYB5D1	ENSG00000182224	DCT	ENSG00000080166	UNG	ENSG00000076248	OLA1	ENSG00000138430	TSPAN3	ENSG00000140391	NOB1	ENSG00000141101	TRPC4	ENSG00000133107	AC068946.1	ENSG00000163526	ACTR1A	ENSG00000138107	IL18BP	ENSG00000137496	C1orf134	ENSG00000204377	EIF2A	ENSG00000144895	CTA-972D3.1	ENSG00000215003	ZNF396	ENSG00000186496	WDR51A
41	SDCCAG3	ENSG00000165689	ISL1	ENSG00000016082	CDC20	ENSG00000117399	COL5A1	ENSG00000130635			NDUFAF4	ENSG00000123545	ATN1	ENSG00000111676	CALB2	ENSG00000172137	C1orf21	ENSG00000116667	FKBP4	ENSG00000004478	TIPARP	ENSG00000163659	SECTM1	ENSG00000141574	CCDC124	ENSG00000007080	NKAIN2	ENSG00000188580	PSMD12	ENSG00000197170	RNF10	ENSG00000022840	SAE1	ENSG00000142230	KISS1R	ENSG00000116014	TC2N	ENSG00000165929	NOP16	ENSG00000048162	PLEKHG3	ENSG00000126822	OTX1	ENSG00000115507	RPL36A	ENSG00000241343	HELT	ENSG00000187821	CCNG1
42	ZNF710	ENSG00000140548	C20orf85	ENSG00000124237	C1orf174	ENSG00000198912	CA9	ENSG00000107159			RP11-89A12.1	ENSG00000214552	ZYX	ENSG00000159840	C17orf75	ENSG00000108666	VRK3	ENSG00000105053	GALNT12	ENSG00000119514	DSCR3	ENSG00000157538	PTGES	ENSG00000148344	DRD4	ENSG00000069696	PARP8	ENSG00000151883	ST8SIA6	ENSG00000148488	AP005668.1	ENSG00000168439	PLA2G15	ENSG00000103066	FBP2	ENSG00000130957	WNT5A	ENSG00000114251	FNDC4	ENSG00000115226	SLC5A6	ENSG00000138074	YWHAE	ENSG00000108953	AC002055.1	ENSG00000226019	FOLR2	ENSG00000165457	FXYD6
43	USP21	ENSG00000143258	BRS3	ENSG00000102239	STK31	ENSG00000196335	TMEM72	ENSG00000187783			WDR41	ENSG00000164253	PKD1	ENSG00000008710	RDH13	ENSG00000160439	HYI	ENSG00000178922	BSDC1	ENSG00000160058	TMEM192	ENSG00000170088	P2RX2	ENSG00000187848	PROCR	ENSG00000101000	DNAJB6	ENSG00000105993	GREM1	ENSG00000166923	WDR77	ENSG00000116455	ZNF367	ENSG00000165244	HOXB3	ENSG00000120093	AC011308.1	ENSG00000228619	MARS	ENSG00000166986	S100P	ENSG00000163993	WWC1	ENSG00000113645	RPL7	ENSG00000147604	MOXD1	ENSG00000079931	FAM18A
44	TBKBP1	ENSG00000198933	SDCBP	ENSG00000137575	ZDHHC6	ENSG00000023041	C1orf189	ENSG00000163263			MRPL35	ENSG00000132313	PKD1P1	ENSG00000183793	NPY	ENSG00000122585	RP9	ENSG00000164610	RSPO1	ENSG00000169218	TMEM167B	ENSG00000215717	DNAJC25-GNG10	ENSG00000244115	FAM129B	ENSG00000136830	STRAP	ENSG00000023734	SLU7	ENSG00000164609	AC008532.1	ENSG00000232427	PID1	ENSG00000153823	GFPT2	ENSG00000131459	NIPSNAP3B	ENSG00000165028	PPT2	ENSG00000221988	CDK5RAP1	ENSG00000101391	C5orf33	ENSG00000152620	TMEM163	ENSG00000152128	OLIG3	ENSG00000177468	LRRC28
45	GTPBP2	ENSG00000172432	C22orf15	ENSG00000169314	FBXW9	ENSG00000132004	CNPY1	ENSG00000146910			CREG1	ENSG00000143162	ZC3H3	ENSG00000014164	PPP2R2B	ENSG00000156475	NKAP	ENSG00000101882	ZNF323	ENSG00000235109	HIST2H2BE	ENSG00000184678	AC068733.1	ENSG00000235792	C21orf56	ENSG00000160284	SLC36A4	ENSG00000180773	LANCL2	ENSG00000132434	CBX4	ENSG00000141582	ISOC1	ENSG00000066583	C2orf70	ENSG00000173557	MSTO1	ENSG00000125459	PSMF1	ENSG00000125818	C22orf9	ENSG00000100364	FASTKD2	ENSG00000118246	TMEM183A	ENSG00000163444	TCF21	ENSG00000118526	SNORD1C
46	LTBP3	ENSG00000168056	GBX2	ENSG00000168505	C20orf46	ENSG00000125895	HSD11B2	ENSG00000176387			BCAP29	ENSG00000075790	C4orf30	ENSG00000163257	CTXN1	ENSG00000178531	LXN	ENSG00000079257	AL357673.1	ENSG00000228996	POLH	ENSG00000170734	PRAP1	ENSG00000165828	HSF1	ENSG00000185122	MAPKSP1	ENSG00000109270	ALG2	ENSG00000119523	TUSC1	ENSG00000198680	SNAPC4	ENSG00000165684	TGM3	ENSG00000125780	2005-09-01	ENSG00000184702	TMEM61	ENSG00000143001	C3orf71	ENSG00000221883	COQ7	ENSG00000167186	BTBD6	ENSG00000184887	HOXC4	ENSG00000198353	TIMM22
47	CDR2L	ENSG00000109089	DMBX1	ENSG00000197587	AARSD1	ENSG00000108825	SAP30L	ENSG00000164576			IFT57	ENSG00000114446	BRD9	ENSG00000028310	DHDDS	ENSG00000117682	C11orf54	ENSG00000182919	RCBTB1	ENSG00000136144	PBX3	ENSG00000167081	KIF5A	ENSG00000155980	SNRPB	ENSG00000125835	RRAGD	ENSG00000025039	C2orf42	ENSG00000115998	RASL11B	ENSG00000128045	GRAMD4	ENSG00000075240	LINGO4	ENSG00000213171	PPP2R2D	ENSG00000175470	ST3GAL3	ENSG00000126091	LIPE	ENSG00000079435	ZNF429	ENSG00000197013	PTPLA	ENSG00000165996	NPVF	ENSG00000105954	BCDIN3D
48	NFATC2IP	ENSG00000176953	CDC20B	ENSG00000164287	SETD4	ENSG00000185917	AC009113.2	ENSG00000182157			COMMD8	ENSG00000169019	ATP8B2	ENSG00000143515	CCDC103	ENSG00000167131	HIST1H1E	ENSG00000168298	AL133215.4	ENSG00000231215	MAPK1IP1L	ENSG00000168175	SHH	ENSG00000164690	CARD10	ENSG00000100065	VPS37A	ENSG00000155975	ATXN3	ENSG00000066427	ITGA3	ENSG00000005884	KHDRBS3	ENSG00000131773	C7orf57	ENSG00000164746	MAMDC2	ENSG00000165072	PLXDC1	ENSG00000161381	TTC15	ENSG00000171853	HAS2	ENSG00000170961	RP11-392P7.1	ENSG00000234498	AC069061.3	ENSG00000223706	UFM1
49	TOR2A	ENSG00000160404	SLC47A2	ENSG00000180638	SLC35A1	ENSG00000164414	LMX1A	ENSG00000162761			C21orf51	ENSG00000205670	ITFG2	ENSG00000111203	AC005696.1	ENSG00000231142	ATP5EP2	ENSG00000180389	AC008806.1	ENSG00000181666	TCEA1P2	ENSG00000187735	MCF2L2	ENSG00000053524	TMSL3	ENSG00000187653	TBC1D19	ENSG00000109680	CCDC41	ENSG00000173588	JMJD7	ENSG00000243789	HTR7	ENSG00000148680	HOXB2	ENSG00000173917	C5orf15	ENSG00000113583	DOLK	ENSG00000175283	FADS3	ENSG00000221968	AL355488.1	ENSG00000228087	C20orf111	ENSG00000132823	GPR50	ENSG00000102195	H2AFZ
50	C1orf35	ENSG00000143793	PBEF1	ENSG00000105835	AC006116.3	ENSG00000197025	COL13A1	ENSG00000197467			HSP90AB1	ENSG00000096384	IFT172	ENSG00000138002	RMND1	ENSG00000155906	RP11-67F24.1	ENSG00000184100	CAPRIN2	ENSG00000110888	TEX261	ENSG00000144043	IGFBP3	ENSG00000146674	MAP2K2	ENSG00000126934	MRPS10	ENSG00000048544	FKBP14	ENSG00000106080	NXPH3	ENSG00000182575	FAM101A	ENSG00000178882	TCTEX1D1	ENSG00000152760	TRPC4AP	ENSG00000100991	C15orf40	ENSG00000169609	KAT5	ENSG00000172977	TNKS1BP1	ENSG00000149115	TMEM203	ENSG00000187713	LRRC48	ENSG00000171962	BEND5
51	SHPK	ENSG00000197417	SLITRK6	ENSG00000184564	CCNI	ENSG00000118816	MCCC1	ENSG00000078070			WNT2B	ENSG00000134245	ZNF526	ENSG00000167625	KCNH2	ENSG00000055118	PROCA1	ENSG00000167525	AC005077.3	ENSG00000177679	CCDC21	ENSG00000130695	AC011443.1	ENSG00000183760	DHRS1	ENSG00000157379	CCDC126	ENSG00000169193	BBS5	ENSG00000163093	MBTPS1	ENSG00000140943	AMIGO2	ENSG00000139211	CCDC108	ENSG00000181378	DLG4	ENSG00000132535	GGCX	ENSG00000115486	NMRAL1	ENSG00000153406	PPP1R12A	ENSG00000058272	DECR2	ENSG00000242612	CA1	ENSG00000133742	CCNA1
52	NOP2	ENSG00000111641	CHCHD3	ENSG00000106554	MSL3	ENSG00000005302	TLX3	ENSG00000164438			ISCA1	ENSG00000135070	KB-1183D5.3	ENSG00000240897	THAP10	ENSG00000129028	DNAJC17	ENSG00000104129	FUT11	ENSG00000196968	COX15	ENSG00000014919	MKNK1	ENSG00000079277	ASCL1	ENSG00000139352	RAB11A	ENSG00000103769	MOSC2	ENSG00000117791	TMEM81	ENSG00000174529	AC091132.3	ENSG00000214425	POFUT2	ENSG00000186866	PLD6	ENSG00000179598	ERF	ENSG00000105722	TMEM186	ENSG00000184857	AIDA	ENSG00000186063	CIAPIN1	ENSG00000005194	ZFP42	ENSG00000179059	NIP7
53	TOP3B	ENSG00000100038	C11orf88	ENSG00000183644	UCP2	ENSG00000175567	PRSS22	ENSG00000005001			TMIE	ENSG00000181585	LL0YNC03-3F3.1	ENSG00000240120	AC136632.1	ENSG00000145911	LTA4H	ENSG00000111144	AC016027.4	ENSG00000232181	CAPN2	ENSG00000162909	GALNTL1	ENSG00000100626	DENND2A	ENSG00000146966	CCDC43	ENSG00000180329	Z83840.4	ENSG00000184208	RABEP2	ENSG00000177548	PLAGL1	ENSG00000118495	C19orf51	ENSG00000167646	ZDHHC14	ENSG00000175048	VPS4A	ENSG00000132612	AC009041.3	ENSG00000223796	VPS45	ENSG00000136631	ERCC2	ENSG00000104884	WNT3A	ENSG00000154342	C14orf79
54	TNFRSF6B	ENSG00000243509	SLC23A1	ENSG00000170482	RAB33A	ENSG00000134594	MTFR1	ENSG00000066855			MRS2	ENSG00000124532	CDK5RAP3	ENSG00000108465	CITED2	ENSG00000164442	ASTE1	ENSG00000034533	GPN2	ENSG00000142751	SMU1	ENSG00000122692	C11orf52	ENSG00000149300	RAB3IL1	ENSG00000167994	KLHL4	ENSG00000102271	HSP90AA2	ENSG00000080824	GPR85	ENSG00000164604	SVEP1	ENSG00000165124	C10orf85	ENSG00000177234	NPY2R	ENSG00000185149	POLR2J4	ENSG00000214783	PPWD1	ENSG00000113593	SPOP	ENSG00000121067	IRAK1BP1	ENSG00000146243	CX3CR1	ENSG00000168329	AP1S2
55	MAP2K7	ENSG00000076984	LHX8	ENSG00000162624	CYB5R4	ENSG00000065615	AC022692.2	ENSG00000214397			TUBA1B	ENSG00000123416	RP4-800G7.1	ENSG00000244560	GRM4	ENSG00000124493	KCNE2	ENSG00000159197	ADO	ENSG00000181915	SGCB	ENSG00000163069	PORCN	ENSG00000102312	CHRNB1	ENSG00000170175	C12orf23	ENSG00000151135	CBR4	ENSG00000145439	SFT2D3	ENSG00000173349	RB1	ENSG00000139687	C17orf72	ENSG00000224383	FAM110C	ENSG00000184731	AC091178.3	ENSG00000236447	FAM131C	ENSG00000185519	LRRFIP2	ENSG00000093167	SLC1A6	ENSG00000105143	SOX14	ENSG00000168875	NEK2
56	DNM2	ENSG00000079805	WDR38	ENSG00000136918	UBE2D1	ENSG00000072401	TMEM190	ENSG00000160472			NSUN4	ENSG00000117481	BANP	ENSG00000172530	C7orf20	ENSG00000239857	SNRPD3	ENSG00000100028	C6orf89	ENSG00000198663	EBF3	ENSG00000108001	DNAJA3	ENSG00000103423	TCF15	ENSG00000125878	AC087742.2	ENSG00000132388	SH3BGRL	ENSG00000131171	TMEM132A	ENSG00000006118	DCUN1D3	ENSG00000188215	TTR	ENSG00000118271	SLC45A1	ENSG00000162426	TMEM180	ENSG00000138111	AQP7	ENSG00000165269	AC120349.1	ENSG00000227320	CPVL	ENSG00000106066	SEMA4A	ENSG00000196189	FAM103A1
57	KIAA1614	ENSG00000135835	AC113404.1	ENSG00000176276	AC078899.1	ENSG00000231205	DAO	ENSG00000110887			KCNMB2	ENSG00000197584	USP28	ENSG00000048028	OPTN	ENSG00000123240	SUPV3L1	ENSG00000156502	FLT3	ENSG00000122025	UBE2G2	ENSG00000184787	C17orf97	ENSG00000187624	MVK	ENSG00000110921	SPCS3	ENSG00000129128	ANO10	ENSG00000160746	VPS33B	ENSG00000184056	SLC35C1	ENSG00000181830	NDRG1	ENSG00000104419	ERV3	ENSG00000213462	GSTTP1	ENSG00000241850	AC026740.1	ENSG00000215247	SDC3	ENSG00000162512	RP11-244J10.1	ENSG00000230291	LHB	ENSG00000104826	CCNB1
58	GAA	ENSG00000171298	NEK3	ENSG00000136098	THAP1	ENSG00000131931	KISS1	ENSG00000170498			NGRN	ENSG00000182768	ZNF497	ENSG00000174586	AL022162.1	ENSG00000226596	RAB43	ENSG00000172780	ELMO2	ENSG00000062598	ZNF780B	ENSG00000128000	MRAS	ENSG00000158186	SLC43A3	ENSG00000134802	DNAL1	ENSG00000119661	TMEM189-UBE2V1	ENSG00000124208	DDX54	ENSG00000123064	AC113209.3	ENSG00000227478	NOG	ENSG00000183691	RBM27	ENSG00000091009	WBSCR27	ENSG00000165171	KIAA1755	ENSG00000149633	PNRC2	ENSG00000189266	AC120024.1	ENSG00000173818	CCL3	ENSG00000006075	TPST1
59	DDX27	ENSG00000124228	PITPNC1	ENSG00000154217	ARHGAP15	ENSG00000075884	CCDC134	ENSG00000100147			SYCE1	ENSG00000171772	CHAF1A	ENSG00000167670	PARP2	ENSG00000129484	DHX32	ENSG00000089876	GLG1	ENSG00000090863	ACO1	ENSG00000122729	KCNIP2	ENSG00000120049	DHRS12	ENSG00000102796	PRKG2	ENSG00000138669	MAP9	ENSG00000164114	SURF6	ENSG00000148296	SLC7A3	ENSG00000165349	C9orf47	ENSG00000186354	TMEM19	ENSG00000139291	AQP11	ENSG00000178301	BIN3	ENSG00000147439	UPF2	ENSG00000151461	ADCK2	ENSG00000133597	BMP2	ENSG00000125845	GAP43
60	AL049829.3	ENSG00000225575	FOXB1	ENSG00000171956	EVL	ENSG00000196405	EN2	ENSG00000164778			MDH1B	ENSG00000138400	ABCF1	ENSG00000204574	GDPD1	ENSG00000153982	C4orf47	ENSG00000205129	FLII	ENSG00000177731	ZNF655	ENSG00000197343	RMND5B	ENSG00000145916	NANOS3	ENSG00000187556	VAMP4	ENSG00000117533	BBS10	ENSG00000179941	TMEM198	ENSG00000188760	GANAB	ENSG00000089597	SCNN1A	ENSG00000111319	EGLN1	ENSG00000135766	POLR2E	ENSG00000099817	SREBF1	ENSG00000072310	SNORA32	ENSG00000166012	AC002480.6	ENSG00000233476	CCDC146	ENSG00000135205	TUBA1C
61	GTPBP5	ENSG00000101181	ZFY	ENSG00000067646	PRKRA	ENSG00000180228	CLDN3	ENSG00000165215			NRG4	ENSG00000169752	PLCXD1	ENSG00000182378	BAT5	ENSG00000204427	TAF13	ENSG00000197780	KBTBD11	ENSG00000176595	SMYD4	ENSG00000186532	OTOS	ENSG00000178602	USF2	ENSG00000105698	GOLT1B	ENSG00000111711	PDIA3	ENSG00000167004	GMPPB	ENSG00000173540	PYGO2	ENSG00000163348	ANUBL1	ENSG00000172671	ASB8	ENSG00000177981	NAPSB	ENSG00000131401	AP006284.1	ENSG00000231657	SEPN1	ENSG00000162430	H3F3A	ENSG00000163041	FGF19	ENSG00000162344	DDX25
62	C16orf48	ENSG00000124074	KCNE1L	ENSG00000176076	C15orf57	ENSG00000128891	HIST1H4A	ENSG00000196176			FAM40B	ENSG00000128578	LBA1	ENSG00000168016	NAB2	ENSG00000166886	AC006946.1	ENSG00000235478	C2orf18	ENSG00000213699	ZBTB25	ENSG00000089775	CDC25B	ENSG00000101224	LOXL1	ENSG00000129038	AGPAT5	ENSG00000155189	TMEM38B	ENSG00000095209	DOLPP1	ENSG00000167130	MDGA1	ENSG00000112139	F11R	ENSG00000158769	CRHR1	ENSG00000120088	AP000351.11	ENSG00000239562	PGPEP1	ENSG00000130517	SRP54	ENSG00000100883	DDX28	ENSG00000182810	CDH6	ENSG00000113361	TMEM97
63	AC139887.2	ENSG00000228946	DLK1	ENSG00000185559	MRPL30	ENSG00000185414	COL8A2	ENSG00000171812			CHRNA6	ENSG00000147434	SLC39A7	ENSG00000112473	GPR22	ENSG00000172209	C5orf37	ENSG00000152359	ACAP3	ENSG00000131584	LIMA1	ENSG00000050405	NAGS	ENSG00000161653	FBLN1	ENSG00000077942	C18orf19	ENSG00000177150	AC119673.2	ENSG00000226630	PIGQ	ENSG00000007541	B3GALT2	ENSG00000162630	SCML1	ENSG00000047634	KCNJ12	ENSG00000184185	GSTA1	ENSG00000243955	NOXO1	ENSG00000196408	FAM184A	ENSG00000111879	CSDC2	ENSG00000172346	C13orf29	ENSG00000229078	C18orf10
64	ZNF672	ENSG00000171161	MEST	ENSG00000106484	ZNF630	ENSG00000221994	PCP2	ENSG00000174788			GAD2	ENSG00000136750	TCOF1	ENSG00000070814	HIST3H2BB	ENSG00000196890	HIST1H4H	ENSG00000158406	HPCAL1	ENSG00000115756	PIAS3	ENSG00000131788	AC006367.1	ENSG00000231695	ADORA2A	ENSG00000128271	CASC4	ENSG00000166734	DUSP10	ENSG00000143507	FGF18	ENSG00000156427	TMEM108	ENSG00000144868	TTC29	ENSG00000137473	CBARA1	ENSG00000107745	AC016757.2	ENSG00000229377	STX4	ENSG00000103496	OSBPL6	ENSG00000079156	PRR7	ENSG00000131188	CYP2W1	ENSG00000073067	ABHD13
65	LBXCOR1	ENSG00000188779	GYG2	ENSG00000056998	HYLS1	ENSG00000198331	CDH15	ENSG00000129910			RGS2	ENSG00000116741	ZNF574	ENSG00000105732	MRPS30	ENSG00000112996	UBE2L6	ENSG00000156587	CCDC64	ENSG00000135127	CHST3	ENSG00000122863	MYO5C	ENSG00000128833	MBD3	ENSG00000071655	ARL5A	ENSG00000162980	RNF115	ENSG00000121848	ARMC7	ENSG00000125449	AGPS	ENSG00000018510	WDR16	ENSG00000166596	OR1F1	ENSG00000168124	ATOH7	ENSG00000179774	MTERFD2	ENSG00000122085	ELMOD2	ENSG00000179387	HBQ1	ENSG00000086506	RCN1	ENSG00000049449	ARL2BP
66	GPC1	ENSG00000063660	MIS12	ENSG00000167842	PLRG1	ENSG00000171566	TTC14	ENSG00000163728			GAL	ENSG00000069482	C19orf23	ENSG00000235103	ASB13	ENSG00000196372	RPL23AP82	ENSG00000184319	KCTD21	ENSG00000188997	DCLK2	ENSG00000170390	AC012676.1	ENSG00000237084	GTPBP6	ENSG00000178605	ABHD10	ENSG00000144827	CROT	ENSG00000005469	SLC29A4	ENSG00000164638	CCT5	ENSG00000150753	AC097374.1	ENSG00000231959	PRC1	ENSG00000198901	CA5BP	ENSG00000186312	AC137803.1	ENSG00000196908	SETDB2	ENSG00000136169	BRF2	ENSG00000104221	AL078612.4	ENSG00000230688	PSME3
67	RBM38	ENSG00000132819	SIX3	ENSG00000138083	PLP2	ENSG00000102007	COX6A2	ENSG00000156885			RCN2	ENSG00000117906	RANBP10	ENSG00000141084	TMEFF2	ENSG00000144339	ISY1	ENSG00000240682	AL117190.4	ENSG00000228320	ZNF460	ENSG00000197714	RFT1	ENSG00000163933	CPNE2	ENSG00000140848	ARNTL2	ENSG00000029153	TMED10	ENSG00000170348	STRADA	ENSG00000125695	GUCY1A3	ENSG00000164116	AC005005.3	ENSG00000232635	CREB1	ENSG00000118260	GSTT1	ENSG00000184674	ARFRP1	ENSG00000101246	HAUS2	ENSG00000137814	TBL2	ENSG00000106638	SLC24A3	ENSG00000185052	UCHL1
68	RAD9A	ENSG00000172613	SLC16A1	ENSG00000155380	PCID2	ENSG00000126226	BARHL1	ENSG00000125492			LNP1	ENSG00000206535	PHC2	ENSG00000134686	HS3ST1	ENSG00000002587	C19orf2	ENSG00000105176	RP1-21O18.1	ENSG00000189337	KIAA1826	ENSG00000170903	DUSP	ENSG00000138166	AC011491.1	ENSG00000217943	SC5DL	ENSG00000109929	AC092153.1	ENSG00000234697	RARA	ENSG00000131759	TUBB2A	ENSG00000137267	OTOF	ENSG00000115155	DNAJC11	ENSG00000007923	RIPK2	ENSG00000104312	CRELD2	ENSG00000184164	DOK5	ENSG00000101134	RPL10AP3	ENSG00000215264	TBC1D1	ENSG00000065882	AC015987.1
69	DHX16	ENSG00000204560	CNGA3	ENSG00000144191	SEC22A	ENSG00000121542	AC021914.1	ENSG00000226514			C3orf18	ENSG00000088543	DTX1	ENSG00000135144	MED10	ENSG00000133398	UFSP2	ENSG00000109775	C14orf21	ENSG00000196943	ARRDC4	ENSG00000140450	CHCHD4	ENSG00000163528	IGFBP4	ENSG00000141753	RAB1A	ENSG00000138069	ANGPT1	ENSG00000154188	NPB	ENSG00000183979	CEBPG	ENSG00000153879	LDLRAD3	ENSG00000179241	CDCA5	ENSG00000146670	GSS	ENSG00000100983	CLK4	ENSG00000113240	MSH3	ENSG00000113318	TRIAP1	ENSG00000170855	VSIG4	ENSG00000155659	C11orf46
70	AC005632.4	ENSG00000233959	CLSPN	ENSG00000092853	EXOSC2	ENSG00000130713	EFHB	ENSG00000163576			FOSB	ENSG00000125740	MASP2	ENSG00000009724	ELK1	ENSG00000126767	RPL41	ENSG00000236568	PIP5K1B	ENSG00000107242	TP53BP2	ENSG00000143514	ALDH1A3	ENSG00000184254	PDLIM7	ENSG00000196923	DDX10	ENSG00000178105	LHFPL3	ENSG00000187416	HINFP	ENSG00000172273	SPINT1	ENSG00000166145	ST6GALNAC3	ENSG00000184005	NTNG1	ENSG00000162631	ZDHHC16	ENSG00000171307	AC016705.1	ENSG00000237362	ZNF138	ENSG00000197008	RPS10L	ENSG00000101278	CD68	ENSG00000129226	LYPLA1
71	ARAP1	ENSG00000186635	RGS9	ENSG00000108370	NNAT	ENSG00000053438	ZMAT1	ENSG00000166432			C12orf5	ENSG00000078237	JAG2	ENSG00000184916	C1orf204	ENSG00000188004	PRKRIP1	ENSG00000128563	AL133445.2	ENSG00000175985	ZHX2	ENSG00000178764	SLPI	ENSG00000124107	GLIS2	ENSG00000126603	TM9SF2	ENSG00000125304	DIS3L	ENSG00000166938	PGS1	ENSG00000087157	FASTKD5	ENSG00000215251	C16orf11	ENSG00000161992	GPD2	ENSG00000115159	ZADH2	ENSG00000180011	GEMIN8	ENSG00000046647	FASTKD1	ENSG00000138399	RNMTL1	ENSG00000171861	ACE	ENSG00000159640	TMEM106C
72	KLHL17	ENSG00000187961	PDCD4	ENSG00000150593	ADPRHL2	ENSG00000116863	OTX2	ENSG00000165588			GNG13	ENSG00000127588	PCNT	ENSG00000160299	GOLGA7B	ENSG00000155265	AC022387.2	ENSG00000230895	SLC25A25	ENSG00000148339	ATF7	ENSG00000170653	FECH	ENSG00000066926	THAP8	ENSG00000161277	MAK16	ENSG00000198042	AGA	ENSG00000038002	AC005262.1	ENSG00000231338	MYLIP	ENSG00000007944	SPATA18	ENSG00000163071	BLCAP	ENSG00000166619	AC019171.2	ENSG00000238237	C19orf47	ENSG00000160392	SLC38A9	ENSG00000177058	CHMP1A	ENSG00000131165	CSF1R	ENSG00000182578	UBA3
73	MEPCE	ENSG00000146834	CCDC33	ENSG00000140481	TRAPPC2	ENSG00000196459	UNCX	ENSG00000164853			MAP1LC3B2	ENSG00000171471	WSB1	ENSG00000109046	MC4R	ENSG00000166603	PNMT	ENSG00000141744	LRRC38	ENSG00000162494	FBN1	ENSG00000166147	CCDC89	ENSG00000179071	FHL3	ENSG00000183386	RAP1GDS1	ENSG00000138698	NMD3	ENSG00000169251	LZTS1	ENSG00000061337	ZNF239	ENSG00000196793	VWA5B1	ENSG00000158816	LETMD1	ENSG00000050426	RP11-345P4.1	ENSG00000228594	COL9A2	ENSG00000049089	ING2	ENSG00000168556	CTNNBIP1	ENSG00000178585	HLA-DPB2	ENSG00000224557	PTGES3
74	FIZ1	ENSG00000179943	PARP1	ENSG00000143799	RP11-706O15.3	ENSG00000205664	WDR60	ENSG00000126870			PRTN3	ENSG00000196415	GRK5	ENSG00000198873	TAC3	ENSG00000166863	TCEAL3	ENSG00000196507	AP002985.1	ENSG00000230586	CDH1	ENSG00000039068	FXC1	ENSG00000132286	CADM4	ENSG00000105767	SAMHD1	ENSG00000101347	CDK6	ENSG00000105810	CPSF3L	ENSG00000127054	TXNDC5	ENSG00000239264	ENGASE	ENSG00000167280	C22orf24	ENSG00000128254	MEIS3P2	ENSG00000105419	RRP7A	ENSG00000189306	CDCA7L	ENSG00000164649	RPS27	ENSG00000177954	GAS2L2	ENSG00000132139	UBE2D3
75	ZNF687	ENSG00000143373	NEUROD4	ENSG00000123307	HBE1	ENSG00000213931	RBPSUH	ENSG00000168214			GJD2	ENSG00000159248	AC092143.1	ENSG00000182289	SEMA7A	ENSG00000138623	HIST1H4C	ENSG00000197061	TMEM201	ENSG00000188807	NRP2	ENSG00000118257	AC008060.1	ENSG00000218672	AC010422.1	ENSG00000123154	METTL4	ENSG00000101574	IL1RAP	ENSG00000196083	RNF166	ENSG00000158717	MAGEF1	ENSG00000177383	GOLGA3	ENSG00000090615	RAB12	ENSG00000206418	CDKN2A	ENSG00000147889	DDX56	ENSG00000136271	SSB	ENSG00000138385	MCAT	ENSG00000100294	SCARF2	ENSG00000244486	TOMM22
76	PEX6	ENSG00000124587	RP11-369J21.1	ENSG00000133678	ANKRD49	ENSG00000168876	C9orf171	ENSG00000188523			ACP1	ENSG00000143727	AMOTL2	ENSG00000114019	DYRK1B	ENSG00000105204	ECSIT	ENSG00000130159	ARHGEF2	ENSG00000116584	KIAA0831	ENSG00000126775	FAM127A	ENSG00000134590	FAM167B	ENSG00000183615	DNAJA1	ENSG00000086061	PTPRG	ENSG00000144724	RABL2B	ENSG00000079974	CKAP2	ENSG00000136108	USP4	ENSG00000114316	TRMT6	ENSG00000089195	ERAL1	ENSG00000132591	MTMR14	ENSG00000163719	EIF5B	ENSG00000158417	LY6H	ENSG00000176956	RRS1	ENSG00000179041	TMED2
77	AC010442.1	ENSG00000225138	RIBC2	ENSG00000128408	ZNF277	ENSG00000198839	RHBG	ENSG00000132677			KCNH4	ENSG00000089558	AP001468.1	ENSG00000235878	PPM1M	ENSG00000164088	POMZP3	ENSG00000146707	AC005003.2	ENSG00000197473	FZD1	ENSG00000157240	F5	ENSG00000198734	TM9SF1	ENSG00000100926	SUDS3	ENSG00000111707	LAPTM4B	ENSG00000104341	HPS6	ENSG00000166189	BBS1	ENSG00000174483	KCNA5	ENSG00000130037	SLC16A14	ENSG00000163053	RP11-126K1.1	ENSG00000232671	MFI2	ENSG00000163975	NEDD9	ENSG00000111859	PTMS	ENSG00000159335	LHX9	ENSG00000143355	CAPZA2
78	RCE1	ENSG00000173653	TRAM1L1	ENSG00000174599	C7orf68	ENSG00000135245	IL16	ENSG00000172349			YPEL3	ENSG00000090238	HOOK2	ENSG00000095066	ATG5	ENSG00000057663	TRIM69	ENSG00000185880	TRAPPC9	ENSG00000167632	CTDSP2	ENSG00000175215	CDADC1	ENSG00000102543	AC093677.2	ENSG00000230966	DYNC1LI1	ENSG00000144635	MAN1A2	ENSG00000198162	FBRS	ENSG00000156860	MOSPD1	ENSG00000101928	SYTL1	ENSG00000142765	PCDH10	ENSG00000138650	PSMB2	ENSG00000126067	POMT2	ENSG00000009830	MAP2K6	ENSG00000108984	GNB1L	ENSG00000185838	GPC3	ENSG00000147257	WRB
79	PAK4	ENSG00000130669	ZFYVE16	ENSG00000039319	CLP1	ENSG00000172409	NARG2	ENSG00000128915			RTBDN	ENSG00000132026	TTLL5	ENSG00000119685	MAN1B1	ENSG00000177239	HIST1H2AE	ENSG00000168274	CADPS2	ENSG00000081803	APPL2	ENSG00000136044	GJB5	ENSG00000189280	PRKCSH	ENSG00000130175	C1orf58	ENSG00000162819	CCDC75	ENSG00000152133	PNPLA3	ENSG00000100344	VOPP1	ENSG00000154978	LDLR	ENSG00000130164	PDK1	ENSG00000152256	GPX3	ENSG00000211445	KLHDC4	ENSG00000104731	ZNF223	ENSG00000178386	AC073063.1	ENSG00000214314	DNER	ENSG00000187957	SLBP
80	AL160006.1	ENSG00000230784	TNFAIP8	ENSG00000145779	PHOSPHO2	ENSG00000144362	AMY2B	ENSG00000240038			SLC38A8	ENSG00000166558	CSAD	ENSG00000139631	TMUB2	ENSG00000168591	C10orf78	ENSG00000156384	UPF1	ENSG00000005007	QSOX2	ENSG00000165661	LGR6	ENSG00000133067	CUEDC1	ENSG00000180891	WDFY3	ENSG00000163625	LRRC8D	ENSG00000171492	OGFR	ENSG00000060491	AC105049.1	ENSG00000227184	C1orf226	ENSG00000239887	TUBB4	ENSG00000104833	ADRA2C	ENSG00000184160	RECQL5	ENSG00000108469	AL356863.2	ENSG00000229838	MPND	ENSG00000008382	GINS4	ENSG00000147536	CKS2
81	MKNK2	ENSG00000099875	HAUS8	ENSG00000131351	METTL10	ENSG00000203791	C17orf84	ENSG00000214899			C5orf28	ENSG00000151881	AC004471.2	ENSG00000182490	DPH2	ENSG00000132768	CIDEC	ENSG00000187288	ATG2A	ENSG00000110046	ZNF423	ENSG00000102935	AC051642.2	ENSG00000231306	TP53	ENSG00000141510	PPP1R9A	ENSG00000158528	NUDT9	ENSG00000170502	BCL11B	ENSG00000127152	BHLHA15	ENSG00000180535	C14orf180	ENSG00000184601	INPP5J	ENSG00000185133	TRIM17	ENSG00000162931	CCDC24	ENSG00000159214	SCUBE1	ENSG00000159307	ANKRD13D	ENSG00000172932	TFAP2A	ENSG00000137203	MAD2L1
82	AC018635.2	ENSG00000228497	C1orf87	ENSG00000162598	VDAC2	ENSG00000165637	TRPV4	ENSG00000111199			FNDC5	ENSG00000160097	IQCE	ENSG00000106012	AC007375.3	ENSG00000227520	SEC62	ENSG00000008952	FBXO18	ENSG00000134452	SFT2D2	ENSG00000213064	AC078819.2	ENSG00000197041	CNN2	ENSG00000064666	STARD7	ENSG00000084090	FBXL4	ENSG00000112234	G6PD	ENSG00000160211	TIGD3	ENSG00000173825	AC008869.1	ENSG00000212720	CPNE8	ENSG00000139117	UBC	ENSG00000150991	AC084018.3	ENSG00000184314	AC005035.1	ENSG00000233404	TMEM52	ENSG00000178821	SFRP2	ENSG00000145423	MORN4
83	PLK1	ENSG00000166851	C1orf92	ENSG00000160838	CNIH2	ENSG00000174871	PIH1D2	ENSG00000150773			ENOPH1	ENSG00000145293	TSSK2	ENSG00000206203	C15orf17	ENSG00000178761	C2orf88	ENSG00000187699	SORBS1	ENSG00000095637	CARD8	ENSG00000105483	AC019206.3	ENSG00000231696	HPDL	ENSG00000186603	APC	ENSG00000134982	C8orf37	ENSG00000156172	SCAF1	ENSG00000126461	AC025423.1	ENSG00000226959	WDR49	ENSG00000174776	C6orf142	ENSG00000146147	SLCO4A1	ENSG00000101187	SLC25A41	ENSG00000181240	TAF3	ENSG00000165632	CDKN2AIPNL	ENSG00000237190	CCDC37	ENSG00000163885	BOD1
84	AC087749.2	ENSG00000204326	SLC5A7	ENSG00000115665	RPS17P5	ENSG00000060303	IQCK	ENSG00000174628			AL691479.2	ENSG00000236617	JMJD7-PLA2G4B	ENSG00000168970	SLC10A4	ENSG00000145248	DPM2	ENSG00000136908	MLL2	ENSG00000167548	MAP3K7IP2	ENSG00000055208	AL807752.8	ENSG00000238187	WDR86	ENSG00000187260	C10orf97	ENSG00000148481	DEGS1	ENSG00000143753	STK40	ENSG00000196182	CTA-351J1.1	ENSG00000128536	RP11-282K6.1	ENSG00000164012	AL161645.3	ENSG00000231438	TRAP1	ENSG00000126602	SIRT7	ENSG00000187531	LRP5	ENSG00000162337	LRRC26	ENSG00000184709	CRAT	ENSG00000095321	NUDCD1
85	MICAL1	ENSG00000135596	PPIL6	ENSG00000185250	FASTKD3	ENSG00000124279	IRX2	ENSG00000170561			AP4S1	ENSG00000100478	MLLT1	ENSG00000130382	SNN	ENSG00000184602	C2orf74	ENSG00000237651	MMS19	ENSG00000155229	RIPK1	ENSG00000137275	CALY	ENSG00000130643	ITFG3	ENSG00000167930	RABGAP1	ENSG00000011454	CAPZA1	ENSG00000116489	AC005534.4	ENSG00000224492	MBD1	ENSG00000141644	CCDC42B	ENSG00000186710	VAT1L	ENSG00000171724	NCRNA00153	ENSG00000088970	GCHFR	ENSG00000137880	PARP11	ENSG00000111224	SIRT4	ENSG00000089163	MYO1B	ENSG00000128641	TMEM68
86	USP36	ENSG00000055483	SNX6	ENSG00000129515	SMNDC1	ENSG00000119953	PNRC1	ENSG00000146278			NGB	ENSG00000165553	SLC4A5	ENSG00000188687	ORAI2	ENSG00000160991	COX19	ENSG00000240230	FOXK1	ENSG00000164916	SLC2A10	ENSG00000197496	ALOX5	ENSG00000012779	CLEC11A	ENSG00000105472	TMEM135	ENSG00000166575	KLHL32	ENSG00000186231	NADK	ENSG00000008130	TRIM35	ENSG00000104228	GLB1L	ENSG00000163521	MMGT1	ENSG00000169446	MBLAC1	ENSG00000214309	SPHK1	ENSG00000176170	PYROXD1	ENSG00000121350	KTI12	ENSG00000198841	PTPN7	ENSG00000143851	C3orf38
87	H6PD	ENSG00000049239	RAVER2	ENSG00000162437	MRPL3	ENSG00000114686	AC007012.1	ENSG00000235531			SV2C	ENSG00000122012	PLA2G4B	ENSG00000243708	MTX2	ENSG00000128654	AC110799.1	ENSG00000124399	GALNS	ENSG00000141012	ARNT	ENSG00000143437	CTAGE5	ENSG00000150527	RAB5C	ENSG00000108774	AC117834.1	ENSG00000212999	FAM108B1	ENSG00000107362	EPN1	ENSG00000063245	SMARCC2	ENSG00000139613	ITPRIP	ENSG00000148841	ATG9A	ENSG00000198925	IAH1	ENSG00000134330	RNF215	ENSG00000099999	ANKHD1	ENSG00000131503	TSSC1	ENSG00000032389	CHRDL1	ENSG00000101938	BBS12
88	GTF3C5	ENSG00000148308	IFI16	ENSG00000163565	QRSL1	ENSG00000130348	LRRC67	ENSG00000178125			SNX32	ENSG00000172803	ACCN2	ENSG00000110881	RNF8	ENSG00000112130	BET1	ENSG00000105829	PEX26	ENSG00000215193	AC120042.2	ENSG00000213006	TMLHE	ENSG00000185973	FADS2	ENSG00000134824	2001-03-01	ENSG00000145416	TMEM117	ENSG00000139173	ACOX3	ENSG00000087008	LMO3	ENSG00000048540	KDM4C	ENSG00000107077	RSPO2	ENSG00000147655	AC131159.1	ENSG00000230560	DDB2	ENSG00000134574	ZNF395	ENSG00000186918	GCK	ENSG00000106633	GRM3	ENSG00000198822	ATG12
89	CRTC2	ENSG00000160741	FUBP3	ENSG00000107164	ERAF	ENSG00000169877	SCT	ENSG00000070031			C7orf25	ENSG00000136197	DIS3L2	ENSG00000144535	RTCD1	ENSG00000137996	ALG1L	ENSG00000189366	PFKFB3	ENSG00000170525	ZNF740	ENSG00000139651	PGF	ENSG00000119630	PCGF2	ENSG00000056661	GTF2H3	ENSG00000111358	N4BP2L1	ENSG00000139597	PABPC4	ENSG00000090621	SCNN1G	ENSG00000166828	DLL4	ENSG00000128917	UST	ENSG00000111962	GSG1	ENSG00000111305	KIAA0141	ENSG00000081791	AC005071.3	ENSG00000229429	SENP3	ENSG00000161956	SULF2	ENSG00000196562	TOR1A
90	WDR85	ENSG00000148399	ERP44	ENSG00000023318	CHCHD6	ENSG00000159685	NEDD1	ENSG00000139350			NUDT15	ENSG00000136159	C4orf42	ENSG00000196810	ZCCHC12	ENSG00000174460	ZFPL1	ENSG00000162300	MKRN2	ENSG00000075975	ARSD	ENSG00000006756	TNNT2	ENSG00000118194	EDEM2	ENSG00000088298	UNC5D	ENSG00000156687	SCRN3	ENSG00000144306	SIGMAR1	ENSG00000147955	NFIX	ENSG00000008441	WDR63	ENSG00000162643	UBE2E2	ENSG00000182247	BET1L	ENSG00000177951	AC135724.1	ENSG00000232103	POU2F1	ENSG00000143190	GRK6	ENSG00000198055	AC099489.1	ENSG00000188897	PRMT5
91	PHLDB1	ENSG00000019144	UBXN4	ENSG00000144224	FAM136A	ENSG00000035141	CHRAC1	ENSG00000104472			CRBN	ENSG00000113851	ZMYND8	ENSG00000101040	DNAL4	ENSG00000100246	RP11-544M22.1	ENSG00000215845	TMEM120B	ENSG00000188735	SSR1	ENSG00000124783	C4orf33	ENSG00000151470	SLC27A3	ENSG00000143554	TBCEL	ENSG00000154114	SDCCAG1	ENSG00000165525	MAD1L1	ENSG00000002822	ABCC10	ENSG00000124574	NPFFR1	ENSG00000148734	GSR	ENSG00000104687	TUBG1	ENSG00000131462	ZSCAN1	ENSG00000152467	C9orf78	ENSG00000136819	ARF5	ENSG00000004059	KCNJ13	ENSG00000115474	RP11-63L7.1
92	C19orf61	ENSG00000105771	PEX11A	ENSG00000166821	GALE	ENSG00000117308	PODNL1	ENSG00000132000			KCMF1	ENSG00000176407	CBFA2T3	ENSG00000129993	ULK3	ENSG00000140474	STX18	ENSG00000168818	UNC13B	ENSG00000198722	FZD7	ENSG00000155760	TRAC	ENSG00000229164	UBE2J2	ENSG00000160087	NNT	ENSG00000112992	FBXL5	ENSG00000118564	RRP1	ENSG00000160214	GRIP2	ENSG00000144596	C11orf66	ENSG00000162148	GOLPH3	ENSG00000113384	PSMG4	ENSG00000180822	SLC35A4	ENSG00000176087	EIF3J	ENSG00000104131	ABT1	ENSG00000146109	MTHFD1	ENSG00000100714	CCNC
93	REPIN1	ENSG00000214022	CHKA	ENSG00000110721	LRRC61	ENSG00000127399	U47924.1	ENSG00000111684			FAM134B	ENSG00000154153	SMG1	ENSG00000157106	ANAPC7	ENSG00000196510	ORAOV1	ENSG00000149716	FEM1A	ENSG00000141965	RNF182	ENSG00000180537	SHD	ENSG00000105251	LENG1	ENSG00000105617	TRNT1	ENSG00000072756	ZNHIT6	ENSG00000117174	UBAP2	ENSG00000137073	IL27RA	ENSG00000104998	SLAIN1	ENSG00000139737	ZDHHC3	ENSG00000163812	SPNS2	ENSG00000183018	FKBP11	ENSG00000134285	AP005061.2	ENSG00000224088	TMEM121	ENSG00000184986	TTC25	ENSG00000204815	C1orf59
94	AC010618.2	ENSG00000230996	ARMC3	ENSG00000165309	HBM	ENSG00000206177	IRX5	ENSG00000176842			SMYD3	ENSG00000185420	ATP13A1	ENSG00000105726	TACR2	ENSG00000075073	MRPS9	ENSG00000135972	PISD	ENSG00000241878	C20orf194	ENSG00000088854	C8orf12	ENSG00000184608	AC006028.3	ENSG00000223347	HNRPLL	ENSG00000143889	TAF9B	ENSG00000187325	SMYD5	ENSG00000135632	MUTED	ENSG00000188428	INADL	ENSG00000132849	C1orf109	ENSG00000116922	FAM69B	ENSG00000165716	KCNJ14	ENSG00000182324	SPRY1	ENSG00000164056	CSNK2B	ENSG00000204435	MOSC1	ENSG00000186205	MOBKL3
95	SLC27A1	ENSG00000130304	MND1	ENSG00000121211	ZNF214	ENSG00000149050	C14orf45	ENSG00000119636			AC025647.1	ENSG00000147669	NPHP4	ENSG00000131697	NR1I3	ENSG00000143257	AC217773.2	ENSG00000214401	GJB3	ENSG00000188910	TFDP1	ENSG00000198176	STAT1	ENSG00000115415	ZNF787	ENSG00000142409	CHMP2B	ENSG00000083937	PEX12	ENSG00000108733	AC127496.3	ENSG00000175901	HS3ST5	ENSG00000175818	ATP2A3	ENSG00000074370	RGS8	ENSG00000135824	BTBD2	ENSG00000133243	CPSF4	ENSG00000160917	TGFB2	ENSG00000092969	RIC8A	ENSG00000177963	IGFBP5	ENSG00000115461	MRPL45
96	GATAD2A	ENSG00000167491	VWA3B	ENSG00000168658	SSBP2	ENSG00000145687	AHSA2	ENSG00000173209			HTR1D	ENSG00000179546	AF235103.1	ENSG00000204752	MMD	ENSG00000108960	PSMC5	ENSG00000087191	RPS6KA2	ENSG00000071242	RBBP9	ENSG00000089050	PCBP3	ENSG00000183570	TAF6L	ENSG00000162227	POLK	ENSG00000122008	CD47	ENSG00000196776	SCMH1	ENSG00000010803	SLC25A17	ENSG00000100372	C2orf62	ENSG00000158428	SHROOM2	ENSG00000146950	RPL41	ENSG00000229117	C1orf91	ENSG00000160055	AL136218.1	ENSG00000215462	NOC4L	ENSG00000184967	PDIA6	ENSG00000143870	AKIRIN2
97	MAVS	ENSG00000088888	IL10RB	ENSG00000243646	HBA2	ENSG00000188536	C2orf77	ENSG00000154479			C6orf105	ENSG00000111863	GLTSCR1	ENSG00000063169	SST	ENSG00000157005	CRLS1	ENSG00000088766	FRMD5	ENSG00000171877	TRIM4	ENSG00000146833	IRF6	ENSG00000117595	ARL6IP6	ENSG00000177917	ANGEL2	ENSG00000174606	PLS3	ENSG00000102024	GGA1	ENSG00000100083	PAPSS1	ENSG00000138801	CCDC96	ENSG00000173013	AC233723.1	ENSG00000205710	VIT	ENSG00000205221	LEAP2	ENSG00000164406	ZNF844	ENSG00000223547	SCO2	ENSG00000130489	DMRTA2	ENSG00000142700	UBE2N
98	ZNF767	ENSG00000133624	FREM2	ENSG00000150893	SC4MOL	ENSG00000052802	KRT8P9	ENSG00000170421			KCNK13	ENSG00000152315	MCM3AP	ENSG00000160294	LRRC68	ENSG00000104866	AC090772.4	ENSG00000215503	RGP1	ENSG00000107185	BCL2	ENSG00000171791	SNED1	ENSG00000162804	PLSCR3	ENSG00000187838	HMGCLL1	ENSG00000146151	SLITRK2	ENSG00000185985	SND1	ENSG00000197157	RPRM	ENSG00000177519	HPD	ENSG00000158104	MCF2	ENSG00000101977	OXA1L	ENSG00000155463	RAGE	ENSG00000080823	CDKN1B	ENSG00000111276	RPL39	ENSG00000198918	IKZF1	ENSG00000185811
99	LZTS2	ENSG00000107816	RACGAP1P	ENSG00000161800	ZNF610	ENSG00000167554	MALAT1	ENSG00000225789			TCEAL7	ENSG00000182916	BRD8	ENSG00000112983	ANKRD54	ENSG00000100124	SAP30BP	ENSG00000161526	C2CD2	ENSG00000157617	CPSF2	ENSG00000165934	DOK7	ENSG00000175920	GNAI2	ENSG00000114353	PPP2R2A	ENSG00000221914	CNTN2	ENSG00000184144	FAM108C1	ENSG00000136379	USP20	ENSG00000136878	DDX42	ENSG00000198231	VPS18	ENSG00000104142	SLC35B1	ENSG00000121073	VILL	ENSG00000136059	TAF1B	ENSG00000115750	MRPS16	ENSG00000182180	OLFML3	ENSG00000116774
100	CNTROB	ENSG00000170037	PRLR	ENSG00000113494	TBCE	ENSG00000116957	AP000769.2	ENSG00000223937			PSMG1	ENSG00000183527	NSUN2	ENSG00000037474	ACHE	ENSG00000087085	VPS28	ENSG00000160948	KAT2A	ENSG00000108773	GLI3	ENSG00000106571	AC005551.1	ENSG00000095932	APRT	ENSG00000198931	2011-09-01	ENSG00000138758	ELOVL5	ENSG00000012660	FRAT2	ENSG00000181274	TRIB2	ENSG00000071575	SLC7A5	ENSG00000103257	CAMK2B	ENSG00000058404	AC019171.4	ENSG00000214694	CD27	ENSG00000139193	RIOK2	ENSG00000058729	TBCC	ENSG00000124659	SGSH	ENSG00000181523
101	CCDC61	ENSG00000104983	C15orf44	ENSG00000138614	THUMPD3	ENSG00000134077	RYK	ENSG00000163785			MREG	ENSG00000118242	UNC84A	ENSG00000164828	RXRB	ENSG00000204231	FAM149A	ENSG00000109794	CXXC5	ENSG00000171604	GIT2	ENSG00000139436	CARD11	ENSG00000198286	RPS27P13	ENSG00000227081	ARHGEF12	ENSG00000196914	MLEC	ENSG00000110917	DCAKD	ENSG00000172992	PCDHGC4	ENSG00000242419	FOLR1	ENSG00000110195	KLC2	ENSG00000174996	ANKRD16	ENSG00000134461	AC091849.1	ENSG00000185986	PDE3B	ENSG00000152270	RPL22	ENSG00000116251	LTBP4	ENSG00000090006
102	HIP1R	ENSG00000130787	HBP1	ENSG00000105856	FBL	ENSG00000188573	IRX3	ENSG00000177508			PKIB	ENSG00000135549	DMTF1	ENSG00000135164	GAL3ST3	ENSG00000175229	GLT8D1	ENSG00000016864	IGFL4	ENSG00000204869	RNF216	ENSG00000011275	AC068733.2	ENSG00000236147	CCDC12	ENSG00000160799	AC124312.1	ENSG00000233066	RNF103	ENSG00000239305	POU3F1	ENSG00000185668	KHDRBS2	ENSG00000112232	CYTH1	ENSG00000108669	DKK2	ENSG00000155011	ZNF444	ENSG00000167685	CC2D1B	ENSG00000154222	UBE2Q2	ENSG00000140367	MAGEH1	ENSG00000187601	CD300A	ENSG00000167851
103	SCAP	ENSG00000114650	AURKA	ENSG00000087586	ZCCHC10	ENSG00000155329	TSPAN11	ENSG00000110900			GLO1	ENSG00000124767	CCDC57	ENSG00000176155	GLTPD2	ENSG00000182327	C14orf143	ENSG00000140025	TMEM178	ENSG00000152154	SMAD9	ENSG00000120693	POPDC3	ENSG00000132429	ETFB	ENSG00000105379	GNAI1	ENSG00000127955	DLAT	ENSG00000150768	PML	ENSG00000140464	NEUROD1	ENSG00000162992	CLIC6	ENSG00000159212	EMID2	ENSG00000160963	FSD1	ENSG00000105255	ATF4	ENSG00000128272	AC012360.4	ENSG00000230127	MAD2L1BP	ENSG00000124688	AL137026.3	ENSG00000227894
104	EXD3	ENSG00000187609	SAR1A	ENSG00000079332	FAM175A	ENSG00000163322	TP73	ENSG00000078900			TCEAL6	ENSG00000204071	FAM118A	ENSG00000100376	BEX5	ENSG00000184515	PPP1R7	ENSG00000115685	PPP1R3E	ENSG00000100829	LCA5	ENSG00000135338	HRCT1	ENSG00000196196	RELA	ENSG00000173039	HCFC2	ENSG00000111727	C14orf100	ENSG00000050130	TOMM40	ENSG00000130204	ZSWIM3	ENSG00000132801	AC015908.2	ENSG00000233670	ARL5B	ENSG00000165997	POLL	ENSG00000166169	ARGLU1	ENSG00000134884	C4orf32	ENSG00000174749	TMEM11	ENSG00000178307	TFAP2C	ENSG00000087510
105	FRMD8	ENSG00000126391	CEP70	ENSG00000114107	SLC25A6	ENSG00000169100	PDLIM1	ENSG00000107438			CALB1	ENSG00000104327	AC125494.3	ENSG00000219410	HCRTR1	ENSG00000121764	EIF2S2	ENSG00000125977	PI4KB	ENSG00000143393	PCDHB5	ENSG00000113209	ADCY2	ENSG00000078295	WBSCR16	ENSG00000174374	AP000758.2	ENSG00000236821	RCSD1	ENSG00000198771	AC009996.1	ENSG00000179523	MLH3	ENSG00000119684	TSPAN9	ENSG00000011105	LNX2	ENSG00000139517	OVCA2	ENSG00000214014	C11orf35	ENSG00000185522	ELOVL2	ENSG00000197977	B4GALT2	ENSG00000117411	NKD2	ENSG00000145506
106	CLDN15	ENSG00000106404	NEK11	ENSG00000114670	HSPA14	ENSG00000187522	HIST1H4B	ENSG00000124529			GRPEL1	ENSG00000109519	HNRNPUL1	ENSG00000105323	PANK4	ENSG00000157881	ZNF226	ENSG00000167380	ABCF2	ENSG00000033050	ANKRD36BL1	ENSG00000214262	TMEM50B	ENSG00000142188	CDC34	ENSG00000099804	HINT3	ENSG00000111911	GBE1	ENSG00000114480	GPR172A	ENSG00000185803	STRN4	ENSG00000090372	FHAD1	ENSG00000142621	ACAD8	ENSG00000151498	AC009532.1	ENSG00000177112	AC215219.4	ENSG00000226210	KIAA1598	ENSG00000187164	EIF3I	ENSG00000084623	LHFPL2	ENSG00000145685
107	EFS	ENSG00000100842	CENPC1	ENSG00000145241	XRCC6	ENSG00000196419	SALL2	ENSG00000165821			BAG2	ENSG00000112208	ZNF382	ENSG00000161298	PICK1	ENSG00000100151	KPTN	ENSG00000118162	HR	ENSG00000168453	EIF4EBP2	ENSG00000148730	FGFBP2	ENSG00000137441	CLEC3B	ENSG00000163815	COPS2	ENSG00000166200	VAV3	ENSG00000134215	NRBP1	ENSG00000115216	LRRC62	ENSG00000166897	ARHGAP23	ENSG00000225485	ECT2	ENSG00000114346	AMDHD2	ENSG00000162066	AC005921.3	ENSG00000108848	SLC30A5	ENSG00000145740	DULLARD	ENSG00000175826	RASSF9	ENSG00000198774
108	CREBL1	ENSG00000213676	AC104078.1	ENSG00000197057	METTL9	ENSG00000197006	LYN	ENSG00000147507			TWIST2	ENSG00000233608	DSCAML1	ENSG00000177103	HSPA8	ENSG00000109971	TMEM128	ENSG00000132406	MSMP	ENSG00000215183	C1orf55	ENSG00000143751	DAPL1	ENSG00000163331	ZFPM1	ENSG00000179588	GUCY1A2	ENSG00000152402	RAB3IP	ENSG00000127328	MESDC1	ENSG00000140406	KLF10	ENSG00000155090	AC007385.1	ENSG00000226865	CCRK	ENSG00000156345	VIPR2	ENSG00000106018	KRTCAP3	ENSG00000157992	AL391152.1	ENSG00000212928	TINF2	ENSG00000092330	P4HB	ENSG00000185624
109	AC145098.2	ENSG00000146067	WDR78	ENSG00000152763	DEDD	ENSG00000158796	AC005332.1	ENSG00000154251			PFN2	ENSG00000070087	GPATCH1	ENSG00000076650	C1orf52	ENSG00000162642	C6orf130	ENSG00000124596	CLPB	ENSG00000162129	ZHX1	ENSG00000165156	AC025262.1	ENSG00000231174	VKORC1	ENSG00000167397	PCMTD1	ENSG00000168300	SYAP1	ENSG00000169895	SPNS1	ENSG00000169682	NEK1	ENSG00000137601	FOXJ1	ENSG00000129654	PRPS1	ENSG00000147224	ALKBH3	ENSG00000166199	CLK1	ENSG00000013441	C20orf72	ENSG00000125871	FAM32A	ENSG00000105058	SH2D3A	ENSG00000125731
110	SLC29A2	ENSG00000174669	ROR1	ENSG00000185483	TMEM50A	ENSG00000183726	TXNIP	ENSG00000117289			DNAJB9	ENSG00000128590	C17orf69	ENSG00000167159	JMJD4	ENSG00000081692	RNF25	ENSG00000163481	MON1B	ENSG00000103111	NCAPD3	ENSG00000151503	TNNC1	ENSG00000114854	EMID1	ENSG00000186998	WDR17	ENSG00000150627	RP5-1022P6.1	ENSG00000125772	TMEM115	ENSG00000126062	RCAN3	ENSG00000117602	ABLIM3	ENSG00000173210	ROD1	ENSG00000119314	CEMP1	ENSG00000205923	PIGG	ENSG00000174227	RINT1	ENSG00000135249	SUMO2	ENSG00000188612	PCOLCE	ENSG00000106333
111	HEXDC	ENSG00000169660	ARMC4	ENSG00000169126	DERL2	ENSG00000072849	CLNS1A	ENSG00000074201			B3GALTL	ENSG00000187676	LAS1L	ENSG00000001497	GNPDA1	ENSG00000113552	C16orf91	ENSG00000174109	SYVN1	ENSG00000162298	GLI2	ENSG00000074047	COL24A1	ENSG00000171502	ADRM1	ENSG00000130706	RAB18	ENSG00000099246	PNPLA8	ENSG00000135241	ZNF747	ENSG00000169955	MC5R	ENSG00000176136	APLP2	ENSG00000084234	CABC1	ENSG00000163050	EIF1AD	ENSG00000175376	AC073911.1	ENSG00000229987	ESF1	ENSG00000089048	NFKBIE	ENSG00000146232	EGFLAM	ENSG00000164318
112	MFSD10	ENSG00000109736	SFRS2IP	ENSG00000139218	DNTTIP2	ENSG00000067334	ATOH8	ENSG00000168874			WNT1	ENSG00000125084	C16orf28	ENSG00000059145	FAM116B	ENSG00000205593	PRTFDC1	ENSG00000099256	VIPR1	ENSG00000114812	HK2	ENSG00000159399	E2F1	ENSG00000101412	TIMM44	ENSG00000104980	CSRNP3	ENSG00000178662	IFNAR1	ENSG00000142166	AC110619.2	ENSG00000218416	AC011477.2	ENSG00000081665	ST6GALNAC2	ENSG00000070731	KCNK3	ENSG00000171303	CFD	ENSG00000197766	AC011477.3	ENSG00000228642	NIN	ENSG00000100503	ZNRD1	ENSG00000066379	MTSS1L	ENSG00000132613
113	RSAD1	ENSG00000136444	CDC23	ENSG00000094880	ACTL6B	ENSG00000077080	C5orf38	ENSG00000186493			MED8	ENSG00000159479	EEF2K	ENSG00000103319	EBNA1BP2	ENSG00000117395	RP11-141M3.1	ENSG00000240747	GMEB2	ENSG00000101216	CACHD1	ENSG00000158966	CA8	ENSG00000178538	HEXIM2	ENSG00000168517	PIKFYVE	ENSG00000115020	LONRF3	ENSG00000175556	C19orf29	ENSG00000105298	PDZRN4	ENSG00000165966	MAP2K3	ENSG00000034152	SYNGR3	ENSG00000127561	BID	ENSG00000015475	AMH	ENSG00000104899	C4orf43	ENSG00000198498	DCTN2	ENSG00000175203	TLE1	ENSG00000196781
114	KIAA0323	ENSG00000100441	SLC18A3	ENSG00000187714	C5orf13	ENSG00000134986	DLEU1	ENSG00000176124			SLC32A1	ENSG00000101438	ADAMTS10	ENSG00000142303	TFR2	ENSG00000106327	C8orf38	ENSG00000156170	AC005726.8	ENSG00000167524	ROCK1	ENSG00000067900	KIAA0748	ENSG00000135426	C17orf62	ENSG00000178927	SAMD8	ENSG00000156671	SCARB2	ENSG00000138760	EPS15L1	ENSG00000127527	PALM2	ENSG00000243444	DNAI1	ENSG00000122735	AC009107.3	ENSG00000103023	ARHGAP10	ENSG00000071205	PMS2L1	ENSG00000078319	DENR	ENSG00000139726	RPUSD2	ENSG00000166133	FMO1	ENSG00000010932
115	GYS1	ENSG00000104812	DNAI2	ENSG00000171595	UTP18	ENSG00000011260	FAM148B	ENSG00000205502			SNAPC5	ENSG00000174446	BAT2	ENSG00000204469	PITPNM1	ENSG00000110697	ZNF771	ENSG00000179965	SUPT7L	ENSG00000119760	YES1	ENSG00000176105	SPOCK2	ENSG00000107742	HAPLN3	ENSG00000140511	POLR3F	ENSG00000132664	MTO1	ENSG00000135297	LRRC59	ENSG00000108829	ANKRD45	ENSG00000183831	GAB2	ENSG00000033327	AL513007.1	ENSG00000212631	SNAPC2	ENSG00000104976	TYMP	ENSG00000025708	PLEKHC1	ENSG00000073712	PPIL1	ENSG00000137168	SLC7A7	ENSG00000155465
116	FUK	ENSG00000157353	CDC73	ENSG00000134371	NSDHL	ENSG00000147383	CDC42BPG	ENSG00000171219			BARX2	ENSG00000043039	TXLNA	ENSG00000084652	AMN1	ENSG00000151743	TPPP3	ENSG00000159713	IRS2	ENSG00000185950	ADCYAP1R1	ENSG00000078549	GABBR1	ENSG00000204681	IRF7	ENSG00000185507	KIF3A	ENSG00000131437	RAP2C	ENSG00000123728	FRS3	ENSG00000137218	SAMD10	ENSG00000130590	TRIM62	ENSG00000116525	SLC20A1	ENSG00000144136	FBXL8	ENSG00000135722	KIF25	ENSG00000125337	EXOG	ENSG00000157036	B9D2	ENSG00000123810	EDNRA	ENSG00000151617
117	C1orf193	ENSG00000234090	MBOAT2	ENSG00000143797	NME7	ENSG00000143156	CCNJL	ENSG00000135083			RRAGA	ENSG00000155876	AC138932.1	ENSG00000183458	COG8	ENSG00000213380	C6orf72	ENSG00000055211	TSPYL2	ENSG00000184205	SFRP1	ENSG00000104332	C7orf46	ENSG00000188732	HEMK1	ENSG00000114735	EIF1AX	ENSG00000173674	PDGFRA	ENSG00000134853	FRAT1	ENSG00000165879	ZNF554	ENSG00000172006	C22orf13	ENSG00000138867	MET	ENSG00000105976	TRMT61A	ENSG00000166166	SFRS5	ENSG00000100650	PWP1	ENSG00000136045	C19orf56	ENSG00000105583	CCDC81	ENSG00000149201
118	PCIF1	ENSG00000100982	ACVR1	ENSG00000115170	APAF1	ENSG00000120868	KRT18P19	ENSG00000111057			PITRM1	ENSG00000107959	AC135178.1	ENSG00000236350	KIFC2	ENSG00000167702	C14orf142	ENSG00000170270	FXR2	ENSG00000129245	NUP214	ENSG00000126883	GOLT1A	ENSG00000174567	SF3A2	ENSG00000104897	ATP2C1	ENSG00000017260	PCSK6	ENSG00000140479	AL133445.3	ENSG00000235771	NPY1R	ENSG00000164128	DPAGT1	ENSG00000172269	RALYL	ENSG00000184672	FAM132B	ENSG00000178752	NRBP2	ENSG00000185189	KIAA1712	ENSG00000164118	FLAD1	ENSG00000160688	AC020763.2	ENSG00000224499
119	SLC38A10	ENSG00000157637	PAICS	ENSG00000128050	ZNF713	ENSG00000178665	IRX1	ENSG00000170549			VWA5A	ENSG00000110002	GNRHR2	ENSG00000211451	PSD	ENSG00000059915	FLOT1	ENSG00000137312	CALCOCO1	ENSG00000012822	RP2	ENSG00000102218	TBC1D15	ENSG00000121749	PPP1R16A	ENSG00000160972	AC012215.1	ENSG00000233863	MCCC2	ENSG00000131844	GLTPD1	ENSG00000224051	PTCH2	ENSG00000117425	MYO18A	ENSG00000196535	METTL13	ENSG00000010165	C1orf2	ENSG00000160767	OSBPL7	ENSG00000006025	TAF15	ENSG00000172660	DDOST	ENSG00000244038	SNX18	ENSG00000178996
120	SLC9A3	ENSG00000066230	MSTN	ENSG00000138379	CENPM	ENSG00000100162	ESPN	ENSG00000187017			NECAB2	ENSG00000103154	PCNXL3	ENSG00000197136	ATG4B	ENSG00000168397	RBBP8	ENSG00000101773	AC148477.2	ENSG00000204589	BAZ2B	ENSG00000123636	CCNO	ENSG00000152669	KRT10	ENSG00000186395	NAF1	ENSG00000145414	AL136219.3	ENSG00000215570	DAPK3	ENSG00000167657	TNPO2	ENSG00000105576	C3orf25	ENSG00000172771	ETV1	ENSG00000006468	CENPP	ENSG00000188312	CALML4	ENSG00000129007	SCAND3	ENSG00000232040	C19orf22	ENSG00000198858	DHCR7	ENSG00000172893
121	FBXL12	ENSG00000127452	FANCI	ENSG00000140525	TRMT5	ENSG00000126814	RAB20	ENSG00000139832			TBC1D13	ENSG00000107021	GTPBP1	ENSG00000100226	LEPREL2	ENSG00000110811	LIN37	ENSG00000188223	FAM53C	ENSG00000120709	HIF1A	ENSG00000100644	KIAA2013	ENSG00000116685	SEMA4B	ENSG00000185033	ZNF252	ENSG00000196922	TAPT1	ENSG00000169762	CACNA1H	ENSG00000196557	POMT1	ENSG00000130714	IFFO2	ENSG00000169991	JPH3	ENSG00000154118	ZNHIT3	ENSG00000108278	HAUS7	ENSG00000213397	VPS26A	ENSG00000122958	MRPL49	ENSG00000149792	C6orf118	ENSG00000112539
122	QTRT1	ENSG00000213339	TMEM39A	ENSG00000176142	NPM1	ENSG00000181163	ZIC5	ENSG00000139800			C5orf44	ENSG00000113597	ANKDD1A	ENSG00000166839	CYP2E1	ENSG00000130649	PPIL3	ENSG00000240344	HDLBP	ENSG00000115677	NFATC3	ENSG00000072736	HDHD2	ENSG00000167220	MACROD1	ENSG00000133315	TAOK1	ENSG00000160551	C1GALT1	ENSG00000106392	RGS12	ENSG00000159788	RNF34	ENSG00000170633	CD46	ENSG00000117335	HS3ST2	ENSG00000122254	C10orf107	ENSG00000183346	NRG2	ENSG00000158458	SAPS3	ENSG00000110075	STX5	ENSG00000162236	CCDC114	ENSG00000105479
123	MOGS	ENSG00000115275	GPR1	ENSG00000183671	TIPIN	ENSG00000075131	TCEA3	ENSG00000204219			THEM4	ENSG00000159445	TSSK3	ENSG00000162526	ARRB2	ENSG00000141480	SNRNP35	ENSG00000184209	KCNK1	ENSG00000135750	FADS1	ENSG00000149485	AC022506.1	ENSG00000237969	PTP4A3	ENSG00000184489	FNDC3A	ENSG00000102531	PEX5L	ENSG00000114757	TBC1D10B	ENSG00000169221	LEPROTL1	ENSG00000104660	C19orf54	ENSG00000188493	C3orf34	ENSG00000174007	C1QTNF2	ENSG00000145861	GRIN3B	ENSG00000116032	TNRC6A	ENSG00000090905	AC010468.1	ENSG00000214784	LPAR4	ENSG00000147145
124	ZACN	ENSG00000186919	NTS	ENSG00000133636	MED28	ENSG00000118579	H2AFV	ENSG00000105968			FAM122A	ENSG00000187866	MYO19	ENSG00000141140	MMP17	ENSG00000198598	TINP1	ENSG00000164346	PLCH2	ENSG00000149527	MDC1	ENSG00000137337	TK2	ENSG00000166548	STRA13	ENSG00000169689	EIF4E	ENSG00000151247	SEMA5A	ENSG00000112902	MAP1S	ENSG00000130479	SPIRE2	ENSG00000204991	FAM70A	ENSG00000125355	SNRK	ENSG00000163788	FAAH	ENSG00000117480	IDI2	ENSG00000148377	CLUAP1	ENSG00000103351	PPIH	ENSG00000171960	CCDC40	ENSG00000141519
125	TRIM65	ENSG00000141569	TMEM146	ENSG00000174898	PCNA	ENSG00000132646	TCTN1	ENSG00000204852			C12orf76	ENSG00000174456	RBM14	ENSG00000239306	TAC1	ENSG00000006128	RPL21	ENSG00000122026	TPD52L2	ENSG00000101150	FEM1C	ENSG00000145780	C8orf55	ENSG00000130193	WTIP	ENSG00000142279	COG5	ENSG00000164597	VPS24	ENSG00000115561	KIAA1522	ENSG00000162522	AC022893.1	ENSG00000229355	ZDHHC9	ENSG00000188706	AGAP2	ENSG00000135439	DEAF1	ENSG00000177030	RAB24	ENSG00000169228	PPIG	ENSG00000138398	AHCY	ENSG00000101444	SOX1	ENSG00000182968
126	SYMPK	ENSG00000125755	RAP1B	ENSG00000127314	PIGC	ENSG00000135845	PRKD3	ENSG00000115825			SYNPR	ENSG00000163630	ZFHX2	ENSG00000136367	CARS	ENSG00000110619	SCCPDH	ENSG00000143653	EXOC3	ENSG00000180104	ZFP3	ENSG00000180787	SPP1	ENSG00000118785	NAPRT1	ENSG00000147813	SNX16	ENSG00000104497	LSAMP	ENSG00000185565	NRXN2	ENSG00000110076	GPR153	ENSG00000158292	C6orf97	ENSG00000120262	GORASP2	ENSG00000115806	PSMC4	ENSG00000013275	DMAP1	ENSG00000178028	KIAA1370	ENSG00000047346	PHF5A	ENSG00000100410	KIAA1407	ENSG00000163617
127	PVRIG	ENSG00000213413	MTSS1	ENSG00000170873	AC010654.1	ENSG00000231387	EMP2	ENSG00000213853			TM2D2	ENSG00000169490	AC126755.4	ENSG00000205746	C19orf12	ENSG00000131943	SH3BGRL3	ENSG00000142669	CLCN7	ENSG00000103249	SS18	ENSG00000141380	GRINA	ENSG00000178719	SOX15	ENSG00000129194	ZDBF2	ENSG00000204186	GPR37	ENSG00000170775	TSPAN14	ENSG00000108219	AC104942.1	ENSG00000231880	PBX2	ENSG00000204304	PTPN5	ENSG00000110786	ARPC1A	ENSG00000241685	FAM24B	ENSG00000213185	GDI2	ENSG00000057608	TAF11	ENSG00000064995	SPON1	ENSG00000152268
128	ZNF446	ENSG00000083838	MOBKL1B	ENSG00000114978	ZNF230	ENSG00000159885	DPF2	ENSG00000133884			C6orf35	ENSG00000215712	GJC1	ENSG00000182963	PPP1R11	ENSG00000204619	PRR4	ENSG00000111215	SRP68	ENSG00000167881	ZBTB40	ENSG00000184677	CMBL	ENSG00000164237	MFNG	ENSG00000100060	MIER1	ENSG00000198160	DNAJC24	ENSG00000170946	C14orf83	ENSG00000198133	ZNF708	ENSG00000182141	GPC4	ENSG00000076716	HLCS	ENSG00000159267	TCF25	ENSG00000141002	TUBE1	ENSG00000074935	MTERF	ENSG00000127989	NLE1	ENSG00000073536	PLVAP	ENSG00000130300
129	LEPRE1	ENSG00000117385	EFHC1	ENSG00000096093	C15orf29	ENSG00000134152	BOC	ENSG00000144857			COPS8	ENSG00000198612	CCNL2	ENSG00000221978	C16orf58	ENSG00000140688	SPG21	ENSG00000090487	DCUN1D2	ENSG00000150401	TOB2	ENSG00000183864	MFSD2	ENSG00000168389	AP003068.3	ENSG00000187066	TSN	ENSG00000211460	CREB5	ENSG00000146592	RASGEF1C	ENSG00000146090	LMO7	ENSG00000136153	ANKRD11	ENSG00000167522	PCDH17	ENSG00000118946	PTGR1	ENSG00000106853	AF205589.3	ENSG00000214597	ING3	ENSG00000071243	LSM2	ENSG00000204392	PHLDA1	ENSG00000139289
130	COL6A1	ENSG00000142156	CMTM6	ENSG00000091317	ALKBH1	ENSG00000100601	LRRC3B	ENSG00000179796			BAIAP3	ENSG00000007516	PKD1P6	ENSG00000188599	RPP25	ENSG00000178718	GPS1	ENSG00000169727	UBOX5	ENSG00000185019	PKN2	ENSG00000065243	KCNK4	ENSG00000182450	MRPS34	ENSG00000074071	FAM49B	ENSG00000153310	ZFR	ENSG00000056097	ZNF775	ENSG00000196456	PGD	ENSG00000142657	GPR98	ENSG00000164199	RAB40C	ENSG00000197562	EHBP1L1	ENSG00000173442	NCRNA00173	ENSG00000196668	SNX7	ENSG00000162627	C16orf84	ENSG00000174177	SLC1A4	ENSG00000115902
131	OBSL1	ENSG00000124006	IFT88	ENSG00000032742	MYL4	ENSG00000198336	SEPHS1	ENSG00000086475			MAP6	ENSG00000171533	AP000347.1	ENSG00000239730	AC098591.2	ENSG00000205794	RUVBL2	ENSG00000183207	AKAP1	ENSG00000121057	C10orf26	ENSG00000166272	MSC	ENSG00000178860	PDLIM4	ENSG00000131435	SNAPC3	ENSG00000164975	RPRD1A	ENSG00000141425	ACTB	ENSG00000075624	RAB2B	ENSG00000129472	SYT11	ENSG00000132718	PEG10	ENSG00000242265	FAM100A	ENSG00000153443	CERCAM	ENSG00000167123	LZIC	ENSG00000162441	SEC13	ENSG00000157020	CXCL12	ENSG00000107562
132	UCKL1	ENSG00000198276	SMAD2	ENSG00000175387	GLA	ENSG00000102393	RNASE4	ENSG00000181784			DPYS	ENSG00000147647	MLL	ENSG00000118058	FKBP1C	ENSG00000198225	ANAPC4	ENSG00000053900	TRAK1	ENSG00000182606	GABPA	ENSG00000154727	SCGB3A1	ENSG00000161055	CARHSP1	ENSG00000153048	BAI3	ENSG00000135298	IKZF5	ENSG00000095574	SFRS2	ENSG00000161547	LOX	ENSG00000113083	GOLGA2	ENSG00000167110	UXS1	ENSG00000115652	TFB1M	ENSG00000029639	SLC24A6	ENSG00000089060	NKTR	ENSG00000114857	TMSB4X	ENSG00000205542	TMEM164	ENSG00000157600
133	C19orf15	ENSG00000099338	GTF2F2	ENSG00000188342	PPIL5	ENSG00000165501	ANG	ENSG00000214274			AL450307.1	ENSG00000189275	GON4L	ENSG00000116580	CRHBP	ENSG00000145708	YIF1B	ENSG00000167645	LARP1	ENSG00000155506	G3BP1	ENSG00000145907	HSD11B1	ENSG00000117594	AC087521.2	ENSG00000187479	GNPNAT1	ENSG00000100522	TMCC3	ENSG00000057704	B4GALT3	ENSG00000158850	MAF	ENSG00000178573	HNRNPUL2	ENSG00000214753	TCERG1L	ENSG00000176769	AL049829.1	ENSG00000235194	SLMO1	ENSG00000141391	PCDH18	ENSG00000189184	C16orf80	ENSG00000070761	AL359079.1	ENSG00000212738
134	SLC25A29	ENSG00000197119	INTU	ENSG00000164066	EXOSC9	ENSG00000123737	PDPN	ENSG00000162493			GBAP	ENSG00000160766	KIAA0907	ENSG00000132680	CHST2	ENSG00000175040	RPL9	ENSG00000163682	SMG5	ENSG00000198952	EIF2C1	ENSG00000092847	ZSWIM7	ENSG00000214941	SLC25A39	ENSG00000013306	PRKAA1	ENSG00000132356	WWC2	ENSG00000151718	POR	ENSG00000127948	GTF2E1	ENSG00000153767	MUPCDH	ENSG00000099834	DCBLD1	ENSG00000164465	AFMID	ENSG00000183077	CDK10	ENSG00000185324	SNRNP48	ENSG00000168566	NARF	ENSG00000141562	LRRN1	ENSG00000175928
135	HDAC6	ENSG00000094631	AC013283.1	ENSG00000166130	CWF19L1	ENSG00000095485	MYCBP	ENSG00000214114			FAM5B	ENSG00000198797	INSR	ENSG00000171105	EID2B	ENSG00000176401	PPCS	ENSG00000127125	SNX19	ENSG00000120451	ABCA1	ENSG00000165029	GNG10	ENSG00000242616	C22orf36	ENSG00000178026	UBE2V2	ENSG00000169139	CCDC91	ENSG00000123106	ZNF784	ENSG00000179922	RFC3	ENSG00000133119	AC134043.1	ENSG00000226300	FAM134A	ENSG00000144567	MT1H	ENSG00000205358	GNRH1	ENSG00000147437	NOL10	ENSG00000115761	WDR18	ENSG00000065268	GJB2	ENSG00000165474
136	ZNF296	ENSG00000170684	STRADB	ENSG00000082146	PMS1	ENSG00000064933	ZNF438	ENSG00000183621			CLUL1	ENSG00000079101	GLB1L2	ENSG00000149328	CPNE7	ENSG00000178773	C9orf156	ENSG00000136932	FAIM2	ENSG00000135472	PTCH1	ENSG00000185920	TCN2	ENSG00000185339	BCAT2	ENSG00000105552	MOBKL1A	ENSG00000173542	ETF1	ENSG00000120705	TRIM11	ENSG00000154370	SORCS1	ENSG00000108018	TRIM9	ENSG00000100505	JPH4	ENSG00000092051	EIF2B2	ENSG00000119718	MUC6	ENSG00000184956	MSH2	ENSG00000095002	MLX	ENSG00000108788	ANGPT2	ENSG00000091879
137	FBXL6	ENSG00000182325	IMPACT	ENSG00000154059	MAF1	ENSG00000179632	LRRC1	ENSG00000137269			GSG1L	ENSG00000169181	ZNF514	ENSG00000144026	CPT1C	ENSG00000169169	STK17A	ENSG00000164543	C20orf39	ENSG00000101463	LMAN1	ENSG00000074695	KLK7	ENSG00000169035	ECSCR	ENSG00000225220	DCK	ENSG00000156136	HS2ST1	ENSG00000153936	GPR161	ENSG00000143147	EXT1	ENSG00000182197	CCNE2	ENSG00000175305	ZBTB41	ENSG00000177888	RAD51C	ENSG00000108384	MORN1	ENSG00000116151	CYFIP1	ENSG00000068793	CRIP2	ENSG00000182809	DSP	ENSG00000096696
138	HAUS5	ENSG00000089336	SMAD1	ENSG00000170365	MAPKAPK5	ENSG00000089022	CSDAP1	ENSG00000060138			YARS2	ENSG00000139131	YY1AP1	ENSG00000163374	C4orf44	ENSG00000188981	ELAC1	ENSG00000141642	KIAA0664	ENSG00000132361	TULP3	ENSG00000078246	RAMP3	ENSG00000122679	THOC6	ENSG00000131652	NUFIP2	ENSG00000108256	SGPP1	ENSG00000126821	BX322557.2	ENSG00000223768	PTPRF	ENSG00000142949	S1PR3	ENSG00000213694	C20orf3	ENSG00000101474	AIG1	ENSG00000146416	ZNF83	ENSG00000167766	ZNF426	ENSG00000130818	EMD	ENSG00000102119	KAL1	ENSG00000011201
139	C19orf71	ENSG00000183397	C21orf62	ENSG00000205929	RBM45	ENSG00000155636	PCBD2	ENSG00000132570			C9orf95	ENSG00000106733	GPATCH8	ENSG00000186566	RNF187	ENSG00000168159	CDC16	ENSG00000130177	MAN2B2	ENSG00000013288	OPHN1	ENSG00000079482	FZD9	ENSG00000188763	RASSF1	ENSG00000068028	ATL2	ENSG00000119787	CCPG1	ENSG00000214882	FOXG1B	ENSG00000176165	UBE2O	ENSG00000175931	GORASP1	ENSG00000114745	FEN1	ENSG00000168496	NR2F6	ENSG00000160113	WDR73	ENSG00000177082	PDGFC	ENSG00000145431	POP7	ENSG00000172336	C3orf70	ENSG00000187068
140	AC103810.3	ENSG00000230329	STOML3	ENSG00000133115	FDFT1	ENSG00000079459	WSCD1	ENSG00000179314			ABTB1	ENSG00000114626	AC013416.1	ENSG00000227819	RFK	ENSG00000135002	ZCCHC9	ENSG00000131732	VAMP1	ENSG00000139190	SP1	ENSG00000185591	NRIP2	ENSG00000053702	OLFM2	ENSG00000105088	SBNO1	ENSG00000139697	GRINL1A	ENSG00000137878	PRPF31	ENSG00000105618	PM20D2	ENSG00000146281	MRC2	ENSG00000011028	PTK2B	ENSG00000120899	ARPP19	ENSG00000128989	ODF3B	ENSG00000177989	MAP4K4	ENSG00000071054	THAP3	ENSG00000041988	GAS1	ENSG00000180447
141	ARRDC1	ENSG00000197070	PLEKHF2	ENSG00000175895	CEBPZ	ENSG00000115816	HMGB2	ENSG00000164104			PAIP2	ENSG00000120727	MLL3	ENSG00000055609	BCAS4	ENSG00000124243	TRIM39	ENSG00000204599	WIPI2	ENSG00000157954	POFUT1	ENSG00000101346	ACSS2	ENSG00000131069	COQ4	ENSG00000167113	RABEP1	ENSG00000029725	TFRC	ENSG00000072274	ARMC5	ENSG00000140691	ARPC5	ENSG00000162704	LCP1	ENSG00000136167	FTSJD2	ENSG00000137200	AF205589.2	ENSG00000147804	AS3MT	ENSG00000214435	FIP1L1	ENSG00000145216	EXOSC5	ENSG00000077348	COL1A1	ENSG00000108821
142	CIZ1	ENSG00000148337	C10orf79	ENSG00000197748	GRB14	ENSG00000115290	LAMB2	ENSG00000172037			NAT5	ENSG00000173418	NDST2	ENSG00000166507	ALAS1	ENSG00000023330	PGAM5	ENSG00000176894	BCAS3	ENSG00000141376	SGPL1	ENSG00000166224	TSPAN7	ENSG00000156298	CENPB	ENSG00000125817	C10orf118	ENSG00000165813	CMPK1	ENSG00000162368	AC009065.1	ENSG00000167970	RP11-155G14.1	ENSG00000224940	WDR81	ENSG00000167716	FITM2	ENSG00000197296	CKMT1B	ENSG00000237289	TENC1	ENSG00000111077	MCL1	ENSG00000143384	UNC119	ENSG00000109103	PSD2	ENSG00000146005
143	CC2D1A	ENSG00000132024	RAD51AP1	ENSG00000111247	KIAA1586	ENSG00000168116	HES1	ENSG00000114315			KLF16	ENSG00000129911	CEACAM19	ENSG00000186567	ABCB9	ENSG00000150967	WDR25	ENSG00000176473	AC068353.1	ENSG00000182319	NUP98	ENSG00000110713	ENTPD1	ENSG00000138185	THOC4	ENSG00000183684	UBA5	ENSG00000081307	NUDT12	ENSG00000112874	C11orf84	ENSG00000168005	DOC2B	ENSG00000187939	GATAD1	ENSG00000157259	C13orf36	ENSG00000180440	PCP4	ENSG00000183036	AC008686.2	ENSG00000115934	ZNF675	ENSG00000197372	AKR1A1	ENSG00000117448	ETS1	ENSG00000134954
144	MYO9B	ENSG00000099331	PRSS12	ENSG00000164099	YEATS4	ENSG00000127337	AC027277.1	ENSG00000186261			INPP5A	ENSG00000068383	IGF1R	ENSG00000140443	RIT2	ENSG00000152214	DDX59	ENSG00000118197	SH3PXD2A	ENSG00000107957	GPAM	ENSG00000119927	ABCA7	ENSG00000064687	TMEM88	ENSG00000167874	LYSMD3	ENSG00000176018	TMC7	ENSG00000170537	AL031289.2	ENSG00000181295	PARP6	ENSG00000137817	NUMB	ENSG00000133961	NRIP3	ENSG00000175352	CORO1A	ENSG00000102879	NCRNA00085	ENSG00000182310	AASDH	ENSG00000157426	DHPS	ENSG00000095059	COL3A1	ENSG00000168542
145	SNRNP70	ENSG00000104852	MGAT4C	ENSG00000182050	TMEM218	ENSG00000150433	RHOJ	ENSG00000126785			OSBPL3	ENSG00000070882	SRRM1	ENSG00000133226	TMEM14A	ENSG00000096092	DARS	ENSG00000115866	AL591845.1	ENSG00000116883	ZNF217	ENSG00000171940	TTC8	ENSG00000165533	C22orf32	ENSG00000183172	TIPRL	ENSG00000143155	GMFB	ENSG00000197045	BLOC1S3	ENSG00000189114	C9orf45	ENSG00000236901	PFKM	ENSG00000152556	GTF2H1	ENSG00000110768	COMMD9	ENSG00000110442	SSH3	ENSG00000172830	ZNF681	ENSG00000196172	CFL1	ENSG00000172757	SORCS2	ENSG00000184985
146	CHTF18	ENSG00000127586	CENPO	ENSG00000138092	ZNF416	ENSG00000083817	ANXA2	ENSG00000182718			SLC22A18	ENSG00000110628	AC093838.4	ENSG00000152117	GLRX	ENSG00000173221	ADH5	ENSG00000197894	CLEC16A	ENSG00000038532	STAG2	ENSG00000101972	SGPP2	ENSG00000163082	CD2BP2	ENSG00000169217	FZD3	ENSG00000104290	TMEM47	ENSG00000147027	INTS5	ENSG00000185085	FOXO6	ENSG00000204060	ADAMTS18	ENSG00000140873	VPS33A	ENSG00000139719	QPCTL	ENSG00000011478	RECQL4	ENSG00000160957	NCAN	ENSG00000130287	MED27	ENSG00000160563	CRB1	ENSG00000134376
147	RTEL1	ENSG00000026036	TANK	ENSG00000136560	RP11-152N13.2	ENSG00000240879	NUBP1	ENSG00000103274			ARC	ENSG00000198576	STK36	ENSG00000163482	TMEM177	ENSG00000144120	C20orf27	ENSG00000101220	DPP9	ENSG00000142002	ACOX1	ENSG00000161533	SPINK2	ENSG00000128040	AC022532.3	ENSG00000236161	RAB23	ENSG00000112210	ALCAM	ENSG00000170017	COBRA1	ENSG00000188986	SNX26	ENSG00000004777	LGI3	ENSG00000168481	DPY19L1	ENSG00000173852	SLC5A2	ENSG00000140675	TMCO6	ENSG00000113119	C6orf182	ENSG00000183137	NPM3	ENSG00000107833	B4GALT4	ENSG00000121578
148	C17orf56	ENSG00000167302	EXO1	ENSG00000174371	ERP29	ENSG00000089248	SLC4A2	ENSG00000164889			LGI1	ENSG00000108231	MAMDC4	ENSG00000177943	ASNS	ENSG00000070669	TSTA3	ENSG00000104522	ST8SIA5	ENSG00000101638	DHTKD1	ENSG00000181192	ACTC1	ENSG00000159251	ZNF768	ENSG00000169957	NAT13	ENSG00000121579	DNAJC21	ENSG00000168724	E4F1	ENSG00000167967	CSNK2A2	ENSG00000070770	IGF2R	ENSG00000197081	AMPD2	ENSG00000116337	INCA1	ENSG00000196388	FAM50A	ENSG00000071859	ZNF75A	ENSG00000162086	MED19	ENSG00000156603	MAP3K1	ENSG00000095015
149	PACS2	ENSG00000179364	TMX1	ENSG00000139921	TEKT2	ENSG00000092850	CASC3	ENSG00000108349			ADRB1	ENSG00000043591	DIP2A	ENSG00000160305	ASB6	ENSG00000148331	AC087071.2	ENSG00000237785	STK35	ENSG00000125834	NFIA	ENSG00000162599	G0S2	ENSG00000123689	AC174470.1	ENSG00000225663	DMXL1	ENSG00000172869	ATF6	ENSG00000118217	LRRC41	ENSG00000132128	SEC24D	ENSG00000150961	SERPINB9	ENSG00000170542	AC069234.1	ENSG00000157837	TUBB2C	ENSG00000188229	SFRS18	ENSG00000132424	ZNF26	ENSG00000198393	TARBP2	ENSG00000139546	ID4	ENSG00000172201
150	TYK2	ENSG00000105397	LECT1	ENSG00000136110	DDX47	ENSG00000213782	RIT1	ENSG00000143622			ARMC10	ENSG00000170632	VASH1	ENSG00000071246	CRYM	ENSG00000103316	HRASLS	ENSG00000127252	GALNT9	ENSG00000182870	KLF3	ENSG00000109787	SEC22C	ENSG00000093183	COX4NB	ENSG00000131148	UBE2K	ENSG00000078140	KIAA1462	ENSG00000165757	AC092171.4	ENSG00000227276	KLHDC8A	ENSG00000162873	PSEN1	ENSG00000080815	KIAA1324	ENSG00000116299	C11orf49	ENSG00000149179	AL008718.1	ENSG00000225363	ZNF567	ENSG00000189042	SAC3D1	ENSG00000168061	ANO2	ENSG00000047617
151	MBD6	ENSG00000166987	ZNF474	ENSG00000164185	TAF7	ENSG00000178913	GSTM2	ENSG00000213366			GLRX2	ENSG00000023572	IGDCC3	ENSG00000174498	MAEA	ENSG00000090316	WDR53	ENSG00000185798	FAM55C	ENSG00000144815	MID1	ENSG00000101871	RAB26	ENSG00000167964	SLC38A5	ENSG00000017483	RPAP3	ENSG00000005175	INPP4B	ENSG00000109452	IRF2BP1	ENSG00000170604	INHBA	ENSG00000122641	NFS1	ENSG00000244005	POLR2A	ENSG00000181222	2011-03-01	ENSG00000183654	ABCB6	ENSG00000115657	MACF1	ENSG00000127603	HIST3H2A	ENSG00000181218	PRKD1	ENSG00000184304
152	KRI1	ENSG00000129347	CHST9	ENSG00000154080	KIN	ENSG00000151657	ADFP	ENSG00000147872			SMPX	ENSG00000091482	WDR59	ENSG00000103091	RABIF	ENSG00000183155	PSMB5	ENSG00000100804	AC021534.2	ENSG00000167281	AQR	ENSG00000021776	GOLGA7	ENSG00000147533	PRR5	ENSG00000186654	UBR3	ENSG00000144357	TRIM44	ENSG00000166326	HES7	ENSG00000179111	CANT1	ENSG00000171302	VWA3A	ENSG00000175267	OTUD1	ENSG00000165312	CALML3	ENSG00000178363	AC092375.2	ENSG00000179038	TERF1	ENSG00000147601	UBE2S	ENSG00000108106	SOX6	ENSG00000110693
153	UNC45A	ENSG00000140553	DSG2	ENSG00000046604	WFDC2	ENSG00000101443	M6PRBP1	ENSG00000105355			DGKA	ENSG00000065357	AC067815.1	ENSG00000235393	PNOC	ENSG00000168081	SNUPN	ENSG00000169371	AC115090.1	ENSG00000017373	EPB41L5	ENSG00000115109	C22orf41	ENSG00000217442	MAN2B1	ENSG00000104774	DENND4A	ENSG00000174485	MYO1D	ENSG00000176658	XAB2	ENSG00000076924	WNT3	ENSG00000108379	BMS1	ENSG00000165733	BAIAP2	ENSG00000175866	MFSD5	ENSG00000182544	FAM160B2	ENSG00000158863	PLAA	ENSG00000137055	BCS1L	ENSG00000074582	HTRA3	ENSG00000170801
154	C17orf65	ENSG00000168597	AADAT	ENSG00000109576	NCAPH2	ENSG00000025770	TGIF2	ENSG00000118707			LHFPL5	ENSG00000197753	KIAA0355	ENSG00000166398	BEX2	ENSG00000133134	CCNB1IP1	ENSG00000100814	DHCR24	ENSG00000116133	PHF8	ENSG00000172943	HRK	ENSG00000135116	MIF4GD	ENSG00000125457	DR1	ENSG00000117505	C3orf23	ENSG00000179152	AC008735.1	ENSG00000227571	STX3	ENSG00000166900	C18orf56	ENSG00000176912	HAPLN4	ENSG00000187664	PRRT1	ENSG00000204314	RRP8	ENSG00000132275	DHX36	ENSG00000174953	MRPL43	ENSG00000055950	GALNT10	ENSG00000164574
155	C19orf6	ENSG00000182087	ASCC1	ENSG00000138303	WDYHV1	ENSG00000156795	PTBP1	ENSG00000011304			PNCK	ENSG00000130822	MYST3	ENSG00000083168	THOC3	ENSG00000051596	TP53I3	ENSG00000115129	DGCR2	ENSG00000070413	PELI2	ENSG00000139946	C20orf103	ENSG00000125869	NTHL1	ENSG00000065057	C8orf83	ENSG00000205133	SESN3	ENSG00000149212	MGAT4B	ENSG00000161013	VEPH1	ENSG00000197415	LPCAT2	ENSG00000087253	TMEM188	ENSG00000205423	CCNY	ENSG00000108100	AC008443.1	ENSG00000233937	ZNF652	ENSG00000198740	TIMM17B	ENSG00000126768	LFNG	ENSG00000106003
156	AL022328.2	ENSG00000227341	DYX1C1	ENSG00000128845	EFCAB7	ENSG00000203965	CTNS	ENSG00000040531			GEFT	ENSG00000240771	TTC31	ENSG00000115282	ARF1	ENSG00000143761	ANP32B	ENSG00000136938	CLN6	ENSG00000128973	ANKFY1	ENSG00000185722	GIMAP6	ENSG00000133561	MRPS26	ENSG00000125901	SEC23IP	ENSG00000107651	RALBP1	ENSG00000017797	C1orf70	ENSG00000205090	ZCCHC3	ENSG00000177764	FAM111A	ENSG00000166801	C17orf68	ENSG00000178971	ATP5A1	ENSG00000152234	NAT9	ENSG00000109065	CCNK	ENSG00000090061	FAM89B	ENSG00000176973	WNT7B	ENSG00000188064
157	ZBTB17	ENSG00000116809	PGM2	ENSG00000169299	TBCCD1	ENSG00000113838	SERPINH1	ENSG00000149257			TNFSF9	ENSG00000125657	AC018638.5	ENSG00000214175	EIF4A2	ENSG00000156976	SPCS2	ENSG00000118363	KIF1A	ENSG00000130294	GNA13	ENSG00000120063	FAM164C	ENSG00000119703	MRPL53	ENSG00000204822	IREB2	ENSG00000136381	CREB3L2	ENSG00000182158	GDPD5	ENSG00000158555	HTR1A	ENSG00000178394	JAK1	ENSG00000162434	TASP1	ENSG00000089123	AKR1B1	ENSG00000085662	ADCK5	ENSG00000173137	EIF2S3	ENSG00000130741	AC009133.1	ENSG00000238045	ZNRF3	ENSG00000183579
158	DND1	ENSG00000183403	C13orf3	ENSG00000165480	EXOSC7	ENSG00000075914	GYPC	ENSG00000136732			C7orf54	ENSG00000221922	PCSK7	ENSG00000160613	RPRML	ENSG00000179673	ERCC1	ENSG00000012061	MPP1	ENSG00000130830	DENND4C	ENSG00000137145	KCNIP3	ENSG00000115041	C7orf11	ENSG00000168303	THAP5	ENSG00000177683	CPOX	ENSG00000080819	LMTK3	ENSG00000142235	SAMD5	ENSG00000203727	SDHA	ENSG00000073578	CHAC1	ENSG00000128965	CXorf40A	ENSG00000197021	MRPS5	ENSG00000144029	PPIL4	ENSG00000131013			GPT2	ENSG00000166123
159	ANKS3	ENSG00000168096	RRAS2	ENSG00000133818	RPS10	ENSG00000124614	NUDT5	ENSG00000165609			HRH1	ENSG00000196639	CEP250	ENSG00000126001	PCTK1	ENSG00000102225	ILKAP	ENSG00000132323	LYNX1	ENSG00000180155	TCF12	ENSG00000140262	JAM2	ENSG00000154721	ORAI1	ENSG00000182500	ATP13A3	ENSG00000133657	USP46	ENSG00000109189	EGLN2	ENSG00000171570	HERC2	ENSG00000128731	SLCO3A1	ENSG00000176463	PTCHD1	ENSG00000165186	NOMO1	ENSG00000103512	TJAP1	ENSG00000137221	EPS8	ENSG00000151491			GDPD2	ENSG00000130055
160	CRIPAK	ENSG00000179979	SKP2	ENSG00000145604	DIMT1L	ENSG00000086189	PHF19	ENSG00000119403			KCNMB4	ENSG00000135643	MICAL3	ENSG00000243156	PRAF2	ENSG00000243279	MFF	ENSG00000168958	SCRT1	ENSG00000170616			2007-09-01	ENSG00000122545	INO80E	ENSG00000169592	RNMT	ENSG00000101654	LGR4	ENSG00000205213	RNF19B	ENSG00000116514	ZDHHC13	ENSG00000177054	CPPED1	ENSG00000103381	C16orf45	ENSG00000166780	CNIH	ENSG00000100528	HGFAC	ENSG00000109758	OGFOD1	ENSG00000087263			SMOC1	ENSG00000198732
161	ZGPAT	ENSG00000197114	CCDC152	ENSG00000198865	ETNK2	ENSG00000143845	FAM181B	ENSG00000182103			VWC2	ENSG00000188730	ZNF598	ENSG00000167962	C2orf80	ENSG00000188674	APTX	ENSG00000137074	KLF13	ENSG00000169926			AC023157.1	ENSG00000223722	TALDO1	ENSG00000177156	DCUN1D1	ENSG00000043093	FAM122B	ENSG00000156504	IMPDH1	ENSG00000106348	TUBGCP3	ENSG00000126216	PROX1	ENSG00000117707	PDE1A	ENSG00000115252	Z99716.2	ENSG00000234965	ANKMY1	ENSG00000144504	ETAA1	ENSG00000143971			PCDH12	ENSG00000113555
162	ARHGEF10L	ENSG00000074964	ABCB7	ENSG00000131269	LRRC49	ENSG00000137821	DNALI1	ENSG00000163879			FLOT2	ENSG00000132589	C16orf28	ENSG00000242204	C1orf74	ENSG00000162757	DUSP23	ENSG00000158716	AP1B1	ENSG00000100280			STXBP6	ENSG00000168952	SNF8	ENSG00000159210	LPGAT1	ENSG00000123684	FEZ2	ENSG00000171055	BOP1	ENSG00000170727	PTEN	ENSG00000171862	DNAH9	ENSG00000007174	PLXNC1	ENSG00000136040	PMPCA	ENSG00000165688	FGF17	ENSG00000158815	ELP2	ENSG00000134759			PRKD2	ENSG00000105287
163	SFRS16	ENSG00000104859	LRRCC1	ENSG00000133739	ZNF691	ENSG00000164011	SLC2A4RG	ENSG00000125520			GPR83	ENSG00000123901	HPS4	ENSG00000100099	TIMM17A	ENSG00000134375	FRG1	ENSG00000109536	KIAA0100	ENSG00000007202			THEM5	ENSG00000196407	C17orf101	ENSG00000181396	FBXO3	ENSG00000110429	CRYZ	ENSG00000116791	ZMIZ2	ENSG00000122515	GLCE	ENSG00000138604	VPS52	ENSG00000223501	AP002956.1	ENSG00000227219	FBXO17	ENSG00000104835	TTLL3	ENSG00000214021	ARRDC3	ENSG00000113369			NLGN3	ENSG00000196338
164	LENG8	ENSG00000167615	HSPD1	ENSG00000144381	PPP1R15A	ENSG00000087074	MMP14	ENSG00000157227			CPNE4	ENSG00000196353	ZNF609	ENSG00000180357	RHOF	ENSG00000139725	AC092070.2	ENSG00000188699	USP31	ENSG00000103404			OLFM1	ENSG00000130558	TMEM102	ENSG00000181284	SKIL	ENSG00000136603	TMEM41B	ENSG00000166471	OSBPL5	ENSG00000021762	SNX12	ENSG00000147164	NOM1	ENSG00000146909	FGF9	ENSG00000102678	IDH3G	ENSG00000067829	PRMT7	ENSG00000132600	TMPO	ENSG00000120802			KDR	ENSG00000128052
165	ASB16	ENSG00000161664	SLC25A24	ENSG00000085491	DCTN3	ENSG00000137100	ITGB5	ENSG00000082781			PFKP	ENSG00000067057	PHF2	ENSG00000197724	DEDD2	ENSG00000160570	FAM104B	ENSG00000182518	AC011676.2	ENSG00000235607			MAP6D1	ENSG00000180834	NME3	ENSG00000103024	RAB2A	ENSG00000104388	CLCC1	ENSG00000121940	CAPN10	ENSG00000142330	ZFPM2	ENSG00000169946	LRIG3	ENSG00000139263	ENTPD6	ENSG00000197586	TMEM18	ENSG00000151353	TIAF1	ENSG00000221995	RRP15	ENSG00000067533			PDIA4	ENSG00000155660
166	DHX34	ENSG00000134815	2005-03-01	ENSG00000198060	LYSMD1	ENSG00000163155	RIBC1	ENSG00000158423			NRXN3	ENSG00000021645	WDR55	ENSG00000120314	TTC9C	ENSG00000162222	PIGY	ENSG00000145337	AC021534.1	ENSG00000229902			RAB4A	ENSG00000168118	NODAL	ENSG00000156574	DMXL2	ENSG00000104093	TMEM106B	ENSG00000106460	RNPS1	ENSG00000205937	ARSK	ENSG00000164291	B4GALT1	ENSG00000086062	C12orf43	ENSG00000157895	B3GNTL1	ENSG00000175711	ENO3	ENSG00000108515	AC024270.1	ENSG00000166503			CD93	ENSG00000125810
167	ATAD3B	ENSG00000160072	SPATA17	ENSG00000162814	UTP11L	ENSG00000183520	C11orf70	ENSG00000137691			RANGAP1	ENSG00000100401	EHMT2	ENSG00000204371	APBB3	ENSG00000113108	IFT20	ENSG00000109083	VPS11	ENSG00000160695			GJA4	ENSG00000187513	C14orf93	ENSG00000100802	STX12	ENSG00000117758	CEPT1	ENSG00000134255	FBRSL1	ENSG00000112787	KLHL36	ENSG00000135686	SMAD7	ENSG00000101665	PSMD5	ENSG00000095261	PSMD7	ENSG00000103035	PGAM2	ENSG00000164708	CUL3	ENSG00000036257			ELN	ENSG00000049540
168	POLM	ENSG00000122678	PAWR	ENSG00000177425	SLC24A5	ENSG00000188467	EML3	ENSG00000149499			PNMA3	ENSG00000183837	PTPN23	ENSG00000076201	FKBP1A	ENSG00000088832	PDCL3	ENSG00000115539	LPIN1	ENSG00000134324			PGM5	ENSG00000154330	PEMT	ENSG00000133027	PLDN	ENSG00000104164	TMEM87A	ENSG00000103978	C16orf59	ENSG00000162062	RNF185	ENSG00000138942	PAN2	ENSG00000135473	GDA	ENSG00000119125	NPPA	ENSG00000175206	TMEM138	ENSG00000149483	SLTM	ENSG00000137776			NID2	ENSG00000087303
169	LAMA5	ENSG00000130702	NRP1	ENSG00000099250	TOR3A	ENSG00000186283	CDK2	ENSG00000123374			TMEM17	ENSG00000186889	ANKS1A	ENSG00000064999	SGSM3	ENSG00000100359	SPAG16	ENSG00000144451	NCOR2	ENSG00000196498			FDX1	ENSG00000137714	CMTM3	ENSG00000140931	RB1CC1	ENSG00000023287	RASSF3	ENSG00000153179	GRWD1	ENSG00000105447	ZBTB46	ENSG00000130584	AKAP12	ENSG00000131016	STIM2	ENSG00000109689	SPATA2L	ENSG00000158792	C16orf68	ENSG00000067365	ZNF519	ENSG00000175322			COL1A2	ENSG00000164692
170	SLC12A9	ENSG00000146828	WDR40A	ENSG00000198876	LIMD2	ENSG00000136490	NAGA	ENSG00000198951			CPNE5	ENSG00000124772	MAPKBP1	ENSG00000137802	FABP3	ENSG00000121769	C17orf49	ENSG00000161939	FLCN	ENSG00000154803			ADIPOR1	ENSG00000159346	METRNL	ENSG00000176845	OTUD6B	ENSG00000155100	GOLPH3L	ENSG00000143457	DHX30	ENSG00000132153	CDRT4	ENSG00000239704	ZNF592	ENSG00000166716	OPRL1	ENSG00000125510	UQCRC2	ENSG00000140740	PILRA	ENSG00000085514	USP15	ENSG00000135655			TCF7	ENSG00000081059
171	NDOR1	ENSG00000188566	CDH11	ENSG00000140937	ARF4	ENSG00000168374	TNIP2	ENSG00000168884			PIGZ	ENSG00000119227	SART3	ENSG00000075856	RND1	ENSG00000172602	AC024619.2	ENSG00000230671	MICAL2	ENSG00000133816			GCLM	ENSG00000023909	DNLZ	ENSG00000213221	YIPF5	ENSG00000145817	TMTC3	ENSG00000139324	ARMC6	ENSG00000105676	PTPRU	ENSG00000060656	TCP11L2	ENSG00000166046	C9orf72	ENSG00000147894	RIN1	ENSG00000174791	ZFYVE19	ENSG00000166140	TIAL1	ENSG00000151923			GNA12	ENSG00000146535
172	LMF2	ENSG00000100258	AC012100.1	ENSG00000138600	GPR19	ENSG00000183150	TP53I13	ENSG00000167543			DNAJC12	ENSG00000108176	ZNF343	ENSG00000088876	EID2	ENSG00000176396	SNHG12	ENSG00000197989	PDP2	ENSG00000172840			BGN	ENSG00000182492	SFRS9	ENSG00000111786	LMBRD2	ENSG00000164187	FAM98A	ENSG00000119812	PSMD3	ENSG00000108344	XPO6	ENSG00000169180	DACT2	ENSG00000164488	RET	ENSG00000165731	NSFL1C	ENSG00000088833	MEG3	ENSG00000214548	C1orf103	ENSG00000121931			PTN	ENSG00000105894
173	KIAA0913	ENSG00000214655	ESCO2	ENSG00000171320	NIPSNAP3A	ENSG00000136783	ACTL6A	ENSG00000136518			CHRD	ENSG00000090539	DNASE1	ENSG00000213918	TOMM40L	ENSG00000158882	UBE2E1	ENSG00000170142	MYADM	ENSG00000179820			TNFRSF18	ENSG00000186891	ZMAT5	ENSG00000100319	CUL2	ENSG00000108094	FAM171B	ENSG00000144369	ZNF628	ENSG00000197483	NR4A3	ENSG00000119508	SLC25A13	ENSG00000004864	AC135352.1	ENSG00000215336	CRYBB1	ENSG00000100122	TUBGCP6	ENSG00000128159	LSM14A	ENSG00000105216			COL9A1	ENSG00000112280
174	SCRIB	ENSG00000180900	ZNF271	ENSG00000118267	CXCR4	ENSG00000121966	HVCN1	ENSG00000122986			C20orf100	ENSG00000124191	NXF1	ENSG00000162231	APBB1	ENSG00000166313	ANKRD37	ENSG00000186352	BACE1	ENSG00000186318			TSC22D3	ENSG00000157514	SH2B2	ENSG00000160999	UBR7	ENSG00000012963	COPB2	ENSG00000184432	TRIM3	ENSG00000110171	CLIP2	ENSG00000106665	RPS6KA1	ENSG00000117676	KCNS1	ENSG00000124134	SLC25A10	ENSG00000183048	CTB-161A2.2	ENSG00000235333	PHAX	ENSG00000164902			FZD8	ENSG00000177283
175	LRDD	ENSG00000177595	GNG12	ENSG00000172380	C1orf131	ENSG00000143633	TMEM216	ENSG00000187049			NPAS2	ENSG00000170485	MICALL1	ENSG00000100139	SARS	ENSG00000031698	EIF6	ENSG00000242372	PRPF19	ENSG00000110107			PPP2R5A	ENSG00000066027	ZNF205	ENSG00000122386	ZNF770	ENSG00000198146	GABRG1	ENSG00000163285	C21orf86	ENSG00000237318	MAST2	ENSG00000086015	HSPG2	ENSG00000142798	BRI3BP	ENSG00000184992	ACOT2	ENSG00000119673	FHOD1	ENSG00000135723	ZIK1	ENSG00000171649			RGMA	ENSG00000182175
176	SUV420H2	ENSG00000133247	IQCG	ENSG00000114473	ATRIP	ENSG00000164053	JUB	ENSG00000129474			OCIAD1	ENSG00000109180	NFRKB	ENSG00000170322	TSPAN17	ENSG00000048140	TBCB	ENSG00000105254	NIPA1	ENSG00000170113			RP11-529I10.1	ENSG00000166171	FLYWCH2	ENSG00000162076	NBN	ENSG00000104320	GABRA2	ENSG00000151834	EFNA3	ENSG00000143590	NEUROD6	ENSG00000164600	PACSIN2	ENSG00000100266	CYP26B1	ENSG00000003137	KCTD4	ENSG00000180332	RARG	ENSG00000172819	WDR89	ENSG00000140006			VIM	ENSG00000026025
177	LRCH4	ENSG00000077454	AC004053.1	ENSG00000145348	COTL1	ENSG00000103187	SORBS3	ENSG00000120896			CALM2	ENSG00000143933	BAZ2A	ENSG00000076108	SUMO3	ENSG00000184900	ALG8	ENSG00000159063	WDR42A	ENSG00000132716			NEIL2	ENSG00000154328	MDFI	ENSG00000112559	GOPC	ENSG00000047932	LEPR	ENSG00000116678	CTBP1	ENSG00000159692	ARMCX5	ENSG00000125962	MYO1C	ENSG00000197879	FBXW7	ENSG00000109670	FKBPL	ENSG00000204315	C21orf58	ENSG00000160298	N4BP2L2	ENSG00000244754			COL11A1	ENSG00000060718
178	ZNF276	ENSG00000158805	SLMO2	ENSG00000101166	HAS3	ENSG00000103044	IQCD	ENSG00000166578			ATXN7L3	ENSG00000087152	KIAA1602	ENSG00000167566	KHK	ENSG00000138030	TMEM116	ENSG00000198270	SSH1	ENSG00000084112			SNX24	ENSG00000064652	NFKBIL1	ENSG00000204498	NRIP1	ENSG00000180530	SYNJ2	ENSG00000078269	ZNF579	ENSG00000218891	LPAR2	ENSG00000064547	EYA1	ENSG00000104313	RIC8B	ENSG00000111785	FAM174A	ENSG00000174132	TMEM80	ENSG00000177042	AC076966.1	ENSG00000225134			PCDHGA12	ENSG00000240764
179	AMIGO3	ENSG00000176020	RBBP4	ENSG00000162521	WDR54	ENSG00000005448	SERTAD3	ENSG00000167565			CCDC92	ENSG00000119242	PHRF1	ENSG00000070047	SLC2A6	ENSG00000160326	RPP38	ENSG00000152464	CPEB1	ENSG00000214575			HMOX2	ENSG00000103415	SLC39A1	ENSG00000143570	RIOK3	ENSG00000101782	HSP90B1	ENSG00000166598	KCTD13	ENSG00000174943	FAM84B	ENSG00000168672	SUPT6H	ENSG00000109111	PTPLB	ENSG00000206527	RPUSD1	ENSG00000007376	DUS3L	ENSG00000141994	ZNF136	ENSG00000196646			PCDHGC3	ENSG00000240184
180	AC004410.1	ENSG00000005206	PROS1	ENSG00000184500	CCT8	ENSG00000156261	APOM	ENSG00000204444			MAP1LC3B	ENSG00000140941	LZTR1	ENSG00000099949	SYT5	ENSG00000129990	TMEM60	ENSG00000135211	CDH22	ENSG00000149654			CHST7	ENSG00000147119	C19orf43	ENSG00000123144	C2orf37	ENSG00000115827	TARSL2	ENSG00000185418	SNX15	ENSG00000110025	DDB1	ENSG00000167986	PDPR	ENSG00000090857	GTF2A1	ENSG00000165417	B4GALT7	ENSG00000027847	TLE2	ENSG00000065717	UACA	ENSG00000137831			COL4A2	ENSG00000134871
181	TAF1C	ENSG00000103168	RDX	ENSG00000137710	BTF3L4	ENSG00000134717	BCL2L12	ENSG00000126453			GRASP	ENSG00000161835	SMG6	ENSG00000070366	LRRC14	ENSG00000160959	COQ6	ENSG00000119723	MAP3K9	ENSG00000006432			PCCA	ENSG00000175198	TRAF4	ENSG00000076604	FAM135A	ENSG00000082269	ARHGEF6	ENSG00000129675	SGTA	ENSG00000104969	TADA2L	ENSG00000108264	SEC14L1	ENSG00000129657	APPBP2	ENSG00000062725	AC004696.1	ENSG00000166770	NPIPL2	ENSG00000196436	RBM25	ENSG00000119707			COL6A2	ENSG00000142173
182	TRABD	ENSG00000170638	STON1	ENSG00000243244	PHF23	ENSG00000040633	HDAC1	ENSG00000116478			FAM19A4	ENSG00000163377	EP300	ENSG00000100393	AP1S1	ENSG00000106367	PIGP	ENSG00000185808	SMCR8	ENSG00000176994			CABP1	ENSG00000157782	CCDC101	ENSG00000176476	ANKRD13C	ENSG00000118454	HSPA5	ENSG00000044574	HMGA1	ENSG00000137309	CALN1	ENSG00000183166	MANBA	ENSG00000109323	SLC25A22	ENSG00000177542	TRBV19	ENSG00000211762	CTTN	ENSG00000085733	FYN	ENSG00000010810			RASSF10	ENSG00000189431
183			STON1-GTF2A1L	ENSG00000068781	TMEM199	ENSG00000244045	C1orf144	ENSG00000055070			CACYBP	ENSG00000116161	C2CD3	ENSG00000168014	RNF41	ENSG00000181852	CCDC85B	ENSG00000175602	WIPF2	ENSG00000171475			FAM120AOS	ENSG00000188938	PRR14	ENSG00000156858	KIAA1128	ENSG00000107771	MOBKL2B	ENSG00000120162	ATAD3A	ENSG00000197785	GGA3	ENSG00000125447	RPA1	ENSG00000132383	AC105206.1	ENSG00000168490	GP1BB	ENSG00000203618	CES8	ENSG00000172824	FXR1	ENSG00000114416			CCDC102A	ENSG00000135736
184			GPC6	ENSG00000183098	RNASEH2B	ENSG00000136104	SLC12A4	ENSG00000124067			TPBG	ENSG00000146242	SFRS15	ENSG00000156304	BEX1	ENSG00000133169	GKAP1	ENSG00000165113	PER2	ENSG00000132326			TEKT4	ENSG00000163060	AC009139.1	ENSG00000205078	APPL1	ENSG00000157500	PCNP	ENSG00000081154	HIRA	ENSG00000100084	EIF4ENIF1	ENSG00000184708	PTPRE	ENSG00000132334	ELMO1	ENSG00000155849	SULT2B1	ENSG00000088002	UPF3A	ENSG00000169062	PRPF38B	ENSG00000134186			LAMA4	ENSG00000112769
185			ARFIP1	ENSG00000164144	PPP3CC	ENSG00000120910	AC034102.1	ENSG00000237493			PTGS2	ENSG00000073756	EP400	ENSG00000183495	USP5	ENSG00000111667	EXOSC8	ENSG00000120699	ZDHHC11B	ENSG00000206077			POLR3H	ENSG00000100413	GFER	ENSG00000127554	WDR44	ENSG00000131725	MANEA	ENSG00000172469	ZBTB45	ENSG00000119574	PCSK9	ENSG00000169174	KCNH8	ENSG00000183960	PCDHA9	ENSG00000204961	NARFL	ENSG00000103245	TSNAXIP1	ENSG00000102904	INTS8	ENSG00000164941			PTTG1IP	ENSG00000183255
186			SLC16A9	ENSG00000165449	SNRPA	ENSG00000077312	HADHA	ENSG00000084754			AC013275.1	ENSG00000229026	AC004877.2	ENSG00000235104	REEP2	ENSG00000132563	LAPTM4A	ENSG00000068697	OTUD7A	ENSG00000169918			FAM173B	ENSG00000150756	R3HCC1	ENSG00000104679	TBC1D23	ENSG00000036054	USP12	ENSG00000152484	CCDC115	ENSG00000136710	VPS8	ENSG00000156931	ZNF621	ENSG00000172888	CHN2	ENSG00000106069	BRSK1	ENSG00000160469	TFAP2E	ENSG00000116819	ZC3H13	ENSG00000123200			ZFAND3	ENSG00000156639
187			TMEM67	ENSG00000164953	AP002364.2	ENSG00000214391	HMG20B	ENSG00000064961			ICA1	ENSG00000003147	ZNF500	ENSG00000103199	WSB2	ENSG00000176871	TTC32	ENSG00000183891	TMEM25	ENSG00000149582			ATP6V1E2	ENSG00000171142	TMED9	ENSG00000184840	PDS5B	ENSG00000083642	ASPH	ENSG00000198363	ZNF513	ENSG00000163795	ARL8A	ENSG00000143862	EEPD1	ENSG00000122547	C2CD2L	ENSG00000172375	AC004801.3	ENSG00000226138	PTPN18	ENSG00000072135	CBX5	ENSG00000094916			SIX5	ENSG00000177045
188			ROBO1	ENSG00000169855	HSD17B7	ENSG00000132196	CLIC1	ENSG00000213719			TCEAL1	ENSG00000172465	GTF2IRD1	ENSG00000006704	C15orf27	ENSG00000169758	LARP7	ENSG00000174720	AARS	ENSG00000090861			ANKRD19	ENSG00000218940	CLPP	ENSG00000125656	RAB11FIP2	ENSG00000107560	ACSL6	ENSG00000164398	FTSJ1	ENSG00000068438	TP53INP1	ENSG00000164938	CNGA4	ENSG00000132259	PPFIA4	ENSG00000143847	AP002414.1	ENSG00000231452	MYST1	ENSG00000103510	POLI	ENSG00000101751			MMP2	ENSG00000087245
189			ME2	ENSG00000082212	TIGD7	ENSG00000140993	DHRSX	ENSG00000169084			MYOM2	ENSG00000036448	CRAMP1L	ENSG00000007545	RNF175	ENSG00000145428	ITGB3BP	ENSG00000142856	NPTX1	ENSG00000171246			XYLT2	ENSG00000015532	CLN3	ENSG00000188603	KIAA1012	ENSG00000153339	ADIPOR2	ENSG00000006831	RANBP3	ENSG00000031823	GTPBP3	ENSG00000130299	ZNF521	ENSG00000198795	CBLN2	ENSG00000141668	MRPL10	ENSG00000159111	ATP6AP1L	ENSG00000205464	PTPN21	ENSG00000070778			FN1	ENSG00000115414
190			ATAD2	ENSG00000156802	SNRPEL1	ENSG00000227624	CNN3	ENSG00000117519			WNT10B	ENSG00000169884	ATXN2L	ENSG00000168488	PPP2R5B	ENSG00000068971	ELP4	ENSG00000109911	TYRO3	ENSG00000092445			TRIM54	ENSG00000138100	HES6	ENSG00000144485	RAB14	ENSG00000119396	DGKG	ENSG00000058866	LRRC4B	ENSG00000131409	ZNF765	ENSG00000196417	PRDM16	ENSG00000142611	KIRREL3	ENSG00000149571	C7orf40	ENSG00000232956	LCAT	ENSG00000213398	DDX20	ENSG00000064703			COL4A1	ENSG00000187498
191			C1orf124	ENSG00000010072	GNL3	ENSG00000163938	VASP	ENSG00000125753			KCNG2	ENSG00000178342	ZNF251	ENSG00000198169	GGT7	ENSG00000131067	C4orf3	ENSG00000164096	KIAA0652	ENSG00000175224			IRAK1	ENSG00000184216	PLEKHJ1	ENSG00000104886	TTC33	ENSG00000113638	TYW3	ENSG00000162623	FAM110A	ENSG00000125898	SP8	ENSG00000164651	AP001979.1	ENSG00000230862	LIN7A	ENSG00000111052	PHYH	ENSG00000107537	PTPRCAP	ENSG00000213402	HMGB1	ENSG00000189403			FZD2	ENSG00000180340
192			C2orf43	ENSG00000118961	ALAS2	ENSG00000158578	HAUS4	ENSG00000092036			PVALB	ENSG00000100362	RBM33	ENSG00000184863	C10orf35	ENSG00000171224	C11orf79	ENSG00000167985	FURIN	ENSG00000140564			STBD1	ENSG00000118804	TUFM	ENSG00000178952	NUDT21	ENSG00000167005	TRIM25	ENSG00000121060	C7orf13	ENSG00000244291	RSPO3	ENSG00000146374	MCM3	ENSG00000112118	C1orf128	ENSG00000057757	FMNL1	ENSG00000184922	RP11-889L3.1	ENSG00000218227	TARS	ENSG00000113407			PCDHGB8P	ENSG00000241325
193			STYX	ENSG00000198252	AC004837.1	ENSG00000106540	PAX6	ENSG00000007372			GGCT	ENSG00000006625	ANKZF1	ENSG00000163516	MCOLN1	ENSG00000090674	RBP1	ENSG00000114115	SYT2	ENSG00000143858			CLEC4G	ENSG00000182566	ZNF414	ENSG00000133250	ABCE1	ENSG00000164163	PDE1C	ENSG00000154678	CARM1	ENSG00000142453	ADRBK2	ENSG00000100077	SLC6A6	ENSG00000131389	CCNT1	ENSG00000129315	MRPL48	ENSG00000175581	MRI1	ENSG00000037757	ITSN1	ENSG00000205726			VIL2	ENSG00000092820
194			DUS4L	ENSG00000105865	OGG1	ENSG00000114026	TUBB6	ENSG00000176014			EGR2	ENSG00000122877	C20orf117	ENSG00000149639	TMEM55B	ENSG00000165782	HEBP2	ENSG00000051620	TEF	ENSG00000167074			BCL3	ENSG00000069399	RP11-504H5.1	ENSG00000235297	ARMC1	ENSG00000104442	TAX1BP1	ENSG00000106052	CXXC1	ENSG00000154832	GBF1	ENSG00000107862	SALL3	ENSG00000151514	YARS	ENSG00000134684	CISD2	ENSG00000145354	C7orf27	ENSG00000106009	ZNF417	ENSG00000173480			CD248	ENSG00000174807
195			PPP1CC	ENSG00000186298	TTC5	ENSG00000136319	TTLL4	ENSG00000135912			RBM11	ENSG00000185272	SYNE2	ENSG00000054654	TWF2	ENSG00000173366	ANXA1	ENSG00000135046	RNF26	ENSG00000173456			RHEB	ENSG00000106615	BAT4	ENSG00000204438	CNOT7	ENSG00000198791	CCDC25	ENSG00000147419	LRRC47	ENSG00000130764	CRCP	ENSG00000241258	ABAT	ENSG00000183044	AC079061.1	ENSG00000147642	AC011495.3	ENSG00000224420	KLC4	ENSG00000137171	PHTF2	ENSG00000006576			VANGL1	ENSG00000173218
196			PABPC5	ENSG00000174740	ANKRA2	ENSG00000164331	AL161668.2	ENSG00000165801			MAS1	ENSG00000130368	CREBZF	ENSG00000137504	LDOC1	ENSG00000182195	GLRX5	ENSG00000182512	FOXRED2	ENSG00000100350			TMEM45B	ENSG00000151715	SLC35B2	ENSG00000157593	CUL4B	ENSG00000158290	CDYL	ENSG00000153046	C7orf43	ENSG00000146826	GLOD4	ENSG00000167699	ATBF1	ENSG00000140836	RC3H2	ENSG00000056586	DYNLL1	ENSG00000088986	NBR2	ENSG00000198496	CEP192	ENSG00000101639			FKBP10	ENSG00000141756
197			RSHL1	ENSG00000111834	MTG1	ENSG00000148824	ARAF	ENSG00000078061			GFM2	ENSG00000164347	ZC3H11A	ENSG00000058673	FARSA	ENSG00000179115	NSMCE4A	ENSG00000107672	VPS13D	ENSG00000048707			MYCT1	ENSG00000120279	C6orf226	ENSG00000221821	PPP1CB	ENSG00000213639	PLD5	ENSG00000180287	LRRC24	ENSG00000177021	MEF2C	ENSG00000081189	RHOU	ENSG00000116574	ULK1	ENSG00000177169	SYNGR4	ENSG00000105467	AAAS	ENSG00000094914	ERCC5	ENSG00000134899			LAMC1	ENSG00000135862
198			PROM1	ENSG00000007062	LRRC27	ENSG00000148814	TGIF1	ENSG00000177426			TTC39A	ENSG00000085831	SETD5	ENSG00000168137	CYP4X1	ENSG00000186377	ZNF404	ENSG00000176222	SYT12	ENSG00000173227			CH25H	ENSG00000138135	CNPY3	ENSG00000137161	KRAS	ENSG00000133703	ATL3	ENSG00000184743	LYPLA2	ENSG00000011009	PKP2	ENSG00000057294	IGSF9B	ENSG00000080854	SERAC1	ENSG00000122335	NUDT16L1	ENSG00000168101	SKIV2L	ENSG00000204351	GSTCD	ENSG00000138780			GPR125	ENSG00000152990
199			LRRIQ1	ENSG00000133640	PCBP2	ENSG00000197111	NECAP2	ENSG00000157191			MCHR2	ENSG00000152034	PRPF40B	ENSG00000110844	UBL4A	ENSG00000102178	SLC25A5	ENSG00000005022	NFASC	ENSG00000163531			RP11-178A10.1	ENSG00000185904	TAX1BP3	ENSG00000213977	IPO7	ENSG00000205339	C13orf31	ENSG00000179630	TRIB3	ENSG00000101255	SDK2	ENSG00000069188	PTPRM	ENSG00000173482	NAP1L5	ENSG00000177432	UBXN8	ENSG00000104691	MAPK12	ENSG00000188130	ZNF643	ENSG00000187801			VCAM1	ENSG00000162692
200			SMARCA5	ENSG00000153147	RPN2	ENSG00000118705					CHRM4	ENSG00000180720	ANKRD10	ENSG00000088448	KATNB1	ENSG00000140854	C13orf27	ENSG00000151287	IPPK	ENSG00000127080			CEND1	ENSG00000184524	TMEM120A	ENSG00000189077	SLC25A36	ENSG00000114120	HSPA4L	ENSG00000164070	NOC2L	ENSG00000188976	RELN	ENSG00000189056	ANKS6	ENSG00000165138	UBFD1	ENSG00000103353	TAF6	ENSG00000106290	LY6G5C	ENSG00000204428	ZNF397OS	ENSG00000186814			DAG1	ENSG00000173402
201			ZNF229	ENSG00000167383	RRAGB	ENSG00000083750					KCTD1	ENSG00000134504	INO80	ENSG00000128908	CNRIP1	ENSG00000119865	WDR74	ENSG00000133316	USP2	ENSG00000036672			AC104449.1	ENSG00000214538	C8orf58	ENSG00000241852	KPNA3	ENSG00000102753	ABI1	ENSG00000136754	ACTG1	ENSG00000184009	HCRTR2	ENSG00000137252	OSBPL2	ENSG00000130703	CHGB	ENSG00000089199	RASL10A	ENSG00000100276	RGS11	ENSG00000076344	WDR75	ENSG00000115368			FAM59B	ENSG00000157833
202			PGM3	ENSG00000013375	HBA1	ENSG00000206172					AC068580.3	ENSG00000244242	ZNF785	ENSG00000197162	DUSP2	ENSG00000158050	CTNNAL1	ENSG00000119326	ABCC8	ENSG00000006071			C1orf88	ENSG00000173947	PQBP1	ENSG00000102103	C2orf69	ENSG00000178074	ARHGAP12	ENSG00000165322	TBCD	ENSG00000141556	MED24	ENSG00000008838	SYNE1	ENSG00000131018	URG4	ENSG00000106608	AC011322.3	ENSG00000224694	STAG3	ENSG00000066923	MFAP1	ENSG00000140259			SOX9	ENSG00000125398
203			KDELR2	ENSG00000136240	RTDR1	ENSG00000100218					MEPE	ENSG00000152595	DNMT3A	ENSG00000119772	TM2D3	ENSG00000184277	INO80C	ENSG00000153391	DYNLL2	ENSG00000121083			PIGT	ENSG00000124155	APH1A	ENSG00000117362	ACSL4	ENSG00000068366	KLHL5	ENSG00000109790	C20orf112	ENSG00000197183	INPP5E	ENSG00000148384	RASA3	ENSG00000185989	NICN1	ENSG00000145029	TSPAN33	ENSG00000158457	C6orf70	ENSG00000130023	EIF3S8	ENSG00000184110			SOX2	ENSG00000181449
204			PGGT1B	ENSG00000164219	NRM	ENSG00000137404					SLC29A1	ENSG00000112759	CHFR	ENSG00000072609	DUSP26	ENSG00000133878	IFI44	ENSG00000137965	PPP1R16B	ENSG00000101445			RPS6KA4	ENSG00000162302	TEAD2	ENSG00000074219	CAMSAP1L1	ENSG00000118200	PER3	ENSG00000049246	C19orf29OS	ENSG00000226800	RNF214	ENSG00000167257	ST18	ENSG00000147488	FSTL5	ENSG00000168843	UBAC2	ENSG00000134882	RHBDD3	ENSG00000100263	IK	ENSG00000113141			INHBB	ENSG00000163083
205			BAZ1A	ENSG00000198604	AL358333.1	ENSG00000235509					HRH2	ENSG00000113749	NPR2	ENSG00000159899	EEF1A2	ENSG00000101210	SLC25A3	ENSG00000075415	KNDC1	ENSG00000171798			DUSP22	ENSG00000112679	PKN1	ENSG00000123143	MAP4K3	ENSG00000011566	FRMD6	ENSG00000139926	VARS	ENSG00000204394	APC2	ENSG00000115266	LRP1	ENSG00000123384	FBXO21	ENSG00000135108	BCKDK	ENSG00000103507	C3orf47	ENSG00000206417	ZNF670	ENSG00000135747			PARD3	ENSG00000148498
206			BARD1	ENSG00000138376	DAXX	ENSG00000204209					KCNN1	ENSG00000105642	MYST4	ENSG00000156650	C6orf154	ENSG00000204052	CARS2	ENSG00000134905	CIT	ENSG00000122966			SYTL2	ENSG00000137501	NOL12	ENSG00000100101	GUF1	ENSG00000151806	STX17	ENSG00000136874	ST3GAL2	ENSG00000157350	KIAA1609	ENSG00000140950	PLXDC2	ENSG00000120594	OSTM1	ENSG00000081087	GEMIN7	ENSG00000142252	PNKP	ENSG00000039650	SKIV2L2	ENSG00000039123			CHST14	ENSG00000169105
207			SHCBP1	ENSG00000171241	VRK1	ENSG00000100749					HTR6	ENSG00000158748	SFRS8	ENSG00000061936	GSK3A	ENSG00000105723	GEMIN6	ENSG00000152147	SIK2	ENSG00000170145			SERINC4	ENSG00000184716	GLTSCR2	ENSG00000105373	SCAMP1	ENSG00000085365	SH3D19	ENSG00000109686	ZNF653	ENSG00000161914	NBAS	ENSG00000151779	ZNF516	ENSG00000101493	GRIA1	ENSG00000155511	FAM162B	ENSG00000183807	GAS8	ENSG00000141013	ZNF14	ENSG00000105708			TCF7L1	ENSG00000152284
208			FAM114A2	ENSG00000055147	EED	ENSG00000074266					OLR1	ENSG00000173391	CLK2	ENSG00000176444	ARFIP2	ENSG00000132254	SF3B5	ENSG00000169976	CBX7	ENSG00000100307			CNFN	ENSG00000105427	ALKBH7	ENSG00000125652	TXNDC16	ENSG00000087301	ZEB1	ENSG00000148516	NAIF1	ENSG00000171169	HPS3	ENSG00000163755	RGS5	ENSG00000143248	PANK2	ENSG00000125779	PYDC1	ENSG00000169900	EFCAB4A	ENSG00000177685	ZNF397	ENSG00000186812			NPAS3	ENSG00000151322
209			TTC30B	ENSG00000196659	DDX50	ENSG00000107625					APOL2	ENSG00000128335	WDR6	ENSG00000178252	B3GNT4	ENSG00000176383	C10orf125	ENSG00000148803	KCNJ11	ENSG00000187486			AC008670.2	ENSG00000198868	PVRL2	ENSG00000130202	KPNA4	ENSG00000186432	CNTNAP4	ENSG00000152910	BBC3	ENSG00000105327	DBN1	ENSG00000113758	B3GALNT2	ENSG00000162885	DCTN5	ENSG00000166847	C21orf67	ENSG00000183250	CAPS	ENSG00000105519	PHF21A	ENSG00000135365			FSTL1	ENSG00000163430
210			SLC35F5	ENSG00000115084	STMN1	ENSG00000117632					EGR1	ENSG00000120738	TRRAP	ENSG00000196367	PPP5C	ENSG00000011485	EBPL	ENSG00000123179	ZDHHC5	ENSG00000156599			C16orf62	ENSG00000103544	BRMS1	ENSG00000174744	RANBP6	ENSG00000137040	MAN2A1	ENSG00000112893	GFOD2	ENSG00000141098	BCL11A	ENSG00000119866	C10orf105	ENSG00000214688	ANK1	ENSG00000029534	POLR2C	ENSG00000102978	SMARCD2	ENSG00000108604	CHD2	ENSG00000173575			CCDC8	ENSG00000169515
211			SOAT1	ENSG00000057252	RPS27AP11	ENSG00000221983					GAD1	ENSG00000128683	MAP3K3	ENSG00000198909	AC011479.2	ENSG00000167642	AC098691.2	ENSG00000232673	PVR	ENSG00000073008			SLC3A2	ENSG00000168003	C8orf82	ENSG00000213563	OSBPL8	ENSG00000091039	PXK	ENSG00000168297	CAPN1	ENSG00000014216	WNT9A	ENSG00000143816	TSHZ1	ENSG00000179981	KLHL28	ENSG00000179454	GSTM5	ENSG00000134201	SEC31B	ENSG00000075826	AC009967.3	ENSG00000197199			DDR1	ENSG00000204580
212			TNFRSF19	ENSG00000127863	CCDC71	ENSG00000177352					AC080013.1	ENSG00000214217	SMPD4	ENSG00000136699	STOML1	ENSG00000067221	CCDC106	ENSG00000173581	FAM73B	ENSG00000148343			C10orf95	ENSG00000120055	SIGIRR	ENSG00000185187	CLASP2	ENSG00000163539	ITGB8	ENSG00000105855	CORO7	ENSG00000103426	NUP43	ENSG00000120253	TRIM59	ENSG00000213186	ADD2	ENSG00000075340	PCGF1	ENSG00000115289	AC132192.1	ENSG00000223515	FAM116A	ENSG00000174839			GPR56	ENSG00000205336
213			KDELC2	ENSG00000178202	CFDP1	ENSG00000153774					MGAT5B	ENSG00000167889	DDX17	ENSG00000100201	SNAP47	ENSG00000143740	SPHAR	ENSG00000213029	DCTN1	ENSG00000204843			CRYBB2	ENSG00000244752	LMAN2	ENSG00000169223	HSPA13	ENSG00000155304	PDE4B	ENSG00000184588	RAB11B	ENSG00000185236	SF3B1	ENSG00000115524	CLIC4	ENSG00000169504	SLC17A6	ENSG00000091664	ACOT1	ENSG00000184227	C6orf26	ENSG00000228727	RP11-642N14.2	ENSG00000213300			NID1	ENSG00000116962
214			ZBTB1	ENSG00000126804	METTL12	ENSG00000214756					PIM2	ENSG00000102096	CEP164	ENSG00000110274	ACOT7	ENSG00000097021	CENPQ	ENSG00000031691	PHF15	ENSG00000043143			RRAD	ENSG00000166592	CHCHD8	ENSG00000181924	USP33	ENSG00000077254	RAP1A	ENSG00000116473	B3GALT6	ENSG00000176022	FAM155B	ENSG00000130054	RSPO4	ENSG00000101282	CD83	ENSG00000112149	ALG1	ENSG00000033011	CCDC88B	ENSG00000168071	SRFBP1	ENSG00000151304			EPHB4	ENSG00000196411
215			TEX9	ENSG00000151575	GNB2	ENSG00000172354					RASD1	ENSG00000108551	KIAA1305	ENSG00000205978	STMN3	ENSG00000197457	TXNDC12	ENSG00000117862	ZBTB7A	ENSG00000178951			CCDC48	ENSG00000114654	PFN1	ENSG00000108518	ATAD1	ENSG00000138138	TBC1D12	ENSG00000108239	DLK2	ENSG00000171462	PIK3R3	ENSG00000117461	FILIP1L	ENSG00000168386	CSRNP2	ENSG00000110925	PIGH	ENSG00000100564	ECHDC2	ENSG00000121310	SFRS12	ENSG00000153914			ERBB2	ENSG00000141736
216			TTC26	ENSG00000105948	AL109927.1	ENSG00000228514					SLC25A14	ENSG00000102078	EHMT1	ENSG00000181090			SSR3	ENSG00000114850	C17orf28	ENSG00000167861			AC051642.1	ENSG00000215298	TMUB1	ENSG00000164897	CUL5	ENSG00000166266	PARVA	ENSG00000197702	TNRC4	ENSG00000159409	COX10	ENSG00000006695	TAPBP	ENSG00000231925	AL031178.1	ENSG00000226399	TSEN15	ENSG00000198860	WDR8	ENSG00000116213	CCDC49	ENSG00000108296
217			OSBPL9	ENSG00000117859	FKBP1B	ENSG00000119782					CYGB	ENSG00000161544	PHKA2	ENSG00000044446			NGFRAP1	ENSG00000166681	POU6F1	ENSG00000184271			TOM1	ENSG00000100284	CCDC94	ENSG00000105248			LRRC8C	ENSG00000171488	C17orf100	ENSG00000212734	SLC19A2	ENSG00000117479	ZNF488	ENSG00000165388	CBLL1	ENSG00000105879	C19orf20	ENSG00000141933	ASPRV1	ENSG00000244617	TROVE2	ENSG00000116747
218			TWF1	ENSG00000151239	RFWD2	ENSG00000143207					WNT2	ENSG00000105989	TNRC6C	ENSG00000078687			INPP1	ENSG00000151689	ANKRD52	ENSG00000139645			CLDN9	ENSG00000213937	C9orf142	ENSG00000148362			WNK1	ENSG00000060237	ALKBH4	ENSG00000160993	GPRIN2	ENSG00000204175	RHOBTB3	ENSG00000164292	SERTAD4	ENSG00000082497	DHDH	ENSG00000104808	PPOX	ENSG00000143224	USPL1	ENSG00000132952
219			MYO3A	ENSG00000095777	TRIM16L	ENSG00000108448					CYCS	ENSG00000172115	ADCY6	ENSG00000174233			NSMCE2	ENSG00000156831	NISCH	ENSG00000010322			AL139023.1	ENSG00000197358	PUF60	ENSG00000179950			MTMR15	ENSG00000198690	SMCR7	ENSG00000177427	AGL	ENSG00000162688	LRRC50	ENSG00000154099	RYBP	ENSG00000163602	TUSC4	ENSG00000114388	CCBL1	ENSG00000171097	RBL2	ENSG00000103479
220			CPNE3	ENSG00000085719	METTL2A	ENSG00000087995					CACNB1	ENSG00000067191	ZNF70	ENSG00000187792			C20orf196	ENSG00000171984	HYOU1	ENSG00000149428			DCTD	ENSG00000129187	TSPO	ENSG00000100300			RAB22A	ENSG00000124209	AC135050.1	ENSG00000232748	CRY1	ENSG00000008405	MORC4	ENSG00000133131	HMGXB3	ENSG00000113716	XBP1	ENSG00000100219	PDE6B	ENSG00000133256	USP49	ENSG00000164663
221			CRISPLD1	ENSG00000121005	C6orf64	ENSG00000112167					HSPB3	ENSG00000169271	WDR90	ENSG00000161996			C12orf57	ENSG00000111678	RNF123	ENSG00000164068			ECE2	ENSG00000145194	FAM100B	ENSG00000185262			NCAM2	ENSG00000154654	U2AF2	ENSG00000063244	SMS	ENSG00000102172	SLC22A5	ENSG00000197375	BNIP3L	ENSG00000104765	LRP3	ENSG00000130881	AL117190.13	ENSG00000231101	C16orf87	ENSG00000155330
222			DOCK11	ENSG00000147251	FABP5	ENSG00000164687					MYADML2	ENSG00000185105	SEMA4C	ENSG00000168758			C17orf81	ENSG00000170291	WDTC1	ENSG00000142784			PSRC1	ENSG00000134222	AC135586.1	ENSG00000176876			PTPDC1	ENSG00000158079	DTX3	ENSG00000178498	NRG1	ENSG00000157168	SETD3	ENSG00000183576	TMCO7	ENSG00000103047	TBRG4	ENSG00000136270	LRP2BP	ENSG00000109771	ZNF431	ENSG00000196705
223			C12orf11	ENSG00000064102	RQCD1	ENSG00000144580					CTXN3	ENSG00000205279	TSC2	ENSG00000103197			C17orf89	ENSG00000224877	SRPR	ENSG00000182934			ACTG2	ENSG00000163017	RPL35	ENSG00000136942			BHLHE41	ENSG00000123095	LRFN3	ENSG00000126243	NR4A2	ENSG00000153234	PLCE1	ENSG00000138193	SLC45A4	ENSG00000022567	NRN1	ENSG00000124785	GNB3	ENSG00000111664	FAM98B	ENSG00000171262
224			DPY19L3	ENSG00000178904	ZMYND19	ENSG00000165724					SLC9A5	ENSG00000135740	ANO8	ENSG00000074855			AIMP1	ENSG00000164022	MPRIP	ENSG00000133030			AL078585.1	ENSG00000225683	NAGLU	ENSG00000108784			MINA	ENSG00000170854	TELO2	ENSG00000100726	PHKB	ENSG00000102893	NTN1	ENSG00000065320	PRKAG2	ENSG00000106617	ARPC1B	ENSG00000130429	NEURL2	ENSG00000124257	CHSY1	ENSG00000131873
225			ABCD3	ENSG00000117528	CDKN2AIP	ENSG00000168564					AP000322.3	ENSG00000222018	RAD54L2	ENSG00000164080			VRK2	ENSG00000028116	NCKIPSD	ENSG00000213672			PNPT1	ENSG00000138035	AC006276.2	ENSG00000124455			ANLN	ENSG00000011426	SH3BP5L	ENSG00000175137	TBR1	ENSG00000136535	COBL	ENSG00000106078	TATDN2	ENSG00000157014	TTC9B	ENSG00000174521	ARHGAP4	ENSG00000089820	HMGB3	ENSG00000029993
226			MDM1	ENSG00000111554	RPL7P16	ENSG00000214485					ADCYAP1	ENSG00000141433	DIDO1	ENSG00000101191			FAM118B	ENSG00000197798	MAN1C1	ENSG00000117643			RBKS	ENSG00000171174	CDK4	ENSG00000135446			PCYT1A	ENSG00000161217	FGD1	ENSG00000102302	RAB3D	ENSG00000105514	UNC84B	ENSG00000100242	ZDHHC7	ENSG00000153786	CAMK2N2	ENSG00000163888	XRCC3	ENSG00000126215	TAF1	ENSG00000147133
227			SH3GLB1	ENSG00000097033	TRMT61B	ENSG00000171103					GLIPR1	ENSG00000139278	OBSCN	ENSG00000154358			CCNH	ENSG00000134480	IFFO1	ENSG00000010295			B9D1	ENSG00000108641	TIMM13	ENSG00000099800			DEPDC6	ENSG00000155792	AC010336.2	ENSG00000183248	TPR	ENSG00000047410	CABLES1	ENSG00000134508	C14orf138	ENSG00000100483	NAT14	ENSG00000090971	SH2B1	ENSG00000178188	RSRC2	ENSG00000111011
228			KIF11	ENSG00000138160	CDC42	ENSG00000070831					C6orf136	ENSG00000204564	PLXNB2	ENSG00000196576			NIT2	ENSG00000114021	EZH1	ENSG00000108799			SCLY	ENSG00000132330	CD151	ENSG00000177697			TTLL7	ENSG00000137941	FAM20C	ENSG00000177706	DCP1B	ENSG00000151065	P2RY1	ENSG00000169860	NEFL	ENSG00000104725	C11orf68	ENSG00000175573	ELMOD3	ENSG00000115459	TNIK	ENSG00000154310
229			ARHGAP18	ENSG00000146376	FANCE	ENSG00000112039					PAM	ENSG00000145730	RBM19	ENSG00000122965			TMEM160	ENSG00000130748	TPPP	ENSG00000171368			LCN15	ENSG00000177984	PPDPF	ENSG00000125534			PPP6C	ENSG00000119414	MED25	ENSG00000104973	ACTR8	ENSG00000113812	TBC1D20	ENSG00000125875	RAP2A	ENSG00000125249	AC063943.4	ENSG00000230038	PABPN1	ENSG00000100836	NBPF1	ENSG00000219481
230			DHX40	ENSG00000108406	RPSAP58	ENSG00000205246					NME5	ENSG00000112981	AC010536.2	ENSG00000205047			ZNF394	ENSG00000160908	ZBTB4	ENSG00000174282			IGKC	ENSG00000231486	GALK1	ENSG00000108479			PLCL1	ENSG00000115896	TUBGCP2	ENSG00000130640	ATMIN	ENSG00000166454	TNXA	ENSG00000243722	ADNP2	ENSG00000101544	ATP5SL	ENSG00000105341	CCHCR1	ENSG00000204536	PNN	ENSG00000100941
231			ZNF588	ENSG00000196247	AIMP2	ENSG00000106305					INSM2	ENSG00000168348	DGCR8	ENSG00000128191			ELOF1	ENSG00000130165	ANKH	ENSG00000154122			ZCWPW1	ENSG00000078487	CCDC107	ENSG00000159884			YIPF6	ENSG00000181704	DVL3	ENSG00000161202	FAM134C	ENSG00000141699	SYT9	ENSG00000170743	TMEM179	ENSG00000189203	ZNHIT2	ENSG00000174276	TMEM150A	ENSG00000168890	FCF1	ENSG00000119616
232			TSPAN6	ENSG00000000003	CCT7	ENSG00000135624					WBP2	ENSG00000132471	CNOT3	ENSG00000088038			ATP6V1G1	ENSG00000136888	C6orf27	ENSG00000204396			RSPH1	ENSG00000160188	RBM42	ENSG00000126254			FBXL3	ENSG00000005812	TTLL12	ENSG00000100304	RNF24	ENSG00000101236	NCSTN	ENSG00000162736	KCNH5	ENSG00000140015	MRTO4	ENSG00000053372	E2F4	ENSG00000205250	LARS	ENSG00000133706
233			CC2D2A	ENSG00000048342	C14orf166	ENSG00000087302					ARHGAP26	ENSG00000145819	INTS3	ENSG00000143624			PSMC2	ENSG00000161057	ALKBH5	ENSG00000091542			RFX5	ENSG00000143390	ADCK4	ENSG00000123815			DYNC1LI2	ENSG00000135720	FBXL19	ENSG00000099364	TUBB	ENSG00000196230	ARHGAP19	ENSG00000213390	TOX4	ENSG00000092203	GOSR2	ENSG00000108433	C16orf86	ENSG00000159761	ADAM17	ENSG00000151694
234			FTSJD1	ENSG00000180917	ARG2	ENSG00000081181					TMEM70	ENSG00000175606	NUMA1	ENSG00000137497			BCCIP	ENSG00000107949	SPTBN4	ENSG00000160460			CITED4	ENSG00000179862	TBC1D10A	ENSG00000099992			EVI5	ENSG00000067208	ZNF777	ENSG00000196453	C8orf34	ENSG00000165084	SEMA6A	ENSG00000092421	RP4-783C10.1	ENSG00000183317	SSBP4	ENSG00000130511	TTC7A	ENSG00000068724	SMC1A	ENSG00000072501
235			ARL13B	ENSG00000169379	GNPAT	ENSG00000116906					VIP	ENSG00000146469	DHX38	ENSG00000140829			NDUFB11	ENSG00000147123	NFE2L1	ENSG00000082641			TRIM47	ENSG00000132481	DTYMK	ENSG00000168393			PIP5K2A	ENSG00000150867	MAST1	ENSG00000105613	ZMYND11	ENSG00000015171	2010-09-01	ENSG00000186522	ZDHHC22	ENSG00000177108	C5orf55	ENSG00000221990	AP000347.4	ENSG00000228315	ZNF326	ENSG00000162664
236			TMEM168	ENSG00000146802	HDAC2	ENSG00000196591					TRPV2	ENSG00000187688	SRRM2	ENSG00000167978			RP9P	ENSG00000205763	SLC9A1	ENSG00000090020			HPS1	ENSG00000107521	EIF3G	ENSG00000130811			C1orf192	ENSG00000188931	KLHL22	ENSG00000099910	AC027307.2	ENSG00000230235	EPM2A	ENSG00000112425	BTN2A1	ENSG00000112763	XRCC6BP1	ENSG00000166896	CD3EAP	ENSG00000117877	RECQL	ENSG00000004700
237			HAUS6	ENSG00000147874	RPLP1	ENSG00000137818					AC073610.6	ENSG00000224453	SFRS17A	ENSG00000197976			MED31	ENSG00000108590	ADCY9	ENSG00000162104			CYS1	ENSG00000205795	RPS28	ENSG00000227097			UEVLD	ENSG00000151116	MED16	ENSG00000175221	PHF3	ENSG00000118482	GPM6B	ENSG00000046653	C12orf53	ENSG00000139200	CHCHD9	ENSG00000186940	MZF1	ENSG00000099326	PTPRZ1	ENSG00000106278
238			BNIP2	ENSG00000140299	RNF5	ENSG00000204308					CRH	ENSG00000147571	POGZ	ENSG00000143442			DRAM2	ENSG00000156171	ARHGEF17	ENSG00000110237			TPM2	ENSG00000198467	HYAL2	ENSG00000068001			BCKDHB	ENSG00000083123	ZNF213	ENSG00000085644	EPHB1	ENSG00000154928	DTNA	ENSG00000134769	TERF2IP	ENSG00000166848	NANS	ENSG00000095380	AC022382.1	ENSG00000206570	ZFC3H1	ENSG00000133858
239					RNF113A	ENSG00000125352					WNT10A	ENSG00000135925	C4orf8	ENSG00000125386			PIH1D1	ENSG00000104872	TOM1L2	ENSG00000175662			KCNS3	ENSG00000170745	TSPAN4	ENSG00000214063			ERAP1	ENSG00000164307	FAM57B	ENSG00000149926	HMGN4	ENSG00000182952	TBC1D2B	ENSG00000167202	TMEM151B	ENSG00000178233	ACAD9	ENSG00000177646	LY6G5B	ENSG00000240053	ZNF569	ENSG00000196437
240					DUSP11	ENSG00000144048					AVPI1	ENSG00000119986	SRCAP	ENSG00000080603			PTRH2	ENSG00000141378	AP006216.1	ENSG00000160584			SOX8	ENSG00000005513	PMF1	ENSG00000160783			PARN	ENSG00000140694	PODXL2	ENSG00000114631	STMN4	ENSG00000015592	KIF5B	ENSG00000170759	SIPA1L2	ENSG00000116991	PPPDE2	ENSG00000100418	CDK9	ENSG00000136807	GTPBP4	ENSG00000107937
241					COMMD2	ENSG00000114744					DGAT2	ENSG00000062282	BTBD12	ENSG00000188827			LSM4	ENSG00000130520	VPS53	ENSG00000141252			FBLN2	ENSG00000163520	TSSC4	ENSG00000184281			PHACTR2	ENSG00000112419	C7orf51	ENSG00000166924	POLR2D	ENSG00000144231	IQCA1	ENSG00000132321	ADAM19	ENSG00000135074	IQCJ	ENSG00000214216	PLK5P	ENSG00000185988	UHRF2	ENSG00000147854
242					CCDC109B	ENSG00000005059					AC011484.2	ENSG00000204850	KIAA0892	ENSG00000129933			ARL16	ENSG00000214087	PLEKHA6	ENSG00000143850			AC022098.1	ENSG00000141854	CORO1B	ENSG00000172725			SCD	ENSG00000099194	LRWD1	ENSG00000161036	NEUROD2	ENSG00000171532	NCAPD2	ENSG00000010292	FOXP2	ENSG00000128573	FBXO44	ENSG00000132879	CENPT	ENSG00000102901	DDX18	ENSG00000088205
243					ZC3HC1	ENSG00000091732					TOM1L1	ENSG00000141198	MED12	ENSG00000184634			TIMM9	ENSG00000100575	ADCY3	ENSG00000138031			MRPS22	ENSG00000175110	FAU	ENSG00000149806			OGFRL1	ENSG00000119900	2009-03-01	ENSG00000139266	CHST15	ENSG00000182022	CRTC3	ENSG00000140577	PAQR3	ENSG00000163291	AP001362.1	ENSG00000225700	RDH5	ENSG00000135437	METT10D	ENSG00000127804
244					ERCC8	ENSG00000049167					KCTD8	ENSG00000183783	NUP188	ENSG00000095319			AC004409.1	ENSG00000203952	ABCC5	ENSG00000114770			TTC1	ENSG00000113312	NUBP2	ENSG00000095906			FAM69A	ENSG00000154511	ZNF517	ENSG00000197363	SEMA3E	ENSG00000170381	MTAP	ENSG00000099810	AC068051.1	ENSG00000174453	IMP3	ENSG00000177971	AC011511.1	ENSG00000220201	CEP290	ENSG00000198707
245					PAIP1	ENSG00000172239					TYRP1	ENSG00000107165	QRICH2	ENSG00000129646			KIAA0391	ENSG00000100890	DGKQ	ENSG00000145214			C9orf150	ENSG00000153714	RAMP2	ENSG00000131477			PTAR1	ENSG00000188647	ZNF74	ENSG00000185252	FBXL20	ENSG00000108306	TMEM123	ENSG00000152558	AC025287.3	ENSG00000230632	WDR13	ENSG00000101940	HSF4	ENSG00000102878	CNOT8	ENSG00000155508
246					C8orf41	ENSG00000129696					NPPC	ENSG00000163273	PLCG1	ENSG00000124181			ASF1A	ENSG00000111875	ARHGEF11	ENSG00000132694			APEX2	ENSG00000169188	FPGS	ENSG00000136877			ABCD2	ENSG00000173208	GRIK5	ENSG00000105737	ZNF696	ENSG00000185730	C14orf43	ENSG00000156030	KLHL15	ENSG00000174010	UBAP1	ENSG00000165006	CHKB	ENSG00000100288	ZNF418	ENSG00000196724
247					PUS3	ENSG00000110060					ADAMTSL2	ENSG00000197859	XXbac-B461K10.1	ENSG00000093100			POLR3GL	ENSG00000121851	MAN2A2	ENSG00000196547			AC090360.1	ENSG00000226742	ZNF408	ENSG00000175213			WASF3	ENSG00000132970	ZNF668	ENSG00000167394	GTF3C1	ENSG00000077235	ERLIN2	ENSG00000147475	L3MBTL2	ENSG00000100395	RNF126	ENSG00000070423	OSGEP	ENSG00000092094	ZNF845	ENSG00000213799
248					ARMCX6	ENSG00000198960					ADC	ENSG00000142920	DOT1L	ENSG00000104885			BOLA1	ENSG00000178096	MAPK8IP3	ENSG00000138834			C22orf25	ENSG00000183597	C19orf63	ENSG00000161671			MEGF10	ENSG00000145794	GRAMD1A	ENSG00000089351	TRIM58	ENSG00000162722	NDST1	ENSG00000070614	PPARGC1A	ENSG00000109819	KIF12	ENSG00000136883	NPIP	ENSG00000183426	PRKRIR	ENSG00000137492
249					ISYNA1	ENSG00000105655					ART3	ENSG00000156219	NINL	ENSG00000101004			CLN5	ENSG00000102805	DENND4B	ENSG00000198837			PKM2	ENSG00000067225	GSTP1	ENSG00000084207			PTK2	ENSG00000169398	FAM171A2	ENSG00000161682	BYSL	ENSG00000112578	C7orf41	ENSG00000180354	RBM9	ENSG00000100320	NUDT14	ENSG00000183828	CRIP3	ENSG00000146215	ZNF160	ENSG00000170949
250					ACAT2	ENSG00000120437					RGS14	ENSG00000169220	CPSF1	ENSG00000071894			STK16	ENSG00000115661	SPATA2	ENSG00000158480			MORN5	ENSG00000185681	RALY	ENSG00000125970			FBXW11	ENSG00000072803			BZW2	ENSG00000136261	ALDH5A1	ENSG00000112294	EFR3B	ENSG00000084710	SCHIP1	ENSG00000151967	AC132872.1	ENSG00000225847	BIRC2	ENSG00000110330
251					RPS9	ENSG00000170889					UGP2	ENSG00000169764	CROCC	ENSG00000058453			AC096759.1	ENSG00000225260					ST3GAL4	ENSG00000110080	PSMD9	ENSG00000110801			RAB5A	ENSG00000144566			C17orf80	ENSG00000141219	RFFL	ENSG00000092871	CCDC113	ENSG00000103021	NDUFA10	ENSG00000130414	IDUA	ENSG00000127415	ZFP82	ENSG00000181007
252					C7orf36	ENSG00000241127					DBC1	ENSG00000078725	SETD1A	ENSG00000099381			CCDC111	ENSG00000164306					ARHGDIB	ENSG00000111348	UBXN1	ENSG00000162191			SNX9	ENSG00000130340			LIG1	ENSG00000105486	NOS1	ENSG00000089250	KCNJ6	ENSG00000157542	RTN4IP1	ENSG00000130347	AC133919.7	ENSG00000222019	NT5C3	ENSG00000122643
253					C17orf42	ENSG00000172171					MLXIPL	ENSG00000009950	ZNF337	ENSG00000130684			C1orf50	ENSG00000164008					AMFR	ENSG00000159461	RPL36	ENSG00000130255			GALNT13	ENSG00000144278			DPF1	ENSG00000011332	PALLD	ENSG00000129116	LEMD3	ENSG00000174106	NPDC1	ENSG00000107281	ROBO3	ENSG00000154134	CEP63	ENSG00000182923
254					FBXO4	ENSG00000151876					SRD5A3	ENSG00000128039	ZNF384	ENSG00000126746			BRI3	ENSG00000164713					SPEF1	ENSG00000101222	C1orf86	ENSG00000162585			KIAA1324L	ENSG00000164659			MPPED1	ENSG00000186732	EBF1	ENSG00000164330	PLBD2	ENSG00000151176	RABGGTA	ENSG00000100949	SPAG8	ENSG00000137098	G2E3	ENSG00000092140
255					MED17	ENSG00000042429					BAP1	ENSG00000163930	PLXNA3	ENSG00000130827			MPDU1	ENSG00000129255					C4orf49	ENSG00000137463	SLC25A1	ENSG00000100075			KIAA0196	ENSG00000164961			AC012123.1	ENSG00000228835	SLC15A4	ENSG00000139370	DCP2	ENSG00000172795	ANXA7	ENSG00000138279	AC004466.1	ENSG00000234633	ERI1	ENSG00000104626
256					C6orf173	ENSG00000203760					FBXO16	ENSG00000214050	HIC2	ENSG00000169635			TCEA2	ENSG00000171703					P2RX4	ENSG00000135124	POLD2	ENSG00000106628			PTPLAD1	ENSG00000074696			AC008969.2	ENSG00000176593	LTBP1	ENSG00000049323	HMG20A	ENSG00000140382	NHEDC1	ENSG00000164037	PCBP4	ENSG00000090097	POLD3	ENSG00000077514
257					NARS2	ENSG00000137513					FBXO34	ENSG00000178974	SPEN	ENSG00000065526			AVEN	ENSG00000169857					SLC25A37	ENSG00000147454	MPST	ENSG00000128309			FAM13C	ENSG00000148541			PLAGL2	ENSG00000126003	PPARD	ENSG00000112033	CD99L2	ENSG00000102181	TMED3	ENSG00000166557	CLK3	ENSG00000179335	RNF138	ENSG00000134758
258					H2AFY	ENSG00000113648					ICMT	ENSG00000116237	RBM5	ENSG00000003756			RBM34	ENSG00000188739					ENTPD2	ENSG00000054179	FAM125A	ENSG00000141971			TMED5	ENSG00000117500			TET1	ENSG00000138336	MINK1	ENSG00000141503	NCDN	ENSG00000020129	TMEM221	ENSG00000188051	GUSB	ENSG00000169919	GABPB1	ENSG00000104064
259					INTS10	ENSG00000104613					IL34	ENSG00000157368	BAHCC1	ENSG00000171282			COMMD5	ENSG00000170619					RHPN1	ENSG00000158106	NME4	ENSG00000103202			SLC35A5	ENSG00000138459			DSEL	ENSG00000171451	BCL2L2	ENSG00000129473	DCBLD2	ENSG00000057019	PEX19	ENSG00000162735	C1orf63	ENSG00000117616	GMPS	ENSG00000163655
260					SRM	ENSG00000116649					HRH3	ENSG00000101180	RALGDS	ENSG00000160271			MLH1	ENSG00000076242					KBTBD3	ENSG00000182359	EEF1D	ENSG00000104529			CYP2U1	ENSG00000155016			C12orf68	ENSG00000177875	PK4P	ENSG00000144283	SLC39A9	ENSG00000029364	RWDD2B	ENSG00000156253	NADSYN1	ENSG00000172890	COIL	ENSG00000121058
261					AC114744.1	ENSG00000237765					DRP2	ENSG00000102385	KDM6B	ENSG00000132510			SDF2	ENSG00000132581					MRPL19	ENSG00000115364	RPS15P5	ENSG00000115268			C21orf91	ENSG00000154642			FSCN1	ENSG00000075618	DSE	ENSG00000111817	SPRY3	ENSG00000168939	ROBLD3	ENSG00000116586	THBS3	ENSG00000169231	ZNF662	ENSG00000182983
262					MSRA	ENSG00000175806					C17orf96	ENSG00000179294	ZNF862	ENSG00000106479			BXDC2	ENSG00000113460					GLDN	ENSG00000186417	RPL28	ENSG00000108107			ARHGAP29	ENSG00000137962			UBN1	ENSG00000118900	ZFHX4	ENSG00000091656	WDR82	ENSG00000164091	ATP5G2	ENSG00000135390	TNFRSF25	ENSG00000215788	RALA	ENSG00000006451
263					C9orf30	ENSG00000066697					NGEF	ENSG00000066248	ZNF646	ENSG00000167395			C21orf59	ENSG00000159079					HABP4	ENSG00000130956	BCL7C	ENSG00000099385			TICAM2	ENSG00000243414			VGLL4	ENSG00000144560	AKNA	ENSG00000106948	TBC1D8	ENSG00000204634	GMPR2	ENSG00000100938	TRMU	ENSG00000100416	CAPN7	ENSG00000131375
264					C16orf55	ENSG00000167523					PDZD7	ENSG00000186862	AKAP8	ENSG00000105127			ITGB1BP1	ENSG00000119185					FABP6	ENSG00000170231					SWAP70	ENSG00000133789			RRAGC	ENSG00000116954	TNXB	ENSG00000168477	CDR2	ENSG00000140743	ZNF580	ENSG00000213015	C5orf45	ENSG00000161010	KCTD3	ENSG00000136636
265					RPL27	ENSG00000131469					ST8SIA3	ENSG00000177511	MLXIP	ENSG00000175727			C6orf52	ENSG00000137434					CCDC28A	ENSG00000024862					CALCRL	ENSG00000064989			MDGA2	ENSG00000139915	PODXL	ENSG00000128567	PAK7	ENSG00000101349	JAGN1	ENSG00000171135	2001-09-01	ENSG00000180096	RIOK1	ENSG00000124784
266					ZNF461	ENSG00000197808					PRMT8	ENSG00000111218	CAD	ENSG00000084774			AL450342.5	ENSG00000223900					ASS1	ENSG00000130707					CYP7B1	ENSG00000172817			CORO2A	ENSG00000106789	LRBA	ENSG00000198589	ATP6AP1	ENSG00000071553	PDXP	ENSG00000241360	AGXT2L2	ENSG00000175309	CHD4	ENSG00000111642
267					GGH	ENSG00000137563					STXBP5L	ENSG00000145087	ZNF783	ENSG00000204946			RPL37A	ENSG00000197756					ACVRL1	ENSG00000139567					CALU	ENSG00000128595			SLC35F2	ENSG00000110660	KIAA0319L	ENSG00000142687	UNC5A	ENSG00000113763	AC138647.1	ENSG00000226490	RHOT2	ENSG00000140983	GIGYF2	ENSG00000204120
268					UMPS	ENSG00000114491					PDE2A	ENSG00000186642	AD000671.1	ENSG00000105663			CCDC104	ENSG00000163001					ATG4C	ENSG00000125703					CTSO	ENSG00000151792			ADAMTS3	ENSG00000156140	CYBASC3	ENSG00000162144	MAP3K13	ENSG00000073803	PPP2R4	ENSG00000119383	PHF1	ENSG00000112511	AC114546.1	ENSG00000212768
269					COPZ1	ENSG00000111481					DTNB	ENSG00000138101	GIGYF1	ENSG00000146830			MRPL15	ENSG00000137547					GIMAP1	ENSG00000213203					RAB21	ENSG00000080371			ZNF175	ENSG00000105497	ESYT1	ENSG00000139641	EPHA10	ENSG00000244581	PRKCZ	ENSG00000067606	APBA3	ENSG00000011132	LRCH3	ENSG00000186001
270					C4orf27	ENSG00000056050					SRXN1	ENSG00000172070	TRPV1	ENSG00000196689			VPS25	ENSG00000131475					PPP2CB	ENSG00000104695					NDUFS1	ENSG00000023228			ZNF595	ENSG00000197701	TEAD1	ENSG00000187079	MAPT	ENSG00000186868	CDIPT	ENSG00000103502	ACADVL	ENSG00000072778	HNRNPH3	ENSG00000096746
271					MED30	ENSG00000164758					AC135048.1	ENSG00000226787					RWDD3	ENSG00000122481					SNX3	ENSG00000112335					MUT	ENSG00000146085			C22orf29	ENSG00000215012	FAM114A1	ENSG00000197712	MCTP1	ENSG00000175471	DYNLRB1	ENSG00000125971	KIAA1984	ENSG00000213213	CBX3	ENSG00000122565
272					DBF4	ENSG00000006634					YPEL5	ENSG00000119801					EIF5A	ENSG00000132507					HLA-DMB	ENSG00000242574					SLC30A1	ENSG00000170385			DCLRE1B	ENSG00000118655	JAKMIP3	ENSG00000188385	CYB561D1	ENSG00000174151	HIST1H2BK	ENSG00000197903	RGL2	ENSG00000237441	KCNRG	ENSG00000198553
273					RARS	ENSG00000113643					HPCA	ENSG00000121905					AL139819.3	ENSG00000237237					AC083862.2	ENSG00000229974					TMED7	ENSG00000134970			RUFY2	ENSG00000204130	TCHP	ENSG00000139437	PTPRR	ENSG00000153233	SRPRB	ENSG00000144867	GSDMB	ENSG00000073605	HNRNPA2B1	ENSG00000122566
274					C3orf54	ENSG00000185614					SAPS1	ENSG00000105063					APIP	ENSG00000149089					RAPGEF4	ENSG00000091428					DOCK10	ENSG00000135905			LCORL	ENSG00000178177	UNC119B	ENSG00000175970	NLGN1	ENSG00000169760	NPM2	ENSG00000158806	MUTYH	ENSG00000132781	AC104117.1	ENSG00000234284
275					PRR19	ENSG00000188368					SMAD3	ENSG00000166949					RPS13P2	ENSG00000110700					FAM188B	ENSG00000106125					MAP3K5	ENSG00000197442			TUBB3	ENSG00000198211	AEBP2	ENSG00000139154	CYB561	ENSG00000008283	RASSF7	ENSG00000099849	TARBP1	ENSG00000059588	MIOS	ENSG00000164654
276					CTD-2124B20.1	ENSG00000235552					FREQ	ENSG00000107130					RPL30	ENSG00000156482					ECM1	ENSG00000143369					AC016596.2	ENSG00000227908			ANKRD13B	ENSG00000198720	DNMBP	ENSG00000107554	THRB	ENSG00000151090	AL590099.1	ENSG00000162685	TRMT1	ENSG00000104907	PSIP1	ENSG00000164985
277					HMGN1	ENSG00000205581					DUSP14	ENSG00000161326					C11orf31	ENSG00000211450					AL035588.1	ENSG00000233390					XPOT	ENSG00000184575			SMAP1	ENSG00000112305	MSN	ENSG00000147065	AC093726.1	ENSG00000220575	GYG1	ENSG00000163754	TRMT2A	ENSG00000099899	ZNF347	ENSG00000197937
278					AC026691.1	ENSG00000224186					C13orf1	ENSG00000123178					MRPS31	ENSG00000102738					C20orf160	ENSG00000101331					ELOVL7	ENSG00000164181			CHD1	ENSG00000153922	ADARB2	ENSG00000185736	AAGAB	ENSG00000103591	PREB	ENSG00000138073	AL117190.3	ENSG00000186316	MAK10	ENSG00000135040
279					SMARCD3	ENSG00000082014					CORO6	ENSG00000167549					EIF2B4	ENSG00000115211					ATF3	ENSG00000162772					HSD17B12	ENSG00000149084			TMEM194A	ENSG00000166881	FLNA	ENSG00000196924	KCNK9	ENSG00000169427	HM13	ENSG00000101294	MYO15B	ENSG00000188126	C20orf74	ENSG00000188559
280					SNRPC	ENSG00000124562					ADPRHL1	ENSG00000153531					LSM5	ENSG00000106355					TTC12	ENSG00000149292					IPO8	ENSG00000133704			HUWE1	ENSG00000086758	CP	ENSG00000047457	GARS	ENSG00000106105	NIF3L1	ENSG00000196290	CCDC78	ENSG00000162004	ZNF480	ENSG00000198464
281					RRP9	ENSG00000114767					LDHA	ENSG00000134333					OBFC2B	ENSG00000139579					GCA	ENSG00000115271					TMEM56	ENSG00000152078			BACH1	ENSG00000156273	SLC6A9	ENSG00000196517	E2F3	ENSG00000112242	NNMT	ENSG00000166741	SFI1	ENSG00000198089	KDM5A	ENSG00000073614
282					C19orf48	ENSG00000167747					RASL10B	ENSG00000141150					ARV1	ENSG00000173409					SEMA4D	ENSG00000187764					MTRR	ENSG00000124275			THBS1	ENSG00000137801	PURA	ENSG00000185129	DNM1	ENSG00000106976	PHB	ENSG00000167085	PDIA2	ENSG00000185615	BCL10	ENSG00000142867
283					USP39	ENSG00000168883					HLA-DQB1	ENSG00000179344					MRPS17	ENSG00000239789					IFNGR1	ENSG00000027697					NTRK2	ENSG00000148053			ACBD3	ENSG00000182827	TRAK2	ENSG00000115993	GREM2	ENSG00000180875	NECAB3	ENSG00000125967	CRYGS	ENSG00000213139	ZNF92	ENSG00000146757
284					ZNF627	ENSG00000198551					EGR4	ENSG00000135625					AC023598.3	ENSG00000224754					METTL7B	ENSG00000170439					TWSG1	ENSG00000128791			MOCS3	ENSG00000124217	ZBTB20	ENSG00000181722	WDR32	ENSG00000122741	YIPF1	ENSG00000058799	INHA	ENSG00000123999	AKAP7	ENSG00000118507
285					ZNF738	ENSG00000172687					ZFYVE28	ENSG00000159733					CRYZL1	ENSG00000205758					CCDC13	ENSG00000244607					SPOCK3	ENSG00000196104			SLC26A10	ENSG00000135502	AEBP1	ENSG00000106624	CORO2B	ENSG00000103647	SH3BP1	ENSG00000100092	AMT	ENSG00000145020	CWC22	ENSG00000163510
286					TCP1	ENSG00000120438					RAB40B	ENSG00000141542					RPP21	ENSG00000241370					PEBP1	ENSG00000089220					SPOPL	ENSG00000144228			CYP51A1	ENSG00000001630	FAM53B	ENSG00000189319	VPS39	ENSG00000166887	TMEM101	ENSG00000091947	ABCD4	ENSG00000119688	MCPH1	ENSG00000147316
287					ASNSD1	ENSG00000138381					TMEM132D	ENSG00000151952					PEX16	ENSG00000121680					RAD23A	ENSG00000179262					ZDHHC20	ENSG00000180776			ZNF200	ENSG00000010539	PAIP2B	ENSG00000124374	TDRKH	ENSG00000182134	WDR61	ENSG00000140395	PDDC1	ENSG00000177225	ZNF660	ENSG00000144792
288					TSEN34	ENSG00000170892					RELL2	ENSG00000164620					RPL41	ENSG00000234490					PTP4A2	ENSG00000184007					SCP2	ENSG00000116171			KIAA1239	ENSG00000174145	SEC14L5	ENSG00000103184	RYR2	ENSG00000198626	C11orf60	ENSG00000118096	XXyac-R12DG2.1	ENSG00000170919	SUZ12	ENSG00000178691
289					CHIC2	ENSG00000109220					COG1	ENSG00000166685					NSL1	ENSG00000117697					DYNLRB2	ENSG00000168589					DDAH1	ENSG00000153904			GRB2	ENSG00000177885	NEK7	ENSG00000151414	PTPRN	ENSG00000054356	SCYL1	ENSG00000142186	ZBTB48	ENSG00000204859	SPG11	ENSG00000104133
290					GNG8	ENSG00000167414					RBP4	ENSG00000138207					ADK	ENSG00000156110					F10	ENSG00000126218					ZMPSTE24	ENSG00000084073			CACNA1C	ENSG00000151067	TTLL11	ENSG00000175764	SYNGR1	ENSG00000100321	DNASE1L1	ENSG00000013563	DNASE1L2	ENSG00000167968	ZNF566	ENSG00000186017
291					STK19	ENSG00000204344					CA10	ENSG00000154975					MCEE	ENSG00000124370					CCDC151	ENSG00000198003					SECISBP2L	ENSG00000138593			KIAA0774	ENSG00000132938	REST	ENSG00000084093	GNAQ	ENSG00000156052	AC034193.4	ENSG00000232207	AC015813.1	ENSG00000234873	FAM161A	ENSG00000170264
292					NAE1	ENSG00000159593					SYT17	ENSG00000103528					CRIPT	ENSG00000119878					SOHLH1	ENSG00000165643					LIFR	ENSG00000113594			STAM2	ENSG00000115145	STX16	ENSG00000124222	DAGLB	ENSG00000164535	MOCS2	ENSG00000164172	ZNF76	ENSG00000065029	BAZ1B	ENSG00000009954
293					RPL3	ENSG00000100316					C12orf29	ENSG00000133641					DNAJC1	ENSG00000136770					AC103681.1	ENSG00000214934					RNF141	ENSG00000110315			SATB2	ENSG00000119042	CNKSR3	ENSG00000153721	VDAC1	ENSG00000213585	SMUG1	ENSG00000123415	METT11D1	ENSG00000165792	NOL11	ENSG00000130935
294					WIBG	ENSG00000170473					MAPK13	ENSG00000156711					MRPL46	ENSG00000173867					SELT	ENSG00000198843					SNX13	ENSG00000071189			C8orf79	ENSG00000170941	ASB1	ENSG00000065802	AC092324.1	ENSG00000237515	IDH3B	ENSG00000101365	MICALL2	ENSG00000164877	ZNF254	ENSG00000213096
295					PTOV1	ENSG00000104960					KCNJ4	ENSG00000168135					PTRH1	ENSG00000187024					CFL2	ENSG00000165410					LIPA	ENSG00000107798			NIPSNAP1	ENSG00000184117	ADAM9	ENSG00000168615	SFXN3	ENSG00000107819	C1QTNF4	ENSG00000172247	RING1	ENSG00000204227	HTATSF1	ENSG00000102241
296					ARMCX1	ENSG00000126947					SLC25A23	ENSG00000125648					PSPH	ENSG00000146733					PYCARD	ENSG00000103490					DBT	ENSG00000137992			BMI1	ENSG00000168283	FKBP15	ENSG00000119321	ZNF385D	ENSG00000151789	C20orf201	ENSG00000171695	PRICKLE4	ENSG00000124593	PHACTR4	ENSG00000204138
297					RPL8	ENSG00000161016					WSCD2	ENSG00000075035					NME2P1	ENSG00000123009					IL20RA	ENSG00000016402					SPTLC2	ENSG00000100596			USP19	ENSG00000172046	ANGEL1	ENSG00000013523	PITPNM3	ENSG00000091622	PRKAG1	ENSG00000181929	FAM113A	ENSG00000132635	NCL	ENSG00000115053
298					PRIM1	ENSG00000198056					RTN3	ENSG00000133318					MNAT1	ENSG00000020426					MFAP3L	ENSG00000198948					DPY19L4	ENSG00000156162			RPL7L1	ENSG00000146223	VEGFA	ENSG00000112715	KIAA1486	ENSG00000144460	TAGLN3	ENSG00000144834	AP1G2	ENSG00000213983	SMURF2	ENSG00000108854
299					MKI67IP	ENSG00000155438					DNAJA4	ENSG00000140403					PSTK	ENSG00000179988					AKTIP	ENSG00000166971					C4orf18	ENSG00000164125			CASP8AP2	ENSG00000118412	AC103809.1	ENSG00000225844	EFNA5	ENSG00000184349	KCNK12	ENSG00000184261	IL11RA	ENSG00000137070	CDC5L	ENSG00000096401
300					HTRA2	ENSG00000115317					C3orf57	ENSG00000196542					ZFAND6	ENSG00000086666					TMEM140	ENSG00000146859					USP8	ENSG00000138592			ZNF441	ENSG00000197044	PKD2	ENSG00000118762	KCTD2	ENSG00000180901	PUSL1	ENSG00000169972	DUS1L	ENSG00000169718	ZNF320	ENSG00000182986
301					ZNF581	ENSG00000171425					ADAMTS8	ENSG00000134917					BRP44	ENSG00000143158					HSPB7	ENSG00000173641					NEBL	ENSG00000078114			GNB1	ENSG00000078369	FAM123A	ENSG00000165566	ITPR1	ENSG00000150995	SERP2	ENSG00000151778	MYO15B	ENSG00000204325	EIF3A	ENSG00000107581
302					RPL29	ENSG00000162244					KCNH1	ENSG00000143473					GPX1	ENSG00000233276					GCDH	ENSG00000105607					PPM1B	ENSG00000138032			PPAPR5	ENSG00000117598	RIN2	ENSG00000132669	B4GALT5	ENSG00000158470	ENSA	ENSG00000143420	PILRB	ENSG00000121716	RBL1	ENSG00000080839
303					MYNN	ENSG00000085274					PDE8B	ENSG00000113231					HRAS	ENSG00000174775					LMO2	ENSG00000135363					AHCYL2	ENSG00000158467			DDX19A	ENSG00000168872	KIAA1274	ENSG00000107719	TTC19	ENSG00000011295	FAM54B	ENSG00000117640	NEIL1	ENSG00000140398	IWS1	ENSG00000163166
304					KLHL35	ENSG00000149243					BDNF	ENSG00000176697					NHP2	ENSG00000145912					LRPAP1	ENSG00000163956					ENDOD1	ENSG00000149218			FGFR1OP	ENSG00000213066	ZBED3	ENSG00000132846	PDCD6IP	ENSG00000170248	KRT17	ENSG00000128422	NSUN5B	ENSG00000223705	ZNF583	ENSG00000198440
305					DDAH2	ENSG00000213722					KCNC4	ENSG00000116396					RNF114	ENSG00000124226					PLEKHM2	ENSG00000116786					BBX	ENSG00000114439			TUFT1	ENSG00000143367	PLEKHG1	ENSG00000120278	NXPH2	ENSG00000144227	PCSK1N	ENSG00000102109	NOXA1	ENSG00000188747	BTBD7	ENSG00000011114
306					PDRG1	ENSG00000088356					NLK	ENSG00000087095					C21orf57	ENSG00000182362					DDT	ENSG00000099977					ITCH	ENSG00000078747			NOVA2	ENSG00000104967	ITGB1	ENSG00000150093	GRIN3A	ENSG00000198785	PKIG	ENSG00000168734	CCDC130	ENSG00000104957	RMI1	ENSG00000178966
307					RPS14	ENSG00000164587					RAB37	ENSG00000172794					LAGE3	ENSG00000196976					PARVB	ENSG00000188677					GALC	ENSG00000054983			SMCR7L	ENSG00000100335	MYH11	ENSG00000133392	KCNC3	ENSG00000131398	MCRS1	ENSG00000187778	RP3-402G11.1	ENSG00000073169	SENP6	ENSG00000112701
308					AC079354.7	ENSG00000227951					ST3GAL5	ENSG00000115525					CMC1	ENSG00000187118					HCST	ENSG00000126264					LAMP2	ENSG00000005893			SPHKAP	ENSG00000153820	TMEM214	ENSG00000119777	KITLG	ENSG00000049130	CCDC51	ENSG00000164051	RFNG	ENSG00000169733	ZNF761	ENSG00000160336
309					CPSF3	ENSG00000119203					RDH12	ENSG00000139988					HSBP1	ENSG00000230989					CD55	ENSG00000196352					QKI	ENSG00000112531			UBA1	ENSG00000130985	OGDH	ENSG00000105953	POM121C	ENSG00000135213	HIGD1A	ENSG00000181061	ARHGEF1	ENSG00000076928	FER	ENSG00000151422
310					DCAF13	ENSG00000164934					RAPGEFL1	ENSG00000108352					SSU72	ENSG00000160075					GMPR	ENSG00000137198					GAB1	ENSG00000109458			RNF152	ENSG00000176641	C12orf34	ENSG00000139438	GFRA2	ENSG00000168546	TMEM14B	ENSG00000137210	LIME1	ENSG00000203896	FCHSD2	ENSG00000137478
311					RPL19P12	ENSG00000108298					ANKRD29	ENSG00000154065					SFXN4	ENSG00000183605					TM7SF3	ENSG00000064115					MKLN1	ENSG00000128585			ZNF362	ENSG00000160094	CNDP2	ENSG00000133313	NAPG	ENSG00000134265	C9orf16	ENSG00000171159	DOM3Z	ENSG00000204348	ZNF43	ENSG00000198521
312					COPB1	ENSG00000129083					ATP6V1G2	ENSG00000213760					PDCD10	ENSG00000114209					CBLN3	ENSG00000139899					NR3C1	ENSG00000113580			BHLHE22	ENSG00000180828	PARP4	ENSG00000102699	NUS1	ENSG00000153989	YIPF2	ENSG00000130733	AC069281.3	ENSG00000205307	EIF2C4	ENSG00000134698
313					RSPH9	ENSG00000172426					FREM3	ENSG00000183090					AL049792.1	ENSG00000225586					C20orf43	ENSG00000022277					EDIL3	ENSG00000164176			ZC3H7A	ENSG00000122299	KCNN3	ENSG00000143603	IQSEC2	ENSG00000124313	ATP6V0D1	ENSG00000159720	RBCK1	ENSG00000125826	ZNF616	ENSG00000204611
314					CCT4	ENSG00000115484					PNMAL2	ENSG00000204851					EXOSC1	ENSG00000171311					ITGB4	ENSG00000132470					ACER3	ENSG00000078124			MTHFD1L	ENSG00000120254	SP2	ENSG00000167182	CDS1	ENSG00000163624	CGREF1	ENSG00000138028	SCRN2	ENSG00000141295	BRWD3	ENSG00000165288
315					C11orf80	ENSG00000173715					CHRNA2	ENSG00000120903					RPL23A	ENSG00000198242					LTC4S	ENSG00000213316					SPRED1	ENSG00000166068			MFN1	ENSG00000171109	EGFR	ENSG00000146648	AL022165.2	ENSG00000226162	TUBA1	ENSG00000127824	CPT1B	ENSG00000205560	ARID4B	ENSG00000054267
316					ZUFSP	ENSG00000153975					EGR3	ENSG00000179388					C9orf123	ENSG00000137038					C13orf16	ENSG00000153495					UBL3	ENSG00000122042			ZNF75D	ENSG00000186376	FAM120A	ENSG00000048828	KLHDC10	ENSG00000128607	NDUFV1	ENSG00000167792	ZNF692	ENSG00000171163	BPTF	ENSG00000171634
317					AP4M1	ENSG00000221838					SCN1B	ENSG00000105711					COMMD6	ENSG00000188243					CR392039.3	ENSG00000227328					DNAJC3	ENSG00000102580			CSTF2T	ENSG00000177613	KIAA0562	ENSG00000116198	EIF2AK4	ENSG00000128829	RP11-803B1.1	ENSG00000163612	AL022328.1	ENSG00000225677	TFAM	ENSG00000108064
318					DDX39	ENSG00000123136					OPRD1	ENSG00000116329					TIMM10	ENSG00000134809					LSR	ENSG00000105699					RABL3	ENSG00000144840			PRCC	ENSG00000143294	SPATA13	ENSG00000182957	PPP3CA	ENSG00000138814	ATP5B	ENSG00000110955	NPFF	ENSG00000139574	ZFP37	ENSG00000136866
319					KARS	ENSG00000065427					RP11-401M16.2	ENSG00000117242					WBSCR22	ENSG00000071462					CCNI2	ENSG00000205089					STRN	ENSG00000115808			ZNF570	ENSG00000171827	ATP9B	ENSG00000166377	RNF4	ENSG00000063978	GNG3	ENSG00000162188	NPEPL1	ENSG00000215440	YTHDC1	ENSG00000083896
320					NUP35	ENSG00000163002					KCNF1	ENSG00000162975					PSMG2	ENSG00000128789					CASP9	ENSG00000132906					CANX	ENSG00000127022			DYM	ENSG00000141627	BRCA1	ENSG00000012048	EPM2AIP1	ENSG00000178567	PPIA	ENSG00000196262	CCDC84	ENSG00000186166	LUC7L2	ENSG00000146963
321					ZNF140	ENSG00000196387					LGMN	ENSG00000100600					LRRC34	ENSG00000171757					GDF1	ENSG00000130283					OSGIN2	ENSG00000164823			WASF1	ENSG00000112290	ANO6	ENSG00000177119	GABRA1	ENSG00000022355	C7orf44	ENSG00000106603	MAN2C1	ENSG00000140400	SMC5	ENSG00000198887
322					RPL7A	ENSG00000148303					WARS	ENSG00000140105					BANF1	ENSG00000175334					MRPL55	ENSG00000162910					PRRG1	ENSG00000130962			PCF11	ENSG00000165494	TMEM184B	ENSG00000198792	BCAT1	ENSG00000060982	TMEM93	ENSG00000127774	NSUN5C	ENSG00000106133	RSBN1L	ENSG00000187257
323					PYCR1	ENSG00000183010					MPP7	ENSG00000150054					PTS	ENSG00000150787					ANGPTL2	ENSG00000136859					ACBD5	ENSG00000107897			TOPORS	ENSG00000197579	FNBP1	ENSG00000187239	LRRTM4	ENSG00000176204	ATOX1	ENSG00000177556	ACCN3	ENSG00000213199	ZCCHC11	ENSG00000134744
324					TEX10	ENSG00000136891					CHRM1	ENSG00000168539					MITD1	ENSG00000158411					AC093616.2	ENSG00000230738					ACADSB	ENSG00000196177			RAB10	ENSG00000084733	VCL	ENSG00000035403	PTPN3	ENSG00000070159	AL353354.1	ENSG00000231076	TSEN54	ENSG00000182173	ALMS1	ENSG00000116127
325					KBTBD4	ENSG00000123444					KLK5	ENSG00000167754					SPAG7	ENSG00000091640					CCDC127	ENSG00000164366					RASSF8	ENSG00000123094			ZC3H4	ENSG00000130749	GPBP1L1	ENSG00000159592	CERK	ENSG00000100422	C12orf44	ENSG00000123395	SCNN1D	ENSG00000162572	METTL14	ENSG00000145388
326					PDCD2	ENSG00000071994					ARNTL	ENSG00000133794					PSMB4	ENSG00000159377					UBE2F	ENSG00000184182					CD164	ENSG00000135535			ZNF28	ENSG00000198538	GPR75	ENSG00000119737	NOL6	ENSG00000165271	RNF208	ENSG00000212864	TAZ	ENSG00000102125	C17orf85	ENSG00000074356
327					RPSA	ENSG00000168028					COX11	ENSG00000166260					AL353354.3	ENSG00000215902					ABHD12	ENSG00000100997					SLC12A2	ENSG00000064651			TMEM74	ENSG00000164841	ZNF536	ENSG00000198597	ZNF385B	ENSG00000144331	SPRYD4	ENSG00000176422	C16orf79	ENSG00000182685	HAUS3	ENSG00000214367
328					HN1	ENSG00000189159					RXFP1	ENSG00000171509					C11orf74	ENSG00000166352					P2RX7	ENSG00000089041					DLG1	ENSG00000075711			TMEM63B	ENSG00000137216	CCDC47	ENSG00000108588	LRFN5	ENSG00000165379	MATK	ENSG00000007264			ZNF606	ENSG00000166704
329					C7orf38	ENSG00000221909					PINK1	ENSG00000158828					PFDN2	ENSG00000143256					LPAR6	ENSG00000139679					MOSPD2	ENSG00000130150			EXOC7	ENSG00000182473	ADAMTS1	ENSG00000154734	KCNA6	ENSG00000151079	CAPZB	ENSG00000077549			DOCK7	ENSG00000116641
330					GSTA4	ENSG00000170899					SLC6A7	ENSG00000011083					RPL17P20	ENSG00000215472					MAOB	ENSG00000069535					FAR1	ENSG00000197601			IFT140	ENSG00000187535	DST	ENSG00000151914	PAK3	ENSG00000077264	DNAJC30	ENSG00000176410			USP1	ENSG00000162607
331					PLEKHO1	ENSG00000023902					AC002563.2	ENSG00000224982					SEC61G	ENSG00000132432					PHKG1	ENSG00000164776					ARHGAP5	ENSG00000100852			AC073528.1	ENSG00000231121	GZF1	ENSG00000125812	ETNK1	ENSG00000139163	COPS7A	ENSG00000111652			WDR43	ENSG00000163811
332					ZNF639	ENSG00000121864					LOH12CR1	ENSG00000165714					SCAND1	ENSG00000171222					ESAM	ENSG00000149564					TOR1AIP1	ENSG00000143337			SF3A3	ENSG00000183431	MAML2	ENSG00000184384	AC007956.1	ENSG00000214670	SDHD	ENSG00000204370			CCDC82	ENSG00000149231
333					AC026403.1	ENSG00000229119					CBLN4	ENSG00000054803					PSMD6	ENSG00000163636					KLRC2	ENSG00000205809					PCGF5	ENSG00000180628			ZNF142	ENSG00000115568	SLC39A11	ENSG00000133195	SYT16	ENSG00000139973	GSTO2	ENSG00000065621			RSF1	ENSG00000048649
334					MAGED2	ENSG00000102316					IGSF8	ENSG00000162729					EFHA1	ENSG00000165487					CALHM2	ENSG00000138172					ITGAV	ENSG00000138448			LETM1	ENSG00000168924	HEATR5A	ENSG00000129493	AP2A2	ENSG00000183020	SDHAF1	ENSG00000205138			SYNCRIP	ENSG00000135316
335					ESD	ENSG00000139684					ABCG4	ENSG00000172350					RPS23	ENSG00000186468					BSPRY	ENSG00000119411					STK38L	ENSG00000211455			ZCCHC6	ENSG00000083223	IGSF11	ENSG00000144847	UBE3B	ENSG00000151148	NAT6	ENSG00000243477			CXorf23	ENSG00000173681
336					C4orf14	ENSG00000084092					BTBD11	ENSG00000151136					TAF12	ENSG00000120656					EFHD2	ENSG00000142634					ARAP2	ENSG00000047365			KDM5C	ENSG00000126012	YAP1	ENSG00000137693	ADAM11	ENSG00000073670	YDJC	ENSG00000161179			MSH6	ENSG00000116062
337					RPL14P1	ENSG00000139239					LRMP	ENSG00000118308					FARS2	ENSG00000145982					UGT8	ENSG00000174607					ERMP1	ENSG00000099219			TRO	ENSG00000067445	NOTCH1	ENSG00000148400	POM121	ENSG00000196313	PSMD4	ENSG00000159352			MYEF2	ENSG00000104177
338					RPS16P1	ENSG00000105193					CMTM4	ENSG00000183723					HMGN3	ENSG00000118418					MNDA	ENSG00000163563					GCLC	ENSG00000001084			ZNF282	ENSG00000170265	SGMS1	ENSG00000198964	RPTOR	ENSG00000141564	C9orf9	ENSG00000165698			SMC4	ENSG00000113810
339					SNRNP40	ENSG00000060688					CPNE6	ENSG00000100884					COX6A1P2	ENSG00000226976					C9orf24	ENSG00000164972					KIAA0494	ENSG00000159658			TRIP13	ENSG00000071539	FOXO1	ENSG00000150907	KLHL18	ENSG00000114648	AC002126.1	ENSG00000213999			DEK	ENSG00000124795
340					DCTPP1	ENSG00000179958					SEPHS2	ENSG00000179918					COPS5	ENSG00000121022					GPD1	ENSG00000167588					KIAA0776	ENSG00000014123			RAPGEF1	ENSG00000107263	AASS	ENSG00000008311	AC112491.3	ENSG00000225262	UBE2D4	ENSG00000078967			KIAA1429	ENSG00000164944
341					KATNA1	ENSG00000186625					DRD5	ENSG00000169676					RNF7	ENSG00000114125					C9orf61	ENSG00000135063					IL6ST	ENSG00000134352			C21orf66	ENSG00000159086	DFNB31	ENSG00000095397	AC112641.2	ENSG00000180044	MKKS	ENSG00000125863			PRPF40A	ENSG00000196504
342					ITPA	ENSG00000125877					ANXA11	ENSG00000122359					RPL13AP22	ENSG00000136149					LYRM5	ENSG00000205707					MPP5	ENSG00000072415			ODZ1	ENSG00000009694	CAST	ENSG00000153113	PLCH1	ENSG00000114805	AC040980.1	ENSG00000214143			SMC3	ENSG00000108055
343					MAGOHB	ENSG00000111196					CYFIP2	ENSG00000055163					C12orf10	ENSG00000139637					ADAMTS4	ENSG00000158859									TNRC18B	ENSG00000182095	PDK4	ENSG00000004799	SYN1	ENSG00000008056	YRDC	ENSG00000196449
344					MRPL44	ENSG00000135900					PPAPDC3	ENSG00000160539					TBCA	ENSG00000171530					C1orf133	ENSG00000203706									NPR3	ENSG00000113389	SYNM	ENSG00000182253	MEF2D	ENSG00000116604	MRPL37	ENSG00000116221
345					AC106037.2	ENSG00000167088					RASAL1	ENSG00000111344					DNTTIP1	ENSG00000101457					EDN3	ENSG00000124205									MCART1	ENSG00000122696	ANKRD40	ENSG00000154945	PIK3R1	ENSG00000145675	CTXN2	ENSG00000233932
346					NUDT1	ENSG00000106268					ENTPD3	ENSG00000168032					MTERFD3	ENSG00000120832					DYSF	ENSG00000135636									EDC4	ENSG00000038358	MTMR10	ENSG00000166912	LPIN2	ENSG00000101577	SLC25A26	ENSG00000144741
347					HNRNPL	ENSG00000104824					TPMT	ENSG00000137364					CCDC56	ENSG00000183978					FUNDC1	ENSG00000069509									FUCA1	ENSG00000179163	ALAD	ENSG00000148218	TMEM65	ENSG00000164983	AC130289.1	ENSG00000232859
348					C20orf96	ENSG00000196476					HCCS	ENSG00000004961					EXOSC4	ENSG00000178896					TMEM109	ENSG00000110108									ZNF764	ENSG00000169951	SLC2A12	ENSG00000146411	DAGLA	ENSG00000134780	SNX11	ENSG00000002919
349					C14orf109	ENSG00000153485					LRTM2	ENSG00000166159					CHID1	ENSG00000177830					EPS8L2	ENSG00000177106									RAB35	ENSG00000111737	PRIMA1	ENSG00000175785	AL136376.1	ENSG00000233284	THYN1	ENSG00000151500
350					WDR34	ENSG00000119333					KCNT1	ENSG00000107147					PIGB	ENSG00000069943					THNSL2	ENSG00000144115									TTYH3	ENSG00000136295	SGK3	ENSG00000104205	SATB1	ENSG00000182568	C14orf119	ENSG00000179933
351					AC093157.2	ENSG00000236517					KCNH3	ENSG00000135519					C1orf156	ENSG00000171806					HERC6	ENSG00000138642									DPYSL4	ENSG00000151640	ZFP36L1	ENSG00000185650	GRB10	ENSG00000106070	ASL	ENSG00000126522
352					RPS6	ENSG00000137154					LPCAT4	ENSG00000176454					OSTC	ENSG00000198856					SNX21	ENSG00000124104									CUL7	ENSG00000044090	RFX2	ENSG00000087903	ATP1A1	ENSG00000163399	GALT	ENSG00000213930
353					RPL18	ENSG00000063177					LIMK1	ENSG00000106683					RABAC1	ENSG00000105404					MRPL16	ENSG00000166902									AP1M1	ENSG00000072958	MYO1E	ENSG00000157483	ASAP1	ENSG00000153317	FAHD2B	ENSG00000144199
354					WTAP	ENSG00000146457					CPNE9	ENSG00000144550					NOP10	ENSG00000182117					SLC14A1	ENSG00000141469									C5orf51	ENSG00000205765	C1orf198	ENSG00000119280	FAM131B	ENSG00000159784	STAG3L4	ENSG00000106610
355					RPL11	ENSG00000142676					RASD2	ENSG00000100302					MRPS11	ENSG00000181991					MFGE8	ENSG00000140545									ERLIN1	ENSG00000107566	RETSAT	ENSG00000042445	FAM8A1	ENSG00000137414	AC010531.3	ENSG00000131152
356					AC004453.1	ENSG00000146677					AL008723.6	ENSG00000226606					RPS12	ENSG00000112306					AC114947.2	ENSG00000177453									C14orf162	ENSG00000224433	FKBP9	ENSG00000122642	MAL2	ENSG00000147676	TPST2	ENSG00000128294
357					CSTF3	ENSG00000176102					WDR23	ENSG00000100897					TRAPPC2L	ENSG00000167515					FNTB	ENSG00000125954									C6orf134	ENSG00000137343	EPB41L2	ENSG00000079819	GRIN1	ENSG00000176884	LIN7B	ENSG00000104863
358					HMGN2	ENSG00000198830					PPP2R2C	ENSG00000074211					DUT	ENSG00000128951					KCNJ8	ENSG00000121361									C1orf149	ENSG00000163875	LARS2	ENSG00000011376	ARMC8	ENSG00000114098	ACOT4	ENSG00000177465
359					IP6K2	ENSG00000068745					ASB2	ENSG00000100628					C1orf31	ENSG00000168275					TRAF3IP2	ENSG00000056972									ZNF791	ENSG00000173875	TECPR2	ENSG00000196663	SLC25A27	ENSG00000153291	MESP1	ENSG00000166823
360					UBE2E3	ENSG00000170035					STK32C	ENSG00000165752					C19orf10	ENSG00000074842					LY96	ENSG00000154589									EXT2	ENSG00000151348	GALNT7	ENSG00000109586	DYNC1I1	ENSG00000158560	CITED1	ENSG00000125931
361					RFC2	ENSG00000049541					OAT	ENSG00000065154					RPL26	ENSG00000161970					STXBP3	ENSG00000116266									INCENP	ENSG00000149503	MYLK	ENSG00000065534	FLRT3	ENSG00000125848	C20orf30	ENSG00000089063
362					SMARCB1	ENSG00000099956					STAT4	ENSG00000138378					FH	ENSG00000091483					PSAP	ENSG00000197746									RAD17	ENSG00000152942	ACTN4	ENSG00000130402	AC078899.2	ENSG00000213985	PRDX3	ENSG00000165672
363					GINS2	ENSG00000131153					P2RX5	ENSG00000083454					FEZ1	ENSG00000149557					CTSD	ENSG00000117984									PKNOX1	ENSG00000160199	SH3BP4	ENSG00000130147	SCFD2	ENSG00000184178	HYAL3	ENSG00000186792
364					GTF2E2	ENSG00000197265					SLC17A7	ENSG00000104888					FNTA	ENSG00000168522					CAPNS1	ENSG00000126247									DHX37	ENSG00000150990	LITAF	ENSG00000189067	ANKRD56	ENSG00000186212	ATP6V0C	ENSG00000185883
365					PDCD2L	ENSG00000126249					DDN	ENSG00000181418					COX6A1	ENSG00000111775					HAGHL	ENSG00000103253									FRMD4A	ENSG00000151474	NOTCH2	ENSG00000134250	EPB41L3	ENSG00000082397	MPG	ENSG00000103152
366					ADSL	ENSG00000239900					KIAA1045	ENSG00000122733					SRA1	ENSG00000213523					FN3K	ENSG00000167363									ZNF638	ENSG00000075292	TMEM132C	ENSG00000181234	PPP1R13B	ENSG00000088808	ASNA1	ENSG00000198356
367					RAC3	ENSG00000169750					SCN4B	ENSG00000177098					MRPL11	ENSG00000174547					SLC31A2	ENSG00000136867									LIPG	ENSG00000101670	CTNNA3	ENSG00000183230	TBC1D22B	ENSG00000065491	FBXW5	ENSG00000159069
368					DDX49	ENSG00000105671					CDK5R2	ENSG00000171450					FAIM	ENSG00000158234					C16orf13	ENSG00000130731									CCDC117	ENSG00000159873	ATXN1L	ENSG00000224470	ANKRD34A	ENSG00000181039	PRSS3	ENSG00000010438
369					COMTD1	ENSG00000165644					NDRG4	ENSG00000103034					SHFM1	ENSG00000127922					HCN2	ENSG00000099822									MCM2	ENSG00000073111	INPPL1	ENSG00000165458	AC008522.1	ENSG00000232052	KCTD17	ENSG00000100379
370					SETMAR	ENSG00000170364					PDE4A	ENSG00000065989					CGRRF1	ENSG00000100532					LMBRD1	ENSG00000168216									LRRN3	ENSG00000173114	XPC	ENSG00000154767	RNF38	ENSG00000137075	MTP18	ENSG00000242114
371					C12orf41	ENSG00000139620					CCK	ENSG00000187094					ATP5C1	ENSG00000165629					PHLDA3	ENSG00000174307									SLC22A23	ENSG00000137266	LATS2	ENSG00000150457	CDH12	ENSG00000154162	HSPBP1	ENSG00000133265
372					HNRNPC	ENSG00000092199					RNF157	ENSG00000141576					AC023024.1	ENSG00000131871					LMF1	ENSG00000103227									DISP2	ENSG00000140323	MAP4	ENSG00000047849	GUCY1B3	ENSG00000061918	C2orf47	ENSG00000162972
373					RPP30	ENSG00000148688					PANX2	ENSG00000073150					NDUFB5	ENSG00000136521					GIMAP4	ENSG00000133574									TMOD3	ENSG00000138594	CYP4V2	ENSG00000145476	MAGI1	ENSG00000151276	C19orf66	ENSG00000130813
374					QARS	ENSG00000172053					DHRS11	ENSG00000108272					GMNN	ENSG00000112312					NAT8L	ENSG00000185818									PIK3CD	ENSG00000171608	LRRC8A	ENSG00000136802	TNFRSF21	ENSG00000146072	NBL1	ENSG00000158747
375					BPHL	ENSG00000137274					GNA15	ENSG00000060558					ANAPC11	ENSG00000141552					SLC2A5	ENSG00000142583									ESCO1	ENSG00000141446	STAT5B	ENSG00000173757	SLC35E1	ENSG00000127526	TSFM	ENSG00000123297
376					EIF3D	ENSG00000100353					SVOP	ENSG00000166111					RPL37	ENSG00000145592					C11orf9	ENSG00000124920									PCDHB15	ENSG00000113248	AHCYL1	ENSG00000168710	COPA	ENSG00000122218	C19orf24	ENSG00000228300
377					GDAP1L1	ENSG00000124194					SLC7A4	ENSG00000099960					OXSM	ENSG00000151093					HLA-DRB5	ENSG00000198502									IPO9	ENSG00000198700	JAM3	ENSG00000166086	ESRRG	ENSG00000196482	UBB	ENSG00000170315
378					AGBL5	ENSG00000084693					DKK3	ENSG00000050165					TCEAL8	ENSG00000180964					MCAM	ENSG00000076706									NAT10	ENSG00000135372	AGPAT3	ENSG00000160216	AC124798.1	ENSG00000188211	C16orf14	ENSG00000172366
379					RPL27A	ENSG00000166441					STAC2	ENSG00000141750					C3orf75	ENSG00000163832					NDUFAF1	ENSG00000137806									ZNF180	ENSG00000167384	ZNF664	ENSG00000179195	RAB9B	ENSG00000123570	OTUB1	ENSG00000167770
380					TP53RK	ENSG00000172315					CRTAC1	ENSG00000095713					TPRKB	ENSG00000144034					CNDP1	ENSG00000150656									MED26	ENSG00000105085	ANTXR1	ENSG00000169604	TMEM130	ENSG00000166448	FIBP	ENSG00000172500
381					WDR70	ENSG00000082068					CACNG3	ENSG00000006116					PPA2	ENSG00000138777					TMEM204	ENSG00000131634									SYN3	ENSG00000185666	PDGFRB	ENSG00000113721	SLC30A4	ENSG00000104154	DRG2	ENSG00000108591
382					MRPS6	ENSG00000243927					C1orf102	ENSG00000116885					HAT1	ENSG00000128708					SAR1B	ENSG00000152700									KIAA0895L	ENSG00000196123	KIAA1147	ENSG00000127359	ARCN1	ENSG00000095139	PET112L	ENSG00000059691
383					MIIP	ENSG00000116691					YPEL4	ENSG00000166793					POLR2H	ENSG00000163882					FAM119A	ENSG00000144401									NUP205	ENSG00000155561	C9orf31	ENSG00000235865	CPEB2	ENSG00000137449	POP4	ENSG00000105171
384					RBM3	ENSG00000102317					C1orf196	ENSG00000218328					MRPS33	ENSG00000090263					LIMS2	ENSG00000072163									FAT3	ENSG00000165323	AMOT	ENSG00000126016	LGI2	ENSG00000153012	DGCR6L	ENSG00000128185
385					RPL12	ENSG00000197958					ATP6V1D	ENSG00000100554					COPE	ENSG00000105669					SPI1	ENSG00000066336									CUX2	ENSG00000111249	TGFBR3	ENSG00000069702	FAM174B	ENSG00000185442	ROGDI	ENSG00000067836
386					ETV2	ENSG00000105672					CRELD1	ENSG00000163703					ERH	ENSG00000100632					LDLRAP1	ENSG00000157978									FAM49A	ENSG00000197872	MCC	ENSG00000171444	MAP3K7IP3	ENSG00000157625	GPAA1	ENSG00000197858
387					RPL24	ENSG00000114391					TTC7B	ENSG00000165914					C2orf79	ENSG00000184924					AZGP1	ENSG00000160862									CCDC93	ENSG00000125633	PAQR8	ENSG00000170915	CAMKK1	ENSG00000004660	APOO	ENSG00000184831
388					PSMD13	ENSG00000185627					TUBA8	ENSG00000183785					CLDND2	ENSG00000160318					FANK1	ENSG00000203780									GPR21	ENSG00000188394	RHOQ	ENSG00000119729	RAB15	ENSG00000139998	PSMB6	ENSG00000142507
389					CECR5	ENSG00000069998					PPL	ENSG00000118898					C16orf61	ENSG00000103121					LMCD1	ENSG00000071282									DEPDC1B	ENSG00000035499	ZFP36L2	ENSG00000152518	PAPD5	ENSG00000121274	PPP1CA	ENSG00000172531
390					PAK1IP1	ENSG00000111845					CPLX1	ENSG00000168993					HYPK	ENSG00000242028					HERPUD1	ENSG00000051108									PPAT	ENSG00000128059	ZNFX1	ENSG00000124201	RASA1	ENSG00000145715	ZNF593	ENSG00000142684
391					RPL13	ENSG00000167526					HISPPD2A	ENSG00000168781					SAT2	ENSG00000141504					ITM2A	ENSG00000078596									TTC21B	ENSG00000123607	EPN2	ENSG00000072134	HTR5A	ENSG00000157219	TMEM53	ENSG00000126106
392					EIF4A1	ENSG00000161960					GPR123	ENSG00000197177					IFI27L1	ENSG00000165948					PDHB	ENSG00000168291									DYNC1H1	ENSG00000197102	CTNNA1	ENSG00000044115	FAM19A2	ENSG00000198673	METTL1	ENSG00000037897
393					RP11-46H11.1	ENSG00000232888					AP001972.1	ENSG00000225688					ZCCHC17	ENSG00000121766					ATP5S	ENSG00000125375									RAB33B	ENSG00000172007	PIK3C2A	ENSG00000011405	TTL	ENSG00000114999	GABARAPL2	ENSG00000034713
394					ZNF410	ENSG00000119725					OGDHL	ENSG00000197444					TMCO1	ENSG00000143183					CCR10	ENSG00000184451									CCBE1	ENSG00000183287	CDH20	ENSG00000101542	AP1G1	ENSG00000166747	HOPX	ENSG00000171476
395					RSL1D1	ENSG00000171490					C1orf201	ENSG00000001460					CNIH4	ENSG00000143771					CLDN11	ENSG00000013297									FCHO2	ENSG00000157107	FAT1	ENSG00000083857	CS	ENSG00000062485	IGFBP6	ENSG00000167779
396					SARNP	ENSG00000205323					CKMT1A	ENSG00000223572					RPL38	ENSG00000172809					LASS1	ENSG00000223802									CHD9	ENSG00000177200	LAMP1	ENSG00000185896	PUM1	ENSG00000134644	HINT1	ENSG00000169567
397					CBY1	ENSG00000100211					SMYD2	ENSG00000143499					PPIE	ENSG00000084072					ICOSLG	ENSG00000160223									MPP3	ENSG00000161647	NEK9	ENSG00000119638	FAM168A	ENSG00000054965	DUSP28	ENSG00000188542
398					RPS29	ENSG00000213741					AC110760.2	ENSG00000169116					CCDC59	ENSG00000133773					SPHK2	ENSG00000063176									ARL15	ENSG00000185305	FBXL7	ENSG00000183580	MOAP1	ENSG00000165943	ANGPTL6	ENSG00000130812
399					CIB2	ENSG00000136425					SNCA	ENSG00000145335					NME1-NME2	ENSG00000011052					CHI3L2	ENSG00000064886									INSM1	ENSG00000173404	JAG1	ENSG00000101384	GFOD1	ENSG00000145990	CREB3	ENSG00000107175
400					MDK	ENSG00000110492					HTR2A	ENSG00000102468					AC087071.1	ENSG00000226848					TMEM22	ENSG00000168917									FAM175B	ENSG00000165660	CYTSB	ENSG00000128487	MAGI3	ENSG00000081026	PDZD11	ENSG00000120509
401					NACA	ENSG00000196531					KIF17	ENSG00000117245					MRPL33	ENSG00000243147					GALNTL2	ENSG00000131386									PRR12	ENSG00000126464	SPG20	ENSG00000133104	PPM1E	ENSG00000175175	MPV17L2	ENSG00000127226
402					RUVBL1	ENSG00000175792					SKAP2	ENSG00000005020					PRDX4	ENSG00000123131					C19orf36	ENSG00000099840									DNAJC18	ENSG00000170464	SALL1	ENSG00000103449	C14orf153	ENSG00000126214	PMM1	ENSG00000100417
403					DLL3	ENSG00000090932					ICAM5	ENSG00000105376					POLE4	ENSG00000115350					ZNF511	ENSG00000198546									UBE4B	ENSG00000130939	FAM82A2	ENSG00000137824	PCNXL2	ENSG00000135749	C1orf43	ENSG00000143612
404					EBP	ENSG00000147155					PGK1	ENSG00000102144					SUPT4H1	ENSG00000213246					ISCU	ENSG00000136003									NIPBL	ENSG00000164190	ABCA8	ENSG00000141338	HDAC9	ENSG00000048052	NUTF2	ENSG00000102898
405					C5orf54	ENSG00000221886					LYPD5	ENSG00000159871					RAB32	ENSG00000118508					PDK2	ENSG00000005882									TSHZ3	ENSG00000121297	NOTCH3	ENSG00000074181	SEC61A2	ENSG00000065665	POLR3K	ENSG00000161980
406					LRRC42	ENSG00000116212					NPAS4	ENSG00000174576					PSMA7	ENSG00000101182					STAMBP	ENSG00000124356									ZBTB26	ENSG00000171448	STON2	ENSG00000140022	ERC2	ENSG00000187672	CLTB	ENSG00000175416
407					C6orf129	ENSG00000198937					KRT5	ENSG00000186081					PPIB	ENSG00000166794					RASGRP3	ENSG00000152689									PIK3R2	ENSG00000105647	ASAP3	ENSG00000088280	DDX24	ENSG00000089737	NEU1	ENSG00000204386
408					RANBP1	ENSG00000099901					TOMM34	ENSG00000025772					C11orf51	ENSG00000110200					WNT6	ENSG00000115596									VPS26B	ENSG00000151502	SAMD4B	ENSG00000179134	RNF150	ENSG00000170153	SULT1A1	ENSG00000196502
409					AC005393.1	ENSG00000105202					C14orf129	ENSG00000100744					NUDT2	ENSG00000164978					RNASET2	ENSG00000026297									FAM59A	ENSG00000141441	NDE1	ENSG00000072864	PRICKLE1	ENSG00000139174	CDK5	ENSG00000164885
410					NUP88	ENSG00000108559					PRKCD	ENSG00000163932					RPS25P8	ENSG00000118181					GPRC5B	ENSG00000167191									C12orf35	ENSG00000174718	KIAA1161	ENSG00000164976	KCND2	ENSG00000184408	FXYD7	ENSG00000221946
411					EIF3L	ENSG00000100129					PHYHIP	ENSG00000165443					CUEDC2	ENSG00000107874					POMC	ENSG00000115138									RAB8B	ENSG00000166128	AC124312.2	ENSG00000206193	AP003680.1	ENSG00000228631	MLF2	ENSG00000089693
412					POLB	ENSG00000070501					IQSEC3	ENSG00000120645					MDP1	ENSG00000213920					MAP4K2	ENSG00000168067									TRA2B	ENSG00000136527	ABCG1	ENSG00000160179	EARS2	ENSG00000103356	BSCL2	ENSG00000168000
413					RPL35A	ENSG00000182899					MKX	ENSG00000150051					TMEM126B	ENSG00000171204					AL360181.5	ENSG00000198050									PPFIA2	ENSG00000139220	SIDT2	ENSG00000149577	C9orf126	ENSG00000173611	KLHDC9	ENSG00000162755
414					CSRP2	ENSG00000175183					TBRG1	ENSG00000154144					VTI1B	ENSG00000100568					ADORA2B	ENSG00000170425									GRIK2	ENSG00000164418	AC107883.1	ENSG00000173517	AL049775.1	ENSG00000205562	CISD1	ENSG00000122873
415					MOSPD3	ENSG00000106330					RAP1GAP	ENSG00000076864					CD58	ENSG00000116815					HHIP	ENSG00000164161									AL355149.2	ENSG00000197511	SLC12A7	ENSG00000113504	RGL1	ENSG00000143344	C19orf46	ENSG00000181392
416					SEC61B	ENSG00000106803					HTR3B	ENSG00000149305					C11orf83	ENSG00000204922					SUMF1	ENSG00000144455									ZDHHC15	ENSG00000102383	MYO10	ENSG00000145555	DDHD2	ENSG00000085788	COX6C	ENSG00000164919
417					CNOT10	ENSG00000182973					ARHGEF4	ENSG00000136002					C10orf104	ENSG00000166295					C20orf29	ENSG00000125843									C18orf54	ENSG00000166845	TRPS1	ENSG00000104447	GDI1	ENSG00000203879	SLC41A3	ENSG00000114544
418					RP11-568G20.1	ENSG00000234797					CA7	ENSG00000168748					C19orf42	ENSG00000214046					A2M	ENSG00000175899									AC092143.3	ENSG00000177946	TBC1D9B	ENSG00000197226	RGMB	ENSG00000174136	SLC25A19	ENSG00000125454
419					DUSP12	ENSG00000081721					SLC22A17	ENSG00000092096					SSNA1	ENSG00000176101					TMEM223	ENSG00000168569									MINPP1	ENSG00000107789	ECE1	ENSG00000117298	PCSK2	ENSG00000125851	PQLC1	ENSG00000122490
420					SNRPF	ENSG00000139343					EPHX4	ENSG00000172031					C6orf48	ENSG00000204387					C7orf49	ENSG00000122783									RAD21	ENSG00000164754	NPC1	ENSG00000141458	LMBR1	ENSG00000105983	RHBDL1	ENSG00000103269
421					PRPSAP2	ENSG00000141127					NAGPA	ENSG00000103174					AMZ2	ENSG00000196704					LTBR	ENSG00000111321									SCRT2	ENSG00000215397	SSFA2	ENSG00000138434	AJAP1	ENSG00000196581	PRELID1	ENSG00000169230
422					RPL13A	ENSG00000142541					MRAP2	ENSG00000135324					AC090186.1	ENSG00000232941					LENG3	ENSG00000125503									PTGFRN	ENSG00000134247	PRR5L	ENSG00000135362	CNTN3	ENSG00000113805	ATP5D	ENSG00000099624
423					TUBA1A	ENSG00000167552					RASGRF2	ENSG00000113319					NEDD8	ENSG00000129559					GGTA1	ENSG00000204136									MYO5B	ENSG00000167306	KCNJ10	ENSG00000177807	NAT12	ENSG00000139977	C1orf53	ENSG00000203724
424					RPS24	ENSG00000138326					ARF3	ENSG00000134287					NDUFAF2	ENSG00000164182					PEX7	ENSG00000112357									PARD6B	ENSG00000124171	NBR1	ENSG00000188554	CACNG2	ENSG00000166862	PNKD	ENSG00000127838
425					C14orf104	ENSG00000165506					RAB3A	ENSG00000105649					C18orf55	ENSG00000075336					ABCB1	ENSG00000085563									BASP1	ENSG00000176788	IQGAP1	ENSG00000140575	RAB39B	ENSG00000155961	TIMM50	ENSG00000105197
426					SAAL1	ENSG00000166788					CAP2	ENSG00000112186					RPS21	ENSG00000171858					AMPD3	ENSG00000133805									AC020663.1	ENSG00000140632	HIPK2	ENSG00000064393	MBTPS2	ENSG00000012174	EGFL7	ENSG00000172889
427					RFC4	ENSG00000163918					OSTF1	ENSG00000134996					NTAN1	ENSG00000157045					ENPP6	ENSG00000164303									RCOR2	ENSG00000167771	PPFIA1	ENSG00000131626	FGF12	ENSG00000114279	MRPL34	ENSG00000130312
428					SNRPE	ENSG00000182004					KCNJ9	ENSG00000162728					GABARAP	ENSG00000170296					TM4SF18	ENSG00000163762									CSE1L	ENSG00000124207	MYH9	ENSG00000100345	SDAD1	ENSG00000198301	HCFC1R1	ENSG00000103145
429					RPS18	ENSG00000231500					VGF	ENSG00000128564					MRPL18	ENSG00000112110					SQSTM1	ENSG00000161011									SENP7	ENSG00000138468	THBS2	ENSG00000186340	PHACTR1	ENSG00000112137	PSMD8	ENSG00000099341
430					RPL14	ENSG00000188846					SMAP2	ENSG00000084070					MAGOH	ENSG00000162385					SMOX	ENSG00000088826									MAP3K4	ENSG00000085511	PDE8A	ENSG00000073417	HPCAL4	ENSG00000116983	CAMK1	ENSG00000134072
431					CTC-575D19.1	ENSG00000233913					OPN3	ENSG00000054277					UXT	ENSG00000126756					MTHFS	ENSG00000136371									FGD4	ENSG00000139132	RNF213	ENSG00000173821	LRRC4	ENSG00000128594	SERGEF	ENSG00000129158
432					FKBP7	ENSG00000079150					Z97653.1	ENSG00000234051					ATPIF1	ENSG00000130770					SERPINA3	ENSG00000196136									SLIT1	ENSG00000187122	SAMD4A	ENSG00000020577	KCNQ5	ENSG00000185760	ADAP1	ENSG00000105963
433					RPL15	ENSG00000174748					PEX11B	ENSG00000131779					C11orf17	ENSG00000166452					DTNBP1	ENSG00000047579									C7orf70	ENSG00000178397	GM2A	ENSG00000196743	AP3B2	ENSG00000103723	PRDX2	ENSG00000167815
434					TRIM13	ENSG00000204977					GBA	ENSG00000177628					HAX1	ENSG00000143575					AC018755.9	ENSG00000213818									SDC1	ENSG00000115884	ERBB2IP	ENSG00000112851	IPCEF1	ENSG00000074706	UROS	ENSG00000188690
435					OCIAD2	ENSG00000145247					GPR61	ENSG00000156097					NUP37	ENSG00000075188					SBDS	ENSG00000126524									C5orf23	ENSG00000181495	CHST6	ENSG00000183196	DNAJC27	ENSG00000115137	C20orf24	ENSG00000101084
436					PHB2	ENSG00000215021					DGKZ	ENSG00000149091					RPS7	ENSG00000171863					CA14	ENSG00000118298									TAF4	ENSG00000130699	TMTC2	ENSG00000179104	SLC8A2	ENSG00000118160	DDA1	ENSG00000130311
437					PRMT1	ENSG00000126457					SERPINF1	ENSG00000132386					RP4-604K5.1	ENSG00000183291					NR1D1	ENSG00000126368									MANEAL	ENSG00000185090	C10orf72	ENSG00000165633	CRY2	ENSG00000121671	MRPS18B	ENSG00000204568
438					TRAPPC4	ENSG00000196655					LYSMD2	ENSG00000140280					NDUFA11	ENSG00000174886					SGK2	ENSG00000101049									USP47	ENSG00000170242	CLN8	ENSG00000182372	SLC1A1	ENSG00000106688	APEH	ENSG00000164062
439					CCDC28B	ENSG00000160050					IMPA1	ENSG00000133731					MRPS7	ENSG00000125445					HEXB	ENSG00000049860									MAGED1	ENSG00000179222	DUSP16	ENSG00000111266	PRDM4	ENSG00000110851	MAGIX	ENSG00000017621
440					IGBP1	ENSG00000089289					RP5-1187M17.1	ENSG00000088899					SAP30	ENSG00000164105					FUCA2	ENSG00000001036									PUS7	ENSG00000091127	AC022100.1	ENSG00000183111	YTHDF3	ENSG00000185728	TRAPPC5	ENSG00000181029
441					RPL32	ENSG00000144713					GCNT4	ENSG00000176928					DRAP1	ENSG00000175550					PCYT2	ENSG00000185813									ZNF594	ENSG00000180626	GOLIM4	ENSG00000173905	AACS	ENSG00000081760	NUDT18	ENSG00000173566
442					EIF4EBP1	ENSG00000187840					SCG5	ENSG00000166922					HSD17B10	ENSG00000072506					ZNF576	ENSG00000124444									KIAA1841	ENSG00000162929	TPP1	ENSG00000166340	LINGO2	ENSG00000174482	ATP6V1F	ENSG00000128524
443					NT5DC2	ENSG00000168268					NEFH	ENSG00000100285					POP5	ENSG00000167272					CRADD	ENSG00000169372									KLF6	ENSG00000067082	COL4A5	ENSG00000188153	AP003115.1	ENSG00000180543	SLC39A3	ENSG00000141873
444					RPL23	ENSG00000125691					SNCB	ENSG00000074317					C6orf108	ENSG00000112667					TPD52L1	ENSG00000111907									SMAD4	ENSG00000141646	FLNB	ENSG00000136068	ACVR1B	ENSG00000135503	SSSCA1	ENSG00000173465
445					WRAP53	ENSG00000141499					GPR3	ENSG00000181773					RABEPK	ENSG00000136933					C11orf1	ENSG00000137720									ZNRF1	ENSG00000186187	CGNL1	ENSG00000128849	NELL1	ENSG00000165973	ATP6V0B	ENSG00000117410
446					SFRS3	ENSG00000112081					NRGN	ENSG00000154146					PSMB3	ENSG00000108294					OLIG2	ENSG00000205927									PPPDE1	ENSG00000121644	FICD	ENSG00000198855	KIAA1715	ENSG00000144320	ASPDH	ENSG00000204653
447					SNRPB2	ENSG00000125870					C21orf128	ENSG00000184385					AIP	ENSG00000110711					SMPD1	ENSG00000166311									C10orf28	ENSG00000166024	PLEKHH1	ENSG00000054690	FAM91A1	ENSG00000176853	PYCRL	ENSG00000104524
448					TMSB10	ENSG00000034510					BECN1	ENSG00000126581					DNAJC15	ENSG00000120675					UPP1	ENSG00000183696									DNAJC14	ENSG00000135392	CRB2	ENSG00000148204	RASGRP1	ENSG00000172575	MRPS25	ENSG00000131368
449					KIF22	ENSG00000079616					C5orf40	ENSG00000172568					THOC7	ENSG00000163634					HTATIP2	ENSG00000109854									TOP3A	ENSG00000177302	LRIG1	ENSG00000144749	OLFM3	ENSG00000118733	CHCHD2	ENSG00000106153
450					PPP1R14B	ENSG00000173457					ANKRD43	ENSG00000198944					C12orf45	ENSG00000151131					C8orf56	ENSG00000236939									NEU3	ENSG00000162139	UNC5B	ENSG00000107731	DPP10	ENSG00000175497	FOXRED1	ENSG00000110074
451					DALRD3	ENSG00000178149					YWHAH	ENSG00000128245					LYRM4	ENSG00000214113					DHRS7	ENSG00000100612									KHSRP	ENSG00000088247	DLC1	ENSG00000164741	NOLC1	ENSG00000166197	CA11	ENSG00000063180
452					CCT2	ENSG00000166226					GPI	ENSG00000105220					MEA1	ENSG00000124733					RNF130	ENSG00000113269									GTF2I	ENSG00000077809	FLNC	ENSG00000128591	GPRASP2	ENSG00000158301	PSMG3	ENSG00000157778
453					PGLS	ENSG00000130313					STYK1	ENSG00000060140					MRPL14	ENSG00000180992					TMEM144	ENSG00000164124									KLHL14	ENSG00000197705	TBL1X	ENSG00000101849	PMS2	ENSG00000122512	FAM71E1	ENSG00000142530
454					RPS2	ENSG00000140988					IQSEC1	ENSG00000144711					PRDX5	ENSG00000126432					AC073346.1	ENSG00000214194									AC004223.3	ENSG00000224113	SLC41A1	ENSG00000133065	FBXO10	ENSG00000147912	P4HTM	ENSG00000178467
455					RPS15A	ENSG00000134419					AC010087.3	ENSG00000186854					SPCS1	ENSG00000114902					IMP4	ENSG00000136718									C14orf135	ENSG00000126773	WIPF1	ENSG00000115935	C1QL1	ENSG00000165985	NIT1	ENSG00000158793
456					CCT3	ENSG00000163468					CAMK2N1	ENSG00000162545					C18orf32	ENSG00000177576					NDUFB4	ENSG00000065518									ATP11C	ENSG00000101974	Z83840.5	ENSG00000234499	CLINT1	ENSG00000113282	TRAPPC1	ENSG00000170043
457					C11orf57	ENSG00000150776					PELI3	ENSG00000174516					GTF3A	ENSG00000122034					CYB5R2	ENSG00000166394									SLC35F1	ENSG00000196376	CRYBG3	ENSG00000080200	PPP2R5D	ENSG00000112640	AC040977.2	ENSG00000141498
458					ST7	ENSG00000004866					PARK2	ENSG00000185345					CHCHD1	ENSG00000172586					TNFRSF1A	ENSG00000067182									MTMR3	ENSG00000100330	ATP11A	ENSG00000068650	NPTN	ENSG00000156642	MRPL12	ENSG00000183093
459					RPS11P5	ENSG00000142534					PTHLH	ENSG00000087494					ATP5H	ENSG00000167863					MAP7	ENSG00000135525									ST3GAL1	ENSG00000008513	ZHX3	ENSG00000174306	PRKACA	ENSG00000072062	ALDOA	ENSG00000149925
460					IMPDH2	ENSG00000178035					MAST3	ENSG00000099308					RPL34	ENSG00000109475					TUBG2	ENSG00000037042									RBMXL1	ENSG00000213516	PREX1	ENSG00000124126	CUGBP2	ENSG00000048740	NQO2	ENSG00000124588
461					LSM7	ENSG00000130332					COQ10B	ENSG00000115520					AK2	ENSG00000004455					ZDHHC24	ENSG00000174165									BRD2	ENSG00000204256	HEG1	ENSG00000173706	MYH10	ENSG00000133026	RLTPR	ENSG00000159753
462					RPS3P3	ENSG00000149273					CYP46A1	ENSG00000036530					ATP5F1	ENSG00000116459					PHLDA2	ENSG00000181649									WDR40C	ENSG00000198354	USP54	ENSG00000166348	POLR3A	ENSG00000148606	MPI	ENSG00000178802
463					POLR1D	ENSG00000186184					MYPOP	ENSG00000176182					SNAPIN	ENSG00000143553					RND2	ENSG00000108830									ADAM10	ENSG00000137845	OTUD7B	ENSG00000163113	CHRM2	ENSG00000181072	DEF8	ENSG00000140995
464					EIF4A3	ENSG00000141543					P2RX6	ENSG00000099957					PSMA2	ENSG00000106588					SLC2A8	ENSG00000136856									EXOC1	ENSG00000090989	MPDZ	ENSG00000107186	SLC38A1	ENSG00000111371	COX7B	ENSG00000131174
465					RPL10	ENSG00000147403					VAMP2	ENSG00000220205					MYL5	ENSG00000215375					PIPOX	ENSG00000179761									KCTD12	ENSG00000178695	STAT3	ENSG00000168610	AC068987.1	ENSG00000224102	RUNDC3A	ENSG00000108309
466					RPS5	ENSG00000083845					ARL6IP5	ENSG00000144746					FUNDC2	ENSG00000165775					STARD10	ENSG00000214530									PCM1	ENSG00000078674	SASH1	ENSG00000111961	PRPS2	ENSG00000101911	THOP1	ENSG00000172009
467					CYP2R1	ENSG00000186104					ABHD12B	ENSG00000131969					DCTN6	ENSG00000104671					2008-09-01	ENSG00000164402									TUSC3	ENSG00000104723	TANC1	ENSG00000115183	ODZ3	ENSG00000218336	TMEM111	ENSG00000125037
468					ZBED5	ENSG00000236287					MANSC1	ENSG00000111261					EDF1	ENSG00000107223					HLA-DPA1	ENSG00000231389									AKAP13	ENSG00000170776	KIF13A	ENSG00000137177	AGK	ENSG00000006530	PDCD6	ENSG00000063438
469					RPLP2	ENSG00000177600					ZMAT4	ENSG00000165061					C15orf24	ENSG00000134153					SCAMP2	ENSG00000140497									JRK	ENSG00000234616	PHLPP1	ENSG00000081913	C1orf216	ENSG00000142686	PEF1	ENSG00000162517
470					GPX7	ENSG00000116157					NAPA	ENSG00000105402					CKLF	ENSG00000217555					AC004690.2	ENSG00000234224									AKT3	ENSG00000117020	AHNAK	ENSG00000124942	KCNC1	ENSG00000129159	SDHB	ENSG00000117118
471					C17orf48	ENSG00000170222					OSBPL1A	ENSG00000141447					UCRC	ENSG00000184076					SLC25A20	ENSG00000178537									SNX4	ENSG00000114520	TJP1	ENSG00000104067	ATP8A1	ENSG00000124406	PHKG2	ENSG00000156873
472					EEF1A1	ENSG00000156508					HIPK4	ENSG00000160396					EIF1	ENSG00000173812					U2AF1L4	ENSG00000161265									GNAL	ENSG00000141404	TLN1	ENSG00000137076	DYRK1A	ENSG00000157540	PTGES2	ENSG00000148334
473					EIF3M	ENSG00000149100					CASQ1	ENSG00000143318					DNAJC19	ENSG00000205981					ME1	ENSG00000065833									BMPR1A	ENSG00000107779	DENND5A	ENSG00000184014	C5orf30	ENSG00000181751	ST6GALNAC6	ENSG00000160408
474					RPS19P3	ENSG00000105372					AUH	ENSG00000148090					KRCC1	ENSG00000172086					OCEL1	ENSG00000099330									SMG7	ENSG00000116698	DOCK1	ENSG00000150760	SLC9A7	ENSG00000065923	MAP1LC3A	ENSG00000101460
475					DGUOK	ENSG00000114956					C16orf5	ENSG00000089486					C14orf179	ENSG00000119650					LSMD1	ENSG00000183011									FOXO3	ENSG00000118689	KIF13B	ENSG00000197892	DOK6	ENSG00000206052	GAPDH	ENSG00000111640
476					APEX1	ENSG00000100823					SLC30A3	ENSG00000115194					URM1	ENSG00000167118					ITM2B	ENSG00000136156									AXIN2	ENSG00000168646	ARHGEF10	ENSG00000104728	DOCK4	ENSG00000128512	MRPL28	ENSG00000086504
477					COMMD3	ENSG00000148444					MUM1L1	ENSG00000157502					STYXL1	ENSG00000127952					CLMN	ENSG00000165959									RAPH1	ENSG00000173166			FAM160B1	ENSG00000151553	MIF	ENSG00000240972
478					DPH5	ENSG00000117543					FHL2	ENSG00000115641					TCEB1	ENSG00000154582					C1QL2	ENSG00000144119									NEUROG2	ENSG00000178403			APBA2	ENSG00000034053	MRPL38	ENSG00000204316
479					TCTEX1D2	ENSG00000213123					OR2L13	ENSG00000196071					SYCP3	ENSG00000139351					TTYH2	ENSG00000141540									ZNF41	ENSG00000147124			SLC3A1	ENSG00000138079	C12orf52	ENSG00000139405
480					RPAIN	ENSG00000129197					OR14I1	ENSG00000189181					SNRPG	ENSG00000143977					ENPP2	ENSG00000136960									NMT2	ENSG00000152465			SLC4A10	ENSG00000144290	ZFAND2A	ENSG00000178381
481					CCDC90B	ENSG00000137500					SLC25A4	ENSG00000151729					UFD1L	ENSG00000070010					LDHB	ENSG00000111716									TMEM185A	ENSG00000155984			MTMR12	ENSG00000150712	B3GAT3	ENSG00000149541
482					NXT1	ENSG00000132661					BNIP3	ENSG00000176171					C8orf40	ENSG00000176209					PDXK	ENSG00000160209									BCL9L	ENSG00000186174			ATE1	ENSG00000107669	NDUFAB1	ENSG00000004779
483					RPL6P10	ENSG00000089009					NKIRAS1	ENSG00000197885					MRPL36	ENSG00000171421					C17orf90	ENSG00000204237									NOL8	ENSG00000198000			RGS7BP	ENSG00000186479	AES	ENSG00000104964
484					RPL10A	ENSG00000198755					AP2M1	ENSG00000161203					ARD1A	ENSG00000102030					DHRS4	ENSG00000157326									JRKL	ENSG00000183340			FAM155A	ENSG00000204442	TMEM85	ENSG00000128463
485					ALKBH2	ENSG00000189046					RASGRF1	ENSG00000058335					RNASEH2C	ENSG00000172922					ALG14	ENSG00000172339									RNF144A	ENSG00000151692			SH3GL2	ENSG00000107295	KHDC1	ENSG00000135314
486					SRR	ENSG00000167720					KCNC2	ENSG00000166006					NME2	ENSG00000243678					PLP1	ENSG00000123560									C22orf30	ENSG00000183530			FBXO31	ENSG00000103264	NHP2L1	ENSG00000100138
487					ERGIC3	ENSG00000125991					ITPKA	ENSG00000137825					SURF2	ENSG00000148291					LDB3	ENSG00000122367									CUL4A	ENSG00000139842			CNNM2	ENSG00000148842	ERI3	ENSG00000117419
488					PPP4C	ENSG00000149923					ARPC5L	ENSG00000136950					POLR2L	ENSG00000177700					AC131097.1	ENSG00000216921									RHOV	ENSG00000104140			ZER1	ENSG00000160445	HSD11B1L	ENSG00000167733
489					RPS4X	ENSG00000198034					RAB11FIP5	ENSG00000135631					PHPT1	ENSG00000054148					NDUFS8	ENSG00000110717									ABCB10	ENSG00000135776			LASS6	ENSG00000172292	ABHD8	ENSG00000127220
490					ACBD6	ENSG00000135847					FADS6	ENSG00000172782					ARL3	ENSG00000138175					TNFSF10	ENSG00000121858									TGFBR1	ENSG00000106799			RFPL1	ENSG00000128250	ACY1	ENSG00000243989
491					NR2C2AP	ENSG00000184162					AL121758.1	ENSG00000234516					C1orf123	ENSG00000162384					PHYHD1	ENSG00000175287									TRIM27	ENSG00000204713			DIRAS2	ENSG00000165023	MRPS12	ENSG00000128626
492					EEF1B2	ENSG00000114942					CACNB2	ENSG00000165995					FAM96B	ENSG00000166595					FXN	ENSG00000165060									YWHAQ	ENSG00000134308			PCYOX1	ENSG00000116005	HAGH	ENSG00000063854
493					SSR2	ENSG00000163479					DGKB	ENSG00000136267					PIGF	ENSG00000151665					GIMAP7	ENSG00000179144									ZNF543	ENSG00000178229			NLGN4X	ENSG00000146938	ARHGDIG	ENSG00000242173
494					EIF3E	ENSG00000104408					SUCLA2	ENSG00000136143					UNC50	ENSG00000115446					MAPKAP1	ENSG00000119487									GCN1L1	ENSG00000089154			SLC12A5	ENSG00000124140	MANBAL	ENSG00000101363
495					MAD2L2	ENSG00000116670					TPD52	ENSG00000076554					TXN	ENSG00000136810					TCTA	ENSG00000145022									ZNF197	ENSG00000186448			PIP5K1C	ENSG00000186111	TUSC2	ENSG00000114383
496					DYNLT1	ENSG00000146425					GDE1	ENSG00000006007					POLR2G	ENSG00000168002					TRIP6	ENSG00000087077									KIAA1310	ENSG00000114982			GLT1D1	ENSG00000151948	COX6B1	ENSG00000126267
497					EIF3F	ENSG00000175390					SDR16C5	ENSG00000170786					GTF2A2	ENSG00000140307					SNX22	ENSG00000157734									FAM76B	ENSG00000077458			RIMKLA	ENSG00000177181	PIN1	ENSG00000127445
498					CCDC23	ENSG00000177868					GPR141	ENSG00000187037					CUTA	ENSG00000112514					UBXN11	ENSG00000158062									PTPN1	ENSG00000196396			TMEM63C	ENSG00000165548	KLHDC3	ENSG00000124702
499					CENPV	ENSG00000166582					SERPINI1	ENSG00000163536					AK1	ENSG00000106992					FOLH1	ENSG00000086205									ST6GAL1	ENSG00000073849			CNTN4	ENSG00000144619	RAB4B	ENSG00000167578
500					RPL18A	ENSG00000105640					TMEM155	ENSG00000164112					LSM3	ENSG00000170860					ID3	ENSG00000117318									LDB1	ENSG00000198728			FRY	ENSG00000073910	AP2S1	ENSG00000042753
501					VPS72	ENSG00000163159					PPP1R3F	ENSG00000049769					NFU1	ENSG00000169599					PCBD1	ENSG00000166228									REV1	ENSG00000135945			KIAA1797	ENSG00000188352	UQCRFSL1	ENSG00000169021
502					RPS3AP47	ENSG00000145425					MAP1A	ENSG00000166963					MRPL32	ENSG00000106591					SIRT5	ENSG00000124523									TMEFF1	ENSG00000241697			GABRA3	ENSG00000011677	SNX17	ENSG00000115234
503					AC008038.1	ENSG00000232856					PDE1B	ENSG00000123360					C11orf73	ENSG00000149196					OMG	ENSG00000126861									CCDC120	ENSG00000147144			SPIN1	ENSG00000106723	UBL7	ENSG00000138629
504					BTF3	ENSG00000145741					RFPL2	ENSG00000128253					RPS20	ENSG00000008988					CTDSP1	ENSG00000144579									C1orf9	ENSG00000094975			GPR176	ENSG00000166073	SLC2A11	ENSG00000133460
505					ING4	ENSG00000111653					ATG7	ENSG00000197548					SSR4	ENSG00000180879					BCL7B	ENSG00000106635									FAM120B	ENSG00000112584			CADM3	ENSG00000162706	METTL11A	ENSG00000148335
506					RARS2	ENSG00000146282					UQCC	ENSG00000101019					PPP2R3C	ENSG00000092020					TMEM165	ENSG00000134851									H1F0	ENSG00000189060			NCOA7	ENSG00000111912	NDUFA9	ENSG00000139180
507					ODC1	ENSG00000115758					FBLN7	ENSG00000144152					MYL6	ENSG00000196465					CCND3	ENSG00000112576									PIM1	ENSG00000137193			ABI2	ENSG00000138443	NDUFA8	ENSG00000119421
508					GNB2L1	ENSG00000204628					PRKCG	ENSG00000126583					ANAPC10P	ENSG00000164162					C21orf2	ENSG00000160226									BZW1	ENSG00000082153			AHNAK2	ENSG00000185567	ANKRD39	ENSG00000213337
509					EIF3H	ENSG00000147677					GABRD	ENSG00000187730					DPM3	ENSG00000179085					C1S	ENSG00000182326									AHDC1	ENSG00000126705			CLDN12	ENSG00000157224	MRPL4	ENSG00000105364
510					INTS12	ENSG00000138785					ACTR1B	ENSG00000115073					NDUFB3	ENSG00000119013					EFNA1	ENSG00000169242									LMNB1	ENSG00000113368			ENC1	ENSG00000171617	DHRS7B	ENSG00000109016
511					RPL4	ENSG00000174444					CLEC2L	ENSG00000236279					C17orf95	ENSG00000181038					QDPR	ENSG00000151552									RNF19A	ENSG00000034677			GRM5	ENSG00000168959	SNRPN	ENSG00000128739
512					TRNAU1AP	ENSG00000180098					CCNDBP1	ENSG00000166946					TRMT112	ENSG00000173113					RNF13	ENSG00000082996									ZNF259	ENSG00000109917			SYN2	ENSG00000157152	RNASEK	ENSG00000219200
513					ILF2	ENSG00000143621					C2orf55	ENSG00000196872					ST20	ENSG00000180953					GCSH	ENSG00000140905									RP11-791G16.2	ENSG00000227304			TRAPPC10	ENSG00000160218	TMEM9	ENSG00000116857
514					RPS8	ENSG00000142937					GLS2	ENSG00000135423					AC008073.1	ENSG00000115128					HLA-DPB1	ENSG00000223865									ZNF493	ENSG00000196268			NOMO2	ENSG00000185164	SH3GLB2	ENSG00000148341
515					TSG101	ENSG00000074319					NRSN2	ENSG00000125841					TMEM126A	ENSG00000171202					AQP1	ENSG00000240583									RBM24	ENSG00000112183			GABRG3	ENSG00000182256	FKBP8	ENSG00000105701
516					RPL5	ENSG00000122406					PRRT3	ENSG00000163704					PXMP3	ENSG00000164751					AGFG2	ENSG00000106351									LRRC7	ENSG00000033122			GALNT11	ENSG00000178234	MRP63	ENSG00000173141
517					TUT1	ENSG00000149016					C2orf30	ENSG00000068912					UFC1	ENSG00000143222					NDUFS7	ENSG00000115286									LRCH1	ENSG00000136141			NDST3	ENSG00000164100	C12orf62	ENSG00000178449
518					RPLP0P3	ENSG00000089157					CAMK1G	ENSG00000008118					DIABLO	ENSG00000184047					BTD	ENSG00000169814									SF1	ENSG00000168066			FBXL2	ENSG00000153558	ATP5G3	ENSG00000154518
519					IFT52	ENSG00000101052					SNPH	ENSG00000101298					MRPL21	ENSG00000197345					DHRS3	ENSG00000162496									FAM13A	ENSG00000138640			CNTNAP5	ENSG00000155052	C17orf79	ENSG00000172301
520					HAUS1	ENSG00000152240					RHEBL1	ENSG00000167550					AP000350.6	ENSG00000218537					WFS1	ENSG00000109501									URB1	ENSG00000142207			GNB5	ENSG00000069966	TRUB2	ENSG00000167112
521					C17orf45	ENSG00000175061					SULT4A1	ENSG00000130540					NDUFB6	ENSG00000165264					AC104794.1	ENSG00000228256									ZNF667	ENSG00000198046			SLC23A2	ENSG00000089057	NDUFA4	ENSG00000189043
522											CALM3	ENSG00000160014					ICT1	ENSG00000167862					APOC1	ENSG00000130208									CCND2	ENSG00000118971			XPO7	ENSG00000130227	MECR	ENSG00000116353
523											TMEM59L	ENSG00000105696					MRPS24	ENSG00000062582					SNX8	ENSG00000106266									GLCCI1	ENSG00000106415			AP2B1	ENSG00000006125	C19orf62	ENSG00000105393
524											PRKCB	ENSG00000166501					RPS27A	ENSG00000143947					C15orf59	ENSG00000205363									MACROD2	ENSG00000172264			TSPAN5	ENSG00000168785	FBXL15	ENSG00000107872
525											SCN2B	ENSG00000149575					MRPL39	ENSG00000154719					CRLF1	ENSG00000006016									KLHL20	ENSG00000076321			FOXJ3	ENSG00000198815	ALKBH6	ENSG00000239382
526											SNURF	ENSG00000214265					TCEB2	ENSG00000103363					ARL2	ENSG00000213465									CCNG2	ENSG00000138764			KIF3C	ENSG00000084731	STUB1	ENSG00000103266
527											KCNS2	ENSG00000156486					NDUFB7	ENSG00000099795					TRPT1	ENSG00000149743									CHD3	ENSG00000170004			KIAA0317	ENSG00000119682	STOML2	ENSG00000165283
528											AC005277.1	ENSG00000006740					C11orf48	ENSG00000162194					TMEM63A	ENSG00000196187									UBTF	ENSG00000108312			PAQR9	ENSG00000188582	CYC1	ENSG00000179091
529											FBXL16	ENSG00000127585					ZNHIT1	ENSG00000106400					AC087749.1	ENSG00000204323									CEP57	ENSG00000166037			DSTYK	ENSG00000133059	MGST3	ENSG00000143198
530											TRPM2	ENSG00000142185					DPY30	ENSG00000162961					ANXA3	ENSG00000138772									HDAC4	ENSG00000068024			ATF2	ENSG00000115966	FDX1L	ENSG00000167807
531											SYP	ENSG00000102003					POLR2I	ENSG00000105258					CD22	ENSG00000012124									C17orf63	ENSG00000173065			AC138710.2	ENSG00000237028	LY6E	ENSG00000160932
532											DYNLT3	ENSG00000165169					FAM96A	ENSG00000166797					CTSZ	ENSG00000101160									PTDSS1	ENSG00000156471			SRGAP3	ENSG00000196220	RPUSD3	ENSG00000156990
533											SH2D5	ENSG00000189410					UQCRH	ENSG00000173660					AF347015.18	ENSG00000198695									GPHN	ENSG00000171723			FGF14	ENSG00000102466	COX5A	ENSG00000178741
534											PLD3	ENSG00000105223					PMVK	ENSG00000163344					IFIT1	ENSG00000185745									PROKR2	ENSG00000101292			NAPB	ENSG00000125814	PGP	ENSG00000184207
535											STAR	ENSG00000147465					ZBTB8OS	ENSG00000176261					C7orf59	ENSG00000188186									NKAIN1	ENSG00000084628			NRXN1	ENSG00000179915	FAM58A	ENSG00000147382
536											FBXO9	ENSG00000112146					PSMC3	ENSG00000165916					IGSF1	ENSG00000147255									B3GNT5	ENSG00000176597			USP11	ENSG00000102226	COX8A	ENSG00000176340
537											EHD3	ENSG00000013016					PDE6D	ENSG00000156973					NT5DC1	ENSG00000178425									CEP97	ENSG00000182504			NCALD	ENSG00000104490	SLC25A11	ENSG00000108528
538											CREG2	ENSG00000175874					NDUFA1	ENSG00000125356					TMEM59	ENSG00000116209									GRM7	ENSG00000196277			DLG2	ENSG00000150672	WDR45	ENSG00000196998
539											MAPRE3	ENSG00000084764					PSMA3	ENSG00000100567					CD74	ENSG00000019582									MFSD9	ENSG00000135953			GSK3B	ENSG00000082701	TPI1	ENSG00000111669
540											RHBDD2	ENSG00000005486					C11orf10	ENSG00000134825					LRRC43	ENSG00000158113									PCGF3	ENSG00000185619			JOSD1	ENSG00000100221	MFSD3	ENSG00000167700
541											EPDR1	ENSG00000086289					MRPS15	ENSG00000116898					TM2D1	ENSG00000162604									DHX33	ENSG00000005100			NHEDC2	ENSG00000164038	ABHD14A	ENSG00000114786
542											FAM131A	ENSG00000175182					SAP18	ENSG00000150459					MAP3K11	ENSG00000173327									TGS1	ENSG00000137574			CAMK2D	ENSG00000145349	UROD	ENSG00000126088
543											NRSN1	ENSG00000152954					TOMM5	ENSG00000175768					RASL11A	ENSG00000122035									ZNF827	ENSG00000151612			CLSTN2	ENSG00000158258	UQCRC1	ENSG00000010256
544											RASGEF1A	ENSG00000198915					EIF3K	ENSG00000178982					TSR2	ENSG00000158526									RASAL2	ENSG00000075391			NSF	ENSG00000073969	MRPL17	ENSG00000158042
545											CAMTA2	ENSG00000108509					USMG5	ENSG00000173915					AC136297.1	ENSG00000227631									MAPK6	ENSG00000069956			C1orf96	ENSG00000154429	OAZ1	ENSG00000104904
546											EPB49	ENSG00000158856					C14orf2	ENSG00000156411					COASY	ENSG00000068120									ZSWIM4	ENSG00000132003			NPTXR	ENSG00000221890	ATP5G1	ENSG00000159199
547											PCSK1	ENSG00000175426					BAG1	ENSG00000107262					CLDND1	ENSG00000080822									EFNB3	ENSG00000108947			UBE2Z	ENSG00000159202	ACOT8	ENSG00000101473
548											PRKAR1B	ENSG00000188191					HSPB11	ENSG00000081870					TESC	ENSG00000088992									C10orf140	ENSG00000180592			2006-03-01	ENSG00000145495
549											BRE	ENSG00000158019					LYPLAL1	ENSG00000143353					CPT2	ENSG00000157184									SLC35E2	ENSG00000215790			SEZ6L	ENSG00000100095
550											SYNPO	ENSG00000171992					RDBP	ENSG00000204356					SLC39A8	ENSG00000138821									PCMTD2	ENSG00000203880			GOT2	ENSG00000125166
551											SUSD4	ENSG00000143502					CHMP4A	ENSG00000100931					FA2H	ENSG00000103089									BICD2	ENSG00000185963			PCYOX1L	ENSG00000145882
552											SSTR3	ENSG00000183473					JTB	ENSG00000143543					HLA-DRA	ENSG00000204287									AKAP9	ENSG00000127914			GRIA3	ENSG00000125675
553											DUSP3	ENSG00000108861					NDUFV2	ENSG00000178127					FAHD2A	ENSG00000115042									TP53I11	ENSG00000175274			SPOCK1	ENSG00000152377
554											HTR1E	ENSG00000168830					TOMM6	ENSG00000214736					ABCG2	ENSG00000118777									KIAA0528	ENSG00000111731			RTN1	ENSG00000139970
555											SNAP25	ENSG00000132639					C7orf30	ENSG00000156928					HSPA2	ENSG00000126803									NUPL1	ENSG00000139496			HERC3	ENSG00000138641
556											KRT222P	ENSG00000213424					CCDC53	ENSG00000120860					ATPGD1	ENSG00000172508									QSER1	ENSG00000060749			CELSR2	ENSG00000143126
557											MTCH1	ENSG00000137409					MTIF3	ENSG00000122033					CAPN3	ENSG00000092529									ZNF641	ENSG00000167528			DDHD1	ENSG00000100523
558											PDK3	ENSG00000067992					C2orf84	ENSG00000219626					RBPMS	ENSG00000157110									ZNF737	ENSG00000198153			JAZF1	ENSG00000153814
559											ATP6V1H	ENSG00000047249					RPL36AL	ENSG00000165502					KCNMB1	ENSG00000145936									RBM22	ENSG00000086589			FBXO33	ENSG00000165355
560											CX3CL1	ENSG00000006210					REXO2	ENSG00000076043					MAPKAPK3	ENSG00000114738									PNMA1	ENSG00000176903			BRUNOL4	ENSG00000101489
561											C8orf46	ENSG00000169085					SCNM1	ENSG00000163156					TMEM14C	ENSG00000111843									SLC16A2	ENSG00000147100			CDKL5	ENSG00000008086
562											AP001107.1	ENSG00000174684					ZNF32	ENSG00000169740					SLC5A11	ENSG00000158865									EXOC5	ENSG00000070367			CCDC85A	ENSG00000055813
563											STAMBPL1	ENSG00000138134					NDUFS5	ENSG00000168653					AL137229.4	ENSG00000100865									PPIL2	ENSG00000100023			IP6K1	ENSG00000176095
564											TOLLIP	ENSG00000078902					PTCD1	ENSG00000106246					CLPTM1	ENSG00000104853									ZNF507	ENSG00000168813			C16orf70	ENSG00000125149
565											AL035406.1	ENSG00000236602					COQ5	ENSG00000110871					NUDT16	ENSG00000198585									NUFIP1	ENSG00000083635			KCND3	ENSG00000171385
566											AGBL4	ENSG00000186094					AL050337.1	ENSG00000238095					PHGDH	ENSG00000092621									AC113191.1	ENSG00000185900			SYT13	ENSG00000019505
567											ABLIM2	ENSG00000163995					TMBIM4	ENSG00000155957					TRIM41	ENSG00000146063									ERC1	ENSG00000082805			RABGEF1	ENSG00000154710
568											MCHR1	ENSG00000128285					TPT1	ENSG00000133112					ERBB3	ENSG00000065361									ZZZ3	ENSG00000036549			CAMKK2	ENSG00000110931
569											SIAE	ENSG00000110013					PARL	ENSG00000175193					NOL3	ENSG00000140939									VCP	ENSG00000165280			XK	ENSG00000047597
570											ANXA6	ENSG00000197043					HSCB	ENSG00000100209					ERMN	ENSG00000136541									HSF2	ENSG00000025156			ELAVL2	ENSG00000107105
571											CTSB	ENSG00000164733					ATP5I	ENSG00000169020					TAF10	ENSG00000166337									DOK4	ENSG00000125170			USP14	ENSG00000101557
572											ATP6V1E1	ENSG00000131100					NDUFS6	ENSG00000145494					OPALIN	ENSG00000197430									ADAMTSL1	ENSG00000178031			PGM2L1	ENSG00000165434
573											AK5	ENSG00000154027					MRPL27	ENSG00000108826					APOL1	ENSG00000100342									TSC1	ENSG00000165699			C12orf51	ENSG00000173064
574											CNTNAP1	ENSG00000108797					PIN4	ENSG00000102309					HAMP	ENSG00000105697									ZNF268	ENSG00000090612			HOOK1	ENSG00000134709
575											SPRYD3	ENSG00000167778					MRPS21	ENSG00000187145					CTA-250D10.1	ENSG00000205704									UBR5	ENSG00000104517			EXTL3	ENSG00000012232
576											PPP4R4	ENSG00000119698					PFDN6	ENSG00000204220					CD52	ENSG00000169442									XKR4	ENSG00000206579			CLSTN1	ENSG00000171603
577											RASSF5	ENSG00000136653					COPS6	ENSG00000168090					AURKAIP1	ENSG00000175756									DOPEY1	ENSG00000083097			ATG16L1	ENSG00000085978
578											HLF	ENSG00000108924					COX7A2	ENSG00000112695					BOLA3	ENSG00000163170									JMJD1C	ENSG00000171988			RIMS3	ENSG00000117016
579											MDH1	ENSG00000014641					MRPL51	ENSG00000111639					PLCD1	ENSG00000187091									POLR2B	ENSG00000047315			GPR137C	ENSG00000180998
580											REEP5	ENSG00000129625					MORN2	ENSG00000188010					PLAC9	ENSG00000189129									KCTD20	ENSG00000112078			CD200	ENSG00000091972
581											TMEM38A	ENSG00000072954					COMMD1	ENSG00000173163					NUDT6	ENSG00000170917									KIF26B	ENSG00000162849			MBLAC2	ENSG00000176055
582											MAP2K1	ENSG00000169032					METTL5	ENSG00000138382					VWA5B2	ENSG00000145198									AC008074.2	ENSG00000119862			SHOC2	ENSG00000108061
583											EXTL1	ENSG00000158008					NDUFS4	ENSG00000164258					SLC9A3R1	ENSG00000109062									CTNND1	ENSG00000198561			EIF4G3	ENSG00000075151
584											KCNAB2	ENSG00000069424					PARK7	ENSG00000116288					GMFG	ENSG00000130755									NFYA	ENSG00000001167			KCNA3	ENSG00000177272
585											RCAN2	ENSG00000172348					RABL4	ENSG00000100360					GBP1	ENSG00000117228									KBTBD2	ENSG00000170852			HS6ST3	ENSG00000185352
586											RPH3A	ENSG00000089169					PSME2	ENSG00000100911					ACSF2	ENSG00000167107									YME1L1	ENSG00000136758			LRRC8B	ENSG00000197147
587											GHITM	ENSG00000165678					MRPS18C	ENSG00000163319					NKX2-2	ENSG00000125820									PCDHB11	ENSG00000197479			WBSCR17	ENSG00000185274
588											HPRT1	ENSG00000165704					RPL22L1	ENSG00000163584					DGCR6	ENSG00000183628									ILF3	ENSG00000129351			SYT1	ENSG00000067715
589											PACSIN1	ENSG00000124507					RWDD1	ENSG00000111832					CUTC	ENSG00000119929									PTPN9	ENSG00000169410			JPH1	ENSG00000104369
590											MAPK10	ENSG00000109339					TOMM7	ENSG00000196683					CCM2	ENSG00000136280									KIF21B	ENSG00000116852			MFSD6	ENSG00000151690
591											VSNL1	ENSG00000163032					HBXIP	ENSG00000134248					C19orf70	ENSG00000174917									ZFP112	ENSG00000062370			PAK1	ENSG00000149269
592											CAMK2A	ENSG00000070808					NUDCD2	ENSG00000170584					PEA15	ENSG00000162734									HLTF	ENSG00000071794			GPD1L	ENSG00000152642
593											RGS4	ENSG00000117152					MRPL47	ENSG00000136522					GJC2	ENSG00000198835									AC097382.4	ENSG00000173011			OXCT1	ENSG00000083720
594											THY1	ENSG00000154096					COX7C	ENSG00000127184					SLC44A1	ENSG00000070214									HERC1	ENSG00000103657			API5L1	ENSG00000166181
595											TPRG1L	ENSG00000158109					UQCRB	ENSG00000156467					LASS2	ENSG00000143418									FOXP1	ENSG00000114861			NDRG3	ENSG00000101079
596											GABARAPL3	ENSG00000139112					TXN2	ENSG00000100348					LST1	ENSG00000204482									TLE4	ENSG00000106829			KIF21A	ENSG00000139116
597											CHN1	ENSG00000128656					POLR2F	ENSG00000100142					TACO1	ENSG00000136463									CBLB	ENSG00000114423			ATCAY	ENSG00000167654
598											GOT1	ENSG00000120053					MRPS36	ENSG00000134056					CXCL14	ENSG00000145824									SH3RF3	ENSG00000172985			GPR63	ENSG00000112218
599																	RPS27L	ENSG00000185088					DBP	ENSG00000105516									ODZ2	ENSG00000145934			ARHGAP20	ENSG00000137727
600																	C6orf225	ENSG00000203778					NDUFA4L2	ENSG00000185633									PAN3	ENSG00000152520			STX1B	ENSG00000099365
601																	SEC11C	ENSG00000166562					PRR13	ENSG00000205352									ZC4H2	ENSG00000126970			SLC25A12	ENSG00000115840
602																	SUCLG1	ENSG00000163541					SDHC	ENSG00000143252									SPIRE1	ENSG00000134278			CEP68	ENSG00000011523
603																	RPL31	ENSG00000071082					VAMP3	ENSG00000049245									C10orf12	ENSG00000155640			TTBK2	ENSG00000128881
604																	SRP14	ENSG00000140319					FASTK	ENSG00000164896									ZNF614	ENSG00000142556			RNF111	ENSG00000157450
605																	IMMP1L	ENSG00000148950					MED29	ENSG00000063322									ACVR2B	ENSG00000114739			GAS7	ENSG00000007237
606																	SNRPD2	ENSG00000125743					KLK6	ENSG00000167755									TTC37	ENSG00000198677			SERINC1	ENSG00000111897
607																	ATP5O	ENSG00000241837					TM4SF1	ENSG00000169908									ZNF430	ENSG00000118620			SFXN1	ENSG00000164466
608																	STX8	ENSG00000170310					HLA-A	ENSG00000206503									GPN1	ENSG00000198522			KCNJ3	ENSG00000162989
609																	NSMCE1	ENSG00000169189					ACTA2	ENSG00000107796									SNRNP200	ENSG00000144028			PRDM2	ENSG00000116731
610																	C14orf156	ENSG00000119705					MYH14	ENSG00000105357									PLEKHA5	ENSG00000052126			PIP4K2C	ENSG00000166908
611																	MYL6	ENSG00000092841					C6orf1	ENSG00000186577									NCK2	ENSG00000071051			TBC1D24	ENSG00000162065
612																	ATP5L	ENSG00000167283					FKBP2	ENSG00000173486									PATL1	ENSG00000166889			SLC4A8	ENSG00000050438
613																	NDUFB1	ENSG00000183648					C1orf122	ENSG00000197982									PIP5K1A	ENSG00000143398			ELMOD1	ENSG00000110675
614																	EMG1	ENSG00000126749					COX17	ENSG00000138495									SUFU	ENSG00000107882			FEM1B	ENSG00000169018
615																	PFDN5	ENSG00000123349					FMO3	ENSG00000007933									C7orf60	ENSG00000164603			SORBS2	ENSG00000154556
616																	TXNDC17	ENSG00000129235					SLC7A10	ENSG00000130876									KPNA5	ENSG00000196911			UBQLN2	ENSG00000188021
617																	CHMP2A	ENSG00000130724					CTSL1	ENSG00000135047									RNF180	ENSG00000164197			C17orf51	ENSG00000212719
618																	N6AMT2	ENSG00000150456					PPCDC	ENSG00000138621									TRAF6	ENSG00000175104			CLCN6	ENSG00000011021
619																	COX16	ENSG00000133983					SNCG	ENSG00000173267									BRWD2	ENSG00000120008			SEMA4F	ENSG00000135622
620																	CNPY2	ENSG00000144785					IFI27L2	ENSG00000119632									STRN3	ENSG00000196792			MTOR	ENSG00000198793
621																	C2orf76	ENSG00000186132					DEXI	ENSG00000182108									STMN2	ENSG00000104435			DZIP3	ENSG00000198919
622																	ATP5J	ENSG00000154723					SPR	ENSG00000116096									URB2	ENSG00000135763			AFTPH	ENSG00000119844
623																	TIMM8B	ENSG00000150779					ACO2	ENSG00000100412									DHX15	ENSG00000109606			CACNB4	ENSG00000182389
624																	MRPL40	ENSG00000185608					PLXNB3	ENSG00000198753									ZNF624	ENSG00000197566			C9orf91	ENSG00000157693
625																	RP11-844E22.1	ENSG00000168273					RAB9A	ENSG00000123595									AC012513.4	ENSG00000226052			FAM169A	ENSG00000198780
626																	POMP	ENSG00000132963					PRCP	ENSG00000137509									LRRTM2	ENSG00000146006			AC004963.1	ENSG00000228880
627																	MRPS28	ENSG00000147586					CLEC14A	ENSG00000176435									TIAM2	ENSG00000146426			UBP1	ENSG00000153560
628																	AC008763.1	ENSG00000229833					C9orf103	ENSG00000148057									UBASH3B	ENSG00000154127			RP4-788L13.1	ENSG00000117600
629																	PSME1	ENSG00000092010					MGST2	ENSG00000085871									ARL10	ENSG00000175414			CACNA2D1	ENSG00000153956
630																	NDUFA12	ENSG00000184752					CLYBL	ENSG00000125246									C4orf16	ENSG00000138660			ZNF25	ENSG00000175395
631																	C8orf59	ENSG00000176731					C19orf50	ENSG00000105700									C13orf23	ENSG00000120685			CAMTA1	ENSG00000171735
632																	UBL5	ENSG00000198258					C2orf64	ENSG00000183513									LCMT2	ENSG00000168806			BRPF3	ENSG00000096070
633																	MRPL52	ENSG00000172590					THTPA	ENSG00000157306									SPATS2	ENSG00000123352			SLITRK1	ENSG00000178235
634																	PSMB1	ENSG00000008018					SLC39A12	ENSG00000148482									NRAS	ENSG00000213281			PTPRN2	ENSG00000155093
635																	BUD31	ENSG00000106245					DNASE2	ENSG00000105612									ANKRD44	ENSG00000065413			MAPK14	ENSG00000112062
636																	LSM1	ENSG00000175324					LGALS9	ENSG00000168961									SLC37A1	ENSG00000160190			TMEM181	ENSG00000146433
637																	ALG5	ENSG00000120697					GPX4	ENSG00000167468									IBTK	ENSG00000005700			CHRM3	ENSG00000133019
638																	C6orf125	ENSG00000137288					MAPK3	ENSG00000102882									MMP24	ENSG00000125966			AC008074.3	ENSG00000236789
639																	ATP5J2	ENSG00000241468					NDUFA3	ENSG00000170906									DICER1	ENSG00000100697			ATP6V1B2	ENSG00000147416
640																	HSPE1	ENSG00000115541					ADA	ENSG00000196839									STAG1	ENSG00000118007			BHLHB9	ENSG00000198908
641																	CWC15	ENSG00000150316					ARHGAP22	ENSG00000128805									IPMK	ENSG00000151151			GARNL4	ENSG00000132359
642																	RBX1	ENSG00000100387					CDC42EP1	ENSG00000128283									MLLT11	ENSG00000213190			TMEM127	ENSG00000135956
643																	CCDC72	ENSG00000232112					AGTRAP	ENSG00000177674									ARL4C	ENSG00000188042			SLC25A44	ENSG00000160785
644																	NDUFA6	ENSG00000184983					CCDC69	ENSG00000198624									USP48	ENSG00000090686			CNNM1	ENSG00000119946
645																	MRPL22	ENSG00000082515					LRRC23	ENSG00000010626									AUTS2	ENSG00000158321			FBXO41	ENSG00000163013
646																	MRPL13	ENSG00000172172					S1PR5	ENSG00000180739									AC110814.1	ENSG00000168824			TM9SF4	ENSG00000101337
647																	ATP5E	ENSG00000124172					AL138743.2	ENSG00000215762									BRD3	ENSG00000169925			TSPYL1	ENSG00000189241
648																							RBP7	ENSG00000162444									PCDHA13	ENSG00000239389			AC010896.1	ENSG00000138018
649																							SOD1	ENSG00000142168									MGA	ENSG00000174197			PCDHA5	ENSG00000204965
650																							UBE2MP1	ENSG00000130725									MEN1	ENSG00000133895			MAPK9	ENSG00000050748
651																							RGR	ENSG00000148604									ZC3H14	ENSG00000100722			RIMBP2	ENSG00000060709
652																							SLC25A33	ENSG00000171612									RNF40	ENSG00000103549			HIVEP2	ENSG00000010818
653																							IGFBP7	ENSG00000163453									PELI1	ENSG00000197329			KIAA0513	ENSG00000135709
654																							C21orf119	ENSG00000238182									ZNF678	ENSG00000181450			OSBPL10	ENSG00000144645
655																							SEMA3B	ENSG00000012171									FAM190A	ENSG00000184305			ATP6V0A1	ENSG00000033627
656																							HEBP1	ENSG00000013583									UBR4	ENSG00000127481			ENO2	ENSG00000111674
657																							C1R	ENSG00000159403									MAGEE2	ENSG00000186675			SRPK2	ENSG00000135250
658																							CMTM8	ENSG00000170293									POLR3E	ENSG00000058600			LARGE	ENSG00000133424
659																							HLA-DRB1	ENSG00000196126									ZNF91	ENSG00000167232			C20orf177	ENSG00000196227
660																							OASL	ENSG00000135114									KIAA1409	ENSG00000133958			GABRG2	ENSG00000113327
661																							SVIP	ENSG00000198168									PSMD11	ENSG00000108671			ELAVL4	ENSG00000162374
662																							HIST1H2AC	ENSG00000180573									ZZEF1	ENSG00000074755			NECAP1	ENSG00000089818
663																							CPM	ENSG00000135678									XPO1	ENSG00000082898			AMIGO1	ENSG00000181754
664																							TF	ENSG00000091513									AL158165.2	ENSG00000212950			LRP11	ENSG00000120256
665																							PNPLA4	ENSG00000006757									2007-03-01	ENSG00000136536			ADARB1	ENSG00000197381
666																							DAAM2	ENSG00000146122									STX7	ENSG00000079950			GRM1	ENSG00000152822
667																							PC	ENSG00000173599									SRP72	ENSG00000174780			SCAMP5	ENSG00000198794
668																							TFPT	ENSG00000105619									MAP1B	ENSG00000131711			KLHL12	ENSG00000117153
669																							GLTP	ENSG00000139433									DNMT1	ENSG00000130816			C11orf87	ENSG00000185742
670																							GAS2L1	ENSG00000185340									SR140	ENSG00000163714			ZCCHC2	ENSG00000141664
671																							MXRA7	ENSG00000182534									TMEM35	ENSG00000126950			MAGEE1	ENSG00000198934
672																							CTBS	ENSG00000117151									PAPPA2	ENSG00000116183			SEC23A	ENSG00000100934
673																							HLA-DMA	ENSG00000204257									DAB1	ENSG00000173406			AMPH	ENSG00000078053
674																							SLC27A5	ENSG00000083807									ZFYVE1	ENSG00000165861			SV2B	ENSG00000185518
675																							SOX10	ENSG00000100146									MYO16	ENSG00000041515			CLSTN3	ENSG00000139182
676																							AC087645.1	ENSG00000204278									NCUBE1	ENSG00000241519			SGSM1	ENSG00000167037
677																							RASL12	ENSG00000103710									KCNK2	ENSG00000082482			PRKCI	ENSG00000163558
678																							COX7A1	ENSG00000161281									ZNF48	ENSG00000180035			SORCS3	ENSG00000156395
679																							ISG15	ENSG00000187608									PTP4A1	ENSG00000112245			NPLOC4	ENSG00000182446
680																							LPAR1	ENSG00000198121									GEMIN4	ENSG00000179409			NKRF	ENSG00000186416
681																							TNFAIP6	ENSG00000123610									CCT6A	ENSG00000146731			FBXL17	ENSG00000145743
682																							CNP	ENSG00000173786									TRIM32	ENSG00000119401			RUNDC1	ENSG00000198863
683																							GSTO1	ENSG00000148834									TRIM67	ENSG00000119283			AKAP6	ENSG00000151320
684																							RLBP1	ENSG00000140522									PIK3C2B	ENSG00000133056			LARP4B	ENSG00000107929
685																							C5orf4	ENSG00000170271									KIF3B	ENSG00000101350			PPME1	ENSG00000214517
686																							CD97	ENSG00000123146									BRPF1	ENSG00000156983			PTPRT	ENSG00000196090
687																							UNC93B3	ENSG00000110057									C16orf72	ENSG00000182831			SYT7	ENSG00000011347
688																							SNRNP25	ENSG00000161981									NTSR1	ENSG00000101188			SLC39A10	ENSG00000196950
689																							NDUFV3	ENSG00000160194									NAV2	ENSG00000166833			PI4KA	ENSG00000241973
690																							GPIHBP1	ENSG00000182851									KIAA0226	ENSG00000145016			BSN	ENSG00000164061
691																							SLC9A3R2	ENSG00000065054									ANKLE2	ENSG00000176915			HSPA12A	ENSG00000165868
692																							C11orf59	ENSG00000149357									ZNF263	ENSG00000006194			MTMR9	ENSG00000104643
693																							TTC35	ENSG00000104412									SACS	ENSG00000151835			RANBP9	ENSG00000010017
694																							LAYN	ENSG00000204381									ZFP62	ENSG00000196670			COL4A3BP	ENSG00000113163
695																							PADI2	ENSG00000117115									CSNK1G3	ENSG00000151292			SCN3B	ENSG00000166257
696																							PCTK3	ENSG00000117266									SOCS6	ENSG00000170677			RAB6B	ENSG00000154917
697																							PPIF	ENSG00000108179									MSL1	ENSG00000188895			DIRAS1	ENSG00000176490
698																							CCL19	ENSG00000172724									RBM26	ENSG00000139746			SLC6A17	ENSG00000197106
699																							SGMS2	ENSG00000164023									ZNF512B	ENSG00000196700			PGBD5	ENSG00000177614
700																							AC044839.2	ENSG00000205106									ZNF804A	ENSG00000170396			GLS	ENSG00000115419
701																							EAF2	ENSG00000145088									HECTD2	ENSG00000165338			ARHGEF3	ENSG00000163947
702																							ZNF524	ENSG00000171443									PCDH19	ENSG00000165194			NOS1AP	ENSG00000198929
703																							EVI2A	ENSG00000126860									GALNT1	ENSG00000141429			TTPAL	ENSG00000124120
704																							PRR18	ENSG00000176381									EIF2AK3	ENSG00000172071			PCDHAC2	ENSG00000243232
705																							S100A16	ENSG00000188643									KDM3B	ENSG00000120733			PDPK1	ENSG00000140992
706																							MAG	ENSG00000105695									TSGA14	ENSG00000106477			SCN2A	ENSG00000136531
707																							PRDX1	ENSG00000117450									LIN7C	ENSG00000148943			AP3M2	ENSG00000070718
708																							ACBD4	ENSG00000181513									TRIM46	ENSG00000163462			DCLK1	ENSG00000133083
709																							RHBDL3	ENSG00000141314									C17orf71	ENSG00000167447			EPB41L1	ENSG00000088367
710																							GJB1	ENSG00000169562									MAML3	ENSG00000196782			CNTNAP2	ENSG00000174469
711																							PPAP2C	ENSG00000141934									PANK1	ENSG00000152782			ADAM23	ENSG00000114948
712																							RERGL	ENSG00000111404									SYT6	ENSG00000134207			TUBGCP4	ENSG00000137822
713																							DEGS2	ENSG00000168350									HNRNPA0	ENSG00000177733			ATP8A2	ENSG00000132932
714																							LRRC29	ENSG00000125122									TET3	ENSG00000187605			HK1	ENSG00000156515
715																							FOXO4	ENSG00000184481									ZNF490	ENSG00000188033			MYCBP2	ENSG00000005810
716																							AC018755.7	ENSG00000227768									KIAA1211	ENSG00000109265			RAPGEF2	ENSG00000109756
717																							AC015936.3	ENSG00000131094									TAF5L	ENSG00000135801			ATP2B2	ENSG00000157087
718																							LGTN	ENSG00000143486									HEATR1	ENSG00000119285			FAM20B	ENSG00000116199
719																							SDF2L1	ENSG00000128228									ZNF496	ENSG00000162714			HCN1	ENSG00000164588
720																							APOC2	ENSG00000234906									NOL9	ENSG00000162408			PHLPP2	ENSG00000040199
721																							ISOC2	ENSG00000063241									FUSIP1	ENSG00000188529			CNKSR2	ENSG00000149970
722																							SH3BGR	ENSG00000185437									ZNF704	ENSG00000164684			UGCG	ENSG00000148154
723																							HSPB8	ENSG00000152137									SLC8A3	ENSG00000100678			CCDC6	ENSG00000108091
724																							NUDT7	ENSG00000140876									SOBP	ENSG00000112320			NMNAT2	ENSG00000157064
725																							SNX1	ENSG00000028528									KIT	ENSG00000157404			MAP2	ENSG00000078018
726																							OAZ2	ENSG00000180304									CDON	ENSG00000064309			CAB39	ENSG00000135932
727																							PMP22	ENSG00000109099									NUP50	ENSG00000093000			ATP9A	ENSG00000054793
728																							GIPC1	ENSG00000123159									INTS7	ENSG00000143493			CNTN1	ENSG00000018236
729																							AL035252.1	ENSG00000229860									ZNF510	ENSG00000081386			CHM	ENSG00000188419
730																							CXCL16	ENSG00000161921									SIRT1	ENSG00000096717			FAM179B	ENSG00000198718
731																							C7orf23	ENSG00000135185									CEP120	ENSG00000168944			DNAJC16	ENSG00000116138
732																							SAT1	ENSG00000130066									PCDH11X	ENSG00000102290			SGIP1	ENSG00000118473
733																							MRPL2	ENSG00000112651									ZNF238	ENSG00000179456			SCN8A	ENSG00000196876
734																							MYBPC1	ENSG00000196091									TRIM36	ENSG00000152503			HECW1	ENSG00000002746
735																							ANKRD9	ENSG00000156381									ZNF714	ENSG00000160352			KIAA1468	ENSG00000134444
736																							SURF1	ENSG00000148290									PPP1R10	ENSG00000204569			PIK3CB	ENSG00000051382
737																							FAM108A4	ENSG00000129968									HCFC1	ENSG00000172534			ZYG11B	ENSG00000162378
738																							GFAP	ENSG00000131095									RSG17	ENSG00000091844			EPHA4	ENSG00000116106
739																							SHROOM1	ENSG00000164403									IRGQ	ENSG00000167378			BAG4	ENSG00000156735
740																							MRPL41	ENSG00000182154									SLC7A6	ENSG00000103064			AVL9	ENSG00000105778
741																							ZMYND12	ENSG00000066185									DDX3X	ENSG00000215301			PLEKHM3	ENSG00000178385
742																							BSG	ENSG00000172270									PRPF4B	ENSG00000112739			NUAK1	ENSG00000074590
743																							CEBPB	ENSG00000172216									SMEK2	ENSG00000138041			STS	ENSG00000101846
744																							MOG	ENSG00000204655									TMEM213	ENSG00000214128			STAM	ENSG00000136738
745																							LAP3	ENSG00000002549									LASP1	ENSG00000002834			MAPRE2	ENSG00000166974
746																							TSPAN15	ENSG00000099282									RAP2B	ENSG00000181467			DLG3	ENSG00000082458
747																							ZFP57	ENSG00000204644									ABL2	ENSG00000143322			MAP2K4	ENSG00000065559
748																							ATPAF1	ENSG00000123472									AC093310.1	ENSG00000170091			TRIM23	ENSG00000113595
749																							QPRT	ENSG00000103485									TMEM43	ENSG00000170876			ATP2B3	ENSG00000067842
750																							HAPLN2	ENSG00000132702									CCDC109A	ENSG00000156026			GABRB2	ENSG00000145864
751																							CHPT1	ENSG00000111666									TLE3	ENSG00000140332			HTT	ENSG00000197386
752																							BCAP31	ENSG00000185825									BEND3	ENSG00000178409			NUDCD3	ENSG00000015676
753																							FXYD5	ENSG00000089327									C3orf21	ENSG00000173950			TBC1D9	ENSG00000109436
754																							HDDC3	ENSG00000184508									TTC9	ENSG00000133985			GRAMD1B	ENSG00000023171
755																							TTYH1	ENSG00000167614									FNBP1L	ENSG00000137942			CAMK1D	ENSG00000183049
756																							FBXW4	ENSG00000107829									HECTD3	ENSG00000126107			G3BP2	ENSG00000138757
757																							GSN	ENSG00000148180									GRLF1	ENSG00000160007			FAM102B	ENSG00000162636
758																							TMEM110	ENSG00000213533									WDHD1	ENSG00000198554			UBE3C	ENSG00000009335
759																							C1orf151	ENSG00000173436									AC073878.1	ENSG00000230744			PREPL	ENSG00000138078
760																							SLCO1A2	ENSG00000084453									CSTF2	ENSG00000101811			ARHGEF7	ENSG00000102606
761																							FBXO7	ENSG00000100225									ZNF498	ENSG00000197037			PFTK1	ENSG00000058091
762																							AC005512.1	ENSG00000176533									SIAH3	ENSG00000215475			DPP6	ENSG00000130226
763																							RNF167	ENSG00000108523									PCDHB14	ENSG00000120327			MTMR7	ENSG00000003987
764																							SLC15A3	ENSG00000110446									UBE3A	ENSG00000114062			BTBD9	ENSG00000183826
765																							NINJ2	ENSG00000171840									RUNDC3B	ENSG00000105784			SYNJ1	ENSG00000159082
766																							NEU4	ENSG00000204099									OSBPL11	ENSG00000144909			PNMA2	ENSG00000240694
767																							TSPAN31	ENSG00000135452									ZNF654	ENSG00000175105			PDP1	ENSG00000164951
768																							GSTM4	ENSG00000168765									UBTD2	ENSG00000168246			GABBR2	ENSG00000136928
769																							DDRGK1	ENSG00000198171									CNOT4	ENSG00000080802			GABRB3	ENSG00000166206
770																							C1orf57	ENSG00000135778									DCTN4	ENSG00000132912			ZFYVE9	ENSG00000157077
771																							TP53INP2	ENSG00000078804									SARM1	ENSG00000004139			TRIM37	ENSG00000108395
772																							IFIT3	ENSG00000119917									USP24	ENSG00000162402			CHRNB2	ENSG00000160716
773																							ID1	ENSG00000125968									KIAA1543	ENSG00000076826			C9orf125	ENSG00000165152
774																							CREM	ENSG00000095794									EPHA5	ENSG00000145242			PJA2	ENSG00000198961
775																							SERTAD1	ENSG00000197019									UBAP2L	ENSG00000143569			CADPS	ENSG00000163618
776																							C21orf63	ENSG00000166979									CUL1	ENSG00000055130			MEF2A	ENSG00000068305
777																							FGF1	ENSG00000113578									DDX21	ENSG00000165732			UNC13A	ENSG00000130477
778																							TMEM42	ENSG00000169964									ARSB	ENSG00000113273			A2BP1	ENSG00000078328
779																							ICAM3	ENSG00000076662									MAP3K7	ENSG00000135341			CLTC	ENSG00000141367
780																							HSD17B6	ENSG00000025423									TSC22D2	ENSG00000196428			DNAJC5	ENSG00000101152
781																							BAALC	ENSG00000164929									ZNF786	ENSG00000197362			TLN2	ENSG00000171914
782																							OBFC1	ENSG00000107960									ZBTB10	ENSG00000205189			PAFAH1B1	ENSG00000007168
783																							COX4I1	ENSG00000131143									PYGO1	ENSG00000171016			SV2A	ENSG00000159164
784																							AGPAT2	ENSG00000169692									POLR1A	ENSG00000068654			FAM135B	ENSG00000147724
785																							ASPA	ENSG00000108381									ACTR3	ENSG00000115091			DLGAP1	ENSG00000170579
786																							S100A6	ENSG00000197956									SMARCA4	ENSG00000127616			C11orf41	ENSG00000110427
787																							ARL6IP4	ENSG00000182196									TUB	ENSG00000166402			INPP4A	ENSG00000040933
788																							PARP3	ENSG00000041880									NELL2	ENSG00000184613			ENTPD4	ENSG00000197217
789																							RHOG	ENSG00000177105									EHBP1	ENSG00000115504			C1orf71	ENSG00000162852
790																							ENHO	ENSG00000168913									RAD18	ENSG00000070950			TSPYL5	ENSG00000187189
791																							FAH	ENSG00000103876									ZNF746	ENSG00000181220			YWHAG	ENSG00000170027
792																							OAS1	ENSG00000089127									FAM172A	ENSG00000113391			STXBP5	ENSG00000164506
793																							RHBDL2	ENSG00000158315									ULK2	ENSG00000083290			STXBP1	ENSG00000136854
794																							HHATL	ENSG00000010282									ELOVL6	ENSG00000170522			MADD	ENSG00000110514
795																							2004-09-01	ENSG00000108387									CRK	ENSG00000167193			UBQLN1	ENSG00000135018
796																							DYRK4	ENSG00000010219									MTF2	ENSG00000143033			SLC9A6	ENSG00000198689
797																							ITM2C	ENSG00000135916									PKIA	ENSG00000171033			ATP6V1A	ENSG00000114573
798																							ARRDC2	ENSG00000105643									DAPK1	ENSG00000196730			GDAP1	ENSG00000104381
799																							GAL3ST1	ENSG00000128242									ZNF749	ENSG00000186230			FRMPD4	ENSG00000169933
800																							MRPS18A	ENSG00000096080									NUP155	ENSG00000113569			SNAP91	ENSG00000065609
801																							HINT2	ENSG00000137133									PWWP2A	ENSG00000170234			WDR37	ENSG00000047056
802																							CYB5R1	ENSG00000159348									CDKL2	ENSG00000138769			BTRC	ENSG00000166167
803																							VWA1	ENSG00000179403									DERL1	ENSG00000136986			AP000843.1	ENSG00000183715
804																							C14orf159	ENSG00000133943									NUP133	ENSG00000069248			LMTK2	ENSG00000164715
805																							MT-ATP8	ENSG00000228253									RLBP1L1	ENSG00000177182			PNMAL1	ENSG00000182013
806																							AF347015.21	ENSG00000198840									PPRC1	ENSG00000148840			WDR7	ENSG00000091157
807																							THBS4	ENSG00000113296									N4BP2	ENSG00000078177			DNAJC6	ENSG00000116675
808																							GBP2	ENSG00000162645									KLHL1	ENSG00000150361			DOCK3	ENSG00000088538
809																							HDDC2	ENSG00000111906									ASB7	ENSG00000183475			KIAA1467	ENSG00000084444
810																							TCFL5	ENSG00000101190									ICA1L	ENSG00000163596			PRKCE	ENSG00000171132
811																							SDCBP2	ENSG00000125775									GRPEL2	ENSG00000164284
812																							GIMAP5	ENSG00000196329									C1orf163	ENSG00000162377
813																							APOL3	ENSG00000128284									ENOX1	ENSG00000120658
814																							LGALS3BP	ENSG00000108679									SEC24C	ENSG00000176986
815																							NOTCH2NL	ENSG00000213240									CSDE1	ENSG00000009307
816																							TMEM141	ENSG00000244187									NRF1	ENSG00000106459
817																							DPP7	ENSG00000176978									MORC3	ENSG00000159256
818																							NDUFAF3	ENSG00000178057									LIG3	ENSG00000005156
819																							CRIP1	ENSG00000213145									ZNF248	ENSG00000198105
820																							GRHPR	ENSG00000137106									MCM6	ENSG00000076003
821																							SEC14L2	ENSG00000100003									SRD5A1	ENSG00000145545
822																							ASPHD1	ENSG00000174939									GPRIN3	ENSG00000185477
823																							IRF3	ENSG00000126456									ZNF45	ENSG00000124459
824																							NDUFB8	ENSG00000166136									RFWD3	ENSG00000168411
825																							IL17RC	ENSG00000163702									CTTNBP2	ENSG00000077063
826																							HPN	ENSG00000105707									PIK3CA	ENSG00000121879
827																							IFI6	ENSG00000126709									REV3L	ENSG00000009413
828																							TAGLN	ENSG00000149591									MYT1L	ENSG00000186487
829																							FHIT	ENSG00000189283									SYT14	ENSG00000143469
830																							TLCD1	ENSG00000160606									ZSWIM5	ENSG00000162415
831																							MX1	ENSG00000157601									FAM13B	ENSG00000031003
832																							SRGN	ENSG00000122862									FASN	ENSG00000169710
833																							SFTPC	ENSG00000168484									PLCL2	ENSG00000154822
834																							APOE	ENSG00000130203									SLC41A2	ENSG00000136052
835																							NDUFB9	ENSG00000147684									C20orf11	ENSG00000101193
836																							C3orf1	ENSG00000113845									CRNKL1	ENSG00000101343
837																							C2orf7	ENSG00000135617									CCNJ	ENSG00000107443
838																							CD59	ENSG00000085063									AP001011.3	ENSG00000101596
839																							TRADD	ENSG00000102871									MBTD1	ENSG00000011258
840																							TMX2	ENSG00000213593									C14orf4	ENSG00000119669
841																							SFT2D1	ENSG00000198818									TDP1	ENSG00000042088
842																							SYNGR2	ENSG00000108639									2004-03-01	ENSG00000144583
843																							AC011427.1	ENSG00000145832									EPRS	ENSG00000136628
844																							ELOVL1	ENSG00000066322									ZNF292	ENSG00000188994
845																							DBNDD2	ENSG00000244274									GSPT1	ENSG00000103342
846																							CHI3L1	ENSG00000133048									ZNF329	ENSG00000181894
847																							TMEM54	ENSG00000121900									NAV1	ENSG00000134369
848																							PCCB	ENSG00000114054									ZXDC	ENSG00000070476
849																							2002-03-01	ENSG00000099785									PAK2	ENSG00000180370
850																							ENO1	ENSG00000074800									DCP1A	ENSG00000162290
851																							VAMP5	ENSG00000168899									NUDT11	ENSG00000196368
852																							PLA2G5	ENSG00000127472									NPAT	ENSG00000149308
853																							SDSL	ENSG00000139410									SECISBP2	ENSG00000187742
854																							PYCR2	ENSG00000143811									KIAA0319	ENSG00000137261
855																							C12orf39	ENSG00000134548									ABCC1	ENSG00000103222
856																							BCAS1	ENSG00000064787									ZNF8	ENSG00000083842
857																							BAMBI	ENSG00000095739									FYTTD1	ENSG00000122068
858																							HDAC11	ENSG00000163517									SFRS14	ENSG00000064607
859																							OLIG1	ENSG00000184221									ZNF473	ENSG00000142528
860																							SELM	ENSG00000198832									SCAPER	ENSG00000140386
861																							GSTK1	ENSG00000197448									DHX29	ENSG00000067248
862																							C5orf53	ENSG00000182700									CCNF	ENSG00000162063
863																							TRAPPC6A	ENSG00000007255									KDM6A	ENSG00000147050
864																							PAMR1	ENSG00000149090									TOX3	ENSG00000103460
865																							NUDT22	ENSG00000149761									ZNF280D	ENSG00000137871
866																							LMOD1	ENSG00000163431									ICK	ENSG00000112144
867																							LACTB2	ENSG00000147592									AGPAT6	ENSG00000158669
868																							EFHD1	ENSG00000115468									CDK8	ENSG00000132964
869																							MOBP	ENSG00000168314									CTR9	ENSG00000198730
870																							MYL9	ENSG00000101335									KIAA0586	ENSG00000100578
871																							NDUFA7	ENSG00000167774									OGT	ENSG00000147162
872																							ICAM2	ENSG00000108622									PPP2R3A	ENSG00000073711
873																							MAL	ENSG00000172005									KIAA1430	ENSG00000164323
874																							OAF	ENSG00000184232									PRR3	ENSG00000204576
875																							SIL1	ENSG00000120725									ELAVL3	ENSG00000196361
876																							S100A4	ENSG00000196154									PCDHAC1	ENSG00000081842
877																							PI16	ENSG00000164530									RFX3	ENSG00000080298
878																							HS1BP3	ENSG00000118960									GSPT2	ENSG00000189369
879																							TMC6	ENSG00000141524									ISLR2	ENSG00000167178
880																							BRP44L	ENSG00000060762									PGAP1	ENSG00000197121
881																							NFKBIB	ENSG00000104825									KDM2A	ENSG00000173120
882																							KIF1C	ENSG00000129250									2003-09-01	ENSG00000100167
883																							JOSD2	ENSG00000161677									XRCC5	ENSG00000079246
884																							PEBP4	ENSG00000134020									PEX13	ENSG00000162928
885																							ZNF385A	ENSG00000161642									USP7	ENSG00000187555
886																							HHLA3	ENSG00000197568									C10orf103	ENSG00000236756
887																							PLLP	ENSG00000102934									EFTUD2	ENSG00000108883
888																							CLDN10	ENSG00000134873									RUSC1	ENSG00000160753
889																							TMEM205	ENSG00000105518									C5orf24	ENSG00000181904
890																							GSTZ1	ENSG00000100577									RBM15B	ENSG00000179837
891																							PAAF1	ENSG00000175575									ZNF772	ENSG00000197128
892																							REEP6	ENSG00000115255									COG3	ENSG00000136152
893																							TFEB	ENSG00000112561									UGCGL1	ENSG00000136731
894																							COX4I2	ENSG00000131055									RRM1	ENSG00000167325
895																							CA2	ENSG00000104267									ZNF605	ENSG00000196458
896																							GCAT	ENSG00000100116									EML4	ENSG00000143924
897																							RNASE1	ENSG00000129538									RNF2	ENSG00000121481
898																							FAM3A	ENSG00000071889									NR2C2	ENSG00000177463
899																							CST3	ENSG00000101439									LPHN2	ENSG00000117114
900																							PRODH	ENSG00000100033									FBXO38	ENSG00000145868
901																							ACOT13	ENSG00000112304									ZFP30	ENSG00000120784
902																							PTH1R	ENSG00000160801									ZNF468	ENSG00000204604
903																							ACYP2	ENSG00000170634									EML1	ENSG00000066629
904																							NKX6-2	ENSG00000148826									2006-09-01	ENSG00000125354
905																							MVP	ENSG00000013364									PCDHB3	ENSG00000113205
906																							FAM162A	ENSG00000114023									SYT4	ENSG00000132872
907																							SQRDL	ENSG00000137767									SETD1B	ENSG00000139718
908																							CRYAB	ENSG00000109846									PHF17	ENSG00000077684
909																							TNFSF12	ENSG00000239697									NCBP1	ENSG00000136937
910																							MBP	ENSG00000197971									TNPO1	ENSG00000083312
911																							MYL3	ENSG00000160808									GTF3C2	ENSG00000115207
912																							MUSTN1	ENSG00000243696									DIAPH1	ENSG00000131504
913																							BST2	ENSG00000130303									PCDHA1	ENSG00000204970
914																							CHADL	ENSG00000100399									ZNF12	ENSG00000164631
915																							TMEM219	ENSG00000149932									BTAF1	ENSG00000095564
916																							CIB1	ENSG00000185043									SLAIN2	ENSG00000109171
917																							RTKN	ENSG00000114993									DCC	ENSG00000187323
918																							SCRG1	ENSG00000164106									WDR26	ENSG00000162923
919																							AP000907.5	ENSG00000220703									TCEB3	ENSG00000011007
920																							CISD3	ENSG00000230055									CHERP	ENSG00000085872
921																							NENF	ENSG00000117691									DCAF5	ENSG00000139990
922																							SHISA4	ENSG00000198892									YLPM1	ENSG00000119596
923																							SLC25A18	ENSG00000182902									FLRT2	ENSG00000185070
924																							SELENBP1	ENSG00000143416									TTC13	ENSG00000143643
925																							AKR1C3	ENSG00000196139									PSPC1	ENSG00000121390
926																							PRDX6	ENSG00000117592									KLHL7	ENSG00000122550
927																							PPAP2A	ENSG00000067113									KCTD7	ENSG00000243335
928																							TNFSF13	ENSG00000161955									GPRIN1	ENSG00000169258
929																							LDHD	ENSG00000166816									IKBKAP	ENSG00000070061
930																							PIR	ENSG00000087842									FLVCR1	ENSG00000162769
931																							IFI27	ENSG00000165949									SEC16A	ENSG00000148396
932																							PPP1R14A	ENSG00000167641									AP000926.2	ENSG00000166250
933																							CD9	ENSG00000010278									ZNF611	ENSG00000213020
934																							B2M	ENSG00000166710									KDM4B	ENSG00000127663
935																							CHCHD10	ENSG00000241579									YTHDF1	ENSG00000149658
936																							KB-1839H6.1	ENSG00000242131									FSD1L	ENSG00000106701
937																							MSRB2	ENSG00000148450									TANC2	ENSG00000170921
938																							APOD	ENSG00000189058									SP3	ENSG00000172845
939																							CMTM5	ENSG00000166091									STX6	ENSG00000135823
940																							SIRT2	ENSG00000068903									FAM123C	ENSG00000178171
941																							HIGD1B	ENSG00000131097									YTHDC2	ENSG00000047188
942																							SLC48A1	ENSG00000211584									LRCH2	ENSG00000130224
943																							RRAS	ENSG00000126458									LPCAT1	ENSG00000153395
944																							MT1G	ENSG00000125144									RALGPS2	ENSG00000116191
945																							AIFM3	ENSG00000183773									SBK1	ENSG00000188322
946																							PLA2G16	ENSG00000176485									PCDHA7	ENSG00000204963
947																							CKMT2	ENSG00000131730									CSNK1A1	ENSG00000113712
948																							CYP27A1	ENSG00000135929									GPR173	ENSG00000184194
949																							LHPP	ENSG00000107902									KIAA1967	ENSG00000158941
950																							CBR1	ENSG00000159228									GPR12	ENSG00000132975
951																							SNTA1	ENSG00000101400									CABLES2	ENSG00000149679
952																							GNPTG	ENSG00000090581									AGTPBP1	ENSG00000135049
953																							C10orf116	ENSG00000148671									CYTSA	ENSG00000100014
954																							S100A1	ENSG00000160678									MIER3	ENSG00000155545
955																																	PPP2R5E	ENSG00000154001
956																																	ZNF629	ENSG00000102870
957																																	STRBP	ENSG00000165209
958																																	CKAP4	ENSG00000136026
959																																	MTMR1	ENSG00000063601
960																																	VTA1	ENSG00000009844
961																																	LRP8	ENSG00000157193
962																																	HCN3	ENSG00000143630
963																																	USP34	ENSG00000115464
964																																	ZNF2	ENSG00000163067
965																																	PRPF8	ENSG00000174231
966																																	NUP62	ENSG00000213024
967																																	HCN4	ENSG00000138622
968																																	TMEM48	ENSG00000058804
969																																	SEMA3A	ENSG00000075213
970																																	CNNM4	ENSG00000158158
971																																	MED14	ENSG00000180182
972																																	RNF219	ENSG00000152193
973																																	ZBTB33	ENSG00000177485
974																																	ZSCAN12	ENSG00000158691
975																																	TRIM24	ENSG00000122779
976																																	USP6NL	ENSG00000148429
977																																	ANK2	ENSG00000145362
978																																	NUDT10	ENSG00000122824
979																																	MKRN1	ENSG00000133606
980																																	CREBBP	ENSG00000005339
981																																	ZRANB1	ENSG00000019995
982																																	KDM1	ENSG00000004487
983																																	MEX3B	ENSG00000183496
984																																	ZNF407	ENSG00000215421
985																																	SOCS7	ENSG00000174111
986																																	FHOD3	ENSG00000134775
987																																	RSBN1	ENSG00000081019
988																																	PLEKHA8	ENSG00000106086
989																																	ZFP64	ENSG00000020256
990																																	CSNK1G1	ENSG00000169118
991																																	KIAA1267	ENSG00000120071
992																																	RPRD1B	ENSG00000101413
993																																	SRC	ENSG00000197122
994																																	SRGAP2P2	ENSG00000196369
995																																	LPHN3	ENSG00000150471
996																																	DUSP4	ENSG00000120875
997																																	SUV420H1	ENSG00000110066
998																																	TXNRD1	ENSG00000198431
999																																	PJA1	ENSG00000181191
1000																																	HP1BP3	ENSG00000127483
1001																																	CSMD2	ENSG00000121904
1002																																	ZNF286	ENSG00000187607
1003																																	RNF165	ENSG00000141622
1004																																	ZNF318	ENSG00000171467
1005																																	CPSF7	ENSG00000149532
1006																																	XPO5	ENSG00000124571
1007																																	GRIK3	ENSG00000163873
1008																																	SETBP1	ENSG00000152217
1009																																	PANK3	ENSG00000120137
1010																																	SNIP1	ENSG00000163877
1011																																	TLK2	ENSG00000146872
1012																																	PRKAB2	ENSG00000131791
1013																																	CDC7	ENSG00000097046
1014																																	CSGALNACT2	ENSG00000169826
1015																																	RBM12B	ENSG00000183808
1016																																	ZNF689	ENSG00000156853
1017																																	TTC17	ENSG00000052841
1018																																	JAKMIP2	ENSG00000176049
1019																																	SEC31A	ENSG00000138674
1020																																	CRKRS	ENSG00000167258
1021																																	CRMP1	ENSG00000072832
1022																																	XKR7	ENSG00000101321
1023																																	RNASEN	ENSG00000113360
1024																																	RLF	ENSG00000117000
1025																																	TOP1	ENSG00000198900
1026																																	MED13	ENSG00000108510
1027																																	FAM110B	ENSG00000169122
1028																																	DGKD	ENSG00000077044
1029																																	MLLT4	ENSG00000130396
1030																																	ALS2	ENSG00000003393
1031																																	C4orf41	ENSG00000168538
1032																																	SPTAN1	ENSG00000197694
1033																																	DIS3	ENSG00000083520
1034																																	CNOT6	ENSG00000113300
1035																																	ARIH1	ENSG00000166233
1036																																	AP006289.1	ENSG00000188070
1037																																	SPIN4	ENSG00000186767
1038																																	PPAPDC2	ENSG00000205808
1039																																	TMEM131	ENSG00000075568
1040																																	RAB39	ENSG00000179331
1041																																	ACPL2	ENSG00000155893
1042																																	ZNF697	ENSG00000143067
1043																																	SMEK1	ENSG00000100796
1044																																	ZNF148	ENSG00000163848
1045																																	ZNF778	ENSG00000170100
1046																																	SMARCA1	ENSG00000102038
1047																																	L3MBTL3	ENSG00000198945
1048																																	GLE1	ENSG00000119392
1049																																	C1orf107	ENSG00000117597
1050																																	SFRS1	ENSG00000136450
1051																																	BIRC6	ENSG00000115760
1052																																	VLDLR	ENSG00000147852
1053																																	INA	ENSG00000148798
1054																																	LONRF1	ENSG00000154359
1055																																	RCOR3	ENSG00000117625
1056																																	PRKAR2A	ENSG00000114302
1057																																	CTDSPL2	ENSG00000137770
1058																																	FBXW2	ENSG00000119402
1059																																	ZBTB2	ENSG00000181472
1060																																	BRCC3	ENSG00000185515
1061																																	CHML	ENSG00000203668
1062																																	B3GALT1	ENSG00000172318
1063																																	AMBRA1	ENSG00000110497
1064																																	SEC24A	ENSG00000113615
1065																																	PCDHB2	ENSG00000112852
1066																																	PSME4	ENSG00000068878
1067																																	FAM164A	ENSG00000104427
1068																																	NFX1	ENSG00000086102
1069																																	ARID2	ENSG00000189079
1070																																	WDR48	ENSG00000114742
1071																																	KLHL23	ENSG00000213160
1072																																	GNG2	ENSG00000186469
1073																																	CTTNBP2NL	ENSG00000143079
1074																																	KIAA0753	ENSG00000198920
1075																																	SMPD3	ENSG00000103056
1076																																	SMARCD1	ENSG00000066117
1077																																	BCLAF1	ENSG00000029363
1078																																	CCNT2	ENSG00000082258
1079																																	TDG	ENSG00000139372
1080																																	IKZF4	ENSG00000123411
1081																																	PRUNE	ENSG00000143363
1082																																	EPC1	ENSG00000120616
1083																																	COPG2	ENSG00000158623
1084																																	TAF5	ENSG00000148835
1085																																	AP3M1	ENSG00000185009
1086																																	RPRD2	ENSG00000163125
1087																																	DPYSL2	ENSG00000092964
1088																																	RSPRY1	ENSG00000159579
1089																																	USP42	ENSG00000106346
1090																																	TMEM169	ENSG00000163449
1091																																	PRKAR2B	ENSG00000005249
1092																																	PCDHB10	ENSG00000120324
1093																																	GLRA2	ENSG00000101958
1094																																	CDC2L5	ENSG00000065883
1095																																	KIAA2022	ENSG00000050030
1096																																	SEMA3C	ENSG00000075223
1097																																	DCAF7	ENSG00000136485
1098																																	CGGBP1	ENSG00000163320
1099																																	LRRC55	ENSG00000183908
1100																																	WDR47	ENSG00000085433
1101																																	PTPRS	ENSG00000105426
1102																																	TET2	ENSG00000168769
1103																																	PDS5A	ENSG00000121892
1104																																	PIP5K2B	ENSG00000141720
1105																																	TOP2B	ENSG00000077097
1106																																	LSG1	ENSG00000041802
1107																																	ZFP1	ENSG00000184517
1108																																	SPIN3	ENSG00000204271
1109																																	TPP2	ENSG00000134900
1110																																	SETD2	ENSG00000181555
1111																																	PDXDC1	ENSG00000179889
1112																																	SOS1	ENSG00000115904
1113																																	HUNK	ENSG00000142149
1114																																	C5orf25	ENSG00000170085
1115																																	CTPS	ENSG00000171793
1116																																	ZNF354C	ENSG00000177932
1117																																	ODZ4	ENSG00000149256
1118																																	VEZT	ENSG00000028203
1119																																	BIVM	ENSG00000134897
1120																																	MFHAS1	ENSG00000147324
1121																																	KIAA0406	ENSG00000101407
1122																																	ZNF202	ENSG00000166261
1123																																	WDR36	ENSG00000134987
1124																																	KPNB1	ENSG00000108424
1125																																	FOXJ2	ENSG00000065970
1126																																	TNKS	ENSG00000173273
1127																																	CHL1	ENSG00000134121
1128																																	ZWILCH	ENSG00000174442
1129																																	KIAA0240	ENSG00000112624
1130																																	MLLT3	ENSG00000171843
1131																																	KIAA1853	ENSG00000139767
1132																																	C5orf42	ENSG00000197603
1133																																	GFPT1	ENSG00000198380
1134																																	ZMIZ1	ENSG00000108175
1135																																	ZKSCAN5	ENSG00000196652
1136																																	THRAP3	ENSG00000054118
1137																																	CACNA1E	ENSG00000198216
1138																																	TCF4	ENSG00000196628
1139																																	NCOA3	ENSG00000124151
1140																																	LSM11	ENSG00000155858
1141																																	NLN	ENSG00000123213
1142																																	ACACA	ENSG00000132142
1143																																	CNR1	ENSG00000118432
1144																																	C10orf18	ENSG00000108021
1145																																	FAM161B	ENSG00000156050
1146																																	ZNF607	ENSG00000198182
1147																																	DACT1	ENSG00000165617
1148																																	EIF4G2	ENSG00000110321
1149																																	KIAA0895	ENSG00000164542
1150																																	GATAD2B	ENSG00000143614
1151																																	PDE4D	ENSG00000113448
1152																																	THUMPD1	ENSG00000066654
1153																																	SF3B3	ENSG00000189091
1154																																	KIF2A	ENSG00000068796
1155																																	MAPK8	ENSG00000107643
1156																																	ZBTB6	ENSG00000186130
1157																																	SEZ6	ENSG00000063015
1158																																	MBD5	ENSG00000204406
1159																																	SEC24B	ENSG00000138802
1160																																	TERF2	ENSG00000132604
1161																																	ZNF33A	ENSG00000189180
1162																																	TCERG1	ENSG00000113649
1163																																	MSL2	ENSG00000174579
1164																																	KLHL9	ENSG00000198642
1165																																	ZBTB39	ENSG00000166860
1166																																	ASXL1	ENSG00000171456
1167																																	AP1GBP1	ENSG00000006114
1168																																	N4BP1	ENSG00000102921
1169																																	PDE7A	ENSG00000205268
1170																																	PDCD11	ENSG00000148843
1171																																	WDR5	ENSG00000196363
1172																																	DAAM1	ENSG00000100592
1173																																	L1CAM	ENSG00000198910
1174																																	TUG1	ENSG00000182457
1175																																	EPHA7	ENSG00000135333
1176																																	MATR3	ENSG00000015479
1177																																	ARID1A	ENSG00000117713
1178																																	STT3B	ENSG00000163527
1179																																	C3orf59	ENSG00000180611
1180																																	CXADR	ENSG00000154639
1181																																	PRPF4	ENSG00000136875
1182																																	ZNF644	ENSG00000122482
1183																																	HGSNAT	ENSG00000165102
1184																																	FBXO11	ENSG00000138081
1185																																	SIN3A	ENSG00000169375
1186																																	CAND1	ENSG00000111530
1187																																	CHD8	ENSG00000100888
1188																																	NCOA1	ENSG00000084676
1189																																	CELSR3	ENSG00000008300
1190																																	CASK	ENSG00000147044
1191																																	ZNF134	ENSG00000213762
1192																																	ZBED4	ENSG00000100426
1193																																	FAM40A	ENSG00000143093
1194																																	REEP1	ENSG00000068615
1195																																	ATXN7L1	ENSG00000146776
1196																																	C9orf97	ENSG00000136925
1197																																	PLXNA4	ENSG00000221866
1198																																	AMMECR1L	ENSG00000144233
1199																																	BACH2	ENSG00000112182
1200																																	PFAS	ENSG00000178921
1201																																	ZMYM3	ENSG00000147130
1202																																	ZFP28	ENSG00000196867
1203																																	PACS1	ENSG00000175115
1204																																	BCORL1	ENSG00000085185
1205																																	RBM12	ENSG00000244462
1206																																	ZNF549	ENSG00000121406
1207																																	CORO1C	ENSG00000110880
1208																																	RRP1B	ENSG00000160208
1209																																	BCL9	ENSG00000116128
1210																																	ZNF33B	ENSG00000196693
1211																																	CDK5R1	ENSG00000176749
1212																																	DHX8	ENSG00000067596
1213																																	UBXN2B	ENSG00000215114
1214																																	UBA6	ENSG00000033178
1215																																	NETO2	ENSG00000171208
1216																																	QRICH1	ENSG00000198218
1217																																	MEX3C	ENSG00000176624
1218																																	ZCCHC14	ENSG00000140948
1219																																	ZFP90	ENSG00000184939
1220																																	KIAA1549	ENSG00000122778
1221																																	USP22	ENSG00000124422
1222																																	ZMYM2	ENSG00000121741
1223																																	SRGAP2	ENSG00000163486
1224																																	SMARCAD1	ENSG00000163104
1225																																	KLF8	ENSG00000102349
1226																																	STAU1	ENSG00000124214
1227																																	MGEA5	ENSG00000198408
1228																																	EFNB2	ENSG00000125266
1229																																	PRKDC	ENSG00000121031
1230																																	RUFY3	ENSG00000018189
1231																																	TMEM57	ENSG00000204178
1232																																	NSD1	ENSG00000165671
1233																																	PHF20	ENSG00000025293
1234																																	PHF6	ENSG00000156531
1235																																	LSM14B	ENSG00000149657
1236																																	RCOR1	ENSG00000089902
1237																																	XPR1	ENSG00000143324
1238																																	HISPPD1	ENSG00000145725
1239																																	PLCXD2	ENSG00000240891
1240																																	PHF13	ENSG00000116273
1241																																	PCDHA4	ENSG00000204967
1242																																	AFF2	ENSG00000155966
1243																																	LDOC1L	ENSG00000188636
1244																																	RP11-345P4.2	ENSG00000189339
1245																																	TNKS2	ENSG00000107854
1246																																	KIAA0947	ENSG00000164151
1247																																	PCDHA2	ENSG00000204969
1248																																	NCOA5	ENSG00000124160
1249																																	RNF145	ENSG00000145860
1250																																	BCL7A	ENSG00000110987
1251																																	CNOT1	ENSG00000125107
1252																																	RNGTT	ENSG00000111880
1253																																	SAP130	ENSG00000136715
1254																																	DDX6	ENSG00000110367
1255																																	C2orf44	ENSG00000163026
1256																																	FAM123B	ENSG00000184675
1257																																	PRDM10	ENSG00000170325
1258																																	SH3BP5	ENSG00000131370
1259																																	NAV3	ENSG00000067798
1260																																	CHMP7	ENSG00000147457
1261																																	KLF7	ENSG00000118263
1262																																	SLC39A6	ENSG00000141424
1263																																	AFF3	ENSG00000144218
1264																																	CUGBP1	ENSG00000149187
1265																																	POLS	ENSG00000112941
1266																																	RRN3	ENSG00000085721
1267																																	RALGPS1	ENSG00000136828
1268																																	ZBTB34	ENSG00000177125
1269																																	PTBP2	ENSG00000117569
1270																																	LATS1	ENSG00000131023
1271																																	YTHDF2	ENSG00000198492
1272																																	ACLY	ENSG00000131473
1273																																	IRS1	ENSG00000169047
1274																																	RBM16	ENSG00000213079
1275																																	NCAM1	ENSG00000149294
1276																																	EXOC2	ENSG00000112685
1277																																	WNK3	ENSG00000196632
1278																																	PTPRO	ENSG00000151490
1279																																	BCOR	ENSG00000183337
1280																																	YEATS2	ENSG00000163872
1281																																	KLHL8	ENSG00000145332
1282																																	TTC3	ENSG00000182670
1283																																	ZNF518B	ENSG00000178163
1284																																	CSNK2A1	ENSG00000101266
1285																																	KHDRBS1	ENSG00000121774
1286																																	GNE	ENSG00000159921
1287																																	ZNF436	ENSG00000125945
1288																																	MFAP3	ENSG00000037749
1289																																	MARK1	ENSG00000116141
1290																																	SRPK1	ENSG00000096063
1291																																	FAM115A	ENSG00000198420
1292																																	SS18L1	ENSG00000184402
1293																																	DOPEY2	ENSG00000142197
1294																																	TACC2	ENSG00000138162
1295																																	DIP2C	ENSG00000151240
1296																																	LRP12	ENSG00000147650
1297																																	NOL4	ENSG00000101746
1298																																	TGFBRAP1	ENSG00000135966
1299																																	MCM4	ENSG00000104738
1300																																	FIGNL1	ENSG00000132436
1301																																	MTMR4	ENSG00000108389
1302																																	ARID1B	ENSG00000049618
1303																																	OXSR1	ENSG00000172939
1304																																	ZNF398	ENSG00000197024
1305																																	SSH2	ENSG00000141298
1306																																	VPRBP	ENSG00000145041
1307																																	WDR3	ENSG00000065183
1308																																	TAF2	ENSG00000064313
1309																																	KBTBD7	ENSG00000120696
1310																																	ZKSCAN2	ENSG00000155592
1311																																	TBC1D30	ENSG00000111490
1312																																	ROBO2	ENSG00000185008
1313																																	NBEA	ENSG00000172915
1314																																	ZNF304	ENSG00000131845
1315																																	DHX57	ENSG00000163214
1316																																	CTCF	ENSG00000102974
1317																																	ZNF131	ENSG00000172262
1318																																	SPAST	ENSG00000021574
1319																																	POLR1B	ENSG00000125630
1320																																	ZNF317	ENSG00000130803
1321																																	PAPOLG	ENSG00000115421
1322																																	SUPT16H	ENSG00000092201
1323																																	SCYL2	ENSG00000136021
1324																																	MED13L	ENSG00000123066
1325																																	CKAP5	ENSG00000175216
1326																																	PBX1	ENSG00000185630
1327																																	KDM2B	ENSG00000089094
1328																																	ZNF281	ENSG00000162702
1329																																	ZNF445	ENSG00000185219
1330																																	MED1	ENSG00000125686
1331																																	ZNF84	ENSG00000198040
1332																																	AP000880.1	ENSG00000227487
1333																																	WHSC1	ENSG00000109685
1334																																	SCN3A	ENSG00000153253
1335																																	C11orf30	ENSG00000158636
1336																																	SP4	ENSG00000105866
1337																																	HMGCR	ENSG00000113161
1338																																	USP10	ENSG00000103194
1339																																	PCDHA3	ENSG00000204968
1340																																	IGSF3	ENSG00000143061
1341																																	ATF7IP	ENSG00000171681
1342																																	ZNF623	ENSG00000183309
1343																																	C6orf174	ENSG00000189367
1344																																	DTX4	ENSG00000110042
1345																																	NCOA6	ENSG00000198646
1346																																	KBTBD6	ENSG00000165572
1347																																	FUBP1	ENSG00000162613
1348																																	NEDD4L	ENSG00000049759
1349																																	CPSF6	ENSG00000111605
1350																																	KDM5B	ENSG00000117139
1351																																	CDH2	ENSG00000170558
1352																																	TP53BP1	ENSG00000067369
1353																																	GTF3C4	ENSG00000125484
1354																																	AL096711.2	ENSG00000214338
1355																																	HSDL1	ENSG00000103160
1356																																	TMCC1	ENSG00000172765
1357																																	TNPO3	ENSG00000064419
1358																																	CAPRIN1	ENSG00000135387
1359																																	AFAP1	ENSG00000196526
1360																																	PBRM1	ENSG00000163939
1361																																	HEATR5B	ENSG00000008869
1362																																	EPC2	ENSG00000135999
1363																																	ZMYM4	ENSG00000146463
1364																																	ANKRD50	ENSG00000151458
1365																																	ZNF828	ENSG00000198824
1366																																	WHSC1L1	ENSG00000147548
1367																																	ZNF512	ENSG00000243943
1368																																	SLC37A3	ENSG00000157800
1369																																	TCF20	ENSG00000100207
1370																																	ZNF711	ENSG00000147180
1371																																	ZNF776	ENSG00000152443
1372																																	TOPBP1	ENSG00000163781
1373																																	NUP153	ENSG00000124789
1374																																	RUNX1T1	ENSG00000079102
1375																																	KDM4A	ENSG00000066135
1376																																	EXOC4	ENSG00000131558
1377																																	PANX1	ENSG00000110218
1378																																	TRIO	ENSG00000038382
1379																																	PDIK1L	ENSG00000175087
1380																																	CLASP1	ENSG00000074054
1381																																	FAM117B	ENSG00000138439
1382																																	RFX7	ENSG00000181827
1383																																	CAMSAP1	ENSG00000130559
1384																																	ADNP	ENSG00000101126
1385																																	CEP170	ENSG00000143702
1386																																	KIDINS220	ENSG00000134313
[truncated: 15 more columns]
