# Supplementary material for: Shared Pathways Among Autism Candidate Genes Determined by Co-expression Network Analysis of the Developing Human Brain Transcriptome
Source: J Mol Neurosci. 2015 Sep 23;57(4):580–94. doi: 10.1007/s12031-015-0641-3 (PMC4644211; doi:10.1007/s12031-015-0641-3)
Supplement: Supplementary file 10 — GO enrichment analysis of transcriptome-wide molecular interaction modules. A table listing all the significantly enriched (Benjamini-adjusted p value <0.01) GO terms in each of the transcriptome-wide molecular interaction modules. (XLS 1153 kb) [file 12031_2015_641_MOESM10_ESM.xls]

## Sheet: Sheet1
Module	Category	Term	Count	%	Genes	List Total	Pop Hits	Pop Total	Fold Enrichment	PValue	Benjamini-Adjusted p-value
Module3	GOTERM_BP_FAT	GO:0006414~translational elongation	49	9.87903	ENSG00000131469, ENSG00000161016, ENSG00000148303, ENSG00000124614, ENSG00000063177, ENSG00000125691, ENSG00000108298, ENSG00000134419, ENSG00000174748, ENSG00000156508, ENSG00000089157, ENSG00000214485, ENSG00000083845, ENSG00000198755, ENSG00000122406, ENSG00000167526, ENSG00000166441, ENSG00000114391, ENSG00000114942, ENSG00000221983, ENSG00000144713, ENSG00000213741, ENSG00000142937, ENSG0000…	361	92	9239	13.6309	7.86039e-44	1.11853e-40
	SP_PIR_KEYWORDS	ribosome	43	8.66935	ENSG00000131469, ENSG00000174444, ENSG00000161016, ENSG00000105193, ENSG00000148303, ENSG00000138326, ENSG00000124614, ENSG00000063177, ENSG00000125691, ENSG00000205246, ENSG00000108298, ENSG00000177600, ENSG00000142541, ENSG00000134419, ENSG00000089157, ENSG00000100316, ENSG00000214485, ENSG00000083845, ENSG00000198034, ENSG00000122406, ENSG00000167526, ENSG00000089009, ENSG00000114391, ENSG0000…	490	67	12647	16.5648	5.50864e-43	1.81234e-40
	KEGG_PATHWAY	hsa03010:Ribosome	45	9.07258	ENSG00000131469, ENSG00000174444, ENSG00000161016, ENSG00000105193, ENSG00000148303, ENSG00000138326, ENSG00000124614, ENSG00000063177, ENSG00000125691, ENSG00000205246, ENSG00000108298, ENSG00000177600, ENSG00000142541, ENSG00000134419, ENSG00000174748, ENSG00000089157, ENSG00000100316, ENSG00000214485, ENSG00000083845, ENSG00000198755, ENSG00000198034, ENSG00000188846, ENSG00000122406, ENSG0000…	154	80	3470	12.6745	6.89798e-41	7.24288e-39
	SP_PIR_KEYWORDS	protein biosynthesis	60	12.0968	ENSG00000175390, ENSG00000131469, ENSG00000146282, ENSG00000161016, ENSG00000106305, ENSG00000113643, ENSG00000148303, ENSG00000124614, ENSG00000147677, ENSG00000063177, ENSG00000125691, ENSG00000104408, ENSG00000108298, ENSG00000161960, ENSG00000134419, ENSG00000156508, ENSG00000089157, ENSG00000065427, ENSG00000214485, ENSG00000083845, ENSG00000141543, ENSG00000167526, ENSG00000122406, ENSG0000…	490	175	12647	8.84921	5.57019e-40	9.16296e-38
	GOTERM_BP_FAT	GO:0006412~translation	73	14.7177	ENSG00000175390, ENSG00000131469, ENSG00000146282, ENSG00000161016, ENSG00000106305, ENSG00000113643, ENSG00000148303, ENSG00000124614, ENSG00000147677, ENSG00000063177, ENSG00000125691, ENSG00000172239, ENSG00000104408, ENSG00000108298, ENSG00000161960, ENSG00000134419, ENSG00000174748, ENSG00000156508, ENSG00000089157, ENSG00000065427, ENSG00000214485, ENSG00000083845, ENSG00000198755, ENSG0000…	361	296	9239	6.31174	1.75894e-38	1.25148e-35
	GOTERM_CC_FAT	GO:0022626~cytosolic ribosome	40	8.06452	ENSG00000174444, ENSG00000161016, ENSG00000105193, ENSG00000148303, ENSG00000138326, ENSG00000124614, ENSG00000063177, ENSG00000206172, ENSG00000205246, ENSG00000108298, ENSG00000177600, ENSG00000134419, ENSG00000188536, ENSG00000089157, ENSG00000100316, ENSG00000214485, ENSG00000083845, ENSG00000198034, ENSG00000188846, ENSG00000122406, ENSG00000166441, ENSG00000167526, ENSG00000089009, ENSG0000…	325	75	8544	14.0209	3.62714e-36	1.15343e-33
	GOTERM_CC_FAT	GO:0044445~cytosolic part	50	10.0806	ENSG00000161016, ENSG00000206177, ENSG00000148303, ENSG00000120438, ENSG00000124614, ENSG00000063177, ENSG00000206172, ENSG00000188316, ENSG00000108298, ENSG00000134419, ENSG00000089157, ENSG00000214485, ENSG00000083845, ENSG00000163468, ENSG00000166441, ENSG00000122406, ENSG00000114391, ENSG00000221983, ENSG00000144713, ENSG00000213741, ENSG00000142937, ENSG00000140988, ENSG00000170889, ENSG0000…	325	138	8544	9.52508	2.10481e-35	3.34665e-33
	SP_PIR_KEYWORDS	ribonucleoprotein	63	12.7016	ENSG00000131469, ENSG00000161016, ENSG00000148303, ENSG00000105202, ENSG00000124614, ENSG00000077312, ENSG00000130332, ENSG00000063177, ENSG00000125691, ENSG00000108298, ENSG00000164934, ENSG00000134419, ENSG00000174748, ENSG00000089157, ENSG00000214485, ENSG00000083845, ENSG00000198755, ENSG00000166441, ENSG00000167526, ENSG00000122406, ENSG00000124562, ENSG00000114391, ENSG00000221983, ENSG0000…	490	257	12647	6.32702	1.6207e-32	1.77737e-30
	GOTERM_CC_FAT	GO:0005840~ribosome	54	10.8871	ENSG00000131469, ENSG00000100823, ENSG00000161016, ENSG00000148303, ENSG00000124614, ENSG00000063177, ENSG00000206172, ENSG00000125691, ENSG00000108298, ENSG00000134419, ENSG00000174748, ENSG00000089157, ENSG00000214485, ENSG00000083845, ENSG00000198755, ENSG00000166441, ENSG00000122406, ENSG00000167526, ENSG00000114391, ENSG00000221983, ENSG00000144713, ENSG00000135900, ENSG00000213741, ENSG0000…	325	189	8544	7.51121	2.37994e-32	2.52274e-30
	GOTERM_MF_FAT	GO:0003735~structural constituent of ribosome	49	9.87903	ENSG00000131469, ENSG00000161016, ENSG00000148303, ENSG00000063177, ENSG00000125691, ENSG00000108298, ENSG00000134419, ENSG00000174748, ENSG00000089157, ENSG00000214485, ENSG00000083845, ENSG00000198755, ENSG00000122406, ENSG00000167526, ENSG00000166441, ENSG00000114391, ENSG00000221983, ENSG00000144713, ENSG00000213741, ENSG00000142937, ENSG00000060303, ENSG00000140988, ENSG00000170889, ENSG0000…	357	144	8758	8.34777	9.84261e-32	5.21658e-29
	GOTERM_CC_FAT	GO:0030529~ribonucleoprotein complex	78	15.7258	ENSG00000131469, ENSG00000100823, ENSG00000161016, ENSG00000148303, ENSG00000124614, ENSG00000105202, ENSG00000077312, ENSG00000130332, ENSG00000063177, ENSG00000206172, ENSG00000125691, ENSG00000108298, ENSG00000164934, ENSG00000148688, ENSG00000134419, ENSG00000174748, ENSG00000089157, ENSG00000214485, ENSG00000083845, ENSG00000143621, ENSG00000141543, ENSG00000198755, ENSG00000060688, ENSG0000…	325	463	8544	4.42886	3.52234e-30	2.80026e-28
	SP_PIR_KEYWORDS	ribosomal protein	50	10.0806	ENSG00000131469, ENSG00000161016, ENSG00000148303, ENSG00000124614, ENSG00000063177, ENSG00000125691, ENSG00000108298, ENSG00000134419, ENSG00000174748, ENSG00000089157, ENSG00000214485, ENSG00000083845, ENSG00000198755, ENSG00000166441, ENSG00000122406, ENSG00000167526, ENSG00000114391, ENSG00000221983, ENSG00000144713, ENSG00000135900, ENSG00000213741, ENSG00000142937, ENSG00000060303, ENSG0000…	490	168	12647	7.68161	5.81311e-30	4.78128e-28
	GOTERM_CC_FAT	GO:0033279~ribosomal subunit	42	8.46774	ENSG00000174444, ENSG00000161016, ENSG00000138326, ENSG00000105193, ENSG00000148303, ENSG00000124614, ENSG00000063177, ENSG00000206172, ENSG00000205246, ENSG00000181163, ENSG00000108298, ENSG00000177600, ENSG00000142541, ENSG00000134419, ENSG00000188536, ENSG00000089157, ENSG00000100316, ENSG00000214485, ENSG00000083845, ENSG00000198034, ENSG00000188846, ENSG00000122406, ENSG00000166441, ENSG0000…	325	116	8544	9.51851	1.3554e-29	8.62037e-28
	GOTERM_MF_FAT	GO:0003723~RNA binding	83	16.7339	ENSG00000161016, ENSG00000148303, ENSG00000105202, ENSG00000077312, ENSG00000130332, ENSG00000149016, ENSG00000063177, ENSG00000134077, ENSG00000172239, ENSG00000105671, ENSG00000108298, ENSG00000213782, ENSG00000161960, ENSG00000134419, ENSG00000174748, ENSG00000089157, ENSG00000214485, ENSG00000083845, ENSG00000143621, ENSG00000141543, ENSG00000198755, ENSG00000180228, ENSG00000166441, ENSG0000…	357	613	8758	3.32165	3.12696e-23	8.28644e-21
	GOTERM_CC_FAT	GO:0005829~cytosol	104	20.9677	ENSG00000175390, ENSG00000162959, ENSG00000106305, ENSG00000113643, ENSG00000164331, ENSG00000206177, ENSG00000120438, ENSG00000111481, ENSG00000124614, ENSG00000206172, ENSG00000188316, ENSG00000089053, ENSG00000134419, ENSG00000174748, ENSG00000156508, ENSG00000065427, ENSG00000089157, ENSG00000163468, ENSG00000166441, ENSG00000144713, ENSG00000213741, ENSG00000116649, ENSG00000136783, ENSG0000…	325	1127	8544	2.42598	4.35318e-19	2.30718e-17
	SP_PIR_KEYWORDS	acetylation	172	34.6774	ENSG00000175390, ENSG00000147155, ENSG00000113643, ENSG00000196419, ENSG00000120438, ENSG00000111481, ENSG00000120437, ENSG00000077312, ENSG00000206172, ENSG00000122543, ENSG00000164934, ENSG00000148688, ENSG00000136490, ENSG00000153975, ENSG00000149923, ENSG00000159593, ENSG00000134419, ENSG00000156508, ENSG00000071994, ENSG00000174748, ENSG00000185875, ENSG00000074319, ENSG00000089157, ENSG0000…	490	2383	12647	1.86293	3.40448e-18	2.24015e-16
	GOTERM_CC_FAT	GO:0022625~cytosolic large ribosomal subunit	20	4.03226	ENSG00000188846, ENSG00000174444, ENSG00000122406, ENSG00000166441, ENSG00000114391, ENSG00000089009, ENSG00000161016, ENSG00000144713, ENSG00000148303, ENSG00000105640, ENSG00000063177, ENSG00000142676, ENSG00000177600, ENSG00000108298, ENSG00000162244, ENSG00000089157, ENSG00000214485, ENSG00000100316, ENSG00000137818, ENSG00000147403	325	37	8544	14.2104	5.44494e-18	2.47356e-16
	GOTERM_CC_FAT	GO:0022627~cytosolic small ribosomal subunit	19	3.83065	ENSG00000198034, ENSG00000221983, ENSG00000213741, ENSG00000138326, ENSG00000105193, ENSG00000124614, ENSG00000206172, ENSG00000168028, ENSG00000142937, ENSG00000205246, ENSG00000105372, ENSG00000140988, ENSG00000170889, ENSG00000149273, ENSG00000142534, ENSG00000134419, ENSG00000188536, ENSG00000164587, ENSG00000145425, ENSG00000137154, ENSG00000083845	325	35	8544	14.2713	4.03206e-17	1.60274e-15
	GOTERM_CC_FAT	GO:0015934~large ribosomal subunit	23	4.6371	ENSG00000174444, ENSG00000188846, ENSG00000122406, ENSG00000166441, ENSG00000114391, ENSG00000089009, ENSG00000161016, ENSG00000144713, ENSG00000148303, ENSG00000105640, ENSG00000063177, ENSG00000142676, ENSG00000181163, ENSG00000177600, ENSG00000108298, ENSG00000142541, ENSG00000162244, ENSG00000114686, ENSG00000089157, ENSG00000214485, ENSG00000100316, ENSG00000147403, ENSG00000137818	325	62	8544	9.75246	2.17623e-16	7.88258e-15
	GOTERM_MF_FAT	GO:0005198~structural molecule activity	56	11.2903	ENSG00000131469, ENSG00000161016, ENSG00000148303, ENSG00000063177, ENSG00000077080, ENSG00000125691, ENSG00000108298, ENSG00000198336, ENSG00000134419, ENSG00000174748, ENSG00000089157, ENSG00000214485, ENSG00000083845, ENSG00000198755, ENSG00000166441, ENSG00000122406, ENSG00000167526, ENSG00000114391, ENSG00000221983, ENSG00000144713, ENSG00000213741, ENSG00000142937, ENSG00000060303, ENSG0000…	357	407	8758	3.37544	1.0705e-15	1.96176e-13
	GOTERM_BP_FAT	GO:0034660~ncRNA metabolic process	38	7.66129	ENSG00000171103, ENSG00000146282, ENSG00000113643, ENSG00000172053, ENSG00000183520, ENSG00000138326, ENSG00000105193, ENSG00000105202, ENSG00000137513, ENSG00000164934, ENSG00000148688, ENSG00000130713, ENSG00000114767, ENSG00000188573, ENSG00000065427, ENSG00000123737, ENSG00000214485, ENSG00000141543, ENSG00000188846, ENSG00000122406, ENSG00000138785, ENSG00000104613, ENSG00000108825, ENSG0000…	361	203	9239	4.79077	1.82691e-15	8.42548e-13
	GOTERM_CC_FAT	GO:0015935~small ribosomal subunit	20	4.03226	ENSG00000198034, ENSG00000221983, ENSG00000213741, ENSG00000138326, ENSG00000105193, ENSG00000124614, ENSG00000206172, ENSG00000168028, ENSG00000142937, ENSG00000205246, ENSG00000105372, ENSG00000181163, ENSG00000140988, ENSG00000170889, ENSG00000149273, ENSG00000142534, ENSG00000134419, ENSG00000188536, ENSG00000164587, ENSG00000145425, ENSG00000137154, ENSG00000083845	325	56	8544	9.38901	7.01061e-14	2.22777e-12
	GOTERM_BP_FAT	GO:0022613~ribonucleoprotein complex biogenesis	33	6.65323	ENSG00000168883, ENSG00000139343, ENSG00000183520, ENSG00000105193, ENSG00000148303, ENSG00000138326, ENSG00000105202, ENSG00000181163, ENSG00000164934, ENSG00000130713, ENSG00000114767, ENSG00000188573, ENSG00000089157, ENSG00000119953, ENSG00000123737, ENSG00000214485, ENSG00000182004, ENSG00000141543, ENSG00000188846, ENSG00000122406, ENSG00000124562, ENSG00000114391, ENSG00000167088, ENSG0000…	361	171	9239	4.93896	7.35368e-14	2.61464e-11
	GOTERM_BP_FAT	GO:0006396~RNA processing	57	11.4919	ENSG00000105202, ENSG00000123136, ENSG00000077312, ENSG00000130332, ENSG00000164934, ENSG00000148688, ENSG00000214485, ENSG00000141543, ENSG00000198755, ENSG00000180228, ENSG00000060688, ENSG00000122406, ENSG00000124562, ENSG00000135900, ENSG00000075914, ENSG00000170892, ENSG00000172409, ENSG00000011260, ENSG00000171566, ENSG00000162851, ENSG00000176102, ENSG00000164587, ENSG00000171103, ENSG0000…	361	499	9239	2.92343	3.45981e-13	9.84561e-11
	GOTERM_CC_FAT	GO:0043232~intracellular non-membrane-bounded organelle	134	27.0161	ENSG00000164331, ENSG00000113643, ENSG00000196419, ENSG00000120438, ENSG00000113648, ENSG00000124614, ENSG00000206172, ENSG00000137821, ENSG00000164934, ENSG00000198336, ENSG00000122644, ENSG00000148688, ENSG00000149923, ENSG00000134419, ENSG00000174748, ENSG00000074319, ENSG00000089157, ENSG00000163468, ENSG00000169750, ENSG00000166441, ENSG00000099956, ENSG00000144713, ENSG00000087302, ENSG0000…	325	1995	8544	1.76579	3.98048e-13	1.15062e-11
	GOTERM_CC_FAT	GO:0043228~non-membrane-bounded organelle	134	27.0161	ENSG00000164331, ENSG00000113643, ENSG00000196419, ENSG00000120438, ENSG00000113648, ENSG00000124614, ENSG00000206172, ENSG00000137821, ENSG00000164934, ENSG00000198336, ENSG00000122644, ENSG00000148688, ENSG00000149923, ENSG00000134419, ENSG00000174748, ENSG00000074319, ENSG00000089157, ENSG00000163468, ENSG00000169750, ENSG00000166441, ENSG00000099956, ENSG00000144713, ENSG00000087302, ENSG0000…	325	1995	8544	1.76579	3.98048e-13	1.15062e-11
	GOTERM_BP_FAT	GO:0042254~ribosome biogenesis	26	5.24194	ENSG00000183520, ENSG00000105193, ENSG00000148303, ENSG00000138326, ENSG00000105202, ENSG00000181163, ENSG00000164934, ENSG00000130713, ENSG00000114767, ENSG00000188573, ENSG00000089157, ENSG00000214485, ENSG00000123737, ENSG00000141543, ENSG00000188846, ENSG00000122406, ENSG00000114391, ENSG00000075914, ENSG00000086189, ENSG00000011260, ENSG00000142676, ENSG00000105372, ENSG00000162851, ENSG0000…	361	114	9239	5.83695	1.07019e-12	2.53802e-10
	GOTERM_BP_FAT	GO:0016072~rRNA metabolic process	23	4.6371	ENSG00000188846, ENSG00000122406, ENSG00000183520, ENSG00000138326, ENSG00000105193, ENSG00000075914, ENSG00000105202, ENSG00000155438, ENSG00000086189, ENSG00000011260, ENSG00000142676, ENSG00000105372, ENSG00000162851, ENSG00000182899, ENSG00000164934, ENSG00000130713, ENSG00000114767, ENSG00000164587, ENSG00000188573, ENSG00000214485, ENSG00000123737, ENSG00000141543, ENSG00000137154	361	90	9239	6.54038	2.46893e-12	5.01895e-10
	GOTERM_BP_FAT	GO:0034470~ncRNA processing	30	6.04839	ENSG00000171103, ENSG00000183520, ENSG00000105193, ENSG00000138326, ENSG00000105202, ENSG00000164934, ENSG00000148688, ENSG00000130713, ENSG00000114767, ENSG00000188573, ENSG00000123737, ENSG00000214485, ENSG00000141543, ENSG00000188846, ENSG00000122406, ENSG00000138785, ENSG00000104613, ENSG00000075914, ENSG00000170892, ENSG00000172409, ENSG00000086189, ENSG00000011260, ENSG00000142676, ENSG0000…	361	166	9239	4.6252	6.92979e-12	1.23264e-09
	GOTERM_BP_FAT	GO:0006364~rRNA processing	22	4.43548	ENSG00000188846, ENSG00000122406, ENSG00000183520, ENSG00000138326, ENSG00000105193, ENSG00000075914, ENSG00000105202, ENSG00000086189, ENSG00000011260, ENSG00000142676, ENSG00000105372, ENSG00000162851, ENSG00000182899, ENSG00000164934, ENSG00000130713, ENSG00000114767, ENSG00000188573, ENSG00000164587, ENSG00000214485, ENSG00000123737, ENSG00000141543, ENSG00000137154	361	87	9239	6.47174	1.02414e-11	1.61927e-09
	GOTERM_CC_FAT	GO:0031981~nuclear lumen	93	18.75	ENSG00000100823, ENSG00000049167, ENSG00000113643, ENSG00000196419, ENSG00000130772, ENSG00000175792, ENSG00000105202, ENSG00000149016, ENSG00000042429, ENSG00000125691, ENSG00000143207, ENSG00000089053, ENSG00000104408, ENSG00000183150, ENSG00000178913, ENSG00000213782, ENSG00000164934, ENSG00000122644, ENSG00000148688, ENSG00000074319, ENSG00000143621, ENSG00000141543, ENSG00000131931, ENSG0000…	325	1255	8544	1.94813	6.66486e-11	1.76619e-09
	SP_PIR_KEYWORDS	rna-binding	49	9.87903	ENSG00000161016, ENSG00000105202, ENSG00000149016, ENSG00000130332, ENSG00000077312, ENSG00000134077, ENSG00000105671, ENSG00000213782, ENSG00000161960, ENSG00000214485, ENSG00000141543, ENSG00000180228, ENSG00000122406, ENSG00000124562, ENSG00000168564, ENSG00000135900, ENSG00000075914, ENSG00000107625, ENSG00000170473, ENSG00000170889, ENSG00000149273, ENSG00000141499, ENSG00000139343, ENSG0000…	490	468	12647	2.70235	5.47378e-10	3.00146e-08
	GOTERM_CC_FAT	GO:0070013~intracellular organelle lumen	103	20.7661	ENSG00000146282, ENSG00000113643, ENSG00000196419, ENSG00000089053, ENSG00000143207, ENSG00000164934, ENSG00000122644, ENSG00000148688, ENSG00000074319, ENSG00000065427, ENSG00000099956, ENSG00000196591, ENSG00000075914, ENSG00000170892, ENSG00000107625, ENSG00000170473, ENSG00000162851, ENSG00000170889, ENSG00000204209, ENSG00000079150, ENSG00000186184, ENSG00000141499, ENSG00000139343, ENSG0000…	325	1544	8544	1.75375	1.815e-09	4.43976e-08
	GOTERM_CC_FAT	GO:0043233~organelle lumen	103	20.7661	ENSG00000146282, ENSG00000113643, ENSG00000196419, ENSG00000089053, ENSG00000143207, ENSG00000164934, ENSG00000122644, ENSG00000148688, ENSG00000074319, ENSG00000065427, ENSG00000099956, ENSG00000196591, ENSG00000075914, ENSG00000170892, ENSG00000107625, ENSG00000170473, ENSG00000162851, ENSG00000170889, ENSG00000204209, ENSG00000079150, ENSG00000186184, ENSG00000141499, ENSG00000139343, ENSG0000…	325	1567	8544	1.72801	4.1743e-09	9.48162e-08
	GOTERM_CC_FAT	GO:0031974~membrane-enclosed lumen	104	20.9677	ENSG00000146282, ENSG00000113643, ENSG00000196419, ENSG00000089053, ENSG00000143207, ENSG00000164934, ENSG00000122644, ENSG00000148688, ENSG00000074319, ENSG00000065427, ENSG00000115317, ENSG00000099956, ENSG00000196591, ENSG00000075914, ENSG00000170892, ENSG00000107625, ENSG00000170473, ENSG00000162851, ENSG00000170889, ENSG00000204209, ENSG00000079150, ENSG00000186184, ENSG00000141499, ENSG0000…	325	1598	8544	1.71094	5.83009e-09	1.23598e-07
	GOTERM_BP_FAT	GO:0042273~ribosomal large subunit biogenesis	7	1.41129	ENSG00000142676, ENSG00000188846, ENSG00000122406, ENSG00000181163, ENSG00000114391, ENSG00000182899, ENSG00000214485	361	10	9239	17.915	6.17742e-07	8.79008e-05
	GOTERM_CC_FAT	GO:0005654~nucleoplasm	57	11.4919	ENSG00000100823, ENSG00000049167, ENSG00000196419, ENSG00000130772, ENSG00000175792, ENSG00000042429, ENSG00000143207, ENSG00000089053, ENSG00000104408, ENSG00000178913, ENSG00000141543, ENSG00000131931, ENSG00000124562, ENSG00000164758, ENSG00000221983, ENSG00000099956, ENSG00000168564, ENSG00000196591, ENSG00000171566, ENSG00000111653, ENSG00000170473, ENSG00000114026, ENSG00000163938, ENSG0000…	325	772	8544	1.94104	1.23307e-06	2.4507e-05
	SP_PIR_KEYWORDS	nucleus	175	35.2823	ENSG00000106305, ENSG00000196419, ENSG00000113648, ENSG00000077312, ENSG00000119725, ENSG00000077080, ENSG00000163002, ENSG00000171425, ENSG00000143207, ENSG00000164934, ENSG00000148688, ENSG00000122644, ENSG00000149923, ENSG00000071994, ENSG00000074319, ENSG00000065427, ENSG00000074266, ENSG00000149050, ENSG00000060688, ENSG00000081721, ENSG00000126457, ENSG00000083817, ENSG00000099956, ENSG0000…	490	3351	12647	1.34789	4.01587e-06	0.000188728
	INTERPRO	IPR002194:Chaperonin TCP-1, conserved site	6	1.20968	ENSG00000163468, ENSG00000115484, ENSG00000120438, ENSG00000166226, ENSG00000135624, ENSG00000156261	437	8	11279	19.3576	4.29054e-06	0.0031272
	GOTERM_CC_FAT	GO:0005730~nucleolus	46	9.27419	ENSG00000186184, ENSG00000113643, ENSG00000100749, ENSG00000136891, ENSG00000100129, ENSG00000183520, ENSG00000105202, ENSG00000149016, ENSG00000125691, ENSG00000181163, ENSG00000178913, ENSG00000183150, ENSG00000164934, ENSG00000213782, ENSG00000122644, ENSG00000148688, ENSG00000130713, ENSG00000114767, ENSG00000146457, ENSG00000074319, ENSG00000188573, ENSG00000100316, ENSG00000123737, ENSG0000…	325	601	8544	2.01215	7.08651e-06	0.000132551
	INTERPRO	IPR017998:Chaperone, tailless complex polypeptide 1	6	1.20968	ENSG00000163468, ENSG00000115484, ENSG00000120438, ENSG00000166226, ENSG00000135624, ENSG00000156261	437	9	11279	17.2067	9.34696e-06	0.00340584
	GOTERM_BP_FAT	GO:0042274~ribosomal small subunit biogenesis	6	1.20968	ENSG00000181163, ENSG00000105372, ENSG00000138326, ENSG00000164587, ENSG00000105193, ENSG00000137154	361	9	9239	17.0619	9.67436e-06	0.00125073
	PIR_SUPERFAMILY	PIRSF002584:molecular chaperone t-complex-type	6	1.20968	ENSG00000163468, ENSG00000115484, ENSG00000120438, ENSG00000166226, ENSG00000135624, ENSG00000156261	234	8	4817	15.4391	1.26122e-05	0.00351266
	GOTERM_BP_FAT	GO:0006413~translational initiation	10	2.01613	ENSG00000175390, ENSG00000172239, ENSG00000104408, ENSG00000100129, ENSG00000149273, ENSG00000145425, ENSG00000147677, ENSG00000100353, ENSG00000083845, ENSG00000149100	361	41	9239	6.24215	2.17111e-05	0.00257129
	GOTERM_BP_FAT	GO:0006259~DNA metabolic process	35	7.05645	ENSG00000136319, ENSG00000100823, ENSG00000049167, ENSG00000141499, ENSG00000129197, ENSG00000196419, ENSG00000151657, ENSG00000170364, ENSG00000175792, ENSG00000049541, ENSG00000167513, ENSG00000189046, ENSG00000159593, ENSG00000131153, ENSG00000132646, ENSG00000151876, ENSG00000112039, ENSG00000185379, ENSG00000099956, ENSG00000115392, ENSG00000079616, ENSG00000163322, ENSG00000070501, ENSG0000…	361	409	9239	2.19009	2.27207e-05	0.00248399
	SP_PIR_KEYWORDS	diamond-blackfan anemia	5	1.00806	ENSG00000142676, ENSG00000122406, ENSG00000105372, ENSG00000182899, ENSG00000138326	490	6	12647	21.5085	3.11304e-05	0.00127944
	GOTERM_BP_FAT	GO:0006399~tRNA metabolic process	15	3.02419	ENSG00000146282, ENSG00000171103, ENSG00000113643, ENSG00000172053, ENSG00000108825, ENSG00000105202, ENSG00000170892, ENSG00000172409, ENSG00000178149, ENSG00000137513, ENSG00000110060, ENSG00000148688, ENSG00000188573, ENSG00000065427, ENSG00000126814	361	104	9239	3.69127	4.73766e-05	0.00480403
	GOTERM_CC_FAT	GO:0005832~chaperonin-containing T-complex	5	1.00806	ENSG00000163468, ENSG00000115484, ENSG00000120438, ENSG00000166226, ENSG00000135624	325	7	8544	18.778	6.4898e-05	0.00114591
	SP_PIR_KEYWORDS	rrna processing	11	2.21774	ENSG00000162851, ENSG00000164934, ENSG00000130713, ENSG00000183520, ENSG00000114767, ENSG00000075914, ENSG00000105202, ENSG00000123737, ENSG00000141543, ENSG00000086189, ENSG00000011260	490	58	12647	4.89504	6.68993e-05	0.00244263
	GOTERM_BP_FAT	GO:0000377~RNA splicing, via transesterification reactions with bulged adenosine as nucleophile	18	3.62903	ENSG00000124562, ENSG00000168883, ENSG00000139343, ENSG00000167088, ENSG00000119203, ENSG00000112081, ENSG00000104824, ENSG00000123136, ENSG00000130332, ENSG00000077312, ENSG00000172409, ENSG00000176102, ENSG00000125870, ENSG00000197111, ENSG00000119953, ENSG00000182004, ENSG00000092199, ENSG00000060688	361	152	9239	3.03073	8.4389e-05	0.00797408
	GOTERM_BP_FAT	GO:0000398~nuclear mRNA splicing, via spliceosome	18	3.62903	ENSG00000124562, ENSG00000168883, ENSG00000139343, ENSG00000167088, ENSG00000119203, ENSG00000112081, ENSG00000104824, ENSG00000123136, ENSG00000130332, ENSG00000077312, ENSG00000172409, ENSG00000176102, ENSG00000125870, ENSG00000197111, ENSG00000119953, ENSG00000182004, ENSG00000092199, ENSG00000060688	361	152	9239	3.03073	8.4389e-05	0.00797408
	GOTERM_BP_FAT	GO:0000375~RNA splicing, via transesterification reactions	18	3.62903	ENSG00000124562, ENSG00000168883, ENSG00000139343, ENSG00000167088, ENSG00000119203, ENSG00000112081, ENSG00000104824, ENSG00000123136, ENSG00000130332, ENSG00000077312, ENSG00000172409, ENSG00000176102, ENSG00000125870, ENSG00000197111, ENSG00000119953, ENSG00000182004, ENSG00000092199, ENSG00000060688	361	152	9239	3.03073	8.4389e-05	0.00797408
	GOTERM_CC_FAT	GO:0005852~eukaryotic translation initiation factor 3 complex	6	1.20968	ENSG00000175390, ENSG00000104408, ENSG00000100129, ENSG00000147677, ENSG00000100353, ENSG00000149100	325	14	8544	11.2668	0.000114743	0.0019187
	SP_PIR_KEYWORDS	rrna-binding	6	1.20968	ENSG00000198034, ENSG00000142676, ENSG00000122406, ENSG00000161016, ENSG00000170889, ENSG00000142534	490	14	12647	11.0615	0.000126832	0.00416434
	BIOCARTA	h_smPathway:Spliceosomal Assembly	6	1.20968	ENSG00000124562, ENSG00000139343, ENSG00000167088, ENSG00000125870, ENSG00000077312, ENSG00000182004	42	15	1065	10.1429	0.000149322	0.00832781
	GOTERM_CC_FAT	GO:0030532~small nuclear ribonucleoprotein complex	7	1.41129	ENSG00000124562, ENSG00000139343, ENSG00000167088, ENSG00000125870, ENSG00000114767, ENSG00000182004, ENSG00000060688	325	24	8544	7.66769	0.000214081	0.00339847
	GOTERM_CC_FAT	GO:0005833~hemoglobin complex	5	1.00806	ENSG00000206177, ENSG00000213931, ENSG00000188536, ENSG00000130656, ENSG00000206172, ENSG00000169877	325	10	8544	13.1446	0.000355568	0.00537081
Module3	INTERPRO	IPR001356:Homeobox	16	8.42105	ENSG00000007372, ENSG00000165588, ENSG00000176842, ENSG00000162761, ENSG00000135903, ENSG00000164853, ENSG00000177426, ENSG00000163064, ENSG00000170561, ENSG00000164778, ENSG00000138136, ENSG00000164438, ENSG00000125492, ENSG00000177508, ENSG00000118707, ENSG00000170549	155	91	11279	12.7943	1.20611e-12	4.22151e-10
	INTERPRO	IPR017970:Homeobox, conserved site	16	8.42105	ENSG00000007372, ENSG00000165588, ENSG00000176842, ENSG00000162761, ENSG00000135903, ENSG00000164853, ENSG00000177426, ENSG00000163064, ENSG00000170561, ENSG00000164778, ENSG00000138136, ENSG00000164438, ENSG00000125492, ENSG00000177508, ENSG00000118707, ENSG00000170549	155	92	11279	12.6553	1.42436e-12	2.49253e-10
	SP_PIR_KEYWORDS	Homeobox	16	8.42105	ENSG00000007372, ENSG00000165588, ENSG00000176842, ENSG00000162761, ENSG00000135903, ENSG00000164853, ENSG00000177426, ENSG00000163064, ENSG00000170561, ENSG00000164778, ENSG00000138136, ENSG00000164438, ENSG00000125492, ENSG00000177508, ENSG00000118707, ENSG00000170549	182	95	12647	11.7034	4.91806e-12	1.34755e-09
	SMART	SM00389:HOX	16	8.42105	ENSG00000007372, ENSG00000165588, ENSG00000176842, ENSG00000162761, ENSG00000135903, ENSG00000164853, ENSG00000177426, ENSG00000163064, ENSG00000170561, ENSG00000164778, ENSG00000138136, ENSG00000164438, ENSG00000125492, ENSG00000177508, ENSG00000118707, ENSG00000170549	98	91	6200	11.1236	5.65273e-12	5.0309e-10
	INTERPRO	IPR012287:Homeodomain-related	15	7.89474	ENSG00000007372, ENSG00000165588, ENSG00000176842, ENSG00000162761, ENSG00000135903, ENSG00000177426, ENSG00000170561, ENSG00000163064, ENSG00000164778, ENSG00000138136, ENSG00000164438, ENSG00000125492, ENSG00000177508, ENSG00000118707, ENSG00000170549	155	99	11279	11.0254	6.04107e-11	7.04791e-09
	UP_SEQ_FEATURE	DNA-binding region:Homeobox	10	5.26316	ENSG00000007372, ENSG00000162761, ENSG00000165588, ENSG00000164853, ENSG00000135903, ENSG00000164438, ENSG00000125492, ENSG00000163064, ENSG00000138136, ENSG00000164778	182	65	12637	10.6822	3.33422e-07	0.000198033
	GOTERM_MF_FAT	GO:0003700~transcription factor activity	27	14.2105	ENSG00000007372, ENSG00000162761, ENSG00000164853, ENSG00000163064, ENSG00000008196, ENSG00000172238, ENSG00000116478, ENSG00000164104, ENSG00000060138, ENSG00000177508, ENSG00000164107, ENSG00000170549, ENSG00000118707, ENSG00000168214, ENSG00000165588, ENSG00000176842, ENSG00000135903, ENSG00000177426, ENSG00000064961, ENSG00000170561, ENSG00000164778, ENSG00000138136, ENSG00000078900, ENSG0000…	123	630	8758	3.05157	3.88107e-07	0.000114485
	GOTERM_MF_FAT	GO:0043565~sequence-specific DNA binding	20	10.5263	ENSG00000007372, ENSG00000165588, ENSG00000176842, ENSG00000162761, ENSG00000164853, ENSG00000135903, ENSG00000177426, ENSG00000163064, ENSG00000170561, ENSG00000164778, ENSG00000138136, ENSG00000008196, ENSG00000172238, ENSG00000104472, ENSG00000164438, ENSG00000125492, ENSG00000177508, ENSG00000164107, ENSG00000118707, ENSG00000170549	123	356	8758	4.00018	4.09429e-07	6.03889e-05
	UP_SEQ_FEATURE	DNA-binding region:Homeobox; TALE-type	6	3.15789	ENSG00000176842, ENSG00000177426, ENSG00000170561, ENSG00000177508, ENSG00000170549, ENSG00000118707	182	15	12637	27.7736	1.52482e-06	0.00045277
	INTERPRO	IPR003893:Iroquois-class homeodomain protein	4	2.10526	ENSG00000176842, ENSG00000170561, ENSG00000177508, ENSG00000170549	155	4	11279	72.7677	9.88634e-06	0.000864685
	GOTERM_CC_FAT	GO:0005576~extracellular region	31	16.3158	ENSG00000052344, ENSG00000130635, ENSG00000058085, ENSG00000214274, ENSG00000197467, ENSG00000172037, ENSG00000110680, ENSG00000165623, ENSG00000005001, ENSG00000171812, ENSG00000204444, ENSG00000186895, ENSG00000221887, ENSG00000182718, ENSG00000172349, ENSG00000178172, ENSG00000157227, ENSG00000103310, ENSG00000130768, ENSG00000070031, ENSG00000100147, ENSG00000186493, ENSG00000204852, ENSG0000…	119	960	8544	2.31849	1.14536e-05	0.00269942
	SMART	SM00548:IRO	4	2.10526	ENSG00000176842, ENSG00000170561, ENSG00000177508, ENSG00000170549	98	4	6200	63.2653	1.46856e-05	0.000653302
	GOTERM_MF_FAT	GO:0030528~transcription regulator activity	33	17.3684	ENSG00000007372, ENSG00000162761, ENSG00000164853, ENSG00000163064, ENSG00000008196, ENSG00000172238, ENSG00000204219, ENSG00000107438, ENSG00000214114, ENSG00000116478, ENSG00000164104, ENSG00000060138, ENSG00000177508, ENSG00000164107, ENSG00000170549, ENSG00000118707, ENSG00000168874, ENSG00000168214, ENSG00000165588, ENSG00000176842, ENSG00000135903, ENSG00000177426, ENSG00000064961, ENSG0000…	123	1083	8758	2.16963	2.15628e-05	0.00211812
	SP_PIR_KEYWORDS	dna-binding	37	19.4737	ENSG00000007372, ENSG00000162761, ENSG00000164853, ENSG00000163064, ENSG00000166432, ENSG00000008196, ENSG00000172238, ENSG00000204219, ENSG00000187990, ENSG00000164576, ENSG00000164104, ENSG00000060138, ENSG00000177508, ENSG00000118707, ENSG00000164107, ENSG00000170549, ENSG00000168874, ENSG00000168214, ENSG00000197837, ENSG00000124529, ENSG00000176842, ENSG00000165588, ENSG00000135903, ENSG0000…	182	1275	12647	2.01654	5.04511e-05	0.00688815
	SP_PIR_KEYWORDS	Secreted	27	14.2105	ENSG00000052344, ENSG00000058085, ENSG00000130635, ENSG00000214274, ENSG00000172037, ENSG00000110680, ENSG00000165623, ENSG00000005001, ENSG00000171812, ENSG00000204444, ENSG00000221887, ENSG00000182718, ENSG00000172349, ENSG00000178172, ENSG00000103310, ENSG00000130768, ENSG00000070031, ENSG00000100147, ENSG00000186493, ENSG00000204852, ENSG00000135253, ENSG00000132000, ENSG00000170498, ENSG0000…	182	785	12647	2.39007	5.17344e-05	0.00471405
Module6	GOTERM_MF_FAT	GO:0005261~cation channel activity	33	5.67986	ENSG00000006116, ENSG00000135643, ENSG00000143473, ENSG00000177098, ENSG00000156486, ENSG00000149305, ENSG00000105711, ENSG00000168135, ENSG00000166006, ENSG00000083454, ENSG00000197584, ENSG00000120903, ENSG00000147434, ENSG00000069424, ENSG00000165995, ENSG00000067191, ENSG00000134504, ENSG00000183783, ENSG00000149575, ENSG00000099957, ENSG00000142185, ENSG00000089558, ENSG00000152315, ENSG0000…	398	187	8758	3.88324	5.31586e-11	3.67326e-08
	GOTERM_MF_FAT	GO:0046873~metal ion transmembrane transporter activity	36	6.19621	ENSG00000006116, ENSG00000135643, ENSG00000124532, ENSG00000143473, ENSG00000145335, ENSG00000177098, ENSG00000156486, ENSG00000149305, ENSG00000105711, ENSG00000168135, ENSG00000166006, ENSG00000083454, ENSG00000197584, ENSG00000120903, ENSG00000147434, ENSG00000069424, ENSG00000165995, ENSG00000067191, ENSG00000115194, ENSG00000134504, ENSG00000183783, ENSG00000149575, ENSG00000099957, ENSG0000…	398	227	8758	3.48978	1.31695e-10	4.55006e-08
	SP_PIR_KEYWORDS	ionic channel	31	5.33563	ENSG00000006116, ENSG00000135643, ENSG00000143473, ENSG00000177098, ENSG00000156486, ENSG00000149305, ENSG00000105711, ENSG00000168135, ENSG00000166006, ENSG00000083454, ENSG00000197584, ENSG00000120903, ENSG00000147434, ENSG00000069424, ENSG00000067191, ENSG00000165995, ENSG00000149575, ENSG00000187730, ENSG00000099957, ENSG00000142185, ENSG00000089558, ENSG00000152315, ENSG00000107147, ENSG0000…	572	206	12647	3.32725	1.2581e-08	5.15821e-06
	GOTERM_BP_FAT	GO:0050877~neurological system process	58	9.98279	ENSG00000151729, ENSG00000185345, ENSG00000139988, ENSG00000135643, ENSG00000073756, ENSG00000054277, ENSG00000138207, ENSG00000128683, ENSG00000179546, ENSG00000179388, ENSG00000197753, ENSG00000147434, ENSG00000109255, ENSG00000165995, ENSG00000123360, ENSG00000149575, ENSG00000021645, ENSG00000187730, ENSG00000122877, ENSG00000127588, ENSG00000126583, ENSG00000147571, ENSG00000101180, ENSG0000…	430	562	9239	2.21742	1.31553e-08	2.80203e-05
	GOTERM_MF_FAT	GO:0005216~ion channel activity	34	5.85198	ENSG00000006116, ENSG00000135643, ENSG00000143473, ENSG00000177098, ENSG00000156486, ENSG00000149305, ENSG00000105711, ENSG00000168135, ENSG00000166006, ENSG00000083454, ENSG00000197584, ENSG00000120903, ENSG00000147434, ENSG00000069424, ENSG00000165995, ENSG00000067191, ENSG00000134504, ENSG00000183783, ENSG00000149575, ENSG00000187730, ENSG00000099957, ENSG00000142185, ENSG00000089558, ENSG0000…	398	252	8758	2.96893	3.07563e-08	7.08417e-06
	GOTERM_MF_FAT	GO:0022836~gated channel activity	31	5.33563	ENSG00000006116, ENSG00000135643, ENSG00000143473, ENSG00000177098, ENSG00000156486, ENSG00000149305, ENSG00000105711, ENSG00000168135, ENSG00000166006, ENSG00000083454, ENSG00000197584, ENSG00000120903, ENSG00000147434, ENSG00000069424, ENSG00000165995, ENSG00000067191, ENSG00000134504, ENSG00000183783, ENSG00000149575, ENSG00000187730, ENSG00000099957, ENSG00000089558, ENSG00000152315, ENSG0000…	398	215	8758	3.17282	3.13861e-08	5.42193e-06
	GOTERM_MF_FAT	GO:0015267~channel activity	35	6.0241	ENSG00000006116, ENSG00000135643, ENSG00000143473, ENSG00000177098, ENSG00000156486, ENSG00000149305, ENSG00000105711, ENSG00000168135, ENSG00000166006, ENSG00000083454, ENSG00000197584, ENSG00000120903, ENSG00000147434, ENSG00000069424, ENSG00000165995, ENSG00000067191, ENSG00000159248, ENSG00000134504, ENSG00000183783, ENSG00000149575, ENSG00000187730, ENSG00000099957, ENSG00000142185, ENSG0000…	398	267	8758	2.88455	3.81687e-08	5.2749e-06
	GOTERM_MF_FAT	GO:0022803~passive transmembrane transporter activity	35	6.0241	ENSG00000006116, ENSG00000135643, ENSG00000143473, ENSG00000177098, ENSG00000156486, ENSG00000149305, ENSG00000105711, ENSG00000168135, ENSG00000166006, ENSG00000083454, ENSG00000197584, ENSG00000120903, ENSG00000147434, ENSG00000069424, ENSG00000165995, ENSG00000067191, ENSG00000159248, ENSG00000134504, ENSG00000183783, ENSG00000149575, ENSG00000187730, ENSG00000099957, ENSG00000142185, ENSG0000…	398	267	8758	2.88455	3.81687e-08	5.2749e-06
	GOTERM_BP_FAT	GO:0007268~synaptic transmission	34	5.85198	ENSG00000100884, ENSG00000185345, ENSG00000102468, ENSG00000151729, ENSG00000135643, ENSG00000168539, ENSG00000145335, ENSG00000149305, ENSG00000128683, ENSG00000105711, ENSG00000158748, ENSG00000196639, ENSG00000179546, ENSG00000136750, ENSG00000179388, ENSG00000147434, ENSG00000165995, ENSG00000159248, ENSG00000149575, ENSG00000021645, ENSG00000187730, ENSG00000169676, ENSG00000105989, ENSG0000…	430	251	9239	2.91046	5.1494e-08	5.48396e-05
	GOTERM_MF_FAT	GO:0022838~substrate specific channel activity	34	5.85198	ENSG00000006116, ENSG00000135643, ENSG00000143473, ENSG00000177098, ENSG00000156486, ENSG00000149305, ENSG00000105711, ENSG00000168135, ENSG00000166006, ENSG00000083454, ENSG00000197584, ENSG00000120903, ENSG00000147434, ENSG00000069424, ENSG00000165995, ENSG00000067191, ENSG00000134504, ENSG00000183783, ENSG00000149575, ENSG00000187730, ENSG00000099957, ENSG00000142185, ENSG00000089558, ENSG0000…	398	258	8758	2.89989	5.48271e-08	6.31423e-06
	GOTERM_MF_FAT	GO:0005267~potassium channel activity	20	3.44234	ENSG00000135643, ENSG00000089558, ENSG00000152315, ENSG00000143473, ENSG00000107147, ENSG00000156486, ENSG00000168135, ENSG00000135519, ENSG00000166006, ENSG00000178342, ENSG00000105642, ENSG00000162728, ENSG00000072954, ENSG00000116396, ENSG00000197584, ENSG00000162975, ENSG00000069424, ENSG00000132639, ENSG00000134504, ENSG00000183783	398	101	8758	4.35743	1.0196e-07	1.00649e-05
	SP_PIR_KEYWORDS	ion transport	42	7.22892	ENSG00000100554, ENSG00000006116, ENSG00000135643, ENSG00000124532, ENSG00000143473, ENSG00000177098, ENSG00000135740, ENSG00000156486, ENSG00000149305, ENSG00000105711, ENSG00000213760, ENSG00000168135, ENSG00000166006, ENSG00000083454, ENSG00000110628, ENSG00000047249, ENSG00000197584, ENSG00000120903, ENSG00000147434, ENSG00000069424, ENSG00000165995, ENSG00000067191, ENSG00000115194, ENSG0000…	572	373	12647	2.48961	1.16091e-07	2.37984e-05
	GOTERM_BP_FAT	GO:0050804~regulation of synaptic transmission	22	3.78657	ENSG00000147465, ENSG00000108231, ENSG00000102468, ENSG00000185345, ENSG00000135643, ENSG00000158828, ENSG00000169676, ENSG00000122877, ENSG00000073756, ENSG00000070808, ENSG00000198576, ENSG00000058335, ENSG00000102003, ENSG00000145335, ENSG00000134259, ENSG00000128245, ENSG00000105649, ENSG00000109255, ENSG00000128564, ENSG00000104327, ENSG00000120738, ENSG00000176697	430	122	9239	3.87453	1.64354e-07	0.000116684
	GOTERM_BP_FAT	GO:0031644~regulation of neurological system process	23	3.95869	ENSG00000147465, ENSG00000108231, ENSG00000102468, ENSG00000185345, ENSG00000135643, ENSG00000158828, ENSG00000169676, ENSG00000122877, ENSG00000073756, ENSG00000070808, ENSG00000198576, ENSG00000058335, ENSG00000102003, ENSG00000145335, ENSG00000187094, ENSG00000134259, ENSG00000128245, ENSG00000105649, ENSG00000109255, ENSG00000128564, ENSG00000104327, ENSG00000120738, ENSG00000176697	430	134	9239	3.6879	1.97983e-07	0.00010542
	GOTERM_BP_FAT	GO:0007186~G-protein coupled receptor protein signaling pathway	43	7.40103	ENSG00000102468, ENSG00000160014, ENSG00000152034, ENSG00000168539, ENSG00000113749, ENSG00000108352, ENSG00000054277, ENSG00000065357, ENSG00000149305, ENSG00000158748, ENSG00000108551, ENSG00000181773, ENSG00000183473, ENSG00000196639, ENSG00000069482, ENSG00000179546, ENSG00000129911, ENSG00000109255, ENSG00000136267, ENSG00000143933, ENSG00000197177, ENSG00000187037, ENSG00000196071, ENSG0000…	430	387	9239	2.38734	2.03752e-07	8.67945e-05
	INTERPRO	IPR017452:GPCR, rhodopsin-like superfamily	23	3.95869	ENSG00000187037, ENSG00000196071, ENSG00000102468, ENSG00000152034, ENSG00000169676, ENSG00000130368, ENSG00000168539, ENSG00000168830, ENSG00000113749, ENSG00000171509, ENSG00000054277, ENSG00000158748, ENSG00000123901, ENSG00000181773, ENSG00000183473, ENSG00000196639, ENSG00000101180, ENSG00000043591, ENSG00000179546, ENSG00000128285, ENSG00000156097, ENSG00000189181, ENSG00000116329	518	138	11279	3.62902	2.84605e-07	0.000249283
	GOTERM_BP_FAT	GO:0019226~transmission of nerve impulse	36	6.19621	ENSG00000100884, ENSG00000185345, ENSG00000102468, ENSG00000151729, ENSG00000135643, ENSG00000168539, ENSG00000145335, ENSG00000149305, ENSG00000128683, ENSG00000105711, ENSG00000158748, ENSG00000196639, ENSG00000179546, ENSG00000136750, ENSG00000179388, ENSG00000197584, ENSG00000147434, ENSG00000165995, ENSG00000159248, ENSG00000149575, ENSG00000021645, ENSG00000187730, ENSG00000169676, ENSG0000…	430	296	9239	2.61317	2.90338e-07	0.000103065
	GOTERM_BP_FAT	GO:0006811~ion transport	51	8.77797	ENSG00000006116, ENSG00000151729, ENSG00000135643, ENSG00000070808, ENSG00000144746, ENSG00000197043, ENSG00000135740, ENSG00000156486, ENSG00000168135, ENSG00000166006, ENSG00000110628, ENSG00000147434, ENSG00000120903, ENSG00000069424, ENSG00000165995, ENSG00000183783, ENSG00000149575, ENSG00000187730, ENSG00000099957, ENSG00000142185, ENSG00000089558, ENSG00000135519, ENSG00000166558, ENSG0000…	430	509	9239	2.15283	3.08166e-07	9.37661e-05
	SP_PIR_KEYWORDS	synapse	27	4.64716	ENSG00000166111, ENSG00000108231, ENSG00000070808, ENSG00000168539, ENSG00000055163, ENSG00000107130, ENSG00000161835, ENSG00000158109, ENSG00000136750, ENSG00000171992, ENSG00000147434, ENSG00000120903, ENSG00000115194, ENSG00000003147, ENSG00000220205, ENSG00000187730, ENSG00000054803, ENSG00000198576, ENSG00000102003, ENSG00000163630, ENSG00000162545, ENSG00000101298, ENSG00000103528, ENSG0000…	572	189	12647	3.15859	3.74022e-07	5.1115e-05
	INTERPRO	IPR000276:7TM GPCR, rhodopsin-like	23	3.95869	ENSG00000187037, ENSG00000196071, ENSG00000102468, ENSG00000152034, ENSG00000169676, ENSG00000130368, ENSG00000168539, ENSG00000168830, ENSG00000113749, ENSG00000171509, ENSG00000054277, ENSG00000158748, ENSG00000123901, ENSG00000181773, ENSG00000183473, ENSG00000196639, ENSG00000101180, ENSG00000043591, ENSG00000179546, ENSG00000128285, ENSG00000156097, ENSG00000189181, ENSG00000116329	518	141	11279	3.55181	4.17962e-07	0.000183051
	GOTERM_BP_FAT	GO:0015672~monovalent inorganic cation transport	30	5.16351	ENSG00000100554, ENSG00000135643, ENSG00000143473, ENSG00000177098, ENSG00000135740, ENSG00000156486, ENSG00000105711, ENSG00000213760, ENSG00000168135, ENSG00000166006, ENSG00000047249, ENSG00000197584, ENSG00000069424, ENSG00000134504, ENSG00000183783, ENSG00000149575, ENSG00000142185, ENSG00000131100, ENSG00000089558, ENSG00000152315, ENSG00000107147, ENSG00000135519, ENSG00000105642, ENSG0000…	430	223	9239	2.8905	4.33151e-07	0.00011532
	GOTERM_BP_FAT	GO:0051969~regulation of transmission of nerve impulse	22	3.78657	ENSG00000147465, ENSG00000108231, ENSG00000102468, ENSG00000185345, ENSG00000135643, ENSG00000158828, ENSG00000169676, ENSG00000122877, ENSG00000073756, ENSG00000070808, ENSG00000198576, ENSG00000058335, ENSG00000102003, ENSG00000145335, ENSG00000134259, ENSG00000128245, ENSG00000105649, ENSG00000109255, ENSG00000128564, ENSG00000104327, ENSG00000120738, ENSG00000176697	430	130	9239	3.6361	4.9764e-07	0.000117768
	GOTERM_MF_FAT	GO:0008227~amine receptor activity	11	1.89329	ENSG00000149305, ENSG00000158748, ENSG00000101180, ENSG00000102468, ENSG00000196639, ENSG00000179546, ENSG00000043591, ENSG00000169676, ENSG00000168539, ENSG00000168830, ENSG00000113749	398	31	8758	7.80823	6.16599e-07	5.32574e-05
	GOTERM_CC_FAT	GO:0044459~plasma membrane part	114	19.6213	ENSG00000135643, ENSG00000181418, ENSG00000054277, ENSG00000154096, ENSG00000156486, ENSG00000168135, ENSG00000179546, ENSG00000197753, ENSG00000102078, ENSG00000065989, ENSG00000147434, ENSG00000165995, ENSG00000183783, ENSG00000100401, ENSG00000187730, ENSG00000099957, ENSG00000127588, ENSG00000089558, ENSG00000106683, ENSG00000179344, ENSG00000102003, ENSG00000013016, ENSG00000103528, ENSG0000…	428	1479	8544	1.5387	7.67438e-07	0.000250154
	GOTERM_MF_FAT	GO:0022843~voltage-gated cation channel activity	20	3.44234	ENSG00000006116, ENSG00000149575, ENSG00000089558, ENSG00000143473, ENSG00000177098, ENSG00000156486, ENSG00000168135, ENSG00000105711, ENSG00000135519, ENSG00000166006, ENSG00000178342, ENSG00000162728, ENSG00000116396, ENSG00000069424, ENSG00000162975, ENSG00000067191, ENSG00000132639, ENSG00000165995, ENSG00000134504, ENSG00000183783	398	115	8758	3.82696	8.43875e-07	6.47888e-05
	SP_PIR_KEYWORDS	membrane	233	40.1033	ENSG00000186889, ENSG00000107130, ENSG00000088543, ENSG00000054277, ENSG00000156486, ENSG00000100478, ENSG00000168135, ENSG00000131236, ENSG00000175606, ENSG00000197753, ENSG00000177628, ENSG00000102078, ENSG00000065989, ENSG00000147434, ENSG00000165995, ENSG00000187730, ENSG00000158008, ENSG00000089558, ENSG00000075790, ENSG00000127588, ENSG00000179344, ENSG00000126581, ENSG00000013016, ENSG0000…	572	3964	12647	1.29961	1.00738e-06	0.000103251
	GOTERM_BP_FAT	GO:0007267~cell-cell signaling	43	7.40103	ENSG00000100884, ENSG00000185345, ENSG00000102468, ENSG00000151729, ENSG00000135643, ENSG00000175426, ENSG00000168539, ENSG00000145335, ENSG00000149305, ENSG00000128683, ENSG00000105711, ENSG00000158748, ENSG00000196639, ENSG00000183473, ENSG00000069482, ENSG00000136750, ENSG00000179546, ENSG00000179388, ENSG00000147434, ENSG00000128564, ENSG00000165995, ENSG00000159248, ENSG00000149575, ENSG0000…	430	415	9239	2.22627	1.32979e-06	0.000283205
	GOTERM_BP_FAT	GO:0006812~cation transport	40	6.88468	ENSG00000006116, ENSG00000100554, ENSG00000135643, ENSG00000070808, ENSG00000124532, ENSG00000143473, ENSG00000197043, ENSG00000177098, ENSG00000135740, ENSG00000156486, ENSG00000105711, ENSG00000213760, ENSG00000168135, ENSG00000166006, ENSG00000110628, ENSG00000047249, ENSG00000197584, ENSG00000166501, ENSG00000069424, ENSG00000165995, ENSG00000067191, ENSG00000115194, ENSG00000134504, ENSG0000…	430	377	9239	2.27969	1.92765e-06	0.000373194
	GOTERM_BP_FAT	GO:0044057~regulation of system process	30	5.16351	ENSG00000147465, ENSG00000108231, ENSG00000185345, ENSG00000102468, ENSG00000135643, ENSG00000158828, ENSG00000073756, ENSG00000070808, ENSG00000145335, ENSG00000197043, ENSG00000197584, ENSG00000128564, ENSG00000109255, ENSG00000169032, ENSG00000104327, ENSG00000120738, ENSG00000169676, ENSG00000122877, ENSG00000198576, ENSG00000058335, ENSG00000102003, ENSG00000187094, ENSG00000147571, ENSG0000…	430	242	9239	2.66356	2.39468e-06	0.000424966
	GOTERM_CC_FAT	GO:0034703~cation channel complex	19	3.27022	ENSG00000006116, ENSG00000149575, ENSG00000135643, ENSG00000089558, ENSG00000143473, ENSG00000177098, ENSG00000156486, ENSG00000168135, ENSG00000166006, ENSG00000178342, ENSG00000105642, ENSG00000116396, ENSG00000197584, ENSG00000162975, ENSG00000067191, ENSG00000132639, ENSG00000165995, ENSG00000134504, ENSG00000183783	428	102	8544	3.71853	2.45567e-06	0.000400194
	GOTERM_BP_FAT	GO:0048167~regulation of synaptic plasticity	14	2.40964	ENSG00000147465, ENSG00000169676, ENSG00000122877, ENSG00000073756, ENSG00000070808, ENSG00000198576, ENSG00000102003, ENSG00000058335, ENSG00000145335, ENSG00000128245, ENSG00000128564, ENSG00000104327, ENSG00000176697, ENSG00000120738	430	60	9239	5.01341	2.72821e-06	0.000446908
	SP_PIR_KEYWORDS	voltage-gated channel	18	3.09811	ENSG00000006116, ENSG00000149575, ENSG00000089558, ENSG00000152315, ENSG00000143473, ENSG00000177098, ENSG00000156486, ENSG00000168135, ENSG00000105711, ENSG00000135519, ENSG00000166006, ENSG00000178342, ENSG00000162728, ENSG00000116396, ENSG00000069424, ENSG00000162975, ENSG00000165995, ENSG00000067191	572	104	12647	3.82675	3.74992e-06	0.000307446
	PIR_SUPERFAMILY	PIRSF800006:rhodopsin-like G protein-coupled receptors	23	3.95869	ENSG00000187037, ENSG00000196071, ENSG00000102468, ENSG00000152034, ENSG00000169676, ENSG00000130368, ENSG00000168539, ENSG00000168830, ENSG00000113749, ENSG00000171509, ENSG00000054277, ENSG00000158748, ENSG00000123901, ENSG00000181773, ENSG00000183473, ENSG00000196639, ENSG00000101180, ENSG00000043591, ENSG00000179546, ENSG00000128285, ENSG00000156097, ENSG00000189181, ENSG00000116329	273	133	4817	3.05134	3.79659e-06	0.00108524
	GOTERM_BP_FAT	GO:0030001~metal ion transport	35	6.0241	ENSG00000006116, ENSG00000135643, ENSG00000070808, ENSG00000124532, ENSG00000143473, ENSG00000197043, ENSG00000177098, ENSG00000135740, ENSG00000156486, ENSG00000105711, ENSG00000168135, ENSG00000166006, ENSG00000197584, ENSG00000166501, ENSG00000069424, ENSG00000165995, ENSG00000067191, ENSG00000115194, ENSG00000134504, ENSG00000183783, ENSG00000149575, ENSG00000142185, ENSG00000089558, ENSG0000…	430	317	9239	2.37228	4.06783e-06	0.000618702
	GOTERM_CC_FAT	GO:0005886~plasma membrane	153	26.3339	ENSG00000135643, ENSG00000113319, ENSG00000102385, ENSG00000181418, ENSG00000054277, ENSG00000154096, ENSG00000156486, ENSG00000131236, ENSG00000168135, ENSG00000125841, ENSG00000179546, ENSG00000197753, ENSG00000102078, ENSG00000065989, ENSG00000147434, ENSG00000165995, ENSG00000183783, ENSG00000100401, ENSG00000066248, ENSG00000169752, ENSG00000187730, ENSG00000099957, ENSG00000089558, ENSG0000…	428	2224	8544	1.37333	4.67174e-06	0.000507535
	GOTERM_MF_FAT	GO:0005244~voltage-gated ion channel activity	21	3.61446	ENSG00000006116, ENSG00000149575, ENSG00000089558, ENSG00000152315, ENSG00000143473, ENSG00000177098, ENSG00000156486, ENSG00000168135, ENSG00000105711, ENSG00000135519, ENSG00000166006, ENSG00000178342, ENSG00000162728, ENSG00000116396, ENSG00000162975, ENSG00000069424, ENSG00000067191, ENSG00000132639, ENSG00000165995, ENSG00000134504, ENSG00000183783	398	141	8758	3.27734	5.07918e-06	0.000350911
	GOTERM_MF_FAT	GO:0022832~voltage-gated channel activity	21	3.61446	ENSG00000006116, ENSG00000149575, ENSG00000089558, ENSG00000152315, ENSG00000143473, ENSG00000177098, ENSG00000156486, ENSG00000168135, ENSG00000105711, ENSG00000135519, ENSG00000166006, ENSG00000178342, ENSG00000162728, ENSG00000116396, ENSG00000162975, ENSG00000069424, ENSG00000067191, ENSG00000132639, ENSG00000165995, ENSG00000134504, ENSG00000183783	398	141	8758	3.27734	5.07918e-06	0.000350911
	UP_SEQ_FEATURE	glycosylation site:N-linked (GlcNAc...)	138	23.7522	ENSG00000111261, ENSG00000135643, ENSG00000078725, ENSG00000175426, ENSG00000186889, ENSG00000135740, ENSG00000054277, ENSG00000099960, ENSG00000154096, ENSG00000179546, ENSG00000062282, ENSG00000198797, ENSG00000163900, ENSG00000177628, ENSG00000163703, ENSG00000147434, ENSG00000169752, ENSG00000158008, ENSG00000187730, ENSG00000163704, ENSG00000099957, ENSG00000089558, ENSG00000179344, ENSG0000…	572	2136	12637	1.42733	6.01767e-06	0.00801934
	GOTERM_MF_FAT	GO:0031420~alkali metal ion binding	22	3.78657	ENSG00000149575, ENSG00000142185, ENSG00000089558, ENSG00000152315, ENSG00000143473, ENSG00000107147, ENSG00000135740, ENSG00000177098, ENSG00000156486, ENSG00000168135, ENSG00000105711, ENSG00000135519, ENSG00000166006, ENSG00000178342, ENSG00000166558, ENSG00000162728, ENSG00000072954, ENSG00000116396, ENSG00000069424, ENSG00000162975, ENSG00000133731, ENSG00000104888	398	158	8758	3.06399	8.39593e-06	0.00052728
	GOTERM_CC_FAT	GO:0034702~ion channel complex	22	3.78657	ENSG00000006116, ENSG00000149575, ENSG00000187730, ENSG00000135643, ENSG00000089558, ENSG00000143473, ENSG00000177098, ENSG00000156486, ENSG00000168135, ENSG00000166006, ENSG00000178342, ENSG00000105642, ENSG00000116396, ENSG00000197584, ENSG00000147434, ENSG00000120903, ENSG00000162975, ENSG00000067191, ENSG00000132639, ENSG00000165995, ENSG00000134504, ENSG00000183783	428	144	8544	3.04984	8.59712e-06	0.000700423
	GOTERM_CC_FAT	GO:0043005~neuron projection	35	6.0241	ENSG00000161544, ENSG00000100884, ENSG00000185345, ENSG00000102468, ENSG00000102385, ENSG00000175426, ENSG00000168539, ENSG00000145335, ENSG00000107130, ENSG00000181418, ENSG00000154096, ENSG00000128683, ENSG00000168135, ENSG00000136750, ENSG00000171992, ENSG00000152954, ENSG00000008118, ENSG00000109255, ENSG00000128564, ENSG00000176171, ENSG00000169032, ENSG00000066248, ENSG00000108797, ENSG0000…	428	308	8544	2.26848	1.02108e-05	0.000665529
	SP_PIR_KEYWORDS	glycoprotein	143	24.6127	ENSG00000111261, ENSG00000135643, ENSG00000078725, ENSG00000175426, ENSG00000186889, ENSG00000135740, ENSG00000054277, ENSG00000099960, ENSG00000154096, ENSG00000179546, ENSG00000062282, ENSG00000198797, ENSG00000163900, ENSG00000177628, ENSG00000163703, ENSG00000147434, ENSG00000169752, ENSG00000163704, ENSG00000158008, ENSG00000187730, ENSG00000099957, ENSG00000089558, ENSG00000179344, ENSG0000…	572	2258	12647	1.40024	1.05944e-05	0.000723696
	GOTERM_BP_FAT	GO:0006813~potassium ion transport	19	3.27022	ENSG00000135643, ENSG00000089558, ENSG00000152315, ENSG00000143473, ENSG00000107147, ENSG00000156486, ENSG00000168135, ENSG00000135519, ENSG00000166006, ENSG00000178342, ENSG00000105642, ENSG00000162728, ENSG00000072954, ENSG00000116396, ENSG00000197584, ENSG00000069424, ENSG00000162975, ENSG00000134504, ENSG00000183783	430	121	9239	3.37384	1.07994e-05	0.00153235
	SP_PIR_KEYWORDS	g-protein coupled receptor	24	4.13081	ENSG00000197177, ENSG00000187037, ENSG00000196071, ENSG00000102468, ENSG00000152034, ENSG00000169676, ENSG00000130368, ENSG00000168539, ENSG00000168830, ENSG00000113749, ENSG00000171509, ENSG00000054277, ENSG00000158748, ENSG00000123901, ENSG00000181773, ENSG00000183473, ENSG00000196639, ENSG00000101180, ENSG00000043591, ENSG00000179546, ENSG00000128285, ENSG00000156097, ENSG00000189181, ENSG0000…	572	188	12647	2.82257	1.30033e-05	0.000761334
	GOTERM_BP_FAT	GO:0006836~neurotransmitter transport	14	2.40964	ENSG00000003147, ENSG00000151729, ENSG00000185345, ENSG00000021645, ENSG00000011083, ENSG00000101298, ENSG00000101180, ENSG00000105649, ENSG00000101438, ENSG00000122012, ENSG00000132639, ENSG00000007516, ENSG00000168993, ENSG00000104888	430	70	9239	4.29721	1.63994e-05	0.00218081
	GOTERM_BP_FAT	GO:0048168~regulation of neuronal synaptic plasticity	10	1.72117	ENSG00000147465, ENSG00000169676, ENSG00000122877, ENSG00000070808, ENSG00000198576, ENSG00000102003, ENSG00000058335, ENSG00000145335, ENSG00000128564, ENSG00000120738	430	35	9239	6.13887	2.21481e-05	0.00277121
	GOTERM_CC_FAT	GO:0008021~synaptic vesicle	14	2.40964	ENSG00000003147, ENSG00000166111, ENSG00000102003, ENSG00000163630, ENSG00000213760, ENSG00000103528, ENSG00000136750, ENSG00000158109, ENSG00000089169, ENSG00000105649, ENSG00000101438, ENSG00000122012, ENSG00000115194, ENSG00000104888	428	69	8544	4.05039	3.01072e-05	0.00163451
	GOTERM_CC_FAT	GO:0045202~synapse	34	5.85198	ENSG00000108231, ENSG00000166111, ENSG00000070808, ENSG00000055163, ENSG00000168539, ENSG00000107130, ENSG00000149305, ENSG00000128683, ENSG00000213760, ENSG00000161835, ENSG00000158109, ENSG00000136750, ENSG00000171992, ENSG00000147434, ENSG00000120903, ENSG00000101438, ENSG00000115194, ENSG00000138101, ENSG00000003147, ENSG00000220205, ENSG00000187730, ENSG00000099957, ENSG00000198576, ENSG0000…	428	311	8544	2.18241	3.12986e-05	0.00145658
	GOTERM_CC_FAT	GO:0034705~potassium channel complex	14	2.40964	ENSG00000135643, ENSG00000089558, ENSG00000143473, ENSG00000156486, ENSG00000168135, ENSG00000166006, ENSG00000105642, ENSG00000178342, ENSG00000197584, ENSG00000116396, ENSG00000162975, ENSG00000132639, ENSG00000134504, ENSG00000183783	428	71	8544	3.93629	4.13132e-05	0.00168213
	GOTERM_CC_FAT	GO:0008076~voltage-gated potassium channel complex	14	2.40964	ENSG00000135643, ENSG00000089558, ENSG00000143473, ENSG00000156486, ENSG00000168135, ENSG00000166006, ENSG00000105642, ENSG00000178342, ENSG00000197584, ENSG00000116396, ENSG00000162975, ENSG00000132639, ENSG00000134504, ENSG00000183783	428	71	8544	3.93629	4.13132e-05	0.00168213
	GOTERM_BP_FAT	GO:0007611~learning or memory	16	2.75387	ENSG00000102468, ENSG00000185345, ENSG00000123360, ENSG00000169676, ENSG00000122877, ENSG00000073756, ENSG00000058335, ENSG00000126583, ENSG00000147571, ENSG00000101180, ENSG00000188191, ENSG00000134259, ENSG00000132639, ENSG00000104327, ENSG00000176697, ENSG00000120738	430	98	9239	3.50793	4.15331e-05	0.0049028
	SP_PIR_KEYWORDS	cell junction	32	5.50775	ENSG00000108231, ENSG00000166111, ENSG00000070808, ENSG00000055163, ENSG00000168539, ENSG00000107130, ENSG00000073150, ENSG00000161835, ENSG00000158109, ENSG00000136750, ENSG00000171992, ENSG00000145819, ENSG00000147434, ENSG00000120903, ENSG00000159248, ENSG00000115194, ENSG00000003147, ENSG00000220205, ENSG00000187730, ENSG00000054803, ENSG00000198576, ENSG00000102003, ENSG00000150054, ENSG0000…	572	317	12647	2.23194	4.30538e-05	0.00220412
	GOTERM_BP_FAT	GO:0050890~cognition	32	5.50775	ENSG00000185345, ENSG00000102468, ENSG00000139988, ENSG00000073756, ENSG00000054277, ENSG00000138207, ENSG00000197753, ENSG00000109255, ENSG00000065154, ENSG00000165995, ENSG00000159248, ENSG00000104327, ENSG00000120738, ENSG00000196071, ENSG00000123360, ENSG00000169676, ENSG00000122877, ENSG00000127588, ENSG00000058335, ENSG00000126583, ENSG00000147571, ENSG00000101180, ENSG00000188191, ENSG0000…	430	310	9239	2.21791	4.33699e-05	0.00485029
	SP_PIR_KEYWORDS	potassium channel	12	2.0654	ENSG00000156486, ENSG00000168135, ENSG00000135519, ENSG00000166006, ENSG00000178342, ENSG00000072954, ENSG00000089558, ENSG00000116396, ENSG00000152315, ENSG00000143473, ENSG00000162975, ENSG00000107147	572	58	12647	4.57451	4.75052e-05	0.00216184
	SP_PIR_KEYWORDS	transducer	26	4.47504	ENSG00000102468, ENSG00000152034, ENSG00000168539, ENSG00000113749, ENSG00000054277, ENSG00000158748, ENSG00000181773, ENSG00000183473, ENSG00000196639, ENSG00000179546, ENSG00000187037, ENSG00000196071, ENSG00000197177, ENSG00000169676, ENSG00000127588, ENSG00000130368, ENSG00000168830, ENSG00000171509, ENSG00000123901, ENSG00000101180, ENSG00000043591, ENSG00000060558, ENSG00000128285, ENSG0000…	572	232	12647	2.47786	4.92801e-05	0.0020185
	GOTERM_CC_FAT	GO:0044456~synapse part	26	4.47504	ENSG00000166111, ENSG00000070808, ENSG00000168539, ENSG00000107130, ENSG00000149305, ENSG00000213760, ENSG00000161835, ENSG00000158109, ENSG00000136750, ENSG00000171992, ENSG00000147434, ENSG00000120903, ENSG00000101438, ENSG00000115194, ENSG00000003147, ENSG00000187730, ENSG00000099957, ENSG00000198576, ENSG00000102003, ENSG00000163630, ENSG00000162545, ENSG00000103528, ENSG00000105649, ENSG0000…	428	212	8544	2.44825	5.27545e-05	0.00190911
	GOTERM_MF_FAT	GO:0005249~voltage-gated potassium channel activity	14	2.40964	ENSG00000089558, ENSG00000143473, ENSG00000156486, ENSG00000168135, ENSG00000135519, ENSG00000166006, ENSG00000178342, ENSG00000162728, ENSG00000116396, ENSG00000069424, ENSG00000162975, ENSG00000132639, ENSG00000134504, ENSG00000183783	398	81	8758	3.80334	6.33352e-05	0.00364052
	SP_PIR_KEYWORDS	transport	87	14.9742	ENSG00000161544, ENSG00000006116, ENSG00000147465, ENSG00000105402, ENSG00000151729, ENSG00000135643, ENSG00000141447, ENSG00000125648, ENSG00000116885, ENSG00000135740, ENSG00000099960, ENSG00000156486, ENSG00000138207, ENSG00000100478, ENSG00000168135, ENSG00000166006, ENSG00000110628, ENSG00000102078, ENSG00000138297, ENSG00000147434, ENSG00000120903, ENSG00000069424, ENSG00000101438, ENSG0000…	572	1274	12647	1.50988	8.09304e-05	0.00301207
	SP_PIR_KEYWORDS	potassium transport	14	2.40964	ENSG00000089558, ENSG00000152315, ENSG00000143473, ENSG00000107147, ENSG00000156486, ENSG00000168135, ENSG00000135519, ENSG00000166006, ENSG00000178342, ENSG00000162728, ENSG00000072954, ENSG00000116396, ENSG00000069424, ENSG00000162975	572	86	12647	3.59933	0.000118587	0.00404378
	GOTERM_CC_FAT	GO:0019717~synaptosome	14	2.40964	ENSG00000074317, ENSG00000220205, ENSG00000055163, ENSG00000102003, ENSG00000058335, ENSG00000145335, ENSG00000163630, ENSG00000126583, ENSG00000162545, ENSG00000101298, ENSG00000101180, ENSG00000105649, ENSG00000132639, ENSG00000104888	428	79	8544	3.53768	0.000130321	0.00423972
	GOTERM_MF_FAT	GO:0005184~neuropeptide hormone activity	7	1.20482	ENSG00000147571, ENSG00000175868, ENSG00000069482, ENSG00000141433, ENSG00000146469, ENSG00000128564, ENSG00000187094	398	19	8758	8.10711	0.00013697	0.00725454
	GOTERM_CC_FAT	GO:0031988~membrane-bounded vesicle	41	7.0568	ENSG00000006116, ENSG00000166111, ENSG00000175426, ENSG00000070808, ENSG00000197043, ENSG00000128683, ENSG00000213760, ENSG00000125841, ENSG00000069482, ENSG00000158109, ENSG00000136750, ENSG00000152954, ENSG00000132386, ENSG00000101438, ENSG00000128564, ENSG00000101019, ENSG00000115194, ENSG00000122359, ENSG00000003147, ENSG00000220205, ENSG00000124507, ENSG00000172794, ENSG00000164733, ENSG0000…	428	438	8544	1.86865	0.000141808	0.00419414
	GOTERM_CC_FAT	GO:0016023~cytoplasmic membrane-bounded vesicle	40	6.88468	ENSG00000006116, ENSG00000166111, ENSG00000175426, ENSG00000070808, ENSG00000197043, ENSG00000213760, ENSG00000125841, ENSG00000069482, ENSG00000158109, ENSG00000136750, ENSG00000152954, ENSG00000132386, ENSG00000101438, ENSG00000128564, ENSG00000101019, ENSG00000115194, ENSG00000122359, ENSG00000003147, ENSG00000220205, ENSG00000124507, ENSG00000172794, ENSG00000164733, ENSG00000105989, ENSG0000…	428	424	8544	1.88327	0.000147673	0.00400403
	SP_PIR_KEYWORDS	G protein-coupled receptor	12	2.0654	ENSG00000158748, ENSG00000181773, ENSG00000102468, ENSG00000183473, ENSG00000179546, ENSG00000043591, ENSG00000152034, ENSG00000169676, ENSG00000130368, ENSG00000168539, ENSG00000168830, ENSG00000113749	572	66	12647	4.02003	0.000161569	0.00508308
	GOTERM_CC_FAT	GO:0031982~vesicle	45	7.74527	ENSG00000006116, ENSG00000166111, ENSG00000175426, ENSG00000070808, ENSG00000157823, ENSG00000197043, ENSG00000101558, ENSG00000128683, ENSG00000213760, ENSG00000125841, ENSG00000069482, ENSG00000158109, ENSG00000136750, ENSG00000152954, ENSG00000132386, ENSG00000101438, ENSG00000128564, ENSG00000101019, ENSG00000115194, ENSG00000122359, ENSG00000003147, ENSG00000220205, ENSG00000172794, ENSG0000…	428	513	8544	1.75111	0.0002728	0.00681857
Module7	UP_SEQ_FEATURE	compositionally biased region:Pro-rich	42	17.004	ENSG00000135144, ENSG00000105323, ENSG00000131831, ENSG00000167962, ENSG00000076108, ENSG00000154358, ENSG00000205746, ENSG00000099381, ENSG00000177103, ENSG00000074855, ENSG00000101191, ENSG00000105732, ENSG00000093100, ENSG00000162231, ENSG00000132680, ENSG00000196235, ENSG00000011451, ENSG00000100139, ENSG00000129993, ENSG00000136367, ENSG00000184634, ENSG00000065526, ENSG00000168758, ENSG0000…	227	700	12637	3.34018	1.1949e-11	1.20446e-08
	SP_PIR_KEYWORDS	phosphoprotein	155	62.753	ENSG00000164080, ENSG00000128908, ENSG00000198909, ENSG00000164828, ENSG00000156304, ENSG00000099381, ENSG00000100201, ENSG00000176444, ENSG00000140829, ENSG00000103091, ENSG00000183495, ENSG00000136699, ENSG00000063169, ENSG00000130827, ENSG00000170581, ENSG00000167670, ENSG00000168137, ENSG00000159899, ENSG00000108504, ENSG00000135164, ENSG00000100139, ENSG00000014164, ENSG00000141084, ENSG0000…	227	5958	12647	1.44942	9.73739e-11	2.35645e-08
	SP_PIR_KEYWORDS	nucleus	103	41.7004	ENSG00000128908, ENSG00000164080, ENSG00000164828, ENSG00000156304, ENSG00000205746, ENSG00000099381, ENSG00000100201, ENSG00000140829, ENSG00000176444, ENSG00000183495, ENSG00000160305, ENSG00000170581, ENSG00000167670, ENSG00000135164, ENSG00000144026, ENSG00000119685, ENSG00000136367, ENSG00000130382, ENSG00000184634, ENSG00000204371, ENSG00000122965, ENSG00000075856, ENSG00000181090, ENSG0000…	227	3351	12647	1.71248	9.20799e-10	1.11417e-07
	UP_SEQ_FEATURE	splice variant	141	57.085	ENSG00000198909, ENSG00000139631, ENSG00000115282, ENSG00000164828, ENSG00000071246, ENSG00000156304, ENSG00000100201, ENSG00000176444, ENSG00000103091, ENSG00000183495, ENSG00000088448, ENSG00000074855, ENSG00000160305, ENSG00000136699, ENSG00000063169, ENSG00000170581, ENSG00000167670, ENSG00000168137, ENSG00000159899, ENSG00000188599, ENSG00000135164, ENSG00000014164, ENSG00000144535, ENSG0000…	227	5442	12637	1.44238	6.49526e-09	3.2736e-06
	SP_PIR_KEYWORDS	alternative splicing	140	56.6802	ENSG00000198909, ENSG00000139631, ENSG00000115282, ENSG00000164828, ENSG00000071246, ENSG00000156304, ENSG00000100201, ENSG00000176444, ENSG00000103091, ENSG00000183495, ENSG00000088448, ENSG00000074855, ENSG00000160305, ENSG00000136699, ENSG00000063169, ENSG00000170581, ENSG00000167670, ENSG00000168137, ENSG00000159899, ENSG00000188599, ENSG00000135164, ENSG00000014164, ENSG00000144535, ENSG0000…	227	5451	12647	1.43091	1.51947e-08	1.2257e-06
	GOTERM_BP_FAT	GO:0016568~chromatin modification	20	8.09717	ENSG00000128908, ENSG00000083168, ENSG00000118058, ENSG00000076108, ENSG00000204371, ENSG00000099381, ENSG00000183495, ENSG00000105663, ENSG00000196367, ENSG00000156650, ENSG00000181090, ENSG00000196235, ENSG00000112983, ENSG00000172530, ENSG00000055609, ENSG00000104885, ENSG00000080603, ENSG00000119772, ENSG00000132510, ENSG00000100393	169	246	9239	4.4446	9.5537e-08	0.000103461
	GOTERM_CC_FAT	GO:0031981~nuclear lumen	43	17.4089	ENSG00000083168, ENSG00000120314, ENSG00000156304, ENSG00000076108, ENSG00000099381, ENSG00000071894, ENSG00000197976, ENSG00000072609, ENSG00000183495, ENSG00000221978, ENSG00000126746, ENSG00000129933, ENSG00000162231, ENSG00000196235, ENSG00000001497, ENSG00000037474, ENSG00000143624, ENSG00000129993, ENSG00000136367, ENSG00000184634, ENSG00000118058, ENSG00000003756, ENSG00000065526, ENSG0000…	130	1255	8544	2.25187	2.04162e-07	4.57312e-05
	UP_SEQ_FEATURE	compositionally biased region:Poly-Glu	24	9.7166	ENSG00000119685, ENSG00000204469, ENSG00000083168, ENSG00000204371, ENSG00000070814, ENSG00000183495, ENSG00000146830, ENSG00000122965, ENSG00000101004, ENSG00000070047, ENSG00000163257, ENSG00000075856, ENSG00000156650, ENSG00000093100, ENSG00000181090, ENSG00000167670, ENSG00000215769, ENSG00000137802, ENSG00000011451, ENSG00000080603, ENSG00000100139, ENSG00000061936, ENSG00000100393, ENSG0000…	227	386	12637	3.46132	4.28321e-07	0.000143905
	GOTERM_BP_FAT	GO:0051276~chromosome organization	24	9.7166	ENSG00000128908, ENSG00000083168, ENSG00000118058, ENSG00000076108, ENSG00000204371, ENSG00000099381, ENSG00000183495, ENSG00000105663, ENSG00000196367, ENSG00000129933, ENSG00000070366, ENSG00000156650, ENSG00000181090, ENSG00000167670, ENSG00000196235, ENSG00000055609, ENSG00000112983, ENSG00000105127, ENSG00000172530, ENSG00000104885, ENSG00000080603, ENSG00000119772, ENSG00000132510, ENSG0000…	169	385	9239	3.40792	4.37353e-07	0.000236799
	SP_PIR_KEYWORDS	metal-binding	70	28.3401	ENSG00000088876, ENSG00000198909, ENSG00000154358, ENSG00000206203, ENSG00000101191, ENSG00000136699, ENSG00000126746, ENSG00000105732, ENSG00000070047, ENSG00000161298, ENSG00000011451, ENSG00000100139, ENSG00000144026, ENSG00000014164, ENSG00000136367, ENSG00000101040, ENSG00000163516, ENSG00000118058, ENSG00000003756, ENSG00000130684, ENSG00000204371, ENSG00000143442, ENSG00000105663, ENSG0000…	227	2187	12647	1.78324	5.98931e-07	3.62347e-05
	GOTERM_BP_FAT	GO:0006325~chromatin organization	21	8.50202	ENSG00000128908, ENSG00000083168, ENSG00000118058, ENSG00000076108, ENSG00000204371, ENSG00000099381, ENSG00000183495, ENSG00000105663, ENSG00000196367, ENSG00000156650, ENSG00000181090, ENSG00000167670, ENSG00000196235, ENSG00000112983, ENSG00000172530, ENSG00000055609, ENSG00000104885, ENSG00000080603, ENSG00000119772, ENSG00000132510, ENSG00000100393	169	307	9239	3.73955	6.84606e-07	0.000247112
	SP_PIR_KEYWORDS	chromatin regulator	16	6.47773	ENSG00000118058, ENSG00000083168, ENSG00000076108, ENSG00000204371, ENSG00000099381, ENSG00000183495, ENSG00000105663, ENSG00000196367, ENSG00000156650, ENSG00000181090, ENSG00000112983, ENSG00000172530, ENSG00000055609, ENSG00000104885, ENSG00000080603, ENSG00000119772	227	192	12647	4.6428	1.79756e-06	8.69982e-05
	SP_PIR_KEYWORDS	polymorphism	164	66.3968	ENSG00000164080, ENSG00000128908, ENSG00000198909, ENSG00000115282, ENSG00000164828, ENSG00000156304, ENSG00000099381, ENSG00000140829, ENSG00000103091, ENSG00000183495, ENSG00000088448, ENSG00000160305, ENSG00000063169, ENSG00000130827, ENSG00000170581, ENSG00000167670, ENSG00000168137, ENSG00000159899, ENSG00000108504, ENSG00000135164, ENSG00000100139, ENSG00000014164, ENSG00000144535, ENSG0000…	227	7304	12647	1.25096	4.49704e-06	0.000181365
	UP_SEQ_FEATURE	compositionally biased region:Glu-rich	16	6.47773	ENSG00000136367, ENSG00000204574, ENSG00000188827, ENSG00000083168, ENSG00000076108, ENSG00000110274, ENSG00000099381, ENSG00000074855, ENSG00000125386, ENSG00000184863, ENSG00000093100, ENSG00000167625, ENSG00000116580, ENSG00000163374, ENSG00000196235, ENSG00000080603, ENSG00000160299	227	213	12637	4.18175	6.50585e-06	0.00163814
	UP_SEQ_FEATURE	region of interest:S-adenosyl-L-methionine binding	7	2.83401	ENSG00000118058, ENSG00000181090, ENSG00000204371, ENSG00000055609, ENSG00000104885, ENSG00000037474, ENSG00000105663	227	27	12637	14.4329	6.61779e-06	0.00133326
	SP_PIR_KEYWORDS	zinc	54	21.8623	ENSG00000088876, ENSG00000101191, ENSG00000105732, ENSG00000126746, ENSG00000070047, ENSG00000161298, ENSG00000011451, ENSG00000100139, ENSG00000014164, ENSG00000144026, ENSG00000136367, ENSG00000101040, ENSG00000163516, ENSG00000118058, ENSG00000003756, ENSG00000130684, ENSG00000204371, ENSG00000143442, ENSG00000105663, ENSG00000134253, ENSG00000181090, ENSG00000159840, ENSG00000167625, ENSG0000…	227	1627	12647	1.84913	7.74605e-06	0.000267757
	GOTERM_BP_FAT	GO:0006350~transcription	52	21.0526	ENSG00000088876, ENSG00000099381, ENSG00000221978, ENSG00000101191, ENSG00000105732, ENSG00000126746, ENSG00000070047, ENSG00000170581, ENSG00000167670, ENSG00000196235, ENSG00000161298, ENSG00000135164, ENSG00000144026, ENSG00000136367, ENSG00000119685, ENSG00000130382, ENSG00000184634, ENSG00000118058, ENSG00000065526, ENSG00000130684, ENSG00000070814, ENSG00000105663, ENSG00000167625, ENSG0000…	169	1556	9239	1.82697	9.04093e-06	0.00244485
	INTERPRO	IPR019787:Zinc finger, PHD-finger	10	4.04858	ENSG00000101191, ENSG00000101040, ENSG00000070047, ENSG00000197724, ENSG00000156650, ENSG00000118058, ENSG00000083168, ENSG00000076108, ENSG00000055609, ENSG00000105663	204	79	11279	6.99863	1.14965e-05	0.00536595
	SP_PIR_KEYWORDS	zinc-finger	46	18.6235	ENSG00000135144, ENSG00000088876, ENSG00000083168, ENSG00000167962, ENSG00000174586, ENSG00000076108, ENSG00000134686, ENSG00000197162, ENSG00000072609, ENSG00000180357, ENSG00000101191, ENSG00000126746, ENSG00000105732, ENSG00000070047, ENSG00000127903, ENSG00000161298, ENSG00000011451, ENSG00000129993, ENSG00000127191, ENSG00000014164, ENSG00000144026, ENSG00000136367, ENSG00000186566, ENSG0000…	227	1316	12647	1.94744	1.34026e-05	0.00040535
	GOTERM_MF_FAT	GO:0016278~lysine N-methyltransferase activity	7	2.83401	ENSG00000118058, ENSG00000181090, ENSG00000099381, ENSG00000204371, ENSG00000055609, ENSG00000104885, ENSG00000105663	174	28	8758	12.5833	1.43033e-05	0.00446697
	GOTERM_MF_FAT	GO:0016279~protein-lysine N-methyltransferase activity	7	2.83401	ENSG00000118058, ENSG00000181090, ENSG00000099381, ENSG00000204371, ENSG00000055609, ENSG00000104885, ENSG00000105663	174	28	8758	12.5833	1.43033e-05	0.00446697
	GOTERM_MF_FAT	GO:0018024~histone-lysine N-methyltransferase activity	7	2.83401	ENSG00000118058, ENSG00000181090, ENSG00000099381, ENSG00000204371, ENSG00000055609, ENSG00000104885, ENSG00000105663	174	28	8758	12.5833	1.43033e-05	0.00446697
	GOTERM_MF_FAT	GO:0003677~DNA binding	56	22.6721	ENSG00000128908, ENSG00000088876, ENSG00000164080, ENSG00000007545, ENSG00000183495, ENSG00000126746, ENSG00000105732, ENSG00000170581, ENSG00000160294, ENSG00000161298, ENSG00000135164, ENSG00000144026, ENSG00000136367, ENSG00000130382, ENSG00000118058, ENSG00000003756, ENSG00000184428, ENSG00000065526, ENSG00000130684, ENSG00000133226, ENSG00000143442, ENSG00000105663, ENSG00000167625, ENSG0000…	174	1629	8758	1.7303	1.81668e-05	0.00283909
	INTERPRO	IPR001965:Zinc finger, PHD-type	10	4.04858	ENSG00000101191, ENSG00000101040, ENSG00000070047, ENSG00000197724, ENSG00000156650, ENSG00000118058, ENSG00000083168, ENSG00000076108, ENSG00000055609, ENSG00000105663	204	84	11279	6.58205	1.90298e-05	0.00444311
	GOTERM_CC_FAT	GO:0070013~intracellular organelle lumen	44	17.8138	ENSG00000083168, ENSG00000120314, ENSG00000156304, ENSG00000076108, ENSG00000099381, ENSG00000071894, ENSG00000197976, ENSG00000072609, ENSG00000183495, ENSG00000221978, ENSG00000126746, ENSG00000129933, ENSG00000162231, ENSG00000196235, ENSG00000001497, ENSG00000037474, ENSG00000143624, ENSG00000129993, ENSG00000136367, ENSG00000184634, ENSG00000118058, ENSG00000003756, ENSG00000184428, ENSG0000…	130	1544	8544	1.87294	2.03009e-05	0.00227115
	GOTERM_CC_FAT	GO:0043233~organelle lumen	44	17.8138	ENSG00000083168, ENSG00000120314, ENSG00000156304, ENSG00000076108, ENSG00000099381, ENSG00000071894, ENSG00000197976, ENSG00000072609, ENSG00000183495, ENSG00000221978, ENSG00000126746, ENSG00000129933, ENSG00000162231, ENSG00000196235, ENSG00000001497, ENSG00000037474, ENSG00000143624, ENSG00000129993, ENSG00000136367, ENSG00000184634, ENSG00000118058, ENSG00000003756, ENSG00000184428, ENSG0000…	130	1567	8544	1.84545	2.94681e-05	0.0021979
	INTERPRO	IPR017956:AT hook, DNA-binding, conserved site	6	2.42915	ENSG00000118058, ENSG00000076108, ENSG00000055609, ENSG00000080603, ENSG00000104885, ENSG00000105663	204	22	11279	15.0789	3.68923e-05	0.00573877
	INTERPRO	IPR001214:SET	7	2.83401	ENSG00000118058, ENSG00000181090, ENSG00000168137, ENSG00000099381, ENSG00000204371, ENSG00000055609, ENSG00000105663	204	36	11279	10.7507	3.91895e-05	0.00457476
	UP_SEQ_FEATURE	domain:SET	7	2.83401	ENSG00000118058, ENSG00000181090, ENSG00000168137, ENSG00000099381, ENSG00000204371, ENSG00000055609, ENSG00000105663	227	37	12637	10.5321	4.47608e-05	0.00749178
	GOTERM_CC_FAT	GO:0031974~membrane-enclosed lumen	44	17.8138	ENSG00000083168, ENSG00000120314, ENSG00000156304, ENSG00000076108, ENSG00000099381, ENSG00000071894, ENSG00000197976, ENSG00000072609, ENSG00000183495, ENSG00000221978, ENSG00000126746, ENSG00000129933, ENSG00000162231, ENSG00000196235, ENSG00000001497, ENSG00000037474, ENSG00000143624, ENSG00000129993, ENSG00000136367, ENSG00000184634, ENSG00000118058, ENSG00000003756, ENSG00000184428, ENSG0000…	130	1598	8544	1.80965	4.79143e-05	0.00267967
	GOTERM_MF_FAT	GO:0042054~histone methyltransferase activity	7	2.83401	ENSG00000118058, ENSG00000181090, ENSG00000099381, ENSG00000204371, ENSG00000055609, ENSG00000104885, ENSG00000105663	174	35	8758	10.0667	5.49484e-05	0.00571671
	GOTERM_MF_FAT	GO:0043169~cation binding	84	34.0081	ENSG00000088876, ENSG00000198909, ENSG00000154358, ENSG00000074855, ENSG00000206203, ENSG00000101191, ENSG00000136699, ENSG00000126746, ENSG00000105732, ENSG00000070047, ENSG00000170581, ENSG00000149328, ENSG00000161298, ENSG00000011451, ENSG00000100139, ENSG00000144026, ENSG00000014164, ENSG00000136367, ENSG00000101040, ENSG00000163516, ENSG00000118058, ENSG00000173531, ENSG00000003756, ENSG0000…	174	2962	8758	1.42741	7.06737e-05	0.00551515
	GOTERM_MF_FAT	GO:0008270~zinc ion binding	55	22.2672	ENSG00000088876, ENSG00000101191, ENSG00000105732, ENSG00000126746, ENSG00000070047, ENSG00000161298, ENSG00000011451, ENSG00000100139, ENSG00000014164, ENSG00000144026, ENSG00000136367, ENSG00000101040, ENSG00000163516, ENSG00000118058, ENSG00000003756, ENSG00000130684, ENSG00000204371, ENSG00000143442, ENSG00000105663, ENSG00000134253, ENSG00000181090, ENSG00000159840, ENSG00000167625, ENSG0000…	174	1680	8758	1.64782	9.08905e-05	0.00567385
	GOTERM_MF_FAT	GO:0046872~metal ion binding	83	33.6032	ENSG00000088876, ENSG00000198909, ENSG00000154358, ENSG00000074855, ENSG00000206203, ENSG00000101191, ENSG00000136699, ENSG00000126746, ENSG00000105732, ENSG00000070047, ENSG00000170581, ENSG00000161298, ENSG00000011451, ENSG00000100139, ENSG00000144026, ENSG00000014164, ENSG00000136367, ENSG00000101040, ENSG00000163516, ENSG00000118058, ENSG00000173531, ENSG00000003756, ENSG00000130684, ENSG0000…	174	2935	8758	1.4234	9.22691e-05	0.00480203
	SP_PIR_KEYWORDS	s-adenosyl-l-methionine	9	3.64372	ENSG00000118058, ENSG00000181090, ENSG00000099381, ENSG00000204371, ENSG00000055609, ENSG00000104885, ENSG00000037474, ENSG00000119772, ENSG00000105663	227	83	12647	6.04124	0.000114503	0.00307431
	GOTERM_CC_FAT	GO:0044451~nucleoplasm part	20	8.09717	ENSG00000184634, ENSG00000083168, ENSG00000118058, ENSG00000071894, ENSG00000197976, ENSG00000099381, ENSG00000072609, ENSG00000133226, ENSG00000167978, ENSG00000183495, ENSG00000221978, ENSG00000105663, ENSG00000110844, ENSG00000196367, ENSG00000075856, ENSG00000156650, ENSG00000162231, ENSG00000112983, ENSG00000100393, ENSG00000143624	130	486	8544	2.70465	0.000115948	0.00518129
	GOTERM_MF_FAT	GO:0043167~ion binding	84	34.0081	ENSG00000088876, ENSG00000198909, ENSG00000154358, ENSG00000074855, ENSG00000206203, ENSG00000101191, ENSG00000136699, ENSG00000126746, ENSG00000105732, ENSG00000070047, ENSG00000170581, ENSG00000149328, ENSG00000161298, ENSG00000011451, ENSG00000100139, ENSG00000144026, ENSG00000014164, ENSG00000136367, ENSG00000101040, ENSG00000163516, ENSG00000118058, ENSG00000173531, ENSG00000003756, ENSG0000…	174	3002	8758	1.40839	0.000119288	0.00531999
	SMART	SM00317:SET	7	2.83401	ENSG00000118058, ENSG00000181090, ENSG00000168137, ENSG00000099381, ENSG00000204371, ENSG00000055609, ENSG00000105663	151	36	6200	7.98381	0.000193967	0.00849904
	GOTERM_MF_FAT	GO:0008276~protein methyltransferase activity	7	2.83401	ENSG00000118058, ENSG00000181090, ENSG00000099381, ENSG00000204371, ENSG00000055609, ENSG00000104885, ENSG00000105663	174	45	8758	7.82963	0.000234162	0.00912083
	SP_PIR_KEYWORDS	transcription regulation	46	18.6235	ENSG00000088876, ENSG00000105323, ENSG00000083168, ENSG00000174586, ENSG00000076108, ENSG00000197162, ENSG00000099381, ENSG00000175727, ENSG00000221978, ENSG00000126746, ENSG00000105732, ENSG00000170581, ENSG00000127903, ENSG00000167670, ENSG00000161298, ENSG00000196235, ENSG00000006704, ENSG00000135164, ENSG00000129993, ENSG00000144026, ENSG00000136367, ENSG00000130382, ENSG00000184634, ENSG0000…	227	1491	12647	1.71887	0.000267306	0.00644878
	SP_PIR_KEYWORDS	bromodomain	6	2.42915	ENSG00000101040, ENSG00000118058, ENSG00000076108, ENSG00000112983, ENSG00000028310, ENSG00000100393	227	33	12647	10.1298	0.000275046	0.00603357
	SP_PIR_KEYWORDS	Transcription	47	19.0283	ENSG00000088876, ENSG00000105323, ENSG00000083168, ENSG00000174586, ENSG00000076108, ENSG00000197162, ENSG00000099381, ENSG00000175727, ENSG00000221978, ENSG00000126746, ENSG00000105732, ENSG00000170581, ENSG00000127903, ENSG00000167670, ENSG00000161298, ENSG00000196235, ENSG00000006704, ENSG00000135164, ENSG00000129993, ENSG00000144026, ENSG00000119685, ENSG00000136367, ENSG00000130382, ENSG0000…	227	1538	12647	1.70256	0.000276776	0.00556688
Module9 (Magenta)	GOTERM_CC_FAT	GO:0005739~mitochondrion	130	21.5232	ENSG00000167985, ENSG00000100209, ENSG00000125445, ENSG00000183605, ENSG00000139637, ENSG00000119723, ENSG00000180992, ENSG00000175193, ENSG00000172172, ENSG00000089876, ENSG00000180389, ENSG00000171421, ENSG00000214736, ENSG00000156502, ENSG00000117862, ENSG00000168275, ENSG00000178127, ENSG00000165264, ENSG00000148950, ENSG00000100348, ENSG00000125356, ENSG00000134809, ENSG00000112110, ENSG0000…	404	929	8544	2.95943	2.10389e-32	7.1322e-30
	SP_PIR_KEYWORDS	mitochondrion	114	18.8742	ENSG00000167985, ENSG00000100209, ENSG00000176894, ENSG00000125445, ENSG00000183605, ENSG00000139637, ENSG00000180992, ENSG00000175193, ENSG00000172172, ENSG00000089876, ENSG00000180389, ENSG00000171421, ENSG00000214736, ENSG00000156502, ENSG00000117862, ENSG00000178127, ENSG00000165264, ENSG00000148950, ENSG00000100348, ENSG00000125356, ENSG00000134809, ENSG00000112110, ENSG00000163319, ENSG0000…	588	724	12647	3.3867	6.86417e-32	2.31322e-29
	SP_PIR_KEYWORDS	ribonucleoprotein	63	10.4305	ENSG00000136522, ENSG00000125445, ENSG00000170860, ENSG00000106355, ENSG00000125743, ENSG00000071082, ENSG00000180992, ENSG00000172172, ENSG00000171863, ENSG00000156482, ENSG00000145592, ENSG00000175324, ENSG00000145912, ENSG00000171858, ENSG00000197756, ENSG00000171421, ENSG00000121766, ENSG00000163682, ENSG00000082515, ENSG00000163584, ENSG00000130520, ENSG00000122026, ENSG00000165502, ENSG0000…	588	257	12647	5.27251	5.51016e-28	9.28462e-26
	SP_PIR_KEYWORDS	ribosomal protein	49	8.11258	ENSG00000136522, ENSG00000125445, ENSG00000071082, ENSG00000180992, ENSG00000172172, ENSG00000171863, ENSG00000156482, ENSG00000145592, ENSG00000171858, ENSG00000197756, ENSG00000171421, ENSG00000163682, ENSG00000082515, ENSG00000163584, ENSG00000122026, ENSG00000165502, ENSG00000198242, ENSG00000172590, ENSG00000108826, ENSG00000110700, ENSG00000106591, ENSG00000112110, ENSG00000172809, ENSG0000…	588	168	12647	6.27331	2.3627e-25	2.6541e-23
	GOTERM_MF_FAT	GO:0003735~structural constituent of ribosome	43	7.11921	ENSG00000181991, ENSG00000136522, ENSG00000008988, ENSG00000197345, ENSG00000125445, ENSG00000135972, ENSG00000071082, ENSG00000187145, ENSG00000180992, ENSG00000174547, ENSG00000134056, ENSG00000172172, ENSG00000185088, ENSG00000137547, ENSG00000171863, ENSG00000156482, ENSG00000145592, ENSG00000109475, ENSG00000136149, ENSG00000197756, ENSG00000171858, ENSG00000171421, ENSG00000163682, ENSG0000…	376	144	8758	6.95542	2.58696e-24	1.23656e-21
	GOTERM_CC_FAT	GO:0005840~ribosome	50	8.27815	ENSG00000136522, ENSG00000125445, ENSG00000071082, ENSG00000180992, ENSG00000172172, ENSG00000171863, ENSG00000156482, ENSG00000145592, ENSG00000171858, ENSG00000197756, ENSG00000121766, ENSG00000171421, ENSG00000163682, ENSG00000082515, ENSG00000163584, ENSG00000122026, ENSG00000165502, ENSG00000198242, ENSG00000172590, ENSG00000108826, ENSG00000110700, ENSG00000106591, ENSG00000112110, ENSG0000…	404	189	8544	5.59485	8.53169e-24	1.44612e-21
	GOTERM_CC_FAT	GO:0030529~ribonucleoprotein complex	78	12.9139	ENSG00000136522, ENSG00000084072, ENSG00000179218, ENSG00000125445, ENSG00000170860, ENSG00000106355, ENSG00000125743, ENSG00000071082, ENSG00000180992, ENSG00000184209, ENSG00000172172, ENSG00000171863, ENSG00000156482, ENSG00000145592, ENSG00000175324, ENSG00000145912, ENSG00000171858, ENSG00000197756, ENSG00000171421, ENSG00000121766, ENSG00000163682, ENSG00000082515, ENSG00000163584, ENSG0000…	404	463	8544	3.56282	1.21417e-23	1.37201e-21
	GOTERM_BP_FAT	GO:0006412~translation	60	9.93377	ENSG00000187024, ENSG00000136522, ENSG00000125445, ENSG00000071082, ENSG00000180992, ENSG00000115866, ENSG00000172172, ENSG00000171863, ENSG00000156482, ENSG00000145592, ENSG00000171858, ENSG00000197756, ENSG00000171421, ENSG00000163682, ENSG00000082515, ENSG00000163584, ENSG00000141378, ENSG00000122026, ENSG00000165502, ENSG00000198242, ENSG00000172590, ENSG00000108826, ENSG00000110700, ENSG0000…	410	296	9239	4.56773	1.60548e-23	2.19309e-20
	GOTERM_CC_FAT	GO:0033279~ribosomal subunit	37	6.12583	ENSG00000008988, ENSG00000181991, ENSG00000125445, ENSG00000118181, ENSG00000135972, ENSG00000071082, ENSG00000187145, ENSG00000147586, ENSG00000174547, ENSG00000134056, ENSG00000172172, ENSG00000137547, ENSG00000171863, ENSG00000156482, ENSG00000145592, ENSG00000109475, ENSG00000136149, ENSG00000171858, ENSG00000171421, ENSG00000121766, ENSG00000082515, ENSG00000122026, ENSG00000112306, ENSG0000…	404	116	8544	6.74565	1.41091e-20	1.19574e-18
	UP_SEQ_FEATURE	transit peptide:Mitochondrion	68	11.2583	ENSG00000167985, ENSG00000100209, ENSG00000136522, ENSG00000139637, ENSG00000125445, ENSG00000173660, ENSG00000136521, ENSG00000180992, ENSG00000175193, ENSG00000130770, ENSG00000133983, ENSG00000123130, ENSG00000163541, ENSG00000171421, ENSG00000082515, ENSG00000145494, ENSG00000156502, ENSG00000141378, ENSG00000117862, ENSG00000164182, ENSG00000075415, ENSG00000178127, ENSG00000154723, ENSG0000…	587	416	12637	3.51902	1.00664e-19	1.05597e-16
	SP_PIR_KEYWORDS	transit peptide	68	11.2583	ENSG00000167985, ENSG00000100209, ENSG00000136522, ENSG00000139637, ENSG00000125445, ENSG00000173660, ENSG00000136521, ENSG00000180992, ENSG00000175193, ENSG00000130770, ENSG00000133983, ENSG00000123130, ENSG00000163541, ENSG00000171421, ENSG00000082515, ENSG00000145494, ENSG00000156502, ENSG00000141378, ENSG00000117862, ENSG00000164182, ENSG00000075415, ENSG00000178127, ENSG00000154723, ENSG0000…	588	425	12647	3.44136	3.40952e-19	2.87252e-17
	GOTERM_CC_FAT	GO:0044429~mitochondrial part	73	12.0861	ENSG00000136522, ENSG00000173660, ENSG00000136521, ENSG00000175193, ENSG00000130770, ENSG00000133983, ENSG00000172172, ENSG00000100575, ENSG00000168653, ENSG00000180389, ENSG00000163541, ENSG00000171421, ENSG00000214736, ENSG00000145494, ENSG00000117862, ENSG00000156502, ENSG00000075415, ENSG00000178127, ENSG00000154723, ENSG00000112695, ENSG00000172590, ENSG00000165264, ENSG00000108826, ENSG0000…	404	520	8544	2.96893	1.79401e-17	1.21634e-15
	SP_PIR_KEYWORDS	acetylation	187	30.9603	ENSG00000168274, ENSG00000176894, ENSG00000125445, ENSG00000183605, ENSG00000139637, ENSG00000106355, ENSG00000125743, ENSG00000161057, ENSG00000134825, ENSG00000070010, ENSG00000118363, ENSG00000156482, ENSG00000143553, ENSG00000163882, ENSG00000156110, ENSG00000183207, ENSG00000180389, ENSG00000141504, ENSG00000121766, ENSG00000163682, ENSG00000154582, ENSG00000129235, ENSG00000162961, ENSG0000…	588	2383	12647	1.68783	1.53849e-14	1.04017e-12
	GOTERM_CC_FAT	GO:0005761~mitochondrial ribosome	20	3.31126	ENSG00000136522, ENSG00000181991, ENSG00000135972, ENSG00000172590, ENSG00000187145, ENSG00000108826, ENSG00000147586, ENSG00000116898, ENSG00000134056, ENSG00000174547, ENSG00000172172, ENSG00000106591, ENSG00000112110, ENSG00000171421, ENSG00000163319, ENSG00000090263, ENSG00000154719, ENSG00000185608, ENSG00000111639, ENSG00000062582	404	46	8544	9.19501	5.32149e-14	3.0046e-12
	GOTERM_CC_FAT	GO:0000313~organellar ribosome	20	3.31126	ENSG00000136522, ENSG00000181991, ENSG00000135972, ENSG00000172590, ENSG00000187145, ENSG00000108826, ENSG00000147586, ENSG00000116898, ENSG00000134056, ENSG00000174547, ENSG00000172172, ENSG00000106591, ENSG00000112110, ENSG00000171421, ENSG00000163319, ENSG00000090263, ENSG00000154719, ENSG00000185608, ENSG00000111639, ENSG00000062582	404	46	8544	9.19501	5.32149e-14	3.0046e-12
	SP_PIR_KEYWORDS	mitochondrion inner membrane	35	5.7947	ENSG00000173660, ENSG00000136521, ENSG00000167863, ENSG00000175193, ENSG00000100575, ENSG00000168653, ENSG00000005022, ENSG00000180389, ENSG00000124172, ENSG00000116459, ENSG00000156467, ENSG00000145494, ENSG00000075415, ENSG00000167283, ENSG00000178127, ENSG00000154723, ENSG00000147123, ENSG00000112695, ENSG00000165264, ENSG00000205981, ENSG00000184752, ENSG00000165629, ENSG00000099795, ENSG0000…	588	169	12647	4.45442	2.71946e-13	1.52713e-11
	GOTERM_CC_FAT	GO:0044455~mitochondrial membrane part	28	4.63576	ENSG00000173660, ENSG00000136521, ENSG00000167863, ENSG00000130770, ENSG00000100575, ENSG00000168653, ENSG00000180389, ENSG00000124172, ENSG00000116459, ENSG00000156467, ENSG00000145494, ENSG00000196683, ENSG00000178127, ENSG00000154723, ENSG00000167283, ENSG00000112695, ENSG00000165264, ENSG00000165629, ENSG00000175768, ENSG00000099795, ENSG00000125356, ENSG00000134809, ENSG00000183648, ENSG0000…	404	112	8544	5.28713	1.04392e-12	5.05567e-11
	GOTERM_CC_FAT	GO:0015934~large ribosomal subunit	20	3.31126	ENSG00000198242, ENSG00000172590, ENSG00000071082, ENSG00000108826, ENSG00000174547, ENSG00000172172, ENSG00000137547, ENSG00000156482, ENSG00000145592, ENSG00000109475, ENSG00000106591, ENSG00000136149, ENSG00000121766, ENSG00000171421, ENSG00000172809, ENSG00000161970, ENSG00000082515, ENSG00000122026, ENSG00000111639, ENSG00000062582	404	62	8544	6.8221	2.7279e-11	1.15595e-09
	KEGG_PATHWAY	hsa00190:Oxidative phosphorylation	26	4.30464	ENSG00000138777, ENSG00000173660, ENSG00000136521, ENSG00000167863, ENSG00000168653, ENSG00000124172, ENSG00000180389, ENSG00000116459, ENSG00000156467, ENSG00000145494, ENSG00000178127, ENSG00000154723, ENSG00000167283, ENSG00000112695, ENSG00000165264, ENSG00000165629, ENSG00000099795, ENSG00000127184, ENSG00000125356, ENSG00000184076, ENSG00000183648, ENSG00000164258, ENSG00000136888, ENSG0000…	179	110	3470	4.58202	9.05458e-11	9.77895e-09
	GOTERM_MF_FAT	GO:0005198~structural molecule activity	49	8.11258	ENSG00000136522, ENSG00000196465, ENSG00000125445, ENSG00000071082, ENSG00000180992, ENSG00000172172, ENSG00000171863, ENSG00000156482, ENSG00000145592, ENSG00000171858, ENSG00000197756, ENSG00000171421, ENSG00000163682, ENSG00000082515, ENSG00000163584, ENSG00000122026, ENSG00000165502, ENSG00000198242, ENSG00000172590, ENSG00000108826, ENSG00000105669, ENSG00000110700, ENSG00000106591, ENSG0000…	376	407	8758	2.80426	9.54008e-11	2.28008e-08
	KEGG_PATHWAY	hsa05012:Parkinson's disease	26	4.30464	ENSG00000156587, ENSG00000173660, ENSG00000136521, ENSG00000167863, ENSG00000168653, ENSG00000116288, ENSG00000005022, ENSG00000124172, ENSG00000180389, ENSG00000116459, ENSG00000156467, ENSG00000145494, ENSG00000185651, ENSG00000178127, ENSG00000154723, ENSG00000112695, ENSG00000165264, ENSG00000165629, ENSG00000099795, ENSG00000127184, ENSG00000125356, ENSG00000184076, ENSG00000183648, ENSG0000…	179	111	3470	4.54074	1.1179e-10	6.03665e-09
	GOTERM_BP_FAT	GO:0031145~anaphase-promoting complex-dependent proteasomal ubiquitin-dependent protein catabolic process	19	3.1457	ENSG00000161057, ENSG00000053900, ENSG00000163636, ENSG00000100567, ENSG00000092010, ENSG00000130177, ENSG00000165916, ENSG00000141552, ENSG00000159377, ENSG00000170142, ENSG00000100804, ENSG00000008018, ENSG00000101182, ENSG00000143947, ENSG00000108294, ENSG00000106588, ENSG00000100911, ENSG00000087191, ENSG00000164162	410	63	9239	6.79601	1.21426e-10	8.29337e-08
	GOTERM_BP_FAT	GO:0051436~negative regulation of ubiquitin-protein ligase activity during mitotic cell cycle	19	3.1457	ENSG00000161057, ENSG00000053900, ENSG00000163636, ENSG00000100567, ENSG00000092010, ENSG00000130177, ENSG00000165916, ENSG00000141552, ENSG00000159377, ENSG00000170142, ENSG00000100804, ENSG00000008018, ENSG00000101182, ENSG00000143947, ENSG00000108294, ENSG00000106588, ENSG00000100911, ENSG00000087191, ENSG00000164162	410	63	9239	6.79601	1.21426e-10	8.29337e-08
	GOTERM_CC_FAT	GO:0005743~mitochondrial inner membrane	40	6.62252	ENSG00000173660, ENSG00000136521, ENSG00000167863, ENSG00000173915, ENSG00000130770, ENSG00000175193, ENSG00000100575, ENSG00000168653, ENSG00000005022, ENSG00000116459, ENSG00000163541, ENSG00000180389, ENSG00000124172, ENSG00000156467, ENSG00000145494, ENSG00000075415, ENSG00000167283, ENSG00000178127, ENSG00000154723, ENSG00000004455, ENSG00000112695, ENSG00000147123, ENSG00000165264, ENSG0000…	404	265	8544	3.19223	1.52624e-10	5.74885e-09
	GOTERM_BP_FAT	GO:0031397~negative regulation of protein ubiquitination	20	3.31126	ENSG00000161057, ENSG00000053900, ENSG00000163636, ENSG00000100567, ENSG00000092010, ENSG00000130177, ENSG00000165916, ENSG00000141552, ENSG00000160948, ENSG00000159377, ENSG00000170142, ENSG00000100804, ENSG00000008018, ENSG00000101182, ENSG00000143947, ENSG00000108294, ENSG00000106588, ENSG00000100911, ENSG00000087191, ENSG00000164162	410	72	9239	6.25949	1.68541e-10	7.67422e-08
	KEGG_PATHWAY	hsa03010:Ribosome	22	3.64238	ENSG00000008988, ENSG00000198242, ENSG00000118181, ENSG00000071082, ENSG00000172172, ENSG00000185088, ENSG00000110700, ENSG00000186468, ENSG00000171863, ENSG00000156482, ENSG00000145592, ENSG00000109475, ENSG00000197756, ENSG00000171858, ENSG00000163682, ENSG00000172809, ENSG00000161970, ENSG00000143947, ENSG00000163584, ENSG00000122026, ENSG00000165502, ENSG00000112306	179	80	3470	5.33101	1.84133e-10	6.62881e-09
	GOTERM_BP_FAT	GO:0051444~negative regulation of ubiquitin-protein ligase activity	19	3.1457	ENSG00000161057, ENSG00000053900, ENSG00000163636, ENSG00000100567, ENSG00000092010, ENSG00000130177, ENSG00000165916, ENSG00000141552, ENSG00000159377, ENSG00000170142, ENSG00000100804, ENSG00000008018, ENSG00000101182, ENSG00000143947, ENSG00000108294, ENSG00000106588, ENSG00000100911, ENSG00000087191, ENSG00000164162	410	65	9239	6.5869	2.15267e-10	7.35136e-08
	GOTERM_BP_FAT	GO:0051352~negative regulation of ligase activity	19	3.1457	ENSG00000161057, ENSG00000053900, ENSG00000163636, ENSG00000100567, ENSG00000092010, ENSG00000130177, ENSG00000165916, ENSG00000141552, ENSG00000159377, ENSG00000170142, ENSG00000100804, ENSG00000008018, ENSG00000101182, ENSG00000143947, ENSG00000108294, ENSG00000106588, ENSG00000100911, ENSG00000087191, ENSG00000164162	410	65	9239	6.5869	2.15267e-10	7.35136e-08
	GOTERM_BP_FAT	GO:0006119~oxidative phosphorylation	22	3.64238	ENSG00000167985, ENSG00000167283, ENSG00000154723, ENSG00000178127, ENSG00000173660, ENSG00000136521, ENSG00000167863, ENSG00000165264, ENSG00000165629, ENSG00000168653, ENSG00000099795, ENSG00000124172, ENSG00000180389, ENSG00000116459, ENSG00000125356, ENSG00000184076, ENSG00000156467, ENSG00000183648, ENSG00000164258, ENSG00000184983, ENSG00000145494, ENSG00000119013, ENSG00000169020	410	90	9239	5.50835	2.24998e-10	6.14695e-08
	GOTERM_BP_FAT	GO:0051437~positive regulation of ubiquitin-protein ligase activity during mitotic cell cycle	19	3.1457	ENSG00000161057, ENSG00000053900, ENSG00000163636, ENSG00000100567, ENSG00000092010, ENSG00000130177, ENSG00000165916, ENSG00000141552, ENSG00000159377, ENSG00000170142, ENSG00000100804, ENSG00000008018, ENSG00000101182, ENSG00000143947, ENSG00000108294, ENSG00000106588, ENSG00000100911, ENSG00000087191, ENSG00000164162	410	66	9239	6.4871	2.84116e-10	6.46837e-08
	GOTERM_CC_FAT	GO:0015935~small ribosomal subunit	18	2.98013	ENSG00000008988, ENSG00000181991, ENSG00000118181, ENSG00000125445, ENSG00000135972, ENSG00000187145, ENSG00000116898, ENSG00000147586, ENSG00000134056, ENSG00000186468, ENSG00000171863, ENSG00000110700, ENSG00000171858, ENSG00000163319, ENSG00000090263, ENSG00000143947, ENSG00000112306, ENSG00000062582	404	56	8544	6.79774	3.64691e-10	1.2363e-08
	GOTERM_CC_FAT	GO:0019866~organelle inner membrane	41	6.78808	ENSG00000173660, ENSG00000136521, ENSG00000167863, ENSG00000173915, ENSG00000130770, ENSG00000175193, ENSG00000100575, ENSG00000168653, ENSG00000005022, ENSG00000116459, ENSG00000163541, ENSG00000180389, ENSG00000124172, ENSG00000156467, ENSG00000145494, ENSG00000075415, ENSG00000167283, ENSG00000178127, ENSG00000154723, ENSG00000004455, ENSG00000112695, ENSG00000147123, ENSG00000165264, ENSG0000…	404	285	8544	3.04242	3.78173e-10	1.16546e-08
	GOTERM_BP_FAT	GO:0051443~positive regulation of ubiquitin-protein ligase activity	19	3.1457	ENSG00000161057, ENSG00000053900, ENSG00000163636, ENSG00000100567, ENSG00000092010, ENSG00000130177, ENSG00000165916, ENSG00000141552, ENSG00000159377, ENSG00000170142, ENSG00000100804, ENSG00000008018, ENSG00000101182, ENSG00000143947, ENSG00000108294, ENSG00000106588, ENSG00000100911, ENSG00000087191, ENSG00000164162	410	68	9239	6.29631	4.86795e-10	9.49946e-08
	GOTERM_CC_FAT	GO:0005740~mitochondrial envelope	47	7.78146	ENSG00000173660, ENSG00000136521, ENSG00000167863, ENSG00000173915, ENSG00000130770, ENSG00000175193, ENSG00000133983, ENSG00000100575, ENSG00000168653, ENSG00000005022, ENSG00000116459, ENSG00000163541, ENSG00000180389, ENSG00000124172, ENSG00000156709, ENSG00000156467, ENSG00000214736, ENSG00000117862, ENSG00000145494, ENSG00000196683, ENSG00000075415, ENSG00000167283, ENSG00000178127, ENSG0000…	404	363	8544	2.73824	5.46178e-10	1.54295e-08
	GOTERM_BP_FAT	GO:0051439~regulation of ubiquitin-protein ligase activity during mitotic cell cycle	19	3.1457	ENSG00000161057, ENSG00000053900, ENSG00000163636, ENSG00000100567, ENSG00000092010, ENSG00000130177, ENSG00000165916, ENSG00000141552, ENSG00000159377, ENSG00000170142, ENSG00000100804, ENSG00000008018, ENSG00000101182, ENSG00000143947, ENSG00000108294, ENSG00000106588, ENSG00000100911, ENSG00000087191, ENSG00000164162	410	69	9239	6.20505	6.32183e-10	1.07945e-07
	GOTERM_CC_FAT	GO:0031966~mitochondrial membrane	45	7.45033	ENSG00000173660, ENSG00000136521, ENSG00000167863, ENSG00000173915, ENSG00000130770, ENSG00000175193, ENSG00000133983, ENSG00000100575, ENSG00000168653, ENSG00000005022, ENSG00000116459, ENSG00000163541, ENSG00000180389, ENSG00000124172, ENSG00000156467, ENSG00000214736, ENSG00000145494, ENSG00000196683, ENSG00000075415, ENSG00000167283, ENSG00000178127, ENSG00000154723, ENSG00000004455, ENSG0000…	404	340	8544	2.79907	6.80981e-10	1.77579e-08
	GOTERM_BP_FAT	GO:0051351~positive regulation of ligase activity	19	3.1457	ENSG00000161057, ENSG00000053900, ENSG00000163636, ENSG00000100567, ENSG00000092010, ENSG00000130177, ENSG00000165916, ENSG00000141552, ENSG00000159377, ENSG00000170142, ENSG00000100804, ENSG00000008018, ENSG00000101182, ENSG00000143947, ENSG00000108294, ENSG00000106588, ENSG00000100911, ENSG00000087191, ENSG00000164162	410	71	9239	6.03026	1.05041e-09	1.59429e-07
	SP_PIR_KEYWORDS	respiratory chain	19	3.1457	ENSG00000178127, ENSG00000147123, ENSG00000173660, ENSG00000112695, ENSG00000136521, ENSG00000165264, ENSG00000184752, ENSG00000168653, ENSG00000099795, ENSG00000127184, ENSG00000125356, ENSG00000184076, ENSG00000156467, ENSG00000183648, ENSG00000164258, ENSG00000184983, ENSG00000111775, ENSG00000145494, ENSG00000119013	588	69	12647	5.92263	1.45283e-09	6.99433e-08
	GOTERM_BP_FAT	GO:0051438~regulation of ubiquitin-protein ligase activity	19	3.1457	ENSG00000161057, ENSG00000053900, ENSG00000163636, ENSG00000100567, ENSG00000092010, ENSG00000130177, ENSG00000165916, ENSG00000141552, ENSG00000159377, ENSG00000170142, ENSG00000100804, ENSG00000008018, ENSG00000101182, ENSG00000143947, ENSG00000108294, ENSG00000106588, ENSG00000100911, ENSG00000087191, ENSG00000164162	410	76	9239	5.63354	3.45128e-09	4.71445e-07
	KEGG_PATHWAY	hsa03050:Proteasome	15	2.48344	ENSG00000161057, ENSG00000163636, ENSG00000100567, ENSG00000092010, ENSG00000165916, ENSG00000159377, ENSG00000100804, ENSG00000008018, ENSG00000101182, ENSG00000127922, ENSG00000132963, ENSG00000108294, ENSG00000106588, ENSG00000100911, ENSG00000087191	179	40	3470	7.26955	3.78927e-09	1.0231e-07
	GOTERM_BP_FAT	GO:0010498~proteasomal protein catabolic process	21	3.47682	ENSG00000131871, ENSG00000161057, ENSG00000053900, ENSG00000163636, ENSG00000100567, ENSG00000092010, ENSG00000130177, ENSG00000165916, ENSG00000185104, ENSG00000141552, ENSG00000159377, ENSG00000170142, ENSG00000100804, ENSG00000008018, ENSG00000101182, ENSG00000143947, ENSG00000108294, ENSG00000106588, ENSG00000100911, ENSG00000087191, ENSG00000164162	410	96	9239	4.92934	5.09325e-09	6.32488e-07
	GOTERM_BP_FAT	GO:0043161~proteasomal ubiquitin-dependent protein catabolic process	21	3.47682	ENSG00000131871, ENSG00000161057, ENSG00000053900, ENSG00000163636, ENSG00000100567, ENSG00000092010, ENSG00000130177, ENSG00000165916, ENSG00000185104, ENSG00000141552, ENSG00000159377, ENSG00000170142, ENSG00000100804, ENSG00000008018, ENSG00000101182, ENSG00000143947, ENSG00000108294, ENSG00000106588, ENSG00000100911, ENSG00000087191, ENSG00000164162	410	96	9239	4.92934	5.09325e-09	6.32488e-07
	GOTERM_MF_FAT	GO:0016655~oxidoreductase activity, acting on NADH or NADPH, quinone or similar compound as acceptor	15	2.48344	ENSG00000205758, ENSG00000178127, ENSG00000136521, ENSG00000115129, ENSG00000165264, ENSG00000184752, ENSG00000099795, ENSG00000168653, ENSG00000125356, ENSG00000183648, ENSG00000164258, ENSG00000184983, ENSG00000145494, ENSG00000119013, ENSG00000164182	376	47	8758	7.43379	5.14946e-09	8.2048e-07
	GOTERM_BP_FAT	GO:0051340~regulation of ligase activity	19	3.1457	ENSG00000161057, ENSG00000053900, ENSG00000163636, ENSG00000100567, ENSG00000092010, ENSG00000130177, ENSG00000165916, ENSG00000141552, ENSG00000159377, ENSG00000170142, ENSG00000100804, ENSG00000008018, ENSG00000101182, ENSG00000143947, ENSG00000108294, ENSG00000106588, ENSG00000100911, ENSG00000087191, ENSG00000164162	410	79	9239	5.4196	6.7071e-09	7.63492e-07
	GOTERM_BP_FAT	GO:0031398~positive regulation of protein ubiquitination	19	3.1457	ENSG00000161057, ENSG00000053900, ENSG00000163636, ENSG00000100567, ENSG00000092010, ENSG00000130177, ENSG00000165916, ENSG00000141552, ENSG00000159377, ENSG00000170142, ENSG00000100804, ENSG00000008018, ENSG00000101182, ENSG00000143947, ENSG00000108294, ENSG00000106588, ENSG00000100911, ENSG00000087191, ENSG00000164162	410	80	9239	5.35186	8.3073e-09	8.72905e-07
	KEGG_PATHWAY	hsa05016:Huntington's disease	28	4.63576	ENSG00000173660, ENSG00000136521, ENSG00000167863, ENSG00000163882, ENSG00000168653, ENSG00000168002, ENSG00000005022, ENSG00000124172, ENSG00000180389, ENSG00000116459, ENSG00000156467, ENSG00000145494, ENSG00000177700, ENSG00000178127, ENSG00000154723, ENSG00000105258, ENSG00000112695, ENSG00000165264, ENSG00000165629, ENSG00000099795, ENSG00000127184, ENSG00000125356, ENSG00000184076, ENSG0000…	179	158	3470	3.4354	1.32796e-08	2.8684e-07
	GOTERM_CC_FAT	GO:0070469~respiratory chain	18	2.98013	ENSG00000178127, ENSG00000147123, ENSG00000173660, ENSG00000112695, ENSG00000136521, ENSG00000165264, ENSG00000184752, ENSG00000168653, ENSG00000099795, ENSG00000125356, ENSG00000184076, ENSG00000156467, ENSG00000183648, ENSG00000164258, ENSG00000184983, ENSG00000111775, ENSG00000145494, ENSG00000119013	404	70	8544	5.43819	1.59218e-08	3.85536e-07
	GOTERM_MF_FAT	GO:0016651~oxidoreductase activity, acting on NADH or NADPH	17	2.81457	ENSG00000205758, ENSG00000178127, ENSG00000136521, ENSG00000115129, ENSG00000165264, ENSG00000184752, ENSG00000099795, ENSG00000168653, ENSG00000125356, ENSG00000183648, ENSG00000164258, ENSG00000129235, ENSG00000184983, ENSG00000145494, ENSG00000130159, ENSG00000119013, ENSG00000164182	376	68	8758	5.82314	1.77442e-08	2.12043e-06
	GOTERM_CC_FAT	GO:0005759~mitochondrial matrix	31	5.13245	ENSG00000181991, ENSG00000136522, ENSG00000145982, ENSG00000135972, ENSG00000187145, ENSG00000147586, ENSG00000174547, ENSG00000134056, ENSG00000172172, ENSG00000005022, ENSG00000163541, ENSG00000180389, ENSG00000124172, ENSG00000116459, ENSG00000171421, ENSG00000091483, ENSG00000156502, ENSG00000172590, ENSG00000116898, ENSG00000108826, ENSG00000165629, ENSG00000115541, ENSG00000106591, ENSG0000…	404	206	8544	3.18254	2.81976e-08	6.37266e-07
	GOTERM_CC_FAT	GO:0031980~mitochondrial lumen	31	5.13245	ENSG00000181991, ENSG00000136522, ENSG00000145982, ENSG00000135972, ENSG00000187145, ENSG00000147586, ENSG00000174547, ENSG00000134056, ENSG00000172172, ENSG00000005022, ENSG00000163541, ENSG00000180389, ENSG00000124172, ENSG00000116459, ENSG00000171421, ENSG00000091483, ENSG00000156502, ENSG00000172590, ENSG00000116898, ENSG00000108826, ENSG00000165629, ENSG00000115541, ENSG00000106591, ENSG0000…	404	206	8544	3.18254	2.81976e-08	6.37266e-07
	GOTERM_BP_FAT	GO:0031396~regulation of protein ubiquitination	20	3.31126	ENSG00000161057, ENSG00000053900, ENSG00000163636, ENSG00000100567, ENSG00000092010, ENSG00000130177, ENSG00000165916, ENSG00000141552, ENSG00000160948, ENSG00000159377, ENSG00000170142, ENSG00000100804, ENSG00000008018, ENSG00000101182, ENSG00000143947, ENSG00000108294, ENSG00000106588, ENSG00000100911, ENSG00000087191, ENSG00000164162	410	96	9239	4.69461	3.0066e-08	2.93358e-06
	GOTERM_CC_FAT	GO:0022626~cytosolic ribosome	18	2.98013	ENSG00000008988, ENSG00000198242, ENSG00000118181, ENSG00000125445, ENSG00000071082, ENSG00000110700, ENSG00000186468, ENSG00000171863, ENSG00000156482, ENSG00000145592, ENSG00000109475, ENSG00000171858, ENSG00000121766, ENSG00000172809, ENSG00000161970, ENSG00000143947, ENSG00000122026, ENSG00000112306	404	75	8544	5.07564	4.82306e-08	1.02189e-06
	SP_PIR_KEYWORDS	proteasome	15	2.48344	ENSG00000161057, ENSG00000163636, ENSG00000100567, ENSG00000092010, ENSG00000165916, ENSG00000159377, ENSG00000100804, ENSG00000008018, ENSG00000101182, ENSG00000127922, ENSG00000132963, ENSG00000108294, ENSG00000106588, ENSG00000100911, ENSG00000087191	588	52	12647	6.20438	6.36924e-08	2.68304e-06
	GOTERM_CC_FAT	GO:0031967~organelle envelope	55	9.10596	ENSG00000173660, ENSG00000136521, ENSG00000130770, ENSG00000133983, ENSG00000175193, ENSG00000100575, ENSG00000168653, ENSG00000163541, ENSG00000180389, ENSG00000214736, ENSG00000117862, ENSG00000145494, ENSG00000075415, ENSG00000178127, ENSG00000154723, ENSG00000112695, ENSG00000169371, ENSG00000165264, ENSG00000127252, ENSG00000148950, ENSG00000099795, ENSG00000185104, ENSG00000134809, ENSG0000…	404	536	8544	2.17009	6.44162e-08	1.28453e-06
	GOTERM_CC_FAT	GO:0031975~envelope	55	9.10596	ENSG00000173660, ENSG00000136521, ENSG00000130770, ENSG00000133983, ENSG00000175193, ENSG00000100575, ENSG00000168653, ENSG00000163541, ENSG00000180389, ENSG00000214736, ENSG00000117862, ENSG00000145494, ENSG00000075415, ENSG00000178127, ENSG00000154723, ENSG00000112695, ENSG00000169371, ENSG00000165264, ENSG00000127252, ENSG00000148950, ENSG00000099795, ENSG00000185104, ENSG00000134809, ENSG0000…	404	536	8544	2.17009	6.44162e-08	1.28453e-06
	GOTERM_BP_FAT	GO:0042775~mitochondrial ATP synthesis coupled electron transport	15	2.48344	ENSG00000167985, ENSG00000178127, ENSG00000173660, ENSG00000136521, ENSG00000165264, ENSG00000099795, ENSG00000168653, ENSG00000125356, ENSG00000184076, ENSG00000156467, ENSG00000183648, ENSG00000164258, ENSG00000184983, ENSG00000145494, ENSG00000119013	410	56	9239	6.03593	9.40436e-08	8.5642e-06
	GOTERM_BP_FAT	GO:0042773~ATP synthesis coupled electron transport	15	2.48344	ENSG00000167985, ENSG00000178127, ENSG00000173660, ENSG00000136521, ENSG00000165264, ENSG00000099795, ENSG00000168653, ENSG00000125356, ENSG00000184076, ENSG00000156467, ENSG00000183648, ENSG00000164258, ENSG00000184983, ENSG00000145494, ENSG00000119013	410	56	9239	6.03593	9.40436e-08	8.5642e-06
	GOTERM_CC_FAT	GO:0044445~cytosolic part	24	3.97351	ENSG00000008988, ENSG00000143256, ENSG00000105176, ENSG00000198242, ENSG00000126432, ENSG00000118181, ENSG00000125445, ENSG00000071082, ENSG00000204220, ENSG00000126756, ENSG00000110700, ENSG00000186468, ENSG00000171863, ENSG00000156482, ENSG00000145592, ENSG00000123349, ENSG00000109475, ENSG00000171858, ENSG00000121766, ENSG00000172809, ENSG00000161970, ENSG00000143947, ENSG00000122026, ENSG0000…	404	138	8544	3.678	1.0136e-07	1.90894e-06
	GOTERM_MF_FAT	GO:0008137~NADH dehydrogenase (ubiquinone) activity	13	2.15232	ENSG00000178127, ENSG00000136521, ENSG00000165264, ENSG00000184752, ENSG00000099795, ENSG00000168653, ENSG00000125356, ENSG00000183648, ENSG00000164258, ENSG00000184983, ENSG00000145494, ENSG00000119013, ENSG00000164182	376	42	8758	7.2096	1.09989e-07	1.05149e-05
	GOTERM_MF_FAT	GO:0003954~NADH dehydrogenase activity	13	2.15232	ENSG00000178127, ENSG00000136521, ENSG00000165264, ENSG00000184752, ENSG00000099795, ENSG00000168653, ENSG00000125356, ENSG00000183648, ENSG00000164258, ENSG00000184983, ENSG00000145494, ENSG00000119013, ENSG00000164182	376	42	8758	7.2096	1.09989e-07	1.05149e-05
	GOTERM_MF_FAT	GO:0050136~NADH dehydrogenase (quinone) activity	13	2.15232	ENSG00000178127, ENSG00000136521, ENSG00000165264, ENSG00000184752, ENSG00000099795, ENSG00000168653, ENSG00000125356, ENSG00000183648, ENSG00000164258, ENSG00000184983, ENSG00000145494, ENSG00000119013, ENSG00000164182	376	42	8758	7.2096	1.09989e-07	1.05149e-05
	GOTERM_BP_FAT	GO:0031400~negative regulation of protein modification process	20	3.31126	ENSG00000161057, ENSG00000053900, ENSG00000163636, ENSG00000100567, ENSG00000092010, ENSG00000130177, ENSG00000165916, ENSG00000141552, ENSG00000160948, ENSG00000159377, ENSG00000170142, ENSG00000100804, ENSG00000008018, ENSG00000101182, ENSG00000143947, ENSG00000108294, ENSG00000106588, ENSG00000100911, ENSG00000087191, ENSG00000164162	410	106	9239	4.25173	1.5896e-07	1.35712e-05
	GOTERM_CC_FAT	GO:0000502~proteasome complex	15	2.48344	ENSG00000161057, ENSG00000163636, ENSG00000100567, ENSG00000092010, ENSG00000165916, ENSG00000159377, ENSG00000100804, ENSG00000008018, ENSG00000101182, ENSG00000127922, ENSG00000132963, ENSG00000108294, ENSG00000106588, ENSG00000100911, ENSG00000087191	404	55	8544	5.76778	1.59388e-07	2.84381e-06
	GOTERM_BP_FAT	GO:0032269~negative regulation of cellular protein metabolic process	24	3.97351	ENSG00000179218, ENSG00000161057, ENSG00000053900, ENSG00000163636, ENSG00000100567, ENSG00000092010, ENSG00000136770, ENSG00000130177, ENSG00000115211, ENSG00000165916, ENSG00000141552, ENSG00000160948, ENSG00000159377, ENSG00000170142, ENSG00000100804, ENSG00000008018, ENSG00000101182, ENSG00000143947, ENSG00000108294, ENSG00000106588, ENSG00000140319, ENSG00000100911, ENSG00000087191, ENSG0000…	410	154	9239	3.51182	2.59626e-07	2.08615e-05
	SP_PIR_KEYWORDS	ribosome	16	2.64901	ENSG00000008988, ENSG00000118181, ENSG00000071082, ENSG00000110700, ENSG00000186468, ENSG00000171863, ENSG00000156482, ENSG00000145592, ENSG00000197756, ENSG00000171858, ENSG00000163682, ENSG00000161970, ENSG00000143947, ENSG00000122026, ENSG00000165502, ENSG00000112306	588	67	12647	5.13636	3.06993e-07	1.14951e-05
	GOTERM_CC_FAT	GO:0000314~organellar small ribosomal subunit	9	1.49007	ENSG00000181991, ENSG00000135972, ENSG00000163319, ENSG00000090263, ENSG00000187145, ENSG00000147586, ENSG00000116898, ENSG00000134056, ENSG00000062582	404	17	8544	11.1963	3.82047e-07	6.47568e-06
	GOTERM_CC_FAT	GO:0005763~mitochondrial small ribosomal subunit	9	1.49007	ENSG00000181991, ENSG00000135972, ENSG00000163319, ENSG00000090263, ENSG00000187145, ENSG00000147586, ENSG00000116898, ENSG00000134056, ENSG00000062582	404	17	8544	11.1963	3.82047e-07	6.47568e-06
	GOTERM_BP_FAT	GO:0006414~translational elongation	18	2.98013	ENSG00000008988, ENSG00000198242, ENSG00000118181, ENSG00000071082, ENSG00000110700, ENSG00000186468, ENSG00000171863, ENSG00000156482, ENSG00000145592, ENSG00000109475, ENSG00000197756, ENSG00000171858, ENSG00000163682, ENSG00000172809, ENSG00000161970, ENSG00000143947, ENSG00000122026, ENSG00000112306	410	92	9239	4.40885	4.57401e-07	3.47111e-05
	GOTERM_BP_FAT	GO:0006091~generation of precursor metabolites and energy	32	5.29801	ENSG00000167985, ENSG00000173660, ENSG00000136521, ENSG00000167863, ENSG00000130770, ENSG00000136810, ENSG00000168653, ENSG00000163541, ENSG00000180389, ENSG00000124172, ENSG00000116459, ENSG00000156467, ENSG00000091483, ENSG00000145494, ENSG00000075415, ENSG00000167283, ENSG00000178127, ENSG00000154723, ENSG00000147123, ENSG00000165264, ENSG00000184752, ENSG00000165629, ENSG00000099795, ENSG0000…	410	261	9239	2.76281	4.60741e-07	3.31243e-05
	GOTERM_BP_FAT	GO:0051248~negative regulation of protein metabolic process	24	3.97351	ENSG00000179218, ENSG00000161057, ENSG00000053900, ENSG00000163636, ENSG00000100567, ENSG00000092010, ENSG00000136770, ENSG00000130177, ENSG00000115211, ENSG00000165916, ENSG00000141552, ENSG00000160948, ENSG00000159377, ENSG00000170142, ENSG00000100804, ENSG00000008018, ENSG00000101182, ENSG00000143947, ENSG00000108294, ENSG00000106588, ENSG00000140319, ENSG00000100911, ENSG00000087191, ENSG0000…	410	159	9239	3.40138	4.66948e-07	3.1892e-05
	SP_PIR_KEYWORDS	protein biosynthesis	26	4.30464	ENSG00000122033, ENSG00000008988, ENSG00000145982, ENSG00000118181, ENSG00000164022, ENSG00000071082, ENSG00000115866, ENSG00000171863, ENSG00000156482, ENSG00000145592, ENSG00000171858, ENSG00000163682, ENSG00000122026, ENSG00000165502, ENSG00000112306, ENSG00000179988, ENSG00000186468, ENSG00000110700, ENSG00000173812, ENSG00000115211, ENSG00000132507, ENSG00000125977, ENSG00000178982, ENSG0000…	588	175	12647	3.19555	5.07106e-07	1.70893e-05
	GOTERM_CC_FAT	GO:0005746~mitochondrial respiratory chain	15	2.48344	ENSG00000178127, ENSG00000173660, ENSG00000112695, ENSG00000136521, ENSG00000165264, ENSG00000099795, ENSG00000168653, ENSG00000125356, ENSG00000156467, ENSG00000183648, ENSG00000164258, ENSG00000184983, ENSG00000111775, ENSG00000145494, ENSG00000119013	404	60	8544	5.28713	5.1148e-07	8.25672e-06
	GOTERM_BP_FAT	GO:0022904~respiratory electron transport chain	15	2.48344	ENSG00000167985, ENSG00000178127, ENSG00000173660, ENSG00000136521, ENSG00000165264, ENSG00000099795, ENSG00000168653, ENSG00000125356, ENSG00000184076, ENSG00000156467, ENSG00000183648, ENSG00000164258, ENSG00000184983, ENSG00000145494, ENSG00000119013	410	64	9239	5.28144	5.60386e-07	3.64511e-05
	GOTERM_BP_FAT	GO:0022900~electron transport chain	19	3.1457	ENSG00000167985, ENSG00000178127, ENSG00000147123, ENSG00000173660, ENSG00000136521, ENSG00000165264, ENSG00000184752, ENSG00000136810, ENSG00000168653, ENSG00000099795, ENSG00000100348, ENSG00000125356, ENSG00000184076, ENSG00000156467, ENSG00000183648, ENSG00000164258, ENSG00000184983, ENSG00000145494, ENSG00000119013	410	104	9239	4.11682	5.81915e-07	3.6131e-05
	GOTERM_CC_FAT	GO:0005829~cytosol	89	14.7351	ENSG00000100387, ENSG00000105176, ENSG00000179218, ENSG00000125445, ENSG00000103363, ENSG00000125743, ENSG00000071082, ENSG00000115866, ENSG00000070010, ENSG00000171863, ENSG00000156482, ENSG00000145592, ENSG00000143553, ENSG00000156110, ENSG00000130177, ENSG00000171858, ENSG00000197756, ENSG00000121766, ENSG00000163682, ENSG00000154582, ENSG00000129235, ENSG00000122026, ENSG00000141744, ENSG0000…	404	1127	8544	1.67011	6.46831e-07	9.96703e-06
	SP_PIR_KEYWORDS	electron transport	18	2.98013	ENSG00000178127, ENSG00000147123, ENSG00000173660, ENSG00000136521, ENSG00000165264, ENSG00000136810, ENSG00000184752, ENSG00000168653, ENSG00000099795, ENSG00000100348, ENSG00000125356, ENSG00000184076, ENSG00000156467, ENSG00000183648, ENSG00000164258, ENSG00000184983, ENSG00000145494, ENSG00000119013	588	90	12647	4.3017	6.75754e-07	2.07024e-05
	GOTERM_BP_FAT	GO:0006354~RNA elongation	13	2.15232	ENSG00000177700, ENSG00000020426, ENSG00000105258, ENSG00000197780, ENSG00000103363, ENSG00000134480, ENSG00000213246, ENSG00000163882, ENSG00000168002, ENSG00000171703, ENSG00000100142, ENSG00000120656, ENSG00000140307	410	48	9239	6.103	7.88485e-07	4.68281e-05
	KEGG_PATHWAY	hsa05010:Alzheimer's disease	23	3.80795	ENSG00000154723, ENSG00000178127, ENSG00000173660, ENSG00000112695, ENSG00000136521, ENSG00000167863, ENSG00000165264, ENSG00000165629, ENSG00000168653, ENSG00000099795, ENSG00000072506, ENSG00000127184, ENSG00000124172, ENSG00000180389, ENSG00000116459, ENSG00000125356, ENSG00000184076, ENSG00000156467, ENSG00000183648, ENSG00000164258, ENSG00000184983, ENSG00000111775, ENSG00000145494, ENSG0000…	179	135	3470	3.30271	7.95051e-07	1.43108e-05
	SMART	SM00651:Sm	7	1.15894	ENSG00000143977, ENSG00000170860, ENSG00000106355, ENSG00000100028, ENSG00000125743, ENSG00000130520, ENSG00000175324	135	17	6200	18.9107	9.27559e-07	7.88394e-05
	GOTERM_CC_FAT	GO:0031090~organelle membrane	75	12.4172	ENSG00000069943, ENSG00000173660, ENSG00000198856, ENSG00000159063, ENSG00000136521, ENSG00000175193, ENSG00000130770, ENSG00000133983, ENSG00000118363, ENSG00000100575, ENSG00000168653, ENSG00000180389, ENSG00000163541, ENSG00000166562, ENSG00000214736, ENSG00000136933, ENSG00000145494, ENSG00000179085, ENSG00000075415, ENSG00000178127, ENSG00000154723, ENSG00000105829, ENSG00000112695, ENSG0000…	404	907	8544	1.74877	1.20896e-06	1.78189e-05
	GOTERM_MF_FAT	GO:0003723~RNA binding	53	8.77483	ENSG00000084072, ENSG00000125445, ENSG00000179218, ENSG00000170860, ENSG00000106355, ENSG00000071082, ENSG00000184209, ENSG00000171863, ENSG00000171222, ENSG00000156482, ENSG00000145592, ENSG00000204356, ENSG00000175324, ENSG00000145912, ENSG00000168002, ENSG00000121766, ENSG00000163682, ENSG00000130520, ENSG00000156502, ENSG00000122026, ENSG00000198242, ENSG00000169371, ENSG00000188739, ENSG0000…	376	613	8758	2.01387	1.23129e-06	9.80878e-05
	SP_PIR_KEYWORDS	Chaperone	22	3.64238	ENSG00000100209, ENSG00000143256, ENSG00000107262, ENSG00000179218, ENSG00000117899, ENSG00000204220, ENSG00000111875, ENSG00000205981, ENSG00000100575, ENSG00000136770, ENSG00000123349, ENSG00000115541, ENSG00000116288, ENSG00000128789, ENSG00000134809, ENSG00000171530, ENSG00000132963, ENSG00000104129, ENSG00000150779, ENSG00000105254, ENSG00000164182, ENSG00000120675	588	140	12647	3.37991	1.85609e-06	5.2124e-05
	GOTERM_MF_FAT	GO:0015078~hydrogen ion transmembrane transporter activity	15	2.48344	ENSG00000154723, ENSG00000167283, ENSG00000173660, ENSG00000112695, ENSG00000167863, ENSG00000165629, ENSG00000127184, ENSG00000124172, ENSG00000180389, ENSG00000116459, ENSG00000184076, ENSG00000156467, ENSG00000136888, ENSG00000111775, ENSG00000168275, ENSG00000169020	376	73	8758	4.78614	2.01512e-06	0.000137595
	GOTERM_BP_FAT	GO:0006368~RNA elongation from RNA polymerase II promoter	12	1.98675	ENSG00000177700, ENSG00000168002, ENSG00000105258, ENSG00000020426, ENSG00000197780, ENSG00000103363, ENSG00000100142, ENSG00000134480, ENSG00000120656, ENSG00000140307, ENSG00000213246, ENSG00000163882	410	45	9239	6.00911	2.90866e-06	0.000165538
	GOTERM_CC_FAT	GO:0031974~membrane-enclosed lumen	113	18.7086	ENSG00000125743, ENSG00000172172, ENSG00000163001, ENSG00000163882, ENSG00000130177, ENSG00000145912, ENSG00000168002, ENSG00000183207, ENSG00000180389, ENSG00000183291, ENSG00000171421, ENSG00000121766, ENSG00000163682, ENSG00000127922, ENSG00000108590, ENSG00000154582, ENSG00000140307, ENSG00000156502, ENSG00000117862, ENSG00000105258, ENSG00000188739, ENSG00000198518, ENSG00000164346, ENSG0000…	404	1598	8544	1.49548	3.20084e-06	4.5211e-05
	GOTERM_CC_FAT	GO:0005753~mitochondrial proton-transporting ATP synthase complex	8	1.3245	ENSG00000116459, ENSG00000124172, ENSG00000180389, ENSG00000154723, ENSG00000167283, ENSG00000167863, ENSG00000130770, ENSG00000165629, ENSG00000169020	404	16	8544	10.5743	3.89652e-06	5.28355e-05
	GOTERM_BP_FAT	GO:0045333~cellular respiration	17	2.81457	ENSG00000167985, ENSG00000178127, ENSG00000173660, ENSG00000136521, ENSG00000165264, ENSG00000099795, ENSG00000168653, ENSG00000163541, ENSG00000125356, ENSG00000184076, ENSG00000156467, ENSG00000183648, ENSG00000164258, ENSG00000091483, ENSG00000184983, ENSG00000145494, ENSG00000119013	410	96	9239	3.99042	4.13689e-06	0.000226015
	GOTERM_CC_FAT	GO:0016591~DNA-directed RNA polymerase II, holoenzyme	15	2.48344	ENSG00000177700, ENSG00000105176, ENSG00000020426, ENSG00000105258, ENSG00000197780, ENSG00000134480, ENSG00000107223, ENSG00000163882, ENSG00000168002, ENSG00000109911, ENSG00000006712, ENSG00000127922, ENSG00000100142, ENSG00000120656, ENSG00000140307	404	74	8544	4.28686	7.34244e-06	9.57299e-05
	GOTERM_BP_FAT	GO:0006396~RNA processing	45	7.45033	ENSG00000084072, ENSG00000145982, ENSG00000160075, ENSG00000076242, ENSG00000170860, ENSG00000106355, ENSG00000125743, ENSG00000115128, ENSG00000184209, ENSG00000171863, ENSG00000163882, ENSG00000175324, ENSG00000145912, ENSG00000120699, ENSG00000168002, ENSG00000143977, ENSG00000141642, ENSG00000169249, ENSG00000130520, ENSG00000126749, ENSG00000177700, ENSG00000163156, ENSG00000150316, ENSG0000…	410	499	9239	2.03214	8.01247e-06	0.000420876
	GOTERM_MF_FAT	GO:0015077~monovalent inorganic cation transmembrane transporter activity	15	2.48344	ENSG00000154723, ENSG00000167283, ENSG00000173660, ENSG00000112695, ENSG00000167863, ENSG00000165629, ENSG00000127184, ENSG00000124172, ENSG00000180389, ENSG00000116459, ENSG00000184076, ENSG00000156467, ENSG00000136888, ENSG00000111775, ENSG00000168275, ENSG00000169020	376	83	8758	4.2095	9.75631e-06	0.000582773
	GOTERM_CC_FAT	GO:0070013~intracellular organelle lumen	108	17.8808	ENSG00000125743, ENSG00000172172, ENSG00000163001, ENSG00000163882, ENSG00000130177, ENSG00000145912, ENSG00000168002, ENSG00000183207, ENSG00000180389, ENSG00000183291, ENSG00000171421, ENSG00000121766, ENSG00000163682, ENSG00000127922, ENSG00000108590, ENSG00000154582, ENSG00000140307, ENSG00000156502, ENSG00000117862, ENSG00000105258, ENSG00000188739, ENSG00000198518, ENSG00000164346, ENSG0000…	404	1544	8544	1.4793	9.91e-06	0.000124418
	GOTERM_CC_FAT	GO:0045259~proton-transporting ATP synthase complex	8	1.3245	ENSG00000116459, ENSG00000124172, ENSG00000180389, ENSG00000154723, ENSG00000167283, ENSG00000167863, ENSG00000130770, ENSG00000165629, ENSG00000169020	404	18	8544	9.39934	9.9821e-06	0.000120848
	GOTERM_BP_FAT	GO:0006120~mitochondrial electron transport, NADH to ubiquinone	11	1.82119	ENSG00000178127, ENSG00000125356, ENSG00000136521, ENSG00000183648, ENSG00000164258, ENSG00000165264, ENSG00000184983, ENSG00000145494, ENSG00000119013, ENSG00000168653, ENSG00000099795	410	42	9239	5.9018	1.06605e-05	0.000539201
	GOTERM_BP_FAT	GO:0031401~positive regulation of protein modification process	20	3.31126	ENSG00000161057, ENSG00000053900, ENSG00000163636, ENSG00000100567, ENSG00000092010, ENSG00000130177, ENSG00000165916, ENSG00000141552, ENSG00000159377, ENSG00000170142, ENSG00000100804, ENSG00000008018, ENSG00000101182, ENSG00000143947, ENSG00000108294, ENSG00000106588, ENSG00000168522, ENSG00000100911, ENSG00000087191, ENSG00000164162	410	139	9239	3.24232	1.0898e-05	0.000531531
	GOTERM_BP_FAT	GO:0006511~ubiquitin-dependent protein catabolic process	25	4.13907	ENSG00000131871, ENSG00000161057, ENSG00000070010, ENSG00000092010, ENSG00000130177, ENSG00000008018, ENSG00000154582, ENSG00000108294, ENSG00000100911, ENSG00000087191, ENSG00000164162, ENSG00000185651, ENSG00000053900, ENSG00000163636, ENSG00000100567, ENSG00000129559, ENSG00000165916, ENSG00000185104, ENSG00000141552, ENSG00000159377, ENSG00000170142, ENSG00000100804, ENSG00000101182, ENSG0000…	410	207	9239	2.72152	1.41003e-05	0.000663958
	GOTERM_CC_FAT	GO:0045271~respiratory chain complex I	11	1.82119	ENSG00000178127, ENSG00000125356, ENSG00000136521, ENSG00000183648, ENSG00000164258, ENSG00000165264, ENSG00000184983, ENSG00000145494, ENSG00000119013, ENSG00000168653, ENSG00000099795	404	41	8544	5.67399	1.46625e-05	0.000171386
	GOTERM_CC_FAT	GO:0005747~mitochondrial respiratory chain complex I	11	1.82119	ENSG00000178127, ENSG00000125356, ENSG00000136521, ENSG00000183648, ENSG00000164258, ENSG00000165264, ENSG00000184983, ENSG00000145494, ENSG00000119013, ENSG00000168653, ENSG00000099795	404	41	8544	5.67399	1.46625e-05	0.000171386
	GOTERM_CC_FAT	GO:0030964~NADH dehydrogenase complex	11	1.82119	ENSG00000178127, ENSG00000125356, ENSG00000136521, ENSG00000183648, ENSG00000164258, ENSG00000165264, ENSG00000184983, ENSG00000145494, ENSG00000119013, ENSG00000168653, ENSG00000099795	404	41	8544	5.67399	1.46625e-05	0.000171386
	GOTERM_CC_FAT	GO:0043233~organelle lumen	108	17.8808	ENSG00000125743, ENSG00000172172, ENSG00000163001, ENSG00000163882, ENSG00000130177, ENSG00000145912, ENSG00000168002, ENSG00000183207, ENSG00000180389, ENSG00000183291, ENSG00000171421, ENSG00000121766, ENSG00000163682, ENSG00000127922, ENSG00000108590, ENSG00000154582, ENSG00000140307, ENSG00000156502, ENSG00000117862, ENSG00000105258, ENSG00000188739, ENSG00000198518, ENSG00000164346, ENSG0000…	404	1567	8544	1.45759	1.93475e-05	0.000218605
	SP_PIR_KEYWORDS	proteinase	7	1.15894	ENSG00000159377, ENSG00000100804, ENSG00000008018, ENSG00000101182, ENSG00000108294, ENSG00000106588, ENSG00000100567	588	15	12647	10.0373	3.40491e-05	0.000882282
	GOTERM_MF_FAT	GO:0004298~threonine-type endopeptidase activity	7	1.15894	ENSG00000159377, ENSG00000100804, ENSG00000008018, ENSG00000101182, ENSG00000108294, ENSG00000106588, ENSG00000100567	376	17	8758	9.59105	4.90243e-05	0.00260041
	GOTERM_MF_FAT	GO:0070003~threonine-type peptidase activity	7	1.15894	ENSG00000159377, ENSG00000100804, ENSG00000008018, ENSG00000101182, ENSG00000108294, ENSG00000106588, ENSG00000100567	376	17	8758	9.59105	4.90243e-05	0.00260041
	SP_PIR_KEYWORDS	threonine protease	7	1.15894	ENSG00000159377, ENSG00000100804, ENSG00000008018, ENSG00000101182, ENSG00000108294, ENSG00000106588, ENSG00000100567	588	17	12647	8.85644	7.77403e-05	0.00186964
	GOTERM_CC_FAT	GO:0005762~mitochondrial large ribosomal subunit	7	1.15894	ENSG00000171421, ENSG00000172590, ENSG00000108826, ENSG00000174547, ENSG00000172172, ENSG00000111639, ENSG00000062582	404	17	8544	8.70821	8.42263e-05	0.00092067
	GOTERM_CC_FAT	GO:0000315~organellar large ribosomal subunit	7	1.15894	ENSG00000171421, ENSG00000172590, ENSG00000108826, ENSG00000174547, ENSG00000172172, ENSG00000111639, ENSG00000062582	404	17	8544	8.70821	8.42263e-05	0.00092067
	GOTERM_CC_FAT	GO:0005839~proteasome core complex	7	1.15894	ENSG00000159377, ENSG00000100804, ENSG00000008018, ENSG00000101182, ENSG00000108294, ENSG00000106588, ENSG00000100567	404	17	8544	8.70821	8.42263e-05	0.00092067
	GOTERM_BP_FAT	GO:0032270~positive regulation of cellular protein metabolic process	21	3.47682	ENSG00000161057, ENSG00000053900, ENSG00000163636, ENSG00000100567, ENSG00000092010, ENSG00000130177, ENSG00000165916, ENSG00000141552, ENSG00000159377, ENSG00000170142, ENSG00000100804, ENSG00000008018, ENSG00000132507, ENSG00000101182, ENSG00000143947, ENSG00000108294, ENSG00000106588, ENSG00000168522, ENSG00000100911, ENSG00000087191, ENSG00000164162	410	177	9239	2.67354	0.000105117	0.00477516
	GOTERM_BP_FAT	GO:0006457~protein folding	19	3.1457	ENSG00000100209, ENSG00000143256, ENSG00000084072, ENSG00000105176, ENSG00000179218, ENSG00000204220, ENSG00000205981, ENSG00000110711, ENSG00000126756, ENSG00000166794, ENSG00000136770, ENSG00000123349, ENSG00000115541, ENSG00000183207, ENSG00000183291, ENSG00000171530, ENSG00000104129, ENSG00000129255, ENSG00000102309	410	151	9239	2.83542	0.000116761	0.00513208
	GOTERM_CC_FAT	GO:0000276~mitochondrial proton-transporting ATP synthase complex, coupling factor F(o)	5	0.827815	ENSG00000116459, ENSG00000154723, ENSG00000167283, ENSG00000167863, ENSG00000169020	404	7	8544	15.1061	0.000152373	0.00161303
	GOTERM_CC_FAT	GO:0022627~cytosolic small ribosomal subunit	9	1.49007	ENSG00000008988, ENSG00000171858, ENSG00000125445, ENSG00000118181, ENSG00000143947, ENSG00000171863, ENSG00000186468, ENSG00000110700, ENSG00000112306	404	35	8544	5.43819	0.000174768	0.00179389
	GOTERM_CC_FAT	GO:0016469~proton-transporting two-sector ATPase complex	9	1.49007	ENSG00000116459, ENSG00000124172, ENSG00000180389, ENSG00000154723, ENSG00000167283, ENSG00000167863, ENSG00000136888, ENSG00000130770, ENSG00000165629, ENSG00000169020	404	35	8544	5.43819	0.000174768	0.00179389
	GOTERM_BP_FAT	GO:0051247~positive regulation of protein metabolic process	21	3.47682	ENSG00000161057, ENSG00000053900, ENSG00000163636, ENSG00000100567, ENSG00000092010, ENSG00000130177, ENSG00000165916, ENSG00000141552, ENSG00000159377, ENSG00000170142, ENSG00000100804, ENSG00000008018, ENSG00000132507, ENSG00000101182, ENSG00000143947, ENSG00000108294, ENSG00000106588, ENSG00000168522, ENSG00000100911, ENSG00000087191, ENSG00000164162	410	186	9239	2.54418	0.000207636	0.00882522
	GOTERM_BP_FAT	GO:0015980~energy derivation by oxidation of organic compounds	17	2.81457	ENSG00000167985, ENSG00000178127, ENSG00000173660, ENSG00000136521, ENSG00000165264, ENSG00000099795, ENSG00000168653, ENSG00000163541, ENSG00000125356, ENSG00000184076, ENSG00000156467, ENSG00000183648, ENSG00000164258, ENSG00000091483, ENSG00000184983, ENSG00000145494, ENSG00000119013	410	131	9239	2.92428	0.000208819	0.00860749
	GOTERM_BP_FAT	GO:0034660~ncRNA metabolic process	22	3.64238	ENSG00000145982, ENSG00000109534, ENSG00000178896, ENSG00000164022, ENSG00000115866, ENSG00000164346, ENSG00000171863, ENSG00000120699, ENSG00000145912, ENSG00000072506, ENSG00000182117, ENSG00000134905, ENSG00000161970, ENSG00000141642, ENSG00000100890, ENSG00000167272, ENSG00000109536, ENSG00000167118, ENSG00000152464, ENSG00000102309, ENSG00000171311, ENSG00000126749	410	203	9239	2.44212	0.000248898	0.00995126
	GOTERM_CC_FAT	GO:0022625~cytosolic large ribosomal subunit	9	1.49007	ENSG00000198242, ENSG00000121766, ENSG00000172809, ENSG00000161970, ENSG00000071082, ENSG00000122026, ENSG00000156482, ENSG00000145592, ENSG00000109475	404	37	8544	5.14423	0.000263891	0.00262804
	GOTERM_CC_FAT	GO:0005665~DNA-directed RNA polymerase II, core complex	6	0.993377	ENSG00000177700, ENSG00000168002, ENSG00000105176, ENSG00000105258, ENSG00000100142, ENSG00000163882	404	14	8544	9.06365	0.000320045	0.00309556
	GOTERM_CC_FAT	GO:0043232~intracellular non-membrane-bounded organelle	123	20.3642	ENSG00000168274, ENSG00000125445, ENSG00000076242, ENSG00000180992, ENSG00000172172, ENSG00000156482, ENSG00000163001, ENSG00000163882, ENSG00000130177, ENSG00000145912, ENSG00000197756, ENSG00000121766, ENSG00000171421, ENSG00000163682, ENSG00000118162, ENSG00000163584, ENSG00000156502, ENSG00000165502, ENSG00000107262, ENSG00000188739, ENSG00000198518, ENSG00000164346, ENSG00000110700, ENSG0000…	404	1995	8544	1.30389	0.000636914	0.00598155
	GOTERM_CC_FAT	GO:0043228~non-membrane-bounded organelle	123	20.3642	ENSG00000168274, ENSG00000125445, ENSG00000076242, ENSG00000180992, ENSG00000172172, ENSG00000156482, ENSG00000163001, ENSG00000163882, ENSG00000130177, ENSG00000145912, ENSG00000197756, ENSG00000121766, ENSG00000171421, ENSG00000163682, ENSG00000118162, ENSG00000163584, ENSG00000156502, ENSG00000165502, ENSG00000107262, ENSG00000188739, ENSG00000198518, ENSG00000164346, ENSG00000110700, ENSG0000…	404	1995	8544	1.30389	0.000636914	0.00598155
	GOTERM_CC_FAT	GO:0016272~prefoldin complex	5	0.827815	ENSG00000143256, ENSG00000105176, ENSG00000204220, ENSG00000126756, ENSG00000123349	404	10	8544	10.5743	0.000816097	0.00745236
Module11	SP_PIR_KEYWORDS	dna-binding	40	25.974	ENSG00000106571, ENSG00000124097, ENSG00000028277, ENSG00000178764, ENSG00000162599, ENSG00000170734, ENSG00000177551, ENSG00000089775, ENSG00000074047, ENSG00000197343, ENSG00000132130, ENSG00000143437, ENSG00000145907, ENSG00000089116, ENSG00000108001, ENSG00000130544, ENSG00000123636, ENSG00000102935, ENSG00000197714, ENSG00000109787, ENSG00000140262, ENSG00000198176, ENSG00000072736, ENSG0000…	150	1275	12647	2.64512	1.51345e-08	3.49606e-06
	SP_PIR_KEYWORDS	DNA binding	16	10.3896	ENSG00000106571, ENSG00000028277, ENSG00000154727, ENSG00000177551, ENSG00000089775, ENSG00000074047, ENSG00000184678, ENSG00000187735, ENSG00000165156, ENSG00000197714, ENSG00000185591, ENSG00000170653, ENSG00000125952, ENSG00000140262, ENSG00000198176, ENSG00000167081	150	225	12647	5.99561	6.30399e-08	7.28108e-06
	SP_PIR_KEYWORDS	transcription regulation	42	27.2727	ENSG00000106571, ENSG00000028277, ENSG00000178764, ENSG00000162599, ENSG00000092847, ENSG00000177551, ENSG00000089775, ENSG00000074047, ENSG00000172943, ENSG00000197343, ENSG00000143437, ENSG00000132130, ENSG00000089116, ENSG00000108001, ENSG00000131788, ENSG00000130544, ENSG00000123636, ENSG00000102935, ENSG00000197714, ENSG00000139651, ENSG00000109787, ENSG00000205683, ENSG00000140262, ENSG0000…	150	1491	12647	2.37502	1.17591e-07	9.05449e-06
	SP_PIR_KEYWORDS	Transcription	42	27.2727	ENSG00000106571, ENSG00000028277, ENSG00000178764, ENSG00000162599, ENSG00000092847, ENSG00000177551, ENSG00000089775, ENSG00000074047, ENSG00000172943, ENSG00000197343, ENSG00000143437, ENSG00000132130, ENSG00000089116, ENSG00000108001, ENSG00000131788, ENSG00000130544, ENSG00000123636, ENSG00000102935, ENSG00000197714, ENSG00000139651, ENSG00000109787, ENSG00000205683, ENSG00000140262, ENSG0000…	150	1538	12647	2.30244	2.74975e-07	1.58797e-05
	SP_PIR_KEYWORDS	zinc-finger	38	24.6753	ENSG00000106571, ENSG00000178764, ENSG00000180537, ENSG00000089775, ENSG00000074047, ENSG00000139436, ENSG00000172943, ENSG00000197343, ENSG00000177479, ENSG00000186532, ENSG00000108001, ENSG00000131788, ENSG00000130544, ENSG00000123636, ENSG00000104219, ENSG00000102935, ENSG00000197714, ENSG00000139651, ENSG00000205683, ENSG00000067900, ENSG00000109787, ENSG00000011275, ENSG00000146833, ENSG0000…	150	1316	12647	2.43458	3.423e-07	1.58141e-05
	SP_PIR_KEYWORDS	nucleus	67	43.5065	ENSG00000106571, ENSG00000124097, ENSG00000028277, ENSG00000162599, ENSG00000177551, ENSG00000089775, ENSG00000145907, ENSG00000132130, ENSG00000089116, ENSG00000105483, ENSG00000089050, ENSG00000078246, ENSG00000197714, ENSG00000109787, ENSG00000021776, ENSG00000205683, ENSG00000165661, ENSG00000198176, ENSG00000154727, ENSG00000126883, ENSG00000184678, ENSG00000101972, ENSG00000184677, ENSG0000…	150	3351	12647	1.68576	1.8623e-06	7.16962e-05
	GOTERM_MF_FAT	GO:0003700~transcription factor activity	25	16.2338	ENSG00000106571, ENSG00000028277, ENSG00000178764, ENSG00000162599, ENSG00000074047, ENSG00000089775, ENSG00000132130, ENSG00000143437, ENSG00000089116, ENSG00000102935, ENSG00000109787, ENSG00000140262, ENSG00000120693, ENSG00000198176, ENSG00000072736, ENSG00000154727, ENSG00000119715, ENSG00000143032, ENSG00000165156, ENSG00000185591, ENSG00000171940, ENSG00000170653, ENSG00000125952, ENSG0000…	117	630	8758	2.97042	1.9055e-06	0.000529589
	SP_PIR_KEYWORDS	zinc	41	26.6234	ENSG00000106571, ENSG00000178764, ENSG00000180537, ENSG00000089775, ENSG00000074047, ENSG00000139436, ENSG00000172943, ENSG00000197343, ENSG00000050405, ENSG00000132130, ENSG00000177479, ENSG00000089116, ENSG00000186532, ENSG00000108001, ENSG00000131788, ENSG00000130544, ENSG00000123636, ENSG00000104219, ENSG00000102935, ENSG00000197714, ENSG00000139651, ENSG00000205683, ENSG00000067900, ENSG0000…	150	1627	12647	2.12468	3.24557e-06	0.000107098
	GOTERM_MF_FAT	GO:0043565~sequence-specific DNA binding	18	11.6883	ENSG00000106571, ENSG00000028277, ENSG00000178764, ENSG00000154727, ENSG00000074047, ENSG00000119715, ENSG00000143437, ENSG00000132130, ENSG00000089116, ENSG00000143032, ENSG00000165156, ENSG00000185591, ENSG00000170653, ENSG00000125952, ENSG00000140262, ENSG00000115942, ENSG00000167081, ENSG00000100644	117	356	8758	3.78479	3.97438e-06	0.000552288
	GOTERM_BP_FAT	GO:0043009~chordate embryonic development	15	9.74026	ENSG00000106571, ENSG00000104332, ENSG00000154727, ENSG00000119715, ENSG00000074047, ENSG00000143437, ENSG00000039068, ENSG00000101346, ENSG00000162909, ENSG00000078246, ENSG00000185920, ENSG00000139219, ENSG00000185591, ENSG00000120063, ENSG00000100644	126	242	9239	4.54496	4.53557e-06	0.00601417
	GOTERM_BP_FAT	GO:0009792~embryonic development ending in birth or egg hatching	15	9.74026	ENSG00000106571, ENSG00000104332, ENSG00000154727, ENSG00000119715, ENSG00000074047, ENSG00000143437, ENSG00000039068, ENSG00000101346, ENSG00000162909, ENSG00000078246, ENSG00000185920, ENSG00000139219, ENSG00000185591, ENSG00000120063, ENSG00000100644	126	243	9239	4.52626	4.7583e-06	0.00315928
	GOTERM_MF_FAT	GO:0003677~DNA binding	43	27.9221	ENSG00000106571, ENSG00000124097, ENSG00000028277, ENSG00000178764, ENSG00000162599, ENSG00000170734, ENSG00000177551, ENSG00000089775, ENSG00000074047, ENSG00000197343, ENSG00000145907, ENSG00000132130, ENSG00000143437, ENSG00000089116, ENSG00000108001, ENSG00000130544, ENSG00000123636, ENSG00000102935, ENSG00000197714, ENSG00000109787, ENSG00000140262, ENSG00000198176, ENSG00000120693, ENSG0000…	117	1629	8758	1.97591	5.14764e-06	0.000476902
	GOTERM_BP_FAT	GO:0045449~regulation of transcription	47	30.5195	ENSG00000106571, ENSG00000028277, ENSG00000178764, ENSG00000162599, ENSG00000092847, ENSG00000177551, ENSG00000157240, ENSG00000089775, ENSG00000074047, ENSG00000197343, ENSG00000143437, ENSG00000132130, ENSG00000149485, ENSG00000089116, ENSG00000108001, ENSG00000131788, ENSG00000101346, ENSG00000078246, ENSG00000130544, ENSG00000123636, ENSG00000102935, ENSG00000197714, ENSG00000139651, ENSG0000…	126	1878	9239	1.83509	1.3529e-05	0.00597994
	GOTERM_MF_FAT	GO:0008270~zinc ion binding	41	26.6234	ENSG00000106571, ENSG00000178764, ENSG00000180537, ENSG00000089775, ENSG00000074047, ENSG00000139436, ENSG00000172943, ENSG00000197343, ENSG00000050405, ENSG00000132130, ENSG00000177479, ENSG00000089116, ENSG00000186532, ENSG00000108001, ENSG00000131788, ENSG00000130544, ENSG00000123636, ENSG00000104219, ENSG00000102935, ENSG00000197714, ENSG00000139651, ENSG00000205683, ENSG00000067900, ENSG0000…	117	1680	8758	1.82681	6.64427e-05	0.00460728
	SP_PIR_KEYWORDS	metal-binding	46	29.8701	ENSG00000106571, ENSG00000178764, ENSG00000170734, ENSG00000180537, ENSG00000089775, ENSG00000074047, ENSG00000139436, ENSG00000172943, ENSG00000197343, ENSG00000006756, ENSG00000050405, ENSG00000132130, ENSG00000177479, ENSG00000089116, ENSG00000186532, ENSG00000108001, ENSG00000131788, ENSG00000130544, ENSG00000123636, ENSG00000104219, ENSG00000102935, ENSG00000197714, ENSG00000139651, ENSG0000…	150	2187	12647	1.77339	6.95271e-05	0.00200565
	GOTERM_MF_FAT	GO:0046914~transition metal ion binding	46	29.8701	ENSG00000106571, ENSG00000178764, ENSG00000180537, ENSG00000089775, ENSG00000074047, ENSG00000139436, ENSG00000172943, ENSG00000197343, ENSG00000050405, ENSG00000132130, ENSG00000149485, ENSG00000177479, ENSG00000089116, ENSG00000186532, ENSG00000171864, ENSG00000108001, ENSG00000131788, ENSG00000101346, ENSG00000130544, ENSG00000123636, ENSG00000104219, ENSG00000102935, ENSG00000197714, ENSG0000…	117	2010	8758	1.71309	8.49482e-05	0.00471218
	GOTERM_MF_FAT	GO:0030528~transcription regulator activity	30	19.4805	ENSG00000106571, ENSG00000028277, ENSG00000178764, ENSG00000162599, ENSG00000177551, ENSG00000089775, ENSG00000074047, ENSG00000132130, ENSG00000143437, ENSG00000089116, ENSG00000108001, ENSG00000171791, ENSG00000102935, ENSG00000109787, ENSG00000140262, ENSG00000198176, ENSG00000120693, ENSG00000072736, ENSG00000154727, ENSG00000119715, ENSG00000187735, ENSG00000039068, ENSG00000143032, ENSG0000…	117	1083	8758	2.07354	0.0001315	0.00607469
	SP_PIR_KEYWORDS	activator	15	9.74026	ENSG00000028277, ENSG00000072736, ENSG00000162599, ENSG00000143437, ENSG00000108001, ENSG00000102935, ENSG00000185591, ENSG00000141380, ENSG00000170653, ENSG00000109787, ENSG00000205683, ENSG00000125952, ENSG00000198176, ENSG00000100644, ENSG00000167081	150	401	12647	3.15387	0.000274708	0.007027
Module12	UP_SEQ_FEATURE	signal peptide	193	21.2321	ENSG00000161055, ENSG00000174808, ENSG00000174607, ENSG00000161921, ENSG00000166979, ENSG00000111321, ENSG00000111412, ENSG00000133067, ENSG00000144119, ENSG00000085063, ENSG00000146674, ENSG00000139899, ENSG00000197746, ENSG00000012171, ENSG00000118298, ENSG00000133063, ENSG00000183798, ENSG00000129968, ENSG00000100342, ENSG00000067182, ENSG00000204381, ENSG00000198502, ENSG00000163453, ENSG0000…	887	1736	12637	1.5839	1.42973e-11	2.8223e-08
	SP_PIR_KEYWORDS	signal	193	21.2321	ENSG00000161055, ENSG00000174808, ENSG00000174607, ENSG00000161921, ENSG00000166979, ENSG00000111321, ENSG00000111412, ENSG00000133067, ENSG00000144119, ENSG00000085063, ENSG00000146674, ENSG00000139899, ENSG00000197746, ENSG00000012171, ENSG00000118298, ENSG00000133063, ENSG00000183798, ENSG00000129968, ENSG00000100342, ENSG00000067182, ENSG00000204381, ENSG00000198502, ENSG00000163453, ENSG0000…	888	1736	12647	1.58337	1.49118e-11	8.66378e-09
	GOTERM_CC_FAT	GO:0005576~extracellular region	131	14.4114	ENSG00000054179, ENSG00000196136, ENSG00000161055, ENSG00000175899, ENSG00000115596, ENSG00000145863, ENSG00000174808, ENSG00000154589, ENSG00000161921, ENSG00000111412, ENSG00000144119, ENSG00000085063, ENSG00000146674, ENSG00000139899, ENSG00000197746, ENSG00000012171, ENSG00000110080, ENSG00000173786, ENSG00000130558, ENSG00000133063, ENSG00000183798, ENSG00000158859, ENSG00000129968, ENSG0000…	662	960	8544	1.76118	2.71354e-11	1.11527e-08
	SP_PIR_KEYWORDS	disulfide bond	148	16.2816	ENSG00000054179, ENSG00000175899, ENSG00000145863, ENSG00000174808, ENSG00000126264, ENSG00000168003, ENSG00000117450, ENSG00000154589, ENSG00000161921, ENSG00000117592, ENSG00000111321, ENSG00000126456, ENSG00000133067, ENSG00000176435, ENSG00000085063, ENSG00000146674, ENSG00000139899, ENSG00000148604, ENSG00000076706, ENSG00000197746, ENSG00000012171, ENSG00000110080, ENSG00000130558, ENSG0000…	888	1271	12647	1.65841	2.9571e-10	8.59039e-08
	GOTERM_BP_FAT	GO:0006955~immune response	48	5.28053	ENSG00000187764, ENSG00000204287, ENSG00000130303, ENSG00000112561, ENSG00000185825, ENSG00000198502, ENSG00000105697, ENSG00000056972, ENSG00000172216, ENSG00000162645, ENSG00000161955, ENSG00000197971, ENSG00000145824, ENSG00000121858, ENSG00000160862, ENSG00000172724, ENSG00000161011, ENSG00000166710, ENSG00000117450, ENSG00000116266, ENSG00000126709, ENSG00000154589, ENSG00000139178, ENSG0000…	620	269	9239	2.65902	8.29358e-10	2.29483e-06
	SP_PIR_KEYWORDS	Secreted	102	11.2211	ENSG00000196136, ENSG00000161055, ENSG00000175899, ENSG00000115596, ENSG00000174808, ENSG00000154589, ENSG00000161921, ENSG00000111412, ENSG00000144119, ENSG00000085063, ENSG00000146674, ENSG00000139899, ENSG00000110080, ENSG00000012171, ENSG00000133063, ENSG00000183798, ENSG00000158859, ENSG00000100342, ENSG00000129968, ENSG00000067182, ENSG00000122862, ENSG00000163453, ENSG00000130193, ENSG0000…	888	785	12647	1.85057	1.05934e-09	2.05159e-07
	UP_SEQ_FEATURE	disulfide bond	140	15.4015	ENSG00000175899, ENSG00000145863, ENSG00000174808, ENSG00000168003, ENSG00000117450, ENSG00000154589, ENSG00000161921, ENSG00000117592, ENSG00000111321, ENSG00000133067, ENSG00000176435, ENSG00000126456, ENSG00000085063, ENSG00000146674, ENSG00000139899, ENSG00000148604, ENSG00000076706, ENSG00000197746, ENSG00000012171, ENSG00000110080, ENSG00000130558, ENSG00000118298, ENSG00000133063, ENSG0000…	887	1212	12637	1.64568	1.72821e-09	1.70574e-06
	SP_PIR_KEYWORDS	glycoprotein	226	24.8625	ENSG00000054179, ENSG00000143418, ENSG00000174808, ENSG00000174607, ENSG00000174951, ENSG00000161921, ENSG00000166979, ENSG00000130643, ENSG00000111321, ENSG00000111412, ENSG00000133067, ENSG00000085063, ENSG00000146674, ENSG00000136156, ENSG00000078295, ENSG00000139899, ENSG00000148604, ENSG00000197746, ENSG00000084453, ENSG00000012171, ENSG00000110080, ENSG00000118298, ENSG00000183798, ENSG0000…	888	2258	12647	1.42547	4.0315e-09	5.85575e-07
	UP_SEQ_FEATURE	glycosylation site:N-linked (GlcNAc...)	215	23.6524	ENSG00000054179, ENSG00000143418, ENSG00000174808, ENSG00000174607, ENSG00000174951, ENSG00000161921, ENSG00000166979, ENSG00000111321, ENSG00000130643, ENSG00000111412, ENSG00000133067, ENSG00000085063, ENSG00000146674, ENSG00000136156, ENSG00000078295, ENSG00000139899, ENSG00000148604, ENSG00000197746, ENSG00000084453, ENSG00000012171, ENSG00000110080, ENSG00000118298, ENSG00000183798, ENSG0000…	887	2136	12637	1.43403	6.99319e-09	4.60151e-06
	GOTERM_BP_FAT	GO:0055114~oxidation reduction	65	7.15072	ENSG00000196139, ENSG00000115286, ENSG00000168350, ENSG00000162496, ENSG00000166136, ENSG00000100033, ENSG00000160194, ENSG00000185973, ENSG00000117450, ENSG00000007933, ENSG00000184254, ENSG00000117594, ENSG00000159228, ENSG00000117592, ENSG00000167774, ENSG00000143252, ENSG00000170271, ENSG00000198868, ENSG00000157326, ENSG00000170906, ENSG00000138135, ENSG00000175287, ENSG00000137767, ENSG0000…	620	459	9239	2.11025	1.0629e-08	1.47051e-05
	GOTERM_CC_FAT	GO:0005615~extracellular space	58	6.38064	ENSG00000161055, ENSG00000175899, ENSG00000091513, ENSG00000174808, ENSG00000161955, ENSG00000121858, ENSG00000145824, ENSG00000154589, ENSG00000006016, ENSG00000164106, ENSG00000101439, ENSG00000118785, ENSG00000161921, ENSG00000169814, ENSG00000064886, ENSG00000146674, ENSG00000197746, ENSG00000089220, ENSG00000119630, ENSG00000173786, ENSG00000148180, ENSG00000104267, ENSG00000130558, ENSG0000…	662	340	8544	2.20167	1.38547e-08	2.84714e-06
	SP_PIR_KEYWORDS	membrane	350	38.5039	ENSG00000109501, ENSG00000054179, ENSG00000163082, ENSG00000143416, ENSG00000197956, ENSG00000174567, ENSG00000103227, ENSG00000174808, ENSG00000143418, ENSG00000160194, ENSG00000164929, ENSG00000113845, ENSG00000116266, ENSG00000174607, ENSG00000123595, ENSG00000118804, ENSG00000147533, ENSG00000166971, ENSG00000174951, ENSG00000163686, ENSG00000161921, ENSG00000166979, ENSG00000213316, ENSG0000…	888	3964	12647	1.2575	1.01426e-07	1.17857e-05
	SP_PIR_KEYWORDS	transmembrane	270	29.703	ENSG00000109501, ENSG00000054179, ENSG00000163082, ENSG00000174567, ENSG00000103227, ENSG00000143418, ENSG00000174808, ENSG00000113845, ENSG00000118804, ENSG00000174607, ENSG00000174951, ENSG00000163686, ENSG00000161921, ENSG00000213316, ENSG00000166979, ENSG00000130643, ENSG00000111321, ENSG00000170745, ENSG00000133067, ENSG00000170271, ENSG00000144401, ENSG00000150527, ENSG00000136156, ENSG0000…	888	2917	12647	1.31826	1.38784e-07	1.34388e-05
	UP_SEQ_FEATURE	transmembrane region	268	29.4829	ENSG00000109501, ENSG00000054179, ENSG00000163082, ENSG00000174567, ENSG00000103227, ENSG00000143418, ENSG00000174808, ENSG00000113845, ENSG00000118804, ENSG00000174607, ENSG00000174951, ENSG00000163686, ENSG00000161921, ENSG00000213316, ENSG00000166979, ENSG00000130643, ENSG00000111321, ENSG00000170745, ENSG00000133067, ENSG00000170271, ENSG00000144401, ENSG00000150527, ENSG00000136156, ENSG0000…	887	2897	12637	1.31797	1.62317e-07	8.01005e-05
	GOTERM_CC_FAT	GO:0044421~extracellular region part	74	8.14081	ENSG00000179403, ENSG00000054179, ENSG00000161055, ENSG00000175899, ENSG00000145863, ENSG00000091513, ENSG00000115596, ENSG00000174808, ENSG00000161955, ENSG00000145824, ENSG00000121858, ENSG00000182492, ENSG00000154589, ENSG00000006016, ENSG00000164106, ENSG00000118785, ENSG00000101439, ENSG00000161921, ENSG00000169814, ENSG00000064886, ENSG00000146674, ENSG00000132702, ENSG00000113296, ENSG0000…	662	514	8544	1.85811	1.6542e-07	2.26623e-05
	SP_PIR_KEYWORDS	oxidoreductase	57	6.27063	ENSG00000196139, ENSG00000115286, ENSG00000168350, ENSG00000162496, ENSG00000166136, ENSG00000100033, ENSG00000185973, ENSG00000117450, ENSG00000007933, ENSG00000184254, ENSG00000117594, ENSG00000159228, ENSG00000117592, ENSG00000167774, ENSG00000198868, ENSG00000157326, ENSG00000170906, ENSG00000138135, ENSG00000161281, ENSG00000175287, ENSG00000137767, ENSG00000167468, ENSG00000065518, ENSG0000…	888	400	12647	2.0295	4.6235e-07	3.83743e-05
	GOTERM_BP_FAT	GO:0019228~regulation of action potential in neuron	15	1.65017	ENSG00000172005, ENSG00000142168, ENSG00000205927, ENSG00000089041, ENSG00000049860, ENSG00000197971, ENSG00000135124, ENSG00000013297, ENSG00000123560, ENSG00000102934, ENSG00000128242, ENSG00000124920, ENSG00000109099, ENSG00000010278, ENSG00000167755	620	48	9239	4.65675	1.81535e-06	0.00167296
	GOTERM_CC_FAT	GO:0005743~mitochondrial inner membrane	44	4.84048	ENSG00000115286, ENSG00000166136, ENSG00000131730, ENSG00000182902, ENSG00000100033, ENSG00000197448, ENSG00000160194, ENSG00000178057, ENSG00000131055, ENSG00000147684, ENSG00000148290, ENSG00000135929, ENSG00000166816, ENSG00000060762, ENSG00000137806, ENSG00000166548, ENSG00000167774, ENSG00000198695, ENSG00000143252, ENSG00000100116, ENSG00000198868, ENSG00000147454, ENSG00000115468, ENSG0000…	662	265	8544	2.14294	2.20761e-06	0.000226806
	GOTERM_CC_FAT	GO:0019866~organelle inner membrane	46	5.06051	ENSG00000115286, ENSG00000166136, ENSG00000131730, ENSG00000182902, ENSG00000100033, ENSG00000197448, ENSG00000160194, ENSG00000178057, ENSG00000131055, ENSG00000147684, ENSG00000148290, ENSG00000135929, ENSG00000166816, ENSG00000166548, ENSG00000137806, ENSG00000060762, ENSG00000167774, ENSG00000198695, ENSG00000143252, ENSG00000100116, ENSG00000198868, ENSG00000147454, ENSG00000115468, ENSG0000…	662	285	8544	2.08313	2.69035e-06	0.000221123
	GOTERM_BP_FAT	GO:0007272~ensheathment of neurons	13	1.43014	ENSG00000172005, ENSG00000142168, ENSG00000205927, ENSG00000049860, ENSG00000197971, ENSG00000013297, ENSG00000123560, ENSG00000102934, ENSG00000124920, ENSG00000128242, ENSG00000109099, ENSG00000010278, ENSG00000167755	620	38	9239	5.09792	3.95661e-06	0.00273325
	GOTERM_BP_FAT	GO:0008366~axon ensheathment	13	1.43014	ENSG00000172005, ENSG00000142168, ENSG00000205927, ENSG00000049860, ENSG00000197971, ENSG00000013297, ENSG00000123560, ENSG00000102934, ENSG00000124920, ENSG00000128242, ENSG00000109099, ENSG00000010278, ENSG00000167755	620	38	9239	5.09792	3.95661e-06	0.00273325
	SP_PIR_KEYWORDS	disease mutation	113	12.4312	ENSG00000115286, ENSG00000109501, ENSG00000175110, ENSG00000114054, ENSG00000196136, ENSG00000140522, ENSG00000175198, ENSG00000115415, ENSG00000117595, ENSG00000161653, ENSG00000107521, ENSG00000139567, ENSG00000198868, ENSG00000136156, ENSG00000148604, ENSG00000105357, ENSG00000197746, ENSG00000012171, ENSG00000100146, ENSG00000152700, ENSG00000067182, ENSG00000103089, ENSG00000111716, ENSG0000…	888	1081	12647	1.48877	1.26156e-05	0.000915793
	KEGG_PATHWAY	hsa04672:Intestinal immune network for IgA production	9	0.990099	ENSG00000204287, ENSG00000196126, ENSG00000111321, ENSG00000204257, ENSG00000198502, ENSG00000161955, ENSG00000160223, ENSG00000099866, ENSG00000184451	288	16	3470	6.77734	1.42298e-05	0.00231679
	GOTERM_BP_FAT	GO:0042552~myelination	12	1.32013	ENSG00000123560, ENSG00000172005, ENSG00000102934, ENSG00000142168, ENSG00000205927, ENSG00000128242, ENSG00000049860, ENSG00000124920, ENSG00000197971, ENSG00000109099, ENSG00000010278, ENSG00000167755	620	36	9239	4.9672	1.43238e-05	0.0078955
	SP_PIR_KEYWORDS	mitochondrion	82	9.0209	ENSG00000115286, ENSG00000175110, ENSG00000162910, ENSG00000166136, ENSG00000114054, ENSG00000138035, ENSG00000100033, ENSG00000160194, ENSG00000185973, ENSG00000178057, ENSG00000175198, ENSG00000070214, ENSG00000125246, ENSG00000167774, ENSG00000161653, ENSG00000005882, ENSG00000143252, ENSG00000136463, ENSG00000198868, ENSG00000111843, ENSG00000170906, ENSG00000182154, ENSG00000124523, ENSG0000…	888	724	12647	1.61306	1.58192e-05	0.0010207
	UP_SEQ_FEATURE	topological domain:Extracellular	130	14.3014	ENSG00000054179, ENSG00000145863, ENSG00000174808, ENSG00000126264, ENSG00000168003, ENSG00000118804, ENSG00000158865, ENSG00000148482, ENSG00000163702, ENSG00000163686, ENSG00000161921, ENSG00000166979, ENSG00000111321, ENSG00000130643, ENSG00000139567, ENSG00000133067, ENSG00000176435, ENSG00000148604, ENSG00000013297, ENSG00000076706, ENSG00000084453, ENSG00000118298, ENSG00000135452, ENSG0000…	887	1295	12637	1.43019	1.78295e-05	0.00701442
	GOTERM_CC_FAT	GO:0044429~mitochondrial part	66	7.26073	ENSG00000115286, ENSG00000175110, ENSG00000162910, ENSG00000166136, ENSG00000114054, ENSG00000138035, ENSG00000100033, ENSG00000160194, ENSG00000185973, ENSG00000178057, ENSG00000175198, ENSG00000167774, ENSG00000161653, ENSG00000005882, ENSG00000143252, ENSG00000198868, ENSG00000170906, ENSG00000182154, ENSG00000124523, ENSG00000145832, ENSG00000096080, ENSG00000132286, ENSG00000166902, ENSG0000…	662	520	8544	1.63811	5.79264e-05	0.00396021
	GOTERM_CC_FAT	GO:0005740~mitochondrial envelope	50	5.50055	ENSG00000115286, ENSG00000166136, ENSG00000138035, ENSG00000100033, ENSG00000160194, ENSG00000178057, ENSG00000167774, ENSG00000143252, ENSG00000198868, ENSG00000170906, ENSG00000124523, ENSG00000145832, ENSG00000132286, ENSG00000089220, ENSG00000161281, ENSG00000178537, ENSG00000167468, ENSG00000137767, ENSG00000065518, ENSG00000131730, ENSG00000182902, ENSG00000197448, ENSG00000131055, ENSG0000…	662	363	8544	1.77773	7.51369e-05	0.00440206
	SP_PIR_KEYWORDS	muscle protein	11	1.21012	ENSG00000160808, ENSG00000118194, ENSG00000163017, ENSG00000196091, ENSG00000159251, ENSG00000107796, ENSG00000114854, ENSG00000149591, ENSG00000101335, ENSG00000198467, ENSG00000164776	888	35	12647	4.47609	9.99399e-05	0.00578997
	GOTERM_CC_FAT	GO:0005739~mitochondrion	103	11.3311	ENSG00000115286, ENSG00000175110, ENSG00000166136, ENSG00000114054, ENSG00000138035, ENSG00000160194, ENSG00000185973, ENSG00000175198, ENSG00000113845, ENSG00000117450, ENSG00000168314, ENSG00000126709, ENSG00000126803, ENSG00000125246, ENSG00000167774, ENSG00000161653, ENSG00000198868, ENSG00000157326, ENSG00000140939, ENSG00000182154, ENSG00000124523, ENSG00000112651, ENSG00000166902, ENSG0000…	662	929	8544	1.43095	0.00011391	0.00583539
	SP_PIR_KEYWORDS	lysosome	22	2.42024	ENSG00000099785, ENSG00000211584, ENSG00000168216, ENSG00000019582, ENSG00000204099, ENSG00000049860, ENSG00000101160, ENSG00000176978, ENSG00000110446, ENSG00000135047, ENSG00000141337, ENSG00000166311, ENSG00000075785, ENSG00000197746, ENSG00000204257, ENSG00000117984, ENSG00000117151, ENSG00000133063, ENSG00000137509, ENSG00000117592, ENSG00000134020, ENSG00000105612	888	124	12647	2.52683	0.000134866	0.00709854
	GOTERM_CC_FAT	GO:0005746~mitochondrial respiratory chain	15	1.65017	ENSG00000115286, ENSG00000166136, ENSG00000198695, ENSG00000198868, ENSG00000170906, ENSG00000160194, ENSG00000161281, ENSG00000198840, ENSG00000131055, ENSG00000110717, ENSG00000147684, ENSG00000148290, ENSG00000065518, ENSG00000137806, ENSG00000167774	662	60	8544	3.22659	0.000146544	0.00667031
	SP_PIR_KEYWORDS	ubiquinone	10	1.10011	ENSG00000115286, ENSG00000198840, ENSG00000110717, ENSG00000198695, ENSG00000166136, ENSG00000147684, ENSG00000198868, ENSG00000170906, ENSG00000065518, ENSG00000160194	888	30	12647	4.74737	0.000147102	0.00709742
	GOTERM_CC_FAT	GO:0031224~intrinsic to membrane	297	32.6733	ENSG00000109501, ENSG00000054179, ENSG00000163082, ENSG00000174567, ENSG00000103227, ENSG00000174808, ENSG00000143418, ENSG00000087077, ENSG00000113845, ENSG00000174607, ENSG00000118804, ENSG00000147533, ENSG00000184216, ENSG00000174951, ENSG00000163686, ENSG00000161921, ENSG00000213316, ENSG00000166979, ENSG00000107521, ENSG00000130643, ENSG00000111321, ENSG00000170745, ENSG00000133067, ENSG0000…	662	3266	8544	1.17366	0.000198863	0.00814078
	GOTERM_CC_FAT	GO:0005747~mitochondrial respiratory chain complex I	12	1.32013	ENSG00000115286, ENSG00000198840, ENSG00000110717, ENSG00000198695, ENSG00000166136, ENSG00000147684, ENSG00000198868, ENSG00000170906, ENSG00000065518, ENSG00000137806, ENSG00000160194, ENSG00000167774	662	41	8544	3.77747	0.000201201	0.00749016
	GOTERM_CC_FAT	GO:0045271~respiratory chain complex I	12	1.32013	ENSG00000115286, ENSG00000198840, ENSG00000110717, ENSG00000198695, ENSG00000166136, ENSG00000147684, ENSG00000198868, ENSG00000170906, ENSG00000065518, ENSG00000137806, ENSG00000160194, ENSG00000167774	662	41	8544	3.77747	0.000201201	0.00749016
	GOTERM_CC_FAT	GO:0030964~NADH dehydrogenase complex	12	1.32013	ENSG00000115286, ENSG00000198840, ENSG00000110717, ENSG00000198695, ENSG00000166136, ENSG00000147684, ENSG00000198868, ENSG00000170906, ENSG00000065518, ENSG00000137806, ENSG00000160194, ENSG00000167774	662	41	8544	3.77747	0.000201201	0.00749016
	GOTERM_CC_FAT	GO:0016021~integral to membrane	286	31.4631	ENSG00000109501, ENSG00000054179, ENSG00000163082, ENSG00000174567, ENSG00000103227, ENSG00000174808, ENSG00000143418, ENSG00000087077, ENSG00000113845, ENSG00000174607, ENSG00000118804, ENSG00000184216, ENSG00000174951, ENSG00000163686, ENSG00000161921, ENSG00000213316, ENSG00000166979, ENSG00000107521, ENSG00000130643, ENSG00000111321, ENSG00000170745, ENSG00000133067, ENSG00000170271, ENSG0000…	662	3134	8544	1.1778	0.000231444	0.00789652
	GOTERM_CC_FAT	GO:0031966~mitochondrial membrane	46	5.06051	ENSG00000115286, ENSG00000166136, ENSG00000131730, ENSG00000182902, ENSG00000100033, ENSG00000197448, ENSG00000160194, ENSG00000178057, ENSG00000131055, ENSG00000147684, ENSG00000148290, ENSG00000135929, ENSG00000166816, ENSG00000060762, ENSG00000137806, ENSG00000166548, ENSG00000167774, ENSG00000198695, ENSG00000143252, ENSG00000100116, ENSG00000198868, ENSG00000147454, ENSG00000115468, ENSG0000…	662	340	8544	1.74615	0.000232239	0.00731627
	GOTERM_CC_FAT	GO:0070469~respiratory chain	16	1.76018	ENSG00000115286, ENSG00000166136, ENSG00000198695, ENSG00000143252, ENSG00000198868, ENSG00000170906, ENSG00000160194, ENSG00000161281, ENSG00000198840, ENSG00000131055, ENSG00000110717, ENSG00000147684, ENSG00000148290, ENSG00000065518, ENSG00000137806, ENSG00000167774	662	70	8544	2.95002	0.000237001	0.00693434
Module14	SP_PIR_KEYWORDS	protein transport	23	10.9524	ENSG00000117758, ENSG00000103769, ENSG00000107560, ENSG00000104497, ENSG00000112210, ENSG00000186432, ENSG00000145817, ENSG00000085365, ENSG00000029725, ENSG00000119396, ENSG00000205302, ENSG00000205339, ENSG00000104388, ENSG00000099246, ENSG00000164597, ENSG00000138069, ENSG00000111711, ENSG00000155975, ENSG00000108587, ENSG00000083937, ENSG00000047932, ENSG00000102753, ENSG00000137040	208	440	12647	3.17833	3.17214e-06	0.000694459
	GOTERM_CC_FAT	GO:0005768~endosome	15	7.14286	ENSG00000103769, ENSG00000157500, ENSG00000107560, ENSG00000104164, ENSG00000085365, ENSG00000029725, ENSG00000117533, ENSG00000119396, ENSG00000131725, ENSG00000115020, ENSG00000155975, ENSG00000083937, ENSG00000100522, ENSG00000109270, ENSG00000125304	135	251	8544	3.7822	3.6566e-05	0.00884635
Module15	SP_PIR_KEYWORDS	endoplasmic reticulum	43	12.7976	ENSG00000099194, ENSG00000072210, ENSG00000050130, ENSG00000084073, ENSG00000044574, ENSG00000124208, ENSG00000072042, ENSG00000149084, ENSG00000135241, ENSG00000101310, ENSG00000012660, ENSG00000100596, ENSG00000164398, ENSG00000184743, ENSG00000126821, ENSG00000134970, ENSG00000086827, ENSG00000167004, ENSG00000127022, ENSG00000155016, ENSG00000172817, ENSG00000080371, ENSG00000164181, ENSG0000…	333	560	12647	2.91624	7.06812e-10	2.33248e-07
	GOTERM_CC_FAT	GO:0005783~endoplasmic reticulum	48	14.2857	ENSG00000099194, ENSG00000072210, ENSG00000084073, ENSG00000044574, ENSG00000124208, ENSG00000072042, ENSG00000149084, ENSG00000135241, ENSG00000101310, ENSG00000012660, ENSG00000164398, ENSG00000100596, ENSG00000184743, ENSG00000161217, ENSG00000136754, ENSG00000126821, ENSG00000139173, ENSG00000134970, ENSG00000086827, ENSG00000181704, ENSG00000167004, ENSG00000130150, ENSG00000136874, ENSG0000…	244	749	8544	2.24404	1.38624e-07	3.97844e-05
	SP_PIR_KEYWORDS	membrane	145	43.1548	ENSG00000124098, ENSG00000187416, ENSG00000072274, ENSG00000084073, ENSG00000138448, ENSG00000170385, ENSG00000144724, ENSG00000148488, ENSG00000184743, ENSG00000023228, ENSG00000119523, ENSG00000086827, ENSG00000163285, ENSG00000064651, ENSG00000136874, ENSG00000180776, ENSG00000180287, ENSG00000203747, ENSG00000172469, ENSG00000152910, ENSG00000113594, ENSG00000164659, ENSG00000100852, ENSG0000…	333	3964	12647	1.38924	2.01581e-06	0.000332554
	SP_PIR_KEYWORDS	transmembrane	109	32.4405	ENSG00000124098, ENSG00000187416, ENSG00000072274, ENSG00000084073, ENSG00000138448, ENSG00000170385, ENSG00000144724, ENSG00000148488, ENSG00000184743, ENSG00000119523, ENSG00000163285, ENSG00000064651, ENSG00000136874, ENSG00000180776, ENSG00000203747, ENSG00000180287, ENSG00000172469, ENSG00000152910, ENSG00000113594, ENSG00000164659, ENSG00000182158, ENSG00000121940, ENSG00000117500, ENSG0000…	333	2917	12647	1.41917	4.11646e-05	0.00451797
Module17	SP_PIR_KEYWORDS	zinc-finger	279	20.6361	ENSG00000152193, ENSG00000169946, ENSG00000141446, ENSG00000183496, ENSG00000126970, ENSG00000080802, ENSG00000198522, ENSG00000185219, ENSG00000136878, ENSG00000100330, ENSG00000141644, ENSG00000184939, ENSG00000118495, ENSG00000102383, ENSG00000204160, ENSG00000133606, ENSG00000168411, ENSG00000168283, ENSG00000168813, ENSG00000178229, ENSG00000117139, ENSG00000215475, ENSG00000070476, ENSG0000…	1336	1316	12647	2.00692	2.15954e-33	9.63156e-31
	GOTERM_BP_FAT	GO:0006350~transcription	305	22.5592	ENSG00000169946, ENSG00000071539, ENSG00000113649, ENSG00000080802, ENSG00000008838, ENSG00000008441, ENSG00000198522, ENSG00000185219, ENSG00000141644, ENSG00000184939, ENSG00000118495, ENSG00000141646, ENSG00000204060, ENSG00000080298, ENSG00000168283, ENSG00000163320, ENSG00000168813, ENSG00000178229, ENSG00000213079, ENSG00000117139, ENSG00000123066, ENSG00000144218, ENSG00000070476, ENSG0000…	1000	1556	9239	1.81099	4.64292e-30	1.28655e-26
	SP_PIR_KEYWORDS	Transcription	302	22.3373	ENSG00000169946, ENSG00000113649, ENSG00000080802, ENSG00000008838, ENSG00000008441, ENSG00000198522, ENSG00000185219, ENSG00000141644, ENSG00000184939, ENSG00000118495, ENSG00000141646, ENSG00000204060, ENSG00000080298, ENSG00000168283, ENSG00000163320, ENSG00000168813, ENSG00000178229, ENSG00000117139, ENSG00000123066, ENSG00000144218, ENSG00000070476, ENSG00000005339, ENSG00000153767, ENSG0000…	1336	1538	12647	1.8588	5.0618e-30	1.12878e-27
	SP_PIR_KEYWORDS	nucleus	532	39.3491	ENSG00000163781, ENSG00000215301, ENSG00000169946, ENSG00000183496, ENSG00000141446, ENSG00000080802, ENSG00000167986, ENSG00000198522, ENSG00000008441, ENSG00000144028, ENSG00000185219, ENSG00000166833, ENSG00000136875, ENSG00000141644, ENSG00000184939, ENSG00000118495, ENSG00000141646, ENSG00000204060, ENSG00000080298, ENSG00000119684, ENSG00000139372, ENSG00000117139, ENSG00000139767, ENSG0000…	1336	3351	12647	1.50286	1.36182e-29	2.02458e-27
	SP_PIR_KEYWORDS	transcription regulation	293	21.6716	ENSG00000169946, ENSG00000113649, ENSG00000080802, ENSG00000008838, ENSG00000008441, ENSG00000198522, ENSG00000185219, ENSG00000141644, ENSG00000184939, ENSG00000118495, ENSG00000141646, ENSG00000204060, ENSG00000080298, ENSG00000168283, ENSG00000163320, ENSG00000168813, ENSG00000178229, ENSG00000117139, ENSG00000123066, ENSG00000144218, ENSG00000070476, ENSG00000005339, ENSG00000153767, ENSG0000…	1336	1491	12647	1.86025	4.23749e-29	4.7248e-27
	GOTERM_BP_FAT	GO:0045449~regulation of transcription	336	24.8521	ENSG00000169946, ENSG00000160199, ENSG00000113649, ENSG00000080802, ENSG00000008838, ENSG00000008441, ENSG00000198522, ENSG00000185219, ENSG00000075240, ENSG00000141644, ENSG00000184939, ENSG00000118495, ENSG00000141646, ENSG00000009307, ENSG00000204060, ENSG00000080298, ENSG00000168283, ENSG00000163320, ENSG00000168813, ENSG00000178229, ENSG00000117139, ENSG00000123066, ENSG00000144218, ENSG0000…	1000	1878	9239	1.65298	1.01392e-25	1.40479e-22
	GOTERM_MF_FAT	GO:0008270~zinc ion binding	310	22.929	ENSG00000152193, ENSG00000169946, ENSG00000141446, ENSG00000183496, ENSG00000126970, ENSG00000080802, ENSG00000198522, ENSG00000185219, ENSG00000136878, ENSG00000100330, ENSG00000141644, ENSG00000184939, ENSG00000118495, ENSG00000102383, ENSG00000133606, ENSG00000204160, ENSG00000168411, ENSG00000168283, ENSG00000168813, ENSG00000178229, ENSG00000117139, ENSG00000215475, ENSG00000070476, ENSG0000…	973	1680	8758	1.6609	5.79193e-24	5.29961e-21
	SP_PIR_KEYWORDS	zinc	295	21.8195	ENSG00000152193, ENSG00000169946, ENSG00000141446, ENSG00000183496, ENSG00000126970, ENSG00000080802, ENSG00000198522, ENSG00000185219, ENSG00000136878, ENSG00000100330, ENSG00000141644, ENSG00000184939, ENSG00000118495, ENSG00000102383, ENSG00000133606, ENSG00000204160, ENSG00000168411, ENSG00000168283, ENSG00000168813, ENSG00000178229, ENSG00000117139, ENSG00000215475, ENSG00000070476, ENSG0000…	1336	1627	12647	1.71639	2.51548e-23	2.24381e-21
	INTERPRO	IPR007087:Zinc finger, C2H2-type	143	10.5769	ENSG00000169946, ENSG00000183309, ENSG00000083635, ENSG00000188994, ENSG00000121297, ENSG00000120784, ENSG00000198522, ENSG00000125945, ENSG00000185219, ENSG00000118495, ENSG00000184939, ENSG00000213020, ENSG00000168813, ENSG00000178229, ENSG00000164651, ENSG00000070476, ENSG00000121406, ENSG00000175105, ENSG00000169951, ENSG00000156983, ENSG00000067082, ENSG00000196793, ENSG00000152443, ENSG0000…	1220	566	11279	2.33577	2.53702e-23	3.72435e-20
	INTERPRO	IPR015880:Zinc finger, C2H2-like	143	10.5769	ENSG00000169946, ENSG00000183309, ENSG00000083635, ENSG00000188994, ENSG00000121297, ENSG00000120784, ENSG00000198522, ENSG00000125945, ENSG00000185219, ENSG00000118495, ENSG00000184939, ENSG00000213020, ENSG00000168813, ENSG00000178229, ENSG00000164651, ENSG00000070476, ENSG00000121406, ENSG00000175105, ENSG00000169951, ENSG00000156983, ENSG00000067082, ENSG00000196793, ENSG00000152443, ENSG0000…	1220	574	11279	2.30322	1.07286e-22	7.8748e-20
	UP_SEQ_FEATURE	zinc finger region:C2H2-type 3	115	8.50592	ENSG00000169946, ENSG00000183309, ENSG00000188994, ENSG00000120784, ENSG00000125945, ENSG00000185219, ENSG00000118495, ENSG00000184939, ENSG00000213020, ENSG00000168813, ENSG00000178229, ENSG00000164651, ENSG00000070476, ENSG00000121406, ENSG00000175105, ENSG00000169951, ENSG00000067082, ENSG00000196793, ENSG00000152443, ENSG00000172845, ENSG00000179456, ENSG00000196417, ENSG00000196693, ENSG0000…	1335	442	12637	2.46285	1.438e-20	4.78566e-17
	SP_PIR_KEYWORDS	phosphoprotein	786	58.1361	ENSG00000008300, ENSG00000144909, ENSG00000183496, ENSG00000113448, ENSG00000150086, ENSG00000165084, ENSG00000080802, ENSG00000166828, ENSG00000198522, ENSG00000167986, ENSG00000110660, ENSG00000136878, ENSG00000166833, ENSG00000063601, ENSG00000204060, ENSG00000198910, ENSG00000119684, ENSG00000147144, ENSG00000139767, ENSG00000133895, ENSG00000151458, ENSG00000169951, ENSG00000156983, ENSG0000…	1336	5958	12647	1.24883	3.85896e-20	2.8685e-18
	GOTERM_MF_FAT	GO:0003677~DNA binding	289	21.3757	ENSG00000163781, ENSG00000215301, ENSG00000169946, ENSG00000141446, ENSG00000160199, ENSG00000126464, ENSG00000167986, ENSG00000008441, ENSG00000198522, ENSG00000185219, ENSG00000075240, ENSG00000141644, ENSG00000184939, ENSG00000118495, ENSG00000141646, ENSG00000009307, ENSG00000204060, ENSG00000080298, ENSG00000163320, ENSG00000119684, ENSG00000168813, ENSG00000178229, ENSG00000139372, ENSG0000…	973	1629	8758	1.59687	2.19956e-19	1.0063e-16
	UP_SEQ_FEATURE	zinc finger region:C2H2-type 2	112	8.28402	ENSG00000169946, ENSG00000183309, ENSG00000188994, ENSG00000121297, ENSG00000198522, ENSG00000120784, ENSG00000125945, ENSG00000185219, ENSG00000118495, ENSG00000184939, ENSG00000213020, ENSG00000168813, ENSG00000178229, ENSG00000164651, ENSG00000070476, ENSG00000175105, ENSG00000169951, ENSG00000067082, ENSG00000196793, ENSG00000172845, ENSG00000179456, ENSG00000196417, ENSG00000196693, ENSG0000…	1335	439	12637	2.41499	2.40543e-19	4.00263e-16
	GOTERM_MF_FAT	GO:0046914~transition metal ion binding	333	24.6302	ENSG00000152193, ENSG00000169946, ENSG00000141446, ENSG00000183496, ENSG00000126970, ENSG00000080802, ENSG00000198522, ENSG00000185219, ENSG00000136878, ENSG00000100330, ENSG00000141644, ENSG00000184939, ENSG00000118495, ENSG00000102383, ENSG00000133606, ENSG00000204160, ENSG00000168411, ENSG00000168283, ENSG00000168813, ENSG00000178229, ENSG00000117139, ENSG00000215475, ENSG00000070476, ENSG0000…	973	2010	8758	1.49122	8.34789e-18	2.54611e-15
	UP_SEQ_FEATURE	zinc finger region:C2H2-type 5	99	7.32249	ENSG00000183309, ENSG00000121297, ENSG00000188994, ENSG00000125945, ENSG00000185219, ENSG00000118495, ENSG00000184939, ENSG00000213020, ENSG00000168813, ENSG00000178229, ENSG00000070476, ENSG00000121406, ENSG00000175105, ENSG00000169951, ENSG00000196793, ENSG00000152443, ENSG00000196417, ENSG00000196693, ENSG00000119866, ENSG00000171827, ENSG00000198153, ENSG00000151612, ENSG00000197024, ENSG0000…	1335	384	12637	2.44043	1.6826e-17	1.86656e-14
	INTERPRO	IPR013087:Zinc finger, C2H2-type/integrase, DNA-binding	108	7.98817	ENSG00000183309, ENSG00000120784, ENSG00000125945, ENSG00000185219, ENSG00000118495, ENSG00000184939, ENSG00000213020, ENSG00000178229, ENSG00000164651, ENSG00000070476, ENSG00000121406, ENSG00000169951, ENSG00000067082, ENSG00000196793, ENSG00000152443, ENSG00000172845, ENSG00000179456, ENSG00000196417, ENSG00000196693, ENSG00000119866, ENSG00000171827, ENSG00000170100, ENSG00000198153, ENSG0000…	1220	431	11279	2.31663	2.04737e-17	1.00185e-14
	UP_SEQ_FEATURE	zinc finger region:C2H2-type 1	100	7.39645	ENSG00000169946, ENSG00000183309, ENSG00000121297, ENSG00000188994, ENSG00000198522, ENSG00000120784, ENSG00000125945, ENSG00000185219, ENSG00000118495, ENSG00000184939, ENSG00000168813, ENSG00000178229, ENSG00000070476, ENSG00000164651, ENSG00000175105, ENSG00000169951, ENSG00000067082, ENSG00000196793, ENSG00000172845, ENSG00000179456, ENSG00000196693, ENSG00000119866, ENSG00000171827, ENSG0000…	1335	395	12637	2.39643	4.24507e-17	3.5319e-14
	UP_SEQ_FEATURE	zinc finger region:C2H2-type 6	91	6.73077	ENSG00000160352, ENSG00000183309, ENSG00000188994, ENSG00000197044, ENSG00000120784, ENSG00000197566, ENSG00000125945, ENSG00000185219, ENSG00000177932, ENSG00000123411, ENSG00000118495, ENSG00000184939, ENSG00000185730, ENSG00000213020, ENSG00000081386, ENSG00000198182, ENSG00000172006, ENSG00000168813, ENSG00000178229, ENSG00000147180, ENSG00000198105, ENSG00000131845, ENSG00000070476, ENSG0000…	1335	342	12637	2.51871	4.59599e-17	3.05909e-14
	SP_PIR_KEYWORDS	dna-binding	228	16.8639	ENSG00000163781, ENSG00000215301, ENSG00000169946, ENSG00000160199, ENSG00000008441, ENSG00000198522, ENSG00000167986, ENSG00000185219, ENSG00000118495, ENSG00000184939, ENSG00000141644, ENSG00000204060, ENSG00000080298, ENSG00000163320, ENSG00000168813, ENSG00000178229, ENSG00000144218, ENSG00000132604, ENSG00000121406, ENSG00000175105, ENSG00000169951, ENSG00000156983, ENSG00000067082, ENSG0000…	1336	1275	12647	1.6928	4.61723e-17	2.94184e-15
	UP_SEQ_FEATURE	zinc finger region:C2H2-type 4	102	7.54438	ENSG00000183309, ENSG00000121297, ENSG00000188994, ENSG00000198522, ENSG00000120784, ENSG00000125945, ENSG00000185219, ENSG00000118495, ENSG00000184939, ENSG00000168813, ENSG00000178229, ENSG00000070476, ENSG00000121406, ENSG00000175105, ENSG00000169951, ENSG00000196793, ENSG00000152443, ENSG00000179456, ENSG00000196417, ENSG00000196693, ENSG00000119866, ENSG00000171827, ENSG00000170100, ENSG0000…	1335	409	12637	2.36069	5.96097e-17	6.16174e-14
	UP_SEQ_FEATURE	zinc finger region:C2H2-type 7	85	6.28698	ENSG00000160352, ENSG00000183309, ENSG00000188994, ENSG00000197044, ENSG00000120784, ENSG00000197566, ENSG00000125945, ENSG00000185219, ENSG00000177932, ENSG00000142528, ENSG00000118495, ENSG00000184939, ENSG00000185730, ENSG00000213020, ENSG00000081386, ENSG00000198182, ENSG00000172006, ENSG00000168813, ENSG00000178229, ENSG00000147180, ENSG00000198105, ENSG00000131845, ENSG00000070476, ENSG0000…	1335	317	12637	2.53818	4.45564e-16	2.11164e-13
	SP_PIR_KEYWORDS	metal-binding	341	25.2219	ENSG00000152193, ENSG00000169946, ENSG00000141446, ENSG00000183496, ENSG00000113448, ENSG00000126970, ENSG00000080802, ENSG00000198522, ENSG00000185219, ENSG00000136878, ENSG00000100330, ENSG00000141644, ENSG00000184939, ENSG00000118495, ENSG00000102383, ENSG00000133606, ENSG00000204160, ENSG00000168411, ENSG00000168283, ENSG00000168813, ENSG00000178229, ENSG00000117139, ENSG00000215475, ENSG0000…	1336	2187	12647	1.476	9.71935e-16	5.57332e-14
	SMART	SM00355:ZnF_C2H2	143	10.5769	ENSG00000169946, ENSG00000183309, ENSG00000083635, ENSG00000188994, ENSG00000121297, ENSG00000120784, ENSG00000198522, ENSG00000125945, ENSG00000185219, ENSG00000118495, ENSG00000184939, ENSG00000213020, ENSG00000168813, ENSG00000178229, ENSG00000164651, ENSG00000070476, ENSG00000121406, ENSG00000175105, ENSG00000169951, ENSG00000156983, ENSG00000067082, ENSG00000196793, ENSG00000152443, ENSG0000…	832	574	6200	1.85649	8.74926e-15	2.5786e-12
	UP_SEQ_FEATURE	zinc finger region:C2H2-type 8	77	5.69527	ENSG00000160352, ENSG00000183309, ENSG00000188994, ENSG00000197044, ENSG00000120784, ENSG00000197566, ENSG00000125945, ENSG00000185219, ENSG00000177932, ENSG00000142528, ENSG00000184939, ENSG00000185730, ENSG00000213020, ENSG00000081386, ENSG00000172006, ENSG00000168813, ENSG00000178229, ENSG00000147180, ENSG00000198105, ENSG00000131845, ENSG00000070476, ENSG00000180626, ENSG00000121406, ENSG0000…	1335	294	12637	2.47917	5.19983e-14	2.16147e-11
	UP_SEQ_FEATURE	zinc finger region:C2H2-type 10	65	4.80769	ENSG00000160352, ENSG00000183309, ENSG00000197044, ENSG00000120784, ENSG00000197566, ENSG00000125945, ENSG00000185219, ENSG00000177932, ENSG00000142528, ENSG00000184939, ENSG00000198182, ENSG00000081386, ENSG00000213020, ENSG00000178229, ENSG00000147180, ENSG00000131845, ENSG00000070476, ENSG00000180626, ENSG00000121406, ENSG00000124459, ENSG00000196652, ENSG00000186448, ENSG00000180035, ENSG0000…	1335	233	12637	2.64071	2.75289e-13	1.01813e-10
	UP_SEQ_FEATURE	domain:KRAB	63	4.65976	ENSG00000160352, ENSG00000120784, ENSG00000162714, ENSG00000197566, ENSG00000125945, ENSG00000185219, ENSG00000177932, ENSG00000142528, ENSG00000184939, ENSG00000198182, ENSG00000081386, ENSG00000213020, ENSG00000172006, ENSG00000178229, ENSG00000198105, ENSG00000167528, ENSG00000131845, ENSG00000121406, ENSG00000124459, ENSG00000196652, ENSG00000186448, ENSG00000169951, ENSG00000105497, ENSG0000…	1335	222	12637	2.68627	2.9011e-13	9.65457e-11
	UP_SEQ_FEATURE	zinc finger region:C2H2-type 9	70	5.17751	ENSG00000160352, ENSG00000183309, ENSG00000188994, ENSG00000120784, ENSG00000197566, ENSG00000125945, ENSG00000185219, ENSG00000177932, ENSG00000142528, ENSG00000184939, ENSG00000185730, ENSG00000198182, ENSG00000081386, ENSG00000168813, ENSG00000178229, ENSG00000147180, ENSG00000131845, ENSG00000070476, ENSG00000121406, ENSG00000124459, ENSG00000196652, ENSG00000186448, ENSG00000180035, ENSG0000…	1335	264	12637	2.5099	4.41095e-13	1.3345e-10
	INTERPRO	IPR001909:Krueppel-associated box	65	4.80769	ENSG00000160352, ENSG00000120784, ENSG00000162714, ENSG00000125945, ENSG00000185219, ENSG00000177932, ENSG00000142528, ENSG00000184939, ENSG00000198182, ENSG00000081386, ENSG00000213020, ENSG00000172006, ENSG00000178229, ENSG00000198105, ENSG00000167528, ENSG00000131845, ENSG00000121406, ENSG00000124459, ENSG00000196652, ENSG00000186448, ENSG00000169951, ENSG00000105497, ENSG00000167232, ENSG0000…	1220	231	11279	2.60143	4.86094e-13	1.78382e-10
	UP_SEQ_FEATURE	zinc finger region:C2H2-type 11	57	4.21598	ENSG00000160352, ENSG00000183309, ENSG00000197044, ENSG00000120784, ENSG00000197566, ENSG00000125945, ENSG00000185219, ENSG00000177932, ENSG00000142528, ENSG00000184939, ENSG00000198182, ENSG00000213020, ENSG00000178229, ENSG00000147180, ENSG00000131845, ENSG00000180626, ENSG00000121406, ENSG00000124459, ENSG00000186448, ENSG00000180035, ENSG00000105497, ENSG00000167232, ENSG00000196867, ENSG0000…	1335	205	12637	2.63199	1.09766e-11	3.04416e-09
	UP_SEQ_FEATURE	zinc finger region:C2H2-type 13	44	3.25444	ENSG00000160352, ENSG00000198046, ENSG00000183309, ENSG00000197044, ENSG00000081665, ENSG00000120784, ENSG00000197566, ENSG00000185219, ENSG00000130803, ENSG00000173875, ENSG00000198040, ENSG00000215421, ENSG00000142528, ENSG00000182141, ENSG00000184939, ENSG00000198182, ENSG00000213020, ENSG00000117000, ENSG00000178229, ENSG00000198538, ENSG00000131845, ENSG00000147124, ENSG00000020256, ENSG0000…	1335	139	12637	2.99641	3.52663e-11	9.02818e-09
	UP_SEQ_FEATURE	zinc finger region:C2H2-type 12	49	3.62426	ENSG00000160352, ENSG00000183309, ENSG00000197044, ENSG00000120784, ENSG00000197566, ENSG00000125945, ENSG00000185219, ENSG00000184939, ENSG00000142528, ENSG00000198182, ENSG00000213020, ENSG00000178229, ENSG00000131845, ENSG00000180626, ENSG00000124459, ENSG00000121406, ENSG00000196652, ENSG00000180035, ENSG00000186448, ENSG00000105497, ENSG00000167232, ENSG00000196867, ENSG00000197701, ENSG0000…	1335	173	12637	2.6811	1.83181e-10	4.35448e-08
	GOTERM_BP_FAT	GO:0016568~chromatin modification	62	4.5858	ENSG00000127616, ENSG00000126012, ENSG00000109685, ENSG00000066117, ENSG00000071794, ENSG00000089094, ENSG00000086758, ENSG00000171988, ENSG00000189079, ENSG00000147050, ENSG00000102038, ENSG00000135999, ENSG00000168283, ENSG00000185515, ENSG00000117139, ENSG00000153922, ENSG00000135801, ENSG00000132604, ENSG00000005339, ENSG00000120616, ENSG00000133895, ENSG00000146872, ENSG00000156983, ENSG0000…	1000	246	9239	2.32853	2.39883e-10	2.21572e-07
	GOTERM_CC_FAT	GO:0031981~nuclear lumen	182	13.4615	ENSG00000163781, ENSG00000180182, ENSG00000215301, ENSG00000160199, ENSG00000179837, ENSG00000108312, ENSG00000083635, ENSG00000115207, ENSG00000008838, ENSG00000167986, ENSG00000111605, ENSG00000166833, ENSG00000101266, ENSG00000143493, ENSG00000121390, ENSG00000167771, ENSG00000136875, ENSG00000141644, ENSG00000124789, ENSG00000141646, ENSG00000135372, ENSG00000082258, ENSG00000106789, ENSG0000…	804	1255	8544	1.54111	2.59565e-10	1.2537e-07
	GOTERM_MF_FAT	GO:0046872~metal ion binding	414	30.6213	ENSG00000008300, ENSG00000169946, ENSG00000141446, ENSG00000183496, ENSG00000113448, ENSG00000150086, ENSG00000080802, ENSG00000166828, ENSG00000198522, ENSG00000113248, ENSG00000185219, ENSG00000136878, ENSG00000153253, ENSG00000118495, ENSG00000184939, ENSG00000141644, ENSG00000102383, ENSG00000153395, ENSG00000133606, ENSG00000204160, ENSG00000165194, ENSG00000117139, ENSG00000215475, ENSG0000…	973	2935	8758	1.26965	3.75817e-10	8.59682e-08
	GOTERM_CC_FAT	GO:0005654~nucleoplasm	125	9.24556	ENSG00000180182, ENSG00000163781, ENSG00000215301, ENSG00000160199, ENSG00000179837, ENSG00000108312, ENSG00000083635, ENSG00000115207, ENSG00000008838, ENSG00000167986, ENSG00000111605, ENSG00000101266, ENSG00000143493, ENSG00000121390, ENSG00000167771, ENSG00000136875, ENSG00000124789, ENSG00000141644, ENSG00000141646, ENSG00000082258, ENSG00000106789, ENSG00000111880, ENSG00000139372, ENSG0000…	804	772	8544	1.72067	4.70016e-10	1.13509e-07
	GOTERM_MF_FAT	GO:0043167~ion binding	420	31.0651	ENSG00000008300, ENSG00000169946, ENSG00000141446, ENSG00000183496, ENSG00000113448, ENSG00000150086, ENSG00000080802, ENSG00000166828, ENSG00000198522, ENSG00000113248, ENSG00000185219, ENSG00000136878, ENSG00000153253, ENSG00000118495, ENSG00000184939, ENSG00000141644, ENSG00000102383, ENSG00000153395, ENSG00000133606, ENSG00000204160, ENSG00000113389, ENSG00000165194, ENSG00000117139, ENSG0000…	973	3002	8758	1.2593	8.38179e-10	1.53387e-07
	SP_PIR_KEYWORDS	chromatin regulator	51	3.77219	ENSG00000127616, ENSG00000126012, ENSG00000109685, ENSG00000066117, ENSG00000071794, ENSG00000089094, ENSG00000171988, ENSG00000189079, ENSG00000147050, ENSG00000184402, ENSG00000102038, ENSG00000135999, ENSG00000168283, ENSG00000185515, ENSG00000117139, ENSG00000153922, ENSG00000120616, ENSG00000146872, ENSG00000156983, ENSG00000163939, ENSG00000049618, ENSG00000170004, ENSG00000177200, ENSG0000…	1336	192	12647	2.51449	8.71282e-10	4.31769e-08
	GOTERM_MF_FAT	GO:0043169~cation binding	415	30.6953	ENSG00000008300, ENSG00000169946, ENSG00000141446, ENSG00000183496, ENSG00000113448, ENSG00000150086, ENSG00000080802, ENSG00000166828, ENSG00000198522, ENSG00000113248, ENSG00000185219, ENSG00000136878, ENSG00000153253, ENSG00000118495, ENSG00000184939, ENSG00000141644, ENSG00000102383, ENSG00000153395, ENSG00000133606, ENSG00000204160, ENSG00000165194, ENSG00000117139, ENSG00000215475, ENSG0000…	973	2962	8758	1.26112	9.37185e-10	1.42921e-07
	UP_SEQ_FEATURE	zinc finger region:C2H2-type 15	31	2.2929	ENSG00000198046, ENSG00000197044, ENSG00000081665, ENSG00000197566, ENSG00000173875, ENSG00000198040, ENSG00000215421, ENSG00000142528, ENSG00000182141, ENSG00000213020, ENSG00000198182, ENSG00000131845, ENSG00000198538, ENSG00000147124, ENSG00000204947, ENSG00000180626, ENSG00000124459, ENSG00000121406, ENSG00000186448, ENSG00000167232, ENSG00000105497, ENSG00000115568, ENSG00000102870, ENSG0000…	1335	88	12637	3.33458	2.50575e-09	5.55942e-07
	SMART	SM00349:KRAB	65	4.80769	ENSG00000160352, ENSG00000120784, ENSG00000162714, ENSG00000125945, ENSG00000185219, ENSG00000177932, ENSG00000142528, ENSG00000184939, ENSG00000198182, ENSG00000081386, ENSG00000213020, ENSG00000172006, ENSG00000178229, ENSG00000198105, ENSG00000167528, ENSG00000131845, ENSG00000121406, ENSG00000124459, ENSG00000196652, ENSG00000186448, ENSG00000169951, ENSG00000105497, ENSG00000167232, ENSG0000…	832	231	6200	2.09686	3.54945e-09	5.21768e-07
	GOTERM_CC_FAT	GO:0044451~nucleoplasm part	86	6.36095	ENSG00000163781, ENSG00000180182, ENSG00000215301, ENSG00000160199, ENSG00000119596, ENSG00000179409, ENSG00000081189, ENSG00000011007, ENSG00000083635, ENSG00000115207, ENSG00000008838, ENSG00000111605, ENSG00000101266, ENSG00000125484, ENSG00000143493, ENSG00000068878, ENSG00000121390, ENSG00000167771, ENSG00000136875, ENSG00000141644, ENSG00000136450, ENSG00000141646, ENSG00000137574, ENSG0000…	804	486	8544	1.88047	6.71289e-09	1.08077e-06
	UP_SEQ_FEATURE	zinc finger region:C2H2-type 14	33	2.44083	ENSG00000198046, ENSG00000197044, ENSG00000081665, ENSG00000197566, ENSG00000185219, ENSG00000173875, ENSG00000198040, ENSG00000142528, ENSG00000182141, ENSG00000213020, ENSG00000198182, ENSG00000117000, ENSG00000131845, ENSG00000198538, ENSG00000147124, ENSG00000204947, ENSG00000180626, ENSG00000124459, ENSG00000121406, ENSG00000186448, ENSG00000105497, ENSG00000115568, ENSG00000196867, ENSG0000…	1335	102	12637	3.0625	7.71926e-09	1.60561e-06
	UP_SEQ_FEATURE	compositionally biased region:Pro-rich	122	9.02367	ENSG00000180182, ENSG00000126464, ENSG00000113448, ENSG00000116128, ENSG00000083635, ENSG00000113649, ENSG00000136026, ENSG00000141441, ENSG00000073711, ENSG00000111605, ENSG00000196526, ENSG00000126705, ENSG00000085872, ENSG00000167771, ENSG00000141644, ENSG00000149679, ENSG00000112320, ENSG00000204060, ENSG00000143093, ENSG00000204160, ENSG00000147144, ENSG00000188322, ENSG00000213079, ENSG0000…	1335	700	12637	1.64977	1.85385e-08	3.62917e-06
	GOTERM_BP_FAT	GO:0051252~regulation of RNA metabolic process	194	14.3491	ENSG00000160199, ENSG00000169946, ENSG00000008838, ENSG00000008441, ENSG00000185219, ENSG00000075240, ENSG00000118495, ENSG00000184939, ENSG00000141646, ENSG00000204060, ENSG00000009307, ENSG00000080298, ENSG00000178229, ENSG00000117139, ENSG00000123066, ENSG00000005339, ENSG00000121406, ENSG00000133895, ENSG00000169951, ENSG00000067082, ENSG00000065970, ENSG00000171532, ENSG00000196792, ENSG0000…	1000	1244	9239	1.44081	2.54564e-08	1.76348e-05
	GOTERM_BP_FAT	GO:0006355~regulation of transcription, DNA-dependent	190	14.0533	ENSG00000180182, ENSG00000169946, ENSG00000160199, ENSG00000071794, ENSG00000100207, ENSG00000108312, ENSG00000083635, ENSG00000121297, ENSG00000008838, ENSG00000120784, ENSG00000086102, ENSG00000008441, ENSG00000125945, ENSG00000185219, ENSG00000075240, ENSG00000196428, ENSG00000184939, ENSG00000118495, ENSG00000118689, ENSG00000122641, ENSG00000141646, ENSG00000204060, ENSG00000009307, ENSG0000…	1000	1212	9239	1.44836	2.56531e-08	1.42168e-05
	UP_SEQ_FEATURE	zinc finger region:C2H2-type 16	26	1.92308	ENSG00000197044, ENSG00000081665, ENSG00000197566, ENSG00000173875, ENSG00000215421, ENSG00000198040, ENSG00000142528, ENSG00000213020, ENSG00000198182, ENSG00000131845, ENSG00000198538, ENSG00000147124, ENSG00000204947, ENSG00000124459, ENSG00000186448, ENSG00000167232, ENSG00000115568, ENSG00000102870, ENSG00000062370, ENSG00000197701, ENSG00000196693, ENSG00000189180, ENSG00000197362, ENSG0000…	1335	72	12637	3.41825	3.4934e-08	6.4589e-06
	UP_SEQ_FEATURE	zinc finger region:C2H2-type 17	23	1.70118	ENSG00000213020, ENSG00000198182, ENSG00000198538, ENSG00000147124, ENSG00000204947, ENSG00000197044, ENSG00000180626, ENSG00000124459, ENSG00000186448, ENSG00000167232, ENSG00000081665, ENSG00000115568, ENSG00000197566, ENSG00000102870, ENSG00000173875, ENSG00000062370, ENSG00000198040, ENSG00000215421, ENSG00000197701, ENSG00000142528, ENSG00000196670, ENSG00000196268, ENSG00000170100	1335	59	12637	3.6901	5.28902e-08	9.26409e-06
	GOTERM_BP_FAT	GO:0006325~chromatin organization	66	4.88166	ENSG00000127616, ENSG00000126012, ENSG00000109685, ENSG00000066117, ENSG00000071794, ENSG00000089094, ENSG00000086758, ENSG00000171988, ENSG00000189079, ENSG00000147050, ENSG00000102038, ENSG00000135999, ENSG00000168283, ENSG00000185515, ENSG00000117139, ENSG00000153922, ENSG00000120616, ENSG00000135801, ENSG00000132604, ENSG00000005339, ENSG00000133895, ENSG00000156983, ENSG00000146872, ENSG0000…	1000	307	9239	1.98623	5.59735e-08	2.58501e-05
	PIR_SUPERFAMILY	PIRSF005559:zinc finger protein ZFP-36	27	1.99704	ENSG00000160352, ENSG00000198046, ENSG00000204604, ENSG00000118620, ENSG00000120784, ENSG00000081665, ENSG00000125945, ENSG00000130803, ENSG00000173875, ENSG00000184939, ENSG00000182141, ENSG00000081386, ENSG00000172006, ENSG00000178229, ENSG00000147180, ENSG00000198105, ENSG00000164631, ENSG00000124459, ENSG00000121406, ENSG00000090612, ENSG00000152443, ENSG00000181450, ENSG00000197701, ENSG0000…	399	100	4817	3.25962	7.11583e-08	2.77514e-05
	UP_SEQ_FEATURE	compositionally biased region:Ser-rich	69	5.10355	ENSG00000152193, ENSG00000100207, ENSG00000081189, ENSG00000067798, ENSG00000121297, ENSG00000124151, ENSG00000175115, ENSG00000110497, ENSG00000131370, ENSG00000166833, ENSG00000047188, ENSG00000060749, ENSG00000198720, ENSG00000170234, ENSG00000139767, ENSG00000114982, ENSG00000123066, ENSG00000164323, ENSG00000153922, ENSG00000164651, ENSG00000093000, ENSG00000122778, ENSG00000149187, ENSG0000…	1335	339	12637	1.92669	1.15833e-07	1.92745e-05
	SP_PIR_KEYWORDS	repressor	72	5.32544	ENSG00000155545, ENSG00000169946, ENSG00000102349, ENSG00000119596, ENSG00000089094, ENSG00000117625, ENSG00000180535, ENSG00000113649, ENSG00000086102, ENSG00000177932, ENSG00000123411, ENSG00000167771, ENSG00000184939, ENSG00000171467, ENSG00000080298, ENSG00000008405, ENSG00000163848, ENSG00000168283, ENSG00000178573, ENSG00000110321, ENSG00000123066, ENSG00000124160, ENSG00000122779, ENSG0000…	1336	365	12647	1.86733	2.1263e-07	9.48323e-06
	INTERPRO	IPR001841:Zinc finger, RING-type	52	3.84615	ENSG00000152193, ENSG00000183496, ENSG00000109685, ENSG00000071794, ENSG00000154359, ENSG00000114423, ENSG00000080802, ENSG00000145860, ENSG00000166233, ENSG00000162722, ENSG00000086102, ENSG00000110042, ENSG00000133606, ENSG00000168411, ENSG00000168283, ENSG00000182670, ENSG00000121440, ENSG00000122779, ENSG00000181191, ENSG00000152503, ENSG00000175104, ENSG00000163462, ENSG00000176624, ENSG0000…	1220	231	11279	2.08114	4.2895e-07	0.000125932
	UP_SEQ_FEATURE	compositionally biased region:Poly-Lys	42	3.10651	ENSG00000127616, ENSG00000066117, ENSG00000141424, ENSG00000129351, ENSG00000035499, ENSG00000067798, ENSG00000187742, ENSG00000204970, ENSG00000081019, ENSG00000166833, ENSG00000160208, ENSG00000198730, ENSG00000138162, ENSG00000204569, ENSG00000064313, ENSG00000103460, ENSG00000204969, ENSG00000123352, ENSG00000204968, ENSG00000117139, ENSG00000204967, ENSG00000182670, ENSG00000081842, ENSG0000…	1335	173	12637	2.29808	4.63045e-07	7.33789e-05
	UP_SEQ_FEATURE	splice variant	657	48.5947	ENSG00000008300, ENSG00000169946, ENSG00000183496, ENSG00000141446, ENSG00000113448, ENSG00000071539, ENSG00000165084, ENSG00000080802, ENSG00000103222, ENSG00000141441, ENSG00000008441, ENSG00000144028, ENSG00000110660, ENSG00000166833, ENSG00000153253, ENSG00000063601, ENSG00000136875, ENSG00000141644, ENSG00000118495, ENSG00000102383, ENSG00000009307, ENSG00000198910, ENSG00000080298, ENSG0000…	1335	5442	12637	1.1428	1.18599e-06	0.000179393
	GOTERM_BP_FAT	GO:0051276~chromosome organization	73	5.39941	ENSG00000127616, ENSG00000126012, ENSG00000109685, ENSG00000066117, ENSG00000071794, ENSG00000089094, ENSG00000086758, ENSG00000171988, ENSG00000189079, ENSG00000147050, ENSG00000102038, ENSG00000135999, ENSG00000168283, ENSG00000119684, ENSG00000185515, ENSG00000117139, ENSG00000153922, ENSG00000120616, ENSG00000135801, ENSG00000132604, ENSG00000005339, ENSG00000133895, ENSG00000156983, ENSG0000…	1000	385	9239	1.75181	1.77538e-06	0.000702551
	SP_PIR_KEYWORDS	alternative splicing	656	48.5207	ENSG00000008300, ENSG00000169946, ENSG00000183496, ENSG00000141446, ENSG00000113448, ENSG00000071539, ENSG00000165084, ENSG00000080802, ENSG00000103222, ENSG00000141441, ENSG00000008441, ENSG00000144028, ENSG00000110660, ENSG00000166833, ENSG00000153253, ENSG00000063601, ENSG00000136875, ENSG00000141644, ENSG00000118495, ENSG00000102383, ENSG00000009307, ENSG00000198910, ENSG00000080298, ENSG0000…	1336	5451	12647	1.13922	1.99902e-06	8.10478e-05
	SP_PIR_KEYWORDS	activator	74	5.47337	ENSG00000180182, ENSG00000127616, ENSG00000169946, ENSG00000071794, ENSG00000100207, ENSG00000108312, ENSG00000081189, ENSG00000118263, ENSG00000113649, ENSG00000124151, ENSG00000008838, ENSG00000153879, ENSG00000086102, ENSG00000008441, ENSG00000184402, ENSG00000102038, ENSG00000121390, ENSG00000118689, ENSG00000118495, ENSG00000204060, ENSG00000178573, ENSG00000105866, ENSG00000123066, ENSG0000…	1336	401	12647	1.7469	1.99948e-06	7.43112e-05
	UP_SEQ_FEATURE	compositionally biased region:Gln-rich	32	2.36686	ENSG00000084676, ENSG00000174197, ENSG00000173065, ENSG00000168769, ENSG00000119596, ENSG00000196782, ENSG00000198218, ENSG00000140332, ENSG00000189079, ENSG00000100888, ENSG00000147234, ENSG00000184402, ENSG00000114861, ENSG00000166833, ENSG00000143493, ENSG00000085872, ENSG00000135999, ENSG00000153234, ENSG00000182827, ENSG00000103460, ENSG00000060749, ENSG00000213079, ENSG00000117713, ENSG0000…	1335	121	12637	2.50338	1.99955e-06	0.000289284
	UP_SEQ_FEATURE	zinc finger region:C2H2-type 18	18	1.33136	ENSG00000198182, ENSG00000198538, ENSG00000147124, ENSG00000204947, ENSG00000197044, ENSG00000180626, ENSG00000124459, ENSG00000186448, ENSG00000167232, ENSG00000115568, ENSG00000197566, ENSG00000102870, ENSG00000198040, ENSG00000215421, ENSG00000197701, ENSG00000142528, ENSG00000196670, ENSG00000196268	1335	46	12637	3.70405	2.00361e-06	0.000277795
	SP_PIR_KEYWORDS	neurogenesis	34	2.51479	ENSG00000127616, ENSG00000136261, ENSG00000167178, ENSG00000011332, ENSG00000066117, ENSG00000125266, ENSG00000081189, ENSG00000170381, ENSG00000092964, ENSG00000139613, ENSG00000187122, ENSG00000148798, ENSG00000164600, ENSG00000186487, ENSG00000110497, ENSG00000068796, ENSG00000198910, ENSG00000134121, ENSG00000173406, ENSG00000178403, ENSG00000185008, ENSG00000117713, ENSG00000113758, ENSG0000…	1336	136	12647	2.36658	3.45737e-06	0.000118607
	GOTERM_CC_FAT	GO:0005643~nuclear pore	21	1.55325	ENSG00000196911, ENSG00000120253, ENSG00000198700, ENSG00000124207, ENSG00000168872, ENSG00000108424, ENSG00000083312, ENSG00000119392, ENSG00000169180, ENSG00000093000, ENSG00000155561, ENSG00000047410, ENSG00000113569, ENSG00000058804, ENSG00000105576, ENSG00000173273, ENSG00000139496, ENSG00000082898, ENSG00000124789, ENSG00000213024, ENSG00000069248	804	72	8544	3.0995	6.33442e-06	0.000764591
	UP_SEQ_FEATURE	domain:Cadherin 6	16	1.18343	ENSG00000112852, ENSG00000008300, ENSG00000120327, ENSG00000120324, ENSG00000204969, ENSG00000165194, ENSG00000204968, ENSG00000128536, ENSG00000204967, ENSG00000081842, ENSG00000197479, ENSG00000204963, ENSG00000113248, ENSG00000204970, ENSG00000165323, ENSG00000113205, ENSG00000102290	1335	40	12637	3.78637	6.49498e-06	0.00086424
	INTERPRO	IPR018957:Zinc finger, C3HC4 RING-type	40	2.95858	ENSG00000152193, ENSG00000183496, ENSG00000186187, ENSG00000119401, ENSG00000154359, ENSG00000071794, ENSG00000114423, ENSG00000145860, ENSG00000162722, ENSG00000086102, ENSG00000185619, ENSG00000110042, ENSG00000070950, ENSG00000141622, ENSG00000133606, ENSG00000168411, ENSG00000119283, ENSG00000168283, ENSG00000136536, ENSG00000164197, ENSG00000138942, ENSG00000182670, ENSG00000121440, ENSG0000…	1220	175	11279	2.11316	7.6122e-06	0.00186073
	GOTERM_CC_FAT	GO:0016604~nuclear body	34	2.51479	ENSG00000163781, ENSG00000215301, ENSG00000119596, ENSG00000179409, ENSG00000081189, ENSG00000196782, ENSG00000139718, ENSG00000111605, ENSG00000183431, ENSG00000198730, ENSG00000101343, ENSG00000121390, ENSG00000068878, ENSG00000136875, ENSG00000141644, ENSG00000136450, ENSG00000149308, ENSG00000121741, ENSG00000188529, ENSG00000041802, ENSG00000137574, ENSG00000167258, ENSG00000108175, ENSG0000…	804	158	8544	2.28679	8.15756e-06	0.000787713
	GOTERM_CC_FAT	GO:0043232~intracellular non-membrane-bounded organelle	239	17.6775	ENSG00000163781, ENSG00000113448, ENSG00000150086, ENSG00000124214, ENSG00000166833, ENSG00000089154, ENSG00000119684, ENSG00000120253, ENSG00000169122, ENSG00000005339, ENSG00000132604, ENSG00000133895, ENSG00000086589, ENSG00000152503, ENSG00000171723, ENSG00000166037, ENSG00000065183, ENSG00000108264, ENSG00000165732, ENSG00000154040, ENSG00000113360, ENSG00000174442, ENSG00000131773, ENSG0000…	804	1995	8544	1.27309	9.25138e-06	0.000744462
	GOTERM_CC_FAT	GO:0043228~non-membrane-bounded organelle	239	17.6775	ENSG00000163781, ENSG00000113448, ENSG00000150086, ENSG00000124214, ENSG00000166833, ENSG00000089154, ENSG00000119684, ENSG00000120253, ENSG00000169122, ENSG00000005339, ENSG00000132604, ENSG00000133895, ENSG00000086589, ENSG00000152503, ENSG00000171723, ENSG00000166037, ENSG00000065183, ENSG00000108264, ENSG00000165732, ENSG00000154040, ENSG00000113360, ENSG00000174442, ENSG00000131773, ENSG0000…	804	1995	8544	1.27309	9.25138e-06	0.000744462
	INTERPRO	IPR017907:Zinc finger, RING-type, conserved site	46	3.40237	ENSG00000152193, ENSG00000183496, ENSG00000186187, ENSG00000119401, ENSG00000154359, ENSG00000071794, ENSG00000114423, ENSG00000080802, ENSG00000145860, ENSG00000159579, ENSG00000166233, ENSG00000162722, ENSG00000086102, ENSG00000185619, ENSG00000110042, ENSG00000070950, ENSG00000151692, ENSG00000141622, ENSG00000133606, ENSG00000168411, ENSG00000119283, ENSG00000174579, ENSG00000168283, ENSG0000…	1220	216	11279	1.96886	1.02553e-05	0.00214839
	INTERPRO	IPR019786:Zinc finger, PHD-type, conserved site	24	1.77515	ENSG00000126012, ENSG00000011332, ENSG00000109685, ENSG00000066135, ENSG00000100207, ENSG00000127663, ENSG00000089094, ENSG00000117139, ENSG00000122779, ENSG00000163348, ENSG00000086102, ENSG00000156983, ENSG00000143033, ENSG00000015171, ENSG00000171456, ENSG00000025293, ENSG00000077684, ENSG00000118482, ENSG00000116273, ENSG00000165671, ENSG00000173120, ENSG00000156531, ENSG00000147548, ENSG0000…	1220	84	11279	2.64145	1.84518e-05	0.00338021
	UP_SEQ_FEATURE	compositionally biased region:Poly-Ser	64	4.73373	ENSG00000152193, ENSG00000125447, ENSG00000175115, ENSG00000131370, ENSG00000166833, ENSG00000135999, ENSG00000173273, ENSG00000063601, ENSG00000205268, ENSG00000181827, ENSG00000107263, ENSG00000166402, ENSG00000105866, ENSG00000082258, ENSG00000144218, ENSG00000182670, ENSG00000164938, ENSG00000047410, ENSG00000175105, ENSG00000204406, ENSG00000004777, ENSG00000065970, ENSG00000049618, ENSG0000…	1335	354	12637	1.71135	2.08845e-05	0.00266967
	INTERPRO	IPR013164:Cadherin, N-terminal	13	0.961538	ENSG00000112852, ENSG00000120327, ENSG00000204969, ENSG00000165194, ENSG00000120324, ENSG00000204968, ENSG00000204967, ENSG00000081842, ENSG00000197479, ENSG00000204963, ENSG00000113248, ENSG00000204970, ENSG00000113205, ENSG00000102290	1220	29	11279	4.14435	2.15848e-05	0.00351457
	UP_SEQ_FEATURE	repeat:HEAT 4	14	1.0355	ENSG00000181789, ENSG00000108424, ENSG00000074054, ENSG00000083312, ENSG00000111530, ENSG00000095564, ENSG00000105576, ENSG00000175216, ENSG00000105568, ENSG00000115524, ENSG00000068878, ENSG00000082898, ENSG00000164190, ENSG00000089154	1335	35	12637	3.78637	3.02773e-05	0.00372505
	UP_SEQ_FEATURE	repeat:HEAT 8	10	0.739645	ENSG00000105576, ENSG00000108424, ENSG00000105568, ENSG00000175216, ENSG00000083312, ENSG00000111530, ENSG00000115524, ENSG00000082898, ENSG00000095564, ENSG00000089154	1335	18	12637	5.25884	3.17588e-05	0.00376771
	UP_SEQ_FEATURE	zinc finger region:C2H2-type 19	15	1.10947	ENSG00000198182, ENSG00000204947, ENSG00000180626, ENSG00000197044, ENSG00000186448, ENSG00000167232, ENSG00000197566, ENSG00000115568, ENSG00000102870, ENSG00000198040, ENSG00000215421, ENSG00000142528, ENSG00000196670, ENSG00000196268, ENSG00000170100	1335	40	12637	3.54972	3.27788e-05	0.00375464
	GOTERM_CC_FAT	GO:0070013~intracellular organelle lumen	189	13.9793	ENSG00000163781, ENSG00000180182, ENSG00000215301, ENSG00000160199, ENSG00000179837, ENSG00000108312, ENSG00000083635, ENSG00000115207, ENSG00000008838, ENSG00000167986, ENSG00000111605, ENSG00000164284, ENSG00000166833, ENSG00000101266, ENSG00000143493, ENSG00000121390, ENSG00000167771, ENSG00000136875, ENSG00000141644, ENSG00000124789, ENSG00000141646, ENSG00000135372, ENSG00000082258, ENSG0000…	804	1544	8544	1.30083	3.61663e-05	0.00249241
	GOTERM_CC_FAT	GO:0046930~pore complex	21	1.55325	ENSG00000196911, ENSG00000120253, ENSG00000198700, ENSG00000124207, ENSG00000168872, ENSG00000108424, ENSG00000083312, ENSG00000119392, ENSG00000169180, ENSG00000093000, ENSG00000155561, ENSG00000047410, ENSG00000113569, ENSG00000058804, ENSG00000105576, ENSG00000173273, ENSG00000139496, ENSG00000082898, ENSG00000124789, ENSG00000213024, ENSG00000069248	804	81	8544	2.75511	4.21488e-05	0.00254155
	UP_SEQ_FEATURE	repeat:HEAT 3	15	1.10947	ENSG00000181789, ENSG00000108424, ENSG00000083312, ENSG00000074054, ENSG00000111530, ENSG00000095564, ENSG00000105576, ENSG00000175216, ENSG00000105568, ENSG00000115524, ENSG00000068878, ENSG00000082898, ENSG00000008869, ENSG00000164190, ENSG00000089154	1335	41	12637	3.46314	4.49793e-05	0.00497739
	UP_SEQ_FEATURE	repeat:HEAT 7	11	0.813609	ENSG00000105576, ENSG00000108424, ENSG00000105568, ENSG00000175216, ENSG00000074054, ENSG00000083312, ENSG00000111530, ENSG00000115524, ENSG00000082898, ENSG00000095564, ENSG00000089154	1335	23	12637	4.52718	5.22282e-05	0.00559141
	UP_SEQ_FEATURE	repeat:HEAT 5	13	0.961538	ENSG00000108424, ENSG00000074054, ENSG00000083312, ENSG00000111530, ENSG00000095564, ENSG00000105576, ENSG00000175216, ENSG00000105568, ENSG00000068878, ENSG00000115524, ENSG00000082898, ENSG00000164190, ENSG00000089154	1335	32	12637	3.84553	5.48374e-05	0.00568702
	INTERPRO	IPR001965:Zinc finger, PHD-type	23	1.70118	ENSG00000126012, ENSG00000011332, ENSG00000109685, ENSG00000066135, ENSG00000100207, ENSG00000127663, ENSG00000089094, ENSG00000117139, ENSG00000122779, ENSG00000163348, ENSG00000156983, ENSG00000143033, ENSG00000015171, ENSG00000170004, ENSG00000025293, ENSG00000077684, ENSG00000118482, ENSG00000116273, ENSG00000165671, ENSG00000173120, ENSG00000156531, ENSG00000147548, ENSG00000171016	1220	84	11279	2.53139	5.86418e-05	0.00857192
	GOTERM_CC_FAT	GO:0043233~organelle lumen	190	14.0533	ENSG00000163781, ENSG00000180182, ENSG00000215301, ENSG00000160199, ENSG00000179837, ENSG00000108312, ENSG00000083635, ENSG00000115207, ENSG00000008838, ENSG00000167986, ENSG00000111605, ENSG00000164284, ENSG00000166833, ENSG00000101266, ENSG00000143493, ENSG00000121390, ENSG00000167771, ENSG00000136875, ENSG00000141644, ENSG00000124789, ENSG00000141646, ENSG00000135372, ENSG00000082258, ENSG0000…	804	1567	8544	1.28852	5.91161e-05	0.00316763
	UP_SEQ_FEATURE	repeat:HEAT 2	16	1.18343	ENSG00000181789, ENSG00000108424, ENSG00000083312, ENSG00000074054, ENSG00000111530, ENSG00000095564, ENSG00000105576, ENSG00000175216, ENSG00000105568, ENSG00000115524, ENSG00000068878, ENSG00000082898, ENSG00000008869, ENSG00000164190, ENSG00000121031, ENSG00000089154	1335	47	12637	3.22244	5.95092e-05	0.00598361
	UP_SEQ_FEATURE	repeat:HEAT 1	16	1.18343	ENSG00000181789, ENSG00000108424, ENSG00000083312, ENSG00000074054, ENSG00000111530, ENSG00000095564, ENSG00000105576, ENSG00000175216, ENSG00000105568, ENSG00000115524, ENSG00000068878, ENSG00000082898, ENSG00000008869, ENSG00000164190, ENSG00000121031, ENSG00000089154	1335	47	12637	3.22244	5.95092e-05	0.00598361
	SP_PIR_KEYWORDS	chromosomal rearrangement	44	3.25444	ENSG00000119042, ENSG00000084676, ENSG00000171843, ENSG00000130396, ENSG00000109685, ENSG00000120008, ENSG00000116128, ENSG00000143061, ENSG00000086758, ENSG00000082805, ENSG00000169925, ENSG00000119508, ENSG00000114861, ENSG00000050030, ENSG00000079102, ENSG00000113368, ENSG00000118689, ENSG00000138674, ENSG00000147130, ENSG00000078674, ENSG00000121741, ENSG00000178573, ENSG00000185515, ENSG0000…	1336	223	12647	1.86779	6.4597e-05	0.00205583
	GOTERM_MF_FAT	GO:0030528~transcription regulator activity	160	11.8343	ENSG00000180182, ENSG00000169946, ENSG00000160199, ENSG00000071794, ENSG00000100207, ENSG00000071539, ENSG00000108312, ENSG00000115207, ENSG00000121297, ENSG00000113649, ENSG00000008838, ENSG00000086102, ENSG00000008441, ENSG00000185219, ENSG00000075240, ENSG00000196428, ENSG00000167771, ENSG00000118689, ENSG00000141644, ENSG00000141646, ENSG00000204060, ENSG00000080298, ENSG00000077809, ENSG0000…	973	1083	8758	1.32979	6.46447e-05	0.00841466
	INTERPRO	IPR019787:Zinc finger, PHD-finger	22	1.62722	ENSG00000126012, ENSG00000011332, ENSG00000109685, ENSG00000066135, ENSG00000127663, ENSG00000089094, ENSG00000117139, ENSG00000122779, ENSG00000163348, ENSG00000086102, ENSG00000156983, ENSG00000143033, ENSG00000015171, ENSG00000170004, ENSG00000025293, ENSG00000077684, ENSG00000118482, ENSG00000116273, ENSG00000165671, ENSG00000173120, ENSG00000147548, ENSG00000171016	1220	79	11279	2.57458	6.78284e-05	0.00901147
	UP_SEQ_FEATURE	repeat:HEAT 6	12	0.887574	ENSG00000105576, ENSG00000108424, ENSG00000105568, ENSG00000175216, ENSG00000074054, ENSG00000083312, ENSG00000111530, ENSG00000115524, ENSG00000068878, ENSG00000082898, ENSG00000095564, ENSG00000089154	1335	28	12637	4.05682	6.81522e-05	0.00664893
	UP_SEQ_FEATURE	zinc finger region:C2H2-type 1; degenerate	21	1.55325	ENSG00000213020, ENSG00000081386, ENSG00000160352, ENSG00000172006, ENSG00000204604, ENSG00000198105, ENSG00000198538, ENSG00000156853, ENSG00000121406, ENSG00000124459, ENSG00000081665, ENSG00000167232, ENSG00000162714, ENSG00000152443, ENSG00000062370, ENSG00000181220, ENSG00000196417, ENSG00000182141, ENSG00000197362, ENSG00000196268, ENSG00000170100	1335	76	12637	2.61558	8.47691e-05	0.00802827
	SP_PIR_KEYWORDS	ubl conjugation pathway	72	5.32544	ENSG00000139842, ENSG00000170242, ENSG00000145868, ENSG00000071794, ENSG00000089094, ENSG00000114423, ENSG00000106346, ENSG00000128731, ENSG00000086758, ENSG00000135686, ENSG00000080802, ENSG00000166233, ENSG00000167986, ENSG00000086102, ENSG00000142230, ENSG00000136878, ENSG00000165338, ENSG00000133606, ENSG00000114742, ENSG00000114062, ENSG00000185515, ENSG00000181191, ENSG00000144583, ENSG0000…	1336	431	12647	1.58138	8.73933e-05	0.00259524
	UP_SEQ_FEATURE	short sequence motif:LXXLL motif 1	9	0.66568	ENSG00000108510, ENSG00000180182, ENSG00000084676, ENSG00000125686, ENSG00000198646, ENSG00000177200, ENSG00000123066, ENSG00000124151, ENSG00000008838	1335	16	12637	5.32458	8.92633e-05	0.00821831
	UP_SEQ_FEATURE	short sequence motif:LXXLL motif 2	9	0.66568	ENSG00000108510, ENSG00000180182, ENSG00000084676, ENSG00000125686, ENSG00000198646, ENSG00000177200, ENSG00000123066, ENSG00000124151, ENSG00000008838	1335	16	12637	5.32458	8.92633e-05	0.00821831
	GOTERM_CC_FAT	GO:0031974~membrane-enclosed lumen	191	14.1272	ENSG00000163781, ENSG00000180182, ENSG00000215301, ENSG00000160199, ENSG00000179837, ENSG00000108312, ENSG00000083635, ENSG00000115207, ENSG00000008838, ENSG00000167986, ENSG00000111605, ENSG00000164284, ENSG00000166833, ENSG00000101266, ENSG00000143493, ENSG00000121390, ENSG00000167771, ENSG00000136875, ENSG00000141644, ENSG00000124789, ENSG00000141646, ENSG00000135372, ENSG00000082258, ENSG0000…	804	1598	8544	1.27017	0.000134046	0.00645392
	SP_PIR_KEYWORDS	nuclear pore complex	13	0.961538	ENSG00000120253, ENSG00000168872, ENSG00000119392, ENSG00000093000, ENSG00000047410, ENSG00000155561, ENSG00000113569, ENSG00000058804, ENSG00000173273, ENSG00000139496, ENSG00000124789, ENSG00000213024, ENSG00000069248	1336	36	12647	3.41839	0.000203586	0.00565945
	SP_PIR_KEYWORDS	helicase	24	1.77515	ENSG00000165732, ENSG00000005100, ENSG00000127616, ENSG00000215301, ENSG00000109606, ENSG00000100697, ENSG00000071794, ENSG00000168872, ENSG00000067248, ENSG00000153922, ENSG00000095564, ENSG00000100888, ENSG00000067596, ENSG00000079246, ENSG00000144028, ENSG00000110367, ENSG00000150990, ENSG00000170004, ENSG00000102038, ENSG00000166833, ENSG00000163214, ENSG00000177200, ENSG00000163104, ENSG0000…	1336	102	12647	2.22737	0.0003241	0.00846817
Module18	GOTERM_CC_FAT	GO:0015629~actin cytoskeleton	29	6.34573	ENSG00000119729, ENSG00000183230, ENSG00000165458, ENSG00000168386, ENSG00000095397, ENSG00000136167, ENSG00000129116, ENSG00000111319, ENSG00000130402, ENSG00000116574, ENSG00000136068, ENSG00000118762, ENSG00000197879, ENSG00000157483, ENSG00000133392, ENSG00000115935, ENSG00000126016, ENSG00000145555, ENSG00000044115, ENSG00000079819, ENSG00000128849, ENSG00000151914, ENSG00000196535, ENSG0000…	303	205	8544	3.98899	5.99567e-10	2.12846e-07
	SP_PIR_KEYWORDS	polymorphism	323	70.6783	ENSG00000157330, ENSG00000107731, ENSG00000120262, ENSG00000064393, ENSG00000136167, ENSG00000184014, ENSG00000146909, ENSG00000141503, ENSG00000166046, ENSG00000159592, ENSG00000213085, ENSG00000183196, ENSG00000137824, ENSG00000034152, ENSG00000047457, ENSG00000139370, ENSG00000166348, ENSG00000167858, ENSG00000141458, ENSG00000164488, ENSG00000166596, ENSG00000157856, ENSG00000128849, ENSG0000…	452	7304	12647	1.23735	7.38523e-10	2.82854e-07
	UP_SEQ_FEATURE	sequence variant	332	72.6477	ENSG00000157330, ENSG00000107731, ENSG00000120262, ENSG00000064393, ENSG00000136167, ENSG00000184014, ENSG00000146909, ENSG00000141503, ENSG00000104447, ENSG00000166046, ENSG00000159592, ENSG00000213085, ENSG00000183196, ENSG00000137824, ENSG00000034152, ENSG00000047457, ENSG00000139370, ENSG00000183691, ENSG00000166348, ENSG00000167858, ENSG00000141458, ENSG00000164488, ENSG00000166596, ENSG0000…	452	7646	12637	1.21397	3.49435e-09	6.17799e-06
	GOTERM_CC_FAT	GO:0005886~plasma membrane	125	27.3523	ENSG00000138193, ENSG00000119729, ENSG00000101665, ENSG00000089250, ENSG00000165272, ENSG00000197081, ENSG00000136167, ENSG00000196517, ENSG00000182253, ENSG00000168610, ENSG00000158769, ENSG00000168615, ENSG00000011105, ENSG00000047457, ENSG00000141458, ENSG00000138434, ENSG00000130037, ENSG00000133065, ENSG00000128849, ENSG00000119737, ENSG00000086062, ENSG00000069702, ENSG00000148204, ENSG0000…	303	2224	8544	1.58487	4.94888e-09	8.78425e-07
	GOTERM_CC_FAT	GO:0005856~cytoskeleton	68	14.8796	ENSG00000119729, ENSG00000170759, ENSG00000064393, ENSG00000089250, ENSG00000095397, ENSG00000136167, ENSG00000154099, ENSG00000139437, ENSG00000197892, ENSG00000182253, ENSG00000116574, ENSG00000136068, ENSG00000137824, ENSG00000102699, ENSG00000115935, ENSG00000126016, ENSG00000145555, ENSG00000122735, ENSG00000044115, ENSG00000079819, ENSG00000167858, ENSG00000128849, ENSG00000072864, ENSG0000…	303	984	8544	1.94864	5.78381e-08	6.84416e-06
	UP_SEQ_FEATURE	glycosylation site:N-linked (GlcNAc...)	118	25.8206	ENSG00000144749, ENSG00000107731, ENSG00000049323, ENSG00000165272, ENSG00000197081, ENSG00000196517, ENSG00000158769, ENSG00000122642, ENSG00000168615, ENSG00000183196, ENSG00000011105, ENSG00000047457, ENSG00000173905, ENSG00000183691, ENSG00000136802, ENSG00000141458, ENSG00000130037, ENSG00000142798, ENSG00000070731, ENSG00000119737, ENSG00000166340, ENSG00000086062, ENSG00000069702, ENSG0000…	452	2136	12637	1.54449	5.24161e-07	0.000463251
	GOTERM_CC_FAT	GO:0044459~plasma membrane part	86	18.8184	ENSG00000101665, ENSG00000197081, ENSG00000165272, ENSG00000136167, ENSG00000196517, ENSG00000134769, ENSG00000146648, ENSG00000182253, ENSG00000116574, ENSG00000158769, ENSG00000168615, ENSG00000114745, ENSG00000169604, ENSG00000011105, ENSG00000004864, ENSG00000126016, ENSG00000047457, ENSG00000125780, ENSG00000044115, ENSG00000175785, ENSG00000153721, ENSG00000141458, ENSG00000130037, ENSG0000…	303	1479	8544	1.63964	1.31589e-06	0.000116778
	SP_PIR_KEYWORDS	glycoprotein	121	26.477	ENSG00000144749, ENSG00000107731, ENSG00000049323, ENSG00000165272, ENSG00000197081, ENSG00000196517, ENSG00000158769, ENSG00000122642, ENSG00000168615, ENSG00000183196, ENSG00000011105, ENSG00000047457, ENSG00000173905, ENSG00000183691, ENSG00000136802, ENSG00000141458, ENSG00000130037, ENSG00000142798, ENSG00000070731, ENSG00000119737, ENSG00000166340, ENSG00000086062, ENSG00000069702, ENSG0000…	452	2258	12647	1.49938	1.69083e-06	0.000323742
	GOTERM_BP_FAT	GO:0007010~cytoskeleton organization	32	7.00219	ENSG00000138193, ENSG00000119729, ENSG00000112851, ENSG00000164741, ENSG00000100242, ENSG00000117707, ENSG00000136167, ENSG00000182372, ENSG00000129116, ENSG00000182253, ENSG00000130402, ENSG00000116574, ENSG00000168477, ENSG00000136068, ENSG00000173210, ENSG00000169604, ENSG00000133392, ENSG00000129654, ENSG00000115935, ENSG00000092421, ENSG00000126016, ENSG00000150093, ENSG00000079819, ENSG0000…	314	362	9239	2.60098	1.71519e-06	0.00401747
	GOTERM_MF_FAT	GO:0008092~cytoskeletal protein binding	35	7.65864	ENSG00000165458, ENSG00000170759, ENSG00000100242, ENSG00000065534, ENSG00000131018, ENSG00000136167, ENSG00000146648, ENSG00000129116, ENSG00000111319, ENSG00000182253, ENSG00000130402, ENSG00000136068, ENSG00000118762, ENSG00000197879, ENSG00000173210, ENSG00000157483, ENSG00000169604, ENSG00000133392, ENSG00000115935, ENSG00000145555, ENSG00000164199, ENSG00000044115, ENSG00000079819, ENSG0000…	314	404	8758	2.41636	2.55173e-06	0.00150694
	GOTERM_BP_FAT	GO:0030029~actin filament-based process	22	4.814	ENSG00000150093, ENSG00000119729, ENSG00000079819, ENSG00000164741, ENSG00000117707, ENSG00000136167, ENSG00000151914, ENSG00000130402, ENSG00000116574, ENSG00000168477, ENSG00000136068, ENSG00000157483, ENSG00000100266, ENSG00000196924, ENSG00000169604, ENSG00000133392, ENSG00000129654, ENSG00000124126, ENSG00000115935, ENSG00000100345, ENSG00000126016, ENSG00000137076	314	195	9239	3.31958	2.5819e-06	0.00302528
	GOTERM_CC_FAT	GO:0044430~cytoskeletal part	48	10.5033	ENSG00000119729, ENSG00000170759, ENSG00000165458, ENSG00000168386, ENSG00000064393, ENSG00000095397, ENSG00000136167, ENSG00000101849, ENSG00000154099, ENSG00000197892, ENSG00000129116, ENSG00000111319, ENSG00000139437, ENSG00000182253, ENSG00000130402, ENSG00000116574, ENSG00000118762, ENSG00000197879, ENSG00000007174, ENSG00000157483, ENSG00000133392, ENSG00000137824, ENSG00000102699, ENSG0000…	303	665	8544	2.03535	2.9271e-06	0.000207803
	SP_PIR_KEYWORDS	cell membrane	70	15.3173	ENSG00000138193, ENSG00000119729, ENSG00000080854, ENSG00000170915, ENSG00000198589, ENSG00000089250, ENSG00000165272, ENSG00000136167, ENSG00000146648, ENSG00000116574, ENSG00000112425, ENSG00000158769, ENSG00000168615, ENSG00000169604, ENSG00000044115, ENSG00000175785, ENSG00000153721, ENSG00000133065, ENSG00000033327, ENSG00000074181, ENSG00000166086, ENSG00000119737, ENSG00000134250, ENSG0000…	452	1126	12647	1.73944	5.10787e-06	0.000651893
	GOTERM_BP_FAT	GO:0051270~regulation of cell motion	19	4.15755	ENSG00000128917, ENSG00000173482, ENSG00000164741, ENSG00000101665, ENSG00000112715, ENSG00000113721, ENSG00000146648, ENSG00000086062, ENSG00000130402, ENSG00000069702, ENSG00000149295, ENSG00000065320, ENSG00000168615, ENSG00000101384, ENSG00000116014, ENSG00000173757, ENSG00000169504, ENSG00000035403, ENSG00000126016	314	157	9239	3.56081	5.63956e-06	0.00440231
	GOTERM_BP_FAT	GO:0030036~actin cytoskeleton organization	21	4.59519	ENSG00000150093, ENSG00000119729, ENSG00000079819, ENSG00000164741, ENSG00000117707, ENSG00000136167, ENSG00000151914, ENSG00000130402, ENSG00000116574, ENSG00000168477, ENSG00000136068, ENSG00000100266, ENSG00000196924, ENSG00000169604, ENSG00000133392, ENSG00000129654, ENSG00000124126, ENSG00000115935, ENSG00000100345, ENSG00000126016, ENSG00000137076	314	189	9239	3.26929	5.87764e-06	0.00344278
	GOTERM_MF_FAT	GO:0003779~actin binding	25	5.47046	ENSG00000165458, ENSG00000065534, ENSG00000131018, ENSG00000136167, ENSG00000146648, ENSG00000129116, ENSG00000111319, ENSG00000130402, ENSG00000136068, ENSG00000157483, ENSG00000173210, ENSG00000197879, ENSG00000169604, ENSG00000133392, ENSG00000115935, ENSG00000145555, ENSG00000079819, ENSG00000138434, ENSG00000151914, ENSG00000147065, ENSG00000128591, ENSG00000196924, ENSG00000035403, ENSG0000…	314	244	8758	2.85776	6.24676e-06	0.00184422
	GOTERM_CC_FAT	GO:0005884~actin filament	9	1.96937	ENSG00000119729, ENSG00000095397, ENSG00000136167, ENSG00000197879, ENSG00000119321, ENSG00000140575, ENSG00000129116, ENSG00000115935, ENSG00000126016	303	33	8544	7.69037	1.42486e-05	0.000842691
	SP_PIR_KEYWORDS	actin-binding	20	4.37637	ENSG00000079819, ENSG00000165458, ENSG00000138434, ENSG00000131018, ENSG00000065534, ENSG00000136167, ENSG00000151914, ENSG00000129116, ENSG00000130402, ENSG00000136068, ENSG00000128591, ENSG00000197879, ENSG00000119321, ENSG00000157483, ENSG00000196924, ENSG00000133392, ENSG00000035403, ENSG00000115935, ENSG00000100345, ENSG00000145555	452	186	12647	3.00861	3.64866e-05	0.00348756
	GOTERM_CC_FAT	GO:0030054~cell junction	31	6.78337	ENSG00000173482, ENSG00000183230, ENSG00000112851, ENSG00000164741, ENSG00000101665, ENSG00000107554, ENSG00000136167, ENSG00000020577, ENSG00000134769, ENSG00000182253, ENSG00000116574, ENSG00000144283, ENSG00000158769, ENSG00000170743, ENSG00000104067, ENSG00000126016, ENSG00000132849, ENSG00000150093, ENSG00000044115, ENSG00000175785, ENSG00000153721, ENSG00000128849, ENSG00000151914, ENSG0000…	303	401	8544	2.1799	7.6739e-05	0.00388435
	GOTERM_CC_FAT	GO:0031410~cytoplasmic vesicle	35	7.65864	ENSG00000112715, ENSG00000197081, ENSG00000146648, ENSG00000154734, ENSG00000130402, ENSG00000162736, ENSG00000170743, ENSG00000092871, ENSG00000133392, ENSG00000115935, ENSG00000126016, ENSG00000185896, ENSG00000173905, ENSG00000080815, ENSG00000150093, ENSG00000101200, ENSG00000104205, ENSG00000168481, ENSG00000151914, ENSG00000142765, ENSG00000166340, ENSG00000130164, ENSG00000072134, ENSG0000…	303	493	8544	2.00189	0.000126491	0.00559767
	GOTERM_CC_FAT	GO:0016323~basolateral plasma membrane	16	3.50109	ENSG00000150093, ENSG00000112851, ENSG00000164741, ENSG00000165272, ENSG00000151914, ENSG00000146648, ENSG00000147065, ENSG00000133961, ENSG00000086062, ENSG00000116574, ENSG00000197879, ENSG00000168615, ENSG00000169860, ENSG00000104067, ENSG00000035403, ENSG00000137076	303	147	8544	3.06917	0.000207479	0.00815135
	GOTERM_CC_FAT	GO:0005911~cell-cell junction	15	3.28228	ENSG00000132849, ENSG00000173482, ENSG00000183230, ENSG00000153721, ENSG00000101665, ENSG00000128849, ENSG00000086062, ENSG00000107186, ENSG00000144283, ENSG00000158769, ENSG00000104067, ENSG00000035403, ENSG00000100345, ENSG00000137076, ENSG00000126016	303	134	8544	3.15649	0.000262965	0.00929304
	GOTERM_CC_FAT	GO:0016459~myosin complex	8	1.75055	ENSG00000196535, ENSG00000168386, ENSG00000128849, ENSG00000157483, ENSG00000197879, ENSG00000133392, ENSG00000100345, ENSG00000145555	303	37	8544	6.09687	0.000265562	0.00853493
	GOTERM_CC_FAT	GO:0031982~vesicle	35	7.65864	ENSG00000112715, ENSG00000197081, ENSG00000146648, ENSG00000154734, ENSG00000130402, ENSG00000162736, ENSG00000170743, ENSG00000092871, ENSG00000133392, ENSG00000115935, ENSG00000126016, ENSG00000185896, ENSG00000173905, ENSG00000080815, ENSG00000150093, ENSG00000101200, ENSG00000104205, ENSG00000168481, ENSG00000151914, ENSG00000142765, ENSG00000166340, ENSG00000130164, ENSG00000072134, ENSG0000…	303	513	8544	1.92384	0.000272778	0.00803829
	GOTERM_CC_FAT	GO:0016021~integral to membrane	141	30.8534	ENSG00000144749, ENSG00000198855, ENSG00000107731, ENSG00000165272, ENSG00000197081, ENSG00000196517, ENSG00000109586, ENSG00000158769, ENSG00000168615, ENSG00000183196, ENSG00000011105, ENSG00000137824, ENSG00000198792, ENSG00000173905, ENSG00000139370, ENSG00000136802, ENSG00000141458, ENSG00000130037, ENSG00000133065, ENSG00000070731, ENSG00000119737, ENSG00000086062, ENSG00000087253, ENSG0000…	303	3134	8544	1.26864	0.000282923	0.00769729
Module19 (Brown)	SP_PIR_KEYWORDS	membrane	367	46.6921	ENSG00000113583, ENSG00000197147, ENSG00000113384, ENSG00000101337, ENSG00000170579, ENSG00000160785, ENSG00000084444, ENSG00000103723, ENSG00000112394, ENSG00000154118, ENSG00000089057, ENSG00000218336, ENSG00000165186, ENSG00000139998, ENSG00000120256, ENSG00000113595, ENSG00000196090, ENSG00000119682, ENSG00000157224, ENSG00000047597, ENSG00000166448, ENSG00000012174, ENSG00000023171, ENSG0000…	774	3964	12647	1.51279	3.23808e-22	1.25314e-19
	GOTERM_BP_FAT	GO:0006811~ion transport	80	10.1781	ENSG00000104154, ENSG00000145864, ENSG00000151079, ENSG00000184185, ENSG00000182256, ENSG00000213585, ENSG00000144290, ENSG00000111371, ENSG00000154118, ENSG00000058404, ENSG00000089057, ENSG00000050438, ENSG00000196950, ENSG00000118160, ENSG00000091664, ENSG00000109689, ENSG00000067842, ENSG00000114573, ENSG00000177542, ENSG00000155511, ENSG00000033627, ENSG00000162989, ENSG00000145349, ENSG0000…	569	509	9239	2.55202	5.62594e-15	1.21396e-11
	UP_SEQ_FEATURE	transmembrane region	270	34.3511	ENSG00000113583, ENSG00000197147, ENSG00000101337, ENSG00000160785, ENSG00000084444, ENSG00000112394, ENSG00000154118, ENSG00000089057, ENSG00000218336, ENSG00000165186, ENSG00000120256, ENSG00000196090, ENSG00000119682, ENSG00000157224, ENSG00000047597, ENSG00000166448, ENSG00000012174, ENSG00000023171, ENSG00000152822, ENSG00000106688, ENSG00000116299, ENSG00000198925, ENSG00000174106, ENSG0000…	774	2897	12637	1.52166	6.34624e-15	1.24161e-11
	SP_PIR_KEYWORDS	transmembrane	270	34.3511	ENSG00000113583, ENSG00000197147, ENSG00000101337, ENSG00000160785, ENSG00000084444, ENSG00000112394, ENSG00000154118, ENSG00000089057, ENSG00000218336, ENSG00000165186, ENSG00000120256, ENSG00000196090, ENSG00000119682, ENSG00000157224, ENSG00000047597, ENSG00000166448, ENSG00000012174, ENSG00000023171, ENSG00000152822, ENSG00000106688, ENSG00000116299, ENSG00000198925, ENSG00000174106, ENSG0000…	774	2917	12647	1.51243	1.40115e-14	2.70683e-12
	SP_PIR_KEYWORDS	synapse	43	5.47074	ENSG00000008056, ENSG00000170579, ENSG00000169760, ENSG00000159164, ENSG00000164061, ENSG00000145864, ENSG00000150672, ENSG00000182256, ENSG00000130477, ENSG00000179520, ENSG00000164506, ENSG00000125675, ENSG00000163618, ENSG00000157152, ENSG00000198794, ENSG00000091664, ENSG00000185518, ENSG00000117016, ENSG00000113327, ENSG00000160716, ENSG00000011677, ENSG00000176884, ENSG00000155511, ENSG0000…	774	189	12647	3.71752	1.39725e-13	1.80312e-11
	GOTERM_BP_FAT	GO:0030001~metal ion transport	57	7.25191	ENSG00000104154, ENSG00000151079, ENSG00000184185, ENSG00000144290, ENSG00000111371, ENSG00000154118, ENSG00000050438, ENSG00000089057, ENSG00000058404, ENSG00000118160, ENSG00000196950, ENSG00000091664, ENSG00000109689, ENSG00000067842, ENSG00000162989, ENSG00000145349, ENSG00000164038, ENSG00000138814, ENSG00000160218, ENSG00000198626, ENSG00000185760, ENSG00000164588, ENSG00000169427, ENSG0000…	569	317	9239	2.91963	3.36533e-13	3.60737e-10
	SP_PIR_KEYWORDS	ion transport	63	8.01527	ENSG00000104154, ENSG00000145864, ENSG00000151079, ENSG00000184185, ENSG00000182256, ENSG00000213585, ENSG00000144290, ENSG00000111371, ENSG00000050438, ENSG00000089057, ENSG00000118160, ENSG00000196950, ENSG00000091664, ENSG00000109689, ENSG00000114573, ENSG00000067842, ENSG00000155511, ENSG00000033627, ENSG00000162989, ENSG00000164038, ENSG00000198626, ENSG00000185760, ENSG00000166206, ENSG0000…	774	373	12647	2.7598	3.37935e-13	3.26968e-11
	UP_SEQ_FEATURE	topological domain:Cytoplasmic	184	23.4097	ENSG00000138650, ENSG00000113583, ENSG00000105976, ENSG00000145864, ENSG00000155052, ENSG00000184185, ENSG00000185164, ENSG00000182256, ENSG00000111897, ENSG00000144290, ENSG00000112394, ENSG00000012232, ENSG00000102181, ENSG00000154118, ENSG00000218336, ENSG00000118160, ENSG00000198794, ENSG00000125848, ENSG00000197296, ENSG00000120256, ENSG00000196090, ENSG00000157224, ENSG00000126259, ENSG0000…	774	1814	12637	1.65609	6.71914e-13	6.59141e-10
	GOTERM_CC_FAT	GO:0044456~synapse part	47	5.97964	ENSG00000135622, ENSG00000008056, ENSG00000170579, ENSG00000169760, ENSG00000159164, ENSG00000145864, ENSG00000150672, ENSG00000065609, ENSG00000182256, ENSG00000179520, ENSG00000164506, ENSG00000125675, ENSG00000156642, ENSG00000198934, ENSG00000157152, ENSG00000091664, ENSG00000150995, ENSG00000185518, ENSG00000113327, ENSG00000184408, ENSG00000160716, ENSG00000011677, ENSG00000125149, ENSG0000…	583	212	8544	3.24904	8.80205e-13	3.57355e-10
	GOTERM_CC_FAT	GO:0045202~synapse	58	7.37913	ENSG00000170579, ENSG00000159164, ENSG00000145864, ENSG00000150672, ENSG00000065609, ENSG00000182256, ENSG00000130477, ENSG00000156642, ENSG00000198794, ENSG00000091664, ENSG00000133026, ENSG00000155511, ENSG00000184702, ENSG00000152822, ENSG00000187672, ENSG00000139182, ENSG00000060709, ENSG00000198961, ENSG00000166206, ENSG00000158258, ENSG00000179915, ENSG00000078053, ENSG00000008056, ENSG0000…	583	311	8544	2.73313	2.78367e-12	5.65083e-10
	GOTERM_BP_FAT	GO:0006812~cation transport	61	7.76081	ENSG00000104154, ENSG00000151079, ENSG00000184185, ENSG00000144290, ENSG00000111371, ENSG00000154118, ENSG00000058404, ENSG00000050438, ENSG00000089057, ENSG00000118160, ENSG00000196950, ENSG00000091664, ENSG00000109689, ENSG00000114573, ENSG00000067842, ENSG00000033627, ENSG00000162989, ENSG00000145349, ENSG00000164038, ENSG00000138814, ENSG00000160218, ENSG00000198626, ENSG00000185760, ENSG0000…	569	377	9239	2.62725	4.90683e-12	3.50676e-09
	GOTERM_CC_FAT	GO:0031224~intrinsic to membrane	299	38.0407	ENSG00000113583, ENSG00000197147, ENSG00000101337, ENSG00000160785, ENSG00000084444, ENSG00000112394, ENSG00000154118, ENSG00000089057, ENSG00000218336, ENSG00000165186, ENSG00000120256, ENSG00000196090, ENSG00000119682, ENSG00000157224, ENSG00000047597, ENSG00000166448, ENSG00000012174, ENSG00000023171, ENSG00000152822, ENSG00000106688, ENSG00000116299, ENSG00000198925, ENSG00000174106, ENSG0000…	583	3266	8544	1.34168	3.08563e-11	4.17589e-09
	GOTERM_CC_FAT	GO:0005886~plasma membrane	221	28.117	ENSG00000170579, ENSG00000113384, ENSG00000149269, ENSG00000112394, ENSG00000103723, ENSG00000154118, ENSG00000089057, ENSG00000188021, ENSG00000091136, ENSG00000171132, ENSG00000139998, ENSG00000196090, ENSG00000157224, ENSG00000069966, ENSG00000152822, ENSG00000156052, ENSG00000187672, ENSG00000106688, ENSG00000157219, ENSG00000164061, ENSG00000123570, ENSG00000113763, ENSG00000177272, ENSG0000…	583	2224	8544	1.4563	6.79982e-11	6.90181e-09
	SP_PIR_KEYWORDS	transport	135	17.1756	ENSG00000022567, ENSG00000151079, ENSG00000145864, ENSG00000160785, ENSG00000184185, ENSG00000183020, ENSG00000182256, ENSG00000138757, ENSG00000144290, ENSG00000103723, ENSG00000112394, ENSG00000089057, ENSG00000198794, ENSG00000070718, ENSG00000118160, ENSG00000114573, ENSG00000139998, ENSG00000184178, ENSG00000124120, ENSG00000047597, ENSG00000085978, ENSG00000007168, ENSG00000106688, ENSG0000…	774	1274	12647	1.73145	1.07425e-10	8.31472e-09
	GOTERM_CC_FAT	GO:0016021~integral to membrane	285	36.2595	ENSG00000113583, ENSG00000197147, ENSG00000101337, ENSG00000160785, ENSG00000084444, ENSG00000112394, ENSG00000154118, ENSG00000089057, ENSG00000218336, ENSG00000165186, ENSG00000120256, ENSG00000196090, ENSG00000119682, ENSG00000157224, ENSG00000047597, ENSG00000166448, ENSG00000012174, ENSG00000023171, ENSG00000152822, ENSG00000106688, ENSG00000116299, ENSG00000198925, ENSG00000174106, ENSG0000…	583	3134	8544	1.33272	4.06683e-10	3.30227e-08
	SP_PIR_KEYWORDS	cell junction	51	6.48855	ENSG00000170579, ENSG00000159164, ENSG00000145864, ENSG00000150672, ENSG00000182256, ENSG00000149269, ENSG00000081026, ENSG00000130477, ENSG00000146950, ENSG00000102181, ENSG00000198794, ENSG00000091664, ENSG00000151276, ENSG00000155511, ENSG00000157224, ENSG00000162706, ENSG00000187672, ENSG00000060709, ENSG00000166206, ENSG00000198961, ENSG00000078053, ENSG00000008056, ENSG00000169760, ENSG0000…	774	317	12647	2.6288	4.81311e-10	3.10446e-08
	GOTERM_MF_FAT	GO:0022836~gated channel activity	39	4.96183	ENSG00000129159, ENSG00000011021, ENSG00000145864, ENSG00000151079, ENSG00000184185, ENSG00000166257, ENSG00000182256, ENSG00000153956, ENSG00000171385, ENSG00000131398, ENSG00000213585, ENSG00000177272, ENSG00000146950, ENSG00000125675, ENSG00000124134, ENSG00000099365, ENSG00000171303, ENSG00000150995, ENSG00000196876, ENSG00000113327, ENSG00000140015, ENSG00000184408, ENSG00000182389, ENSG0000…	535	215	8758	2.96946	1.90227e-09	1.421e-06
	UP_SEQ_FEATURE	topological domain:Extracellular	132	16.7939	ENSG00000138650, ENSG00000113583, ENSG00000105976, ENSG00000145864, ENSG00000155052, ENSG00000184185, ENSG00000182256, ENSG00000185164, ENSG00000111897, ENSG00000144290, ENSG00000112394, ENSG00000102181, ENSG00000218336, ENSG00000198794, ENSG00000118160, ENSG00000125848, ENSG00000197296, ENSG00000120256, ENSG00000196090, ENSG00000157224, ENSG00000126259, ENSG00000047597, ENSG00000166448, ENSG0000…	774	1295	12637	1.66421	2.46134e-09	1.60971e-06
	GOTERM_MF_FAT	GO:0031420~alkali metal ion binding	31	3.94402	ENSG00000114999, ENSG00000129159, ENSG00000151079, ENSG00000184185, ENSG00000166257, ENSG00000171385, ENSG00000131398, ENSG00000144290, ENSG00000179520, ENSG00000177272, ENSG00000111371, ENSG00000065923, ENSG00000124134, ENSG00000089057, ENSG00000050438, ENSG00000118160, ENSG00000091664, ENSG00000171303, ENSG00000196876, ENSG00000140015, ENSG00000184408, ENSG00000136531, ENSG00000162989, ENSG0000…	535	158	8758	3.21185	1.85716e-08	6.93648e-06
	GOTERM_BP_FAT	GO:0015672~monovalent inorganic cation transport	38	4.83461	ENSG00000129159, ENSG00000151079, ENSG00000184185, ENSG00000166257, ENSG00000131398, ENSG00000171385, ENSG00000144290, ENSG00000179520, ENSG00000177272, ENSG00000147416, ENSG00000111371, ENSG00000065923, ENSG00000124134, ENSG00000050438, ENSG00000089057, ENSG00000118160, ENSG00000171303, ENSG00000091664, ENSG00000196876, ENSG00000114573, ENSG00000140015, ENSG00000184408, ENSG00000136531, ENSG0000…	569	223	9239	2.76689	2.35763e-08	1.26368e-05
	SP_PIR_KEYWORDS	postsynaptic cell membrane	22	2.79898	ENSG00000160716, ENSG00000170579, ENSG00000011677, ENSG00000169760, ENSG00000155511, ENSG00000176884, ENSG00000145864, ENSG00000182256, ENSG00000150672, ENSG00000171603, ENSG00000128594, ENSG00000111052, ENSG00000125675, ENSG00000181072, ENSG00000132535, ENSG00000133019, ENSG00000022355, ENSG00000136928, ENSG00000198961, ENSG00000166206, ENSG00000198785, ENSG00000113327	774	89	12647	4.03905	6.14322e-08	3.39631e-06
	GOTERM_CC_FAT	GO:0044459~plasma membrane part	151	19.2112	ENSG00000105976, ENSG00000170579, ENSG00000138443, ENSG00000151079, ENSG00000145864, ENSG00000184185, ENSG00000183020, ENSG00000182256, ENSG00000065609, ENSG00000149269, ENSG00000144290, ENSG00000103723, ENSG00000112394, ENSG00000102181, ENSG00000089057, ENSG00000198794, ENSG00000198793, ENSG00000125848, ENSG00000151276, ENSG00000125249, ENSG00000091136, ENSG00000114573, ENSG00000139998, ENSG0000…	583	1479	8544	1.49624	6.68741e-08	4.52514e-06
	UP_SEQ_FEATURE	glycosylation site:N-linked (GlcNAc...)	187	23.7913	ENSG00000138650, ENSG00000135749, ENSG00000113583, ENSG00000197147, ENSG00000105976, ENSG00000103023, ENSG00000151079, ENSG00000145864, ENSG00000144227, ENSG00000155052, ENSG00000182256, ENSG00000185164, ENSG00000111897, ENSG00000187664, ENSG00000012232, ENSG00000089057, ENSG00000218336, ENSG00000118160, ENSG00000165186, ENSG00000125848, ENSG00000091136, ENSG00000120256, ENSG00000196090, ENSG0000…	774	2136	12637	1.42937	9.78181e-08	4.79786e-05
	UP_SEQ_FEATURE	splice variant	404	51.3995	ENSG00000170579, ENSG00000020129, ENSG00000163788, ENSG00000137727, ENSG00000124313, ENSG00000108395, ENSG00000165186, ENSG00000166974, ENSG00000139998, ENSG00000198919, ENSG00000147724, ENSG00000113595, ENSG00000145675, ENSG00000119682, ENSG00000196090, ENSG00000166448, ENSG00000152822, ENSG00000163694, ENSG00000128573, ENSG00000011523, ENSG00000198925, ENSG00000198718, ENSG00000165985, ENSG0000…	774	5442	12637	1.21206	1.03899e-07	4.07693e-05
	SP_PIR_KEYWORDS	alternative splicing	404	51.3995	ENSG00000170579, ENSG00000020129, ENSG00000163788, ENSG00000137727, ENSG00000124313, ENSG00000108395, ENSG00000165186, ENSG00000166974, ENSG00000139998, ENSG00000198919, ENSG00000147724, ENSG00000113595, ENSG00000145675, ENSG00000119682, ENSG00000196090, ENSG00000166448, ENSG00000152822, ENSG00000106069, ENSG00000163694, ENSG00000128573, ENSG00000011523, ENSG00000198925, ENSG00000198718, ENSG0000…	774	5451	12647	1.21102	1.16781e-07	5.64925e-06
	SP_PIR_KEYWORDS	glycoprotein	195	24.8092	ENSG00000113583, ENSG00000197147, ENSG00000144227, ENSG00000187664, ENSG00000089057, ENSG00000218336, ENSG00000165186, ENSG00000091136, ENSG00000120256, ENSG00000196090, ENSG00000166448, ENSG00000012174, ENSG00000152822, ENSG00000106688, ENSG00000116299, ENSG00000164715, ENSG00000114251, ENSG00000157219, ENSG00000165731, ENSG00000164061, ENSG00000104725, ENSG00000168843, ENSG00000178234, ENSG0000…	774	2258	12647	1.4111	1.21527e-07	5.22564e-06
	GOTERM_MF_FAT	GO:0005216~ion channel activity	39	4.96183	ENSG00000129159, ENSG00000011021, ENSG00000145864, ENSG00000151079, ENSG00000184185, ENSG00000166257, ENSG00000182256, ENSG00000153956, ENSG00000171385, ENSG00000131398, ENSG00000213585, ENSG00000177272, ENSG00000146950, ENSG00000125675, ENSG00000124134, ENSG00000099365, ENSG00000171303, ENSG00000150995, ENSG00000196876, ENSG00000113327, ENSG00000140015, ENSG00000184408, ENSG00000182389, ENSG0000…	535	252	8758	2.53347	1.61545e-07	4.02238e-05
	GOTERM_CC_FAT	GO:0045211~postsynaptic membrane	25	3.18066	ENSG00000135622, ENSG00000170579, ENSG00000169760, ENSG00000145864, ENSG00000182256, ENSG00000150672, ENSG00000125675, ENSG00000198934, ENSG00000113327, ENSG00000160716, ENSG00000011677, ENSG00000155511, ENSG00000176884, ENSG00000171603, ENSG00000139182, ENSG00000111052, ENSG00000181072, ENSG00000132535, ENSG00000133019, ENSG00000022355, ENSG00000136928, ENSG00000166206, ENSG00000198961, ENSG0000…	583	110	8544	3.33073	2.53237e-07	1.46876e-05
	GOTERM_MF_FAT	GO:0046873~metal ion transmembrane transporter activity	36	4.58015	ENSG00000104154, ENSG00000129159, ENSG00000151079, ENSG00000184185, ENSG00000166257, ENSG00000153956, ENSG00000171385, ENSG00000131398, ENSG00000177272, ENSG00000146950, ENSG00000065923, ENSG00000124134, ENSG00000196950, ENSG00000150995, ENSG00000171303, ENSG00000196876, ENSG00000067842, ENSG00000140015, ENSG00000184408, ENSG00000182389, ENSG00000136531, ENSG00000160716, ENSG00000176884, ENSG0000…	535	227	8758	2.59614	2.90883e-07	5.43208e-05
	GOTERM_MF_FAT	GO:0022838~substrate specific channel activity	39	4.96183	ENSG00000129159, ENSG00000011021, ENSG00000145864, ENSG00000151079, ENSG00000184185, ENSG00000166257, ENSG00000182256, ENSG00000153956, ENSG00000171385, ENSG00000131398, ENSG00000213585, ENSG00000177272, ENSG00000146950, ENSG00000125675, ENSG00000124134, ENSG00000099365, ENSG00000171303, ENSG00000150995, ENSG00000196876, ENSG00000113327, ENSG00000140015, ENSG00000184408, ENSG00000182389, ENSG0000…	535	258	8758	2.47455	2.99505e-07	4.47451e-05
	SP_PIR_KEYWORDS	ionic channel	34	4.3257	ENSG00000129159, ENSG00000145864, ENSG00000151079, ENSG00000184185, ENSG00000166257, ENSG00000182256, ENSG00000153956, ENSG00000171385, ENSG00000131398, ENSG00000177272, ENSG00000125675, ENSG00000124134, ENSG00000150995, ENSG00000171303, ENSG00000196876, ENSG00000113327, ENSG00000140015, ENSG00000184408, ENSG00000136531, ENSG00000182389, ENSG00000160716, ENSG00000011677, ENSG00000176884, ENSG0000…	774	206	12647	2.69686	3.1235e-07	1.20879e-05
	SP_PIR_KEYWORDS	cell membrane	111	14.1221	ENSG00000138650, ENSG00000113384, ENSG00000170579, ENSG00000145864, ENSG00000183020, ENSG00000182256, ENSG00000065609, ENSG00000144290, ENSG00000112394, ENSG00000154118, ENSG00000102181, ENSG00000198794, ENSG00000151276, ENSG00000125249, ENSG00000139998, ENSG00000157224, ENSG00000126259, ENSG00000152822, ENSG00000139182, ENSG00000060709, ENSG00000162852, ENSG00000158258, ENSG00000157219, ENSG0000…	774	1126	12647	1.61076	3.53478e-07	1.24359e-05
	GOTERM_CC_FAT	GO:0030659~cytoplasmic vesicle membrane	25	3.18066	ENSG00000008056, ENSG00000159164, ENSG00000122218, ENSG00000183020, ENSG00000179520, ENSG00000125675, ENSG00000058404, ENSG00000157152, ENSG00000150995, ENSG00000091664, ENSG00000177169, ENSG00000095139, ENSG00000125149, ENSG00000155511, ENSG00000089818, ENSG00000145349, ENSG00000006125, ENSG00000067715, ENSG00000100321, ENSG00000119844, ENSG00000132535, ENSG00000104490, ENSG00000141367, ENSG0000…	583	113	8544	3.24231	4.29871e-07	2.18157e-05
	GOTERM_MF_FAT	GO:0015267~channel activity	39	4.96183	ENSG00000129159, ENSG00000011021, ENSG00000145864, ENSG00000151079, ENSG00000184185, ENSG00000166257, ENSG00000182256, ENSG00000153956, ENSG00000171385, ENSG00000131398, ENSG00000213585, ENSG00000177272, ENSG00000146950, ENSG00000125675, ENSG00000124134, ENSG00000099365, ENSG00000171303, ENSG00000150995, ENSG00000196876, ENSG00000113327, ENSG00000140015, ENSG00000184408, ENSG00000182389, ENSG0000…	535	267	8758	2.39114	7.25367e-07	9.03042e-05
	GOTERM_MF_FAT	GO:0022803~passive transmembrane transporter activity	39	4.96183	ENSG00000129159, ENSG00000011021, ENSG00000145864, ENSG00000151079, ENSG00000184185, ENSG00000166257, ENSG00000182256, ENSG00000153956, ENSG00000171385, ENSG00000131398, ENSG00000213585, ENSG00000177272, ENSG00000146950, ENSG00000125675, ENSG00000124134, ENSG00000099365, ENSG00000171303, ENSG00000150995, ENSG00000196876, ENSG00000113327, ENSG00000140015, ENSG00000184408, ENSG00000182389, ENSG0000…	535	267	8758	2.39114	7.25367e-07	9.03042e-05
	GOTERM_CC_FAT	GO:0030054~cell junction	55	6.99746	ENSG00000170579, ENSG00000138443, ENSG00000159164, ENSG00000145864, ENSG00000150672, ENSG00000182256, ENSG00000149269, ENSG00000081026, ENSG00000130477, ENSG00000146950, ENSG00000102181, ENSG00000198794, ENSG00000091664, ENSG00000151276, ENSG00000155511, ENSG00000157224, ENSG00000082397, ENSG00000162706, ENSG00000187672, ENSG00000060709, ENSG00000166206, ENSG00000198961, ENSG00000078053, ENSG0000…	583	401	8544	2.01007	8.07475e-07	3.64254e-05
	GOTERM_CC_FAT	GO:0012506~vesicle membrane	25	3.18066	ENSG00000008056, ENSG00000159164, ENSG00000122218, ENSG00000183020, ENSG00000179520, ENSG00000125675, ENSG00000058404, ENSG00000157152, ENSG00000150995, ENSG00000091664, ENSG00000177169, ENSG00000095139, ENSG00000125149, ENSG00000155511, ENSG00000089818, ENSG00000145349, ENSG00000006125, ENSG00000067715, ENSG00000100321, ENSG00000119844, ENSG00000132535, ENSG00000104490, ENSG00000141367, ENSG0000…	583	122	8544	3.00312	1.86004e-06	7.5515e-05
	GOTERM_MF_FAT	GO:0015276~ligand-gated ion channel activity	19	2.4173	ENSG00000160716, ENSG00000011677, ENSG00000155511, ENSG00000176884, ENSG00000145864, ENSG00000162989, ENSG00000184185, ENSG00000182256, ENSG00000146950, ENSG00000125675, ENSG00000198626, ENSG00000022355, ENSG00000099365, ENSG00000150995, ENSG00000185760, ENSG00000166206, ENSG00000198785, ENSG00000157542, ENSG00000113327	535	85	8758	3.6592	2.66388e-06	0.000284234
	GOTERM_MF_FAT	GO:0022834~ligand-gated channel activity	19	2.4173	ENSG00000160716, ENSG00000011677, ENSG00000155511, ENSG00000176884, ENSG00000145864, ENSG00000162989, ENSG00000184185, ENSG00000182256, ENSG00000146950, ENSG00000125675, ENSG00000198626, ENSG00000022355, ENSG00000099365, ENSG00000150995, ENSG00000185760, ENSG00000166206, ENSG00000198785, ENSG00000157542, ENSG00000113327	535	85	8758	3.6592	2.66388e-06	0.000284234
	GOTERM_BP_FAT	GO:0007268~synaptic transmission	36	4.58015	ENSG00000008056, ENSG00000034053, ENSG00000170579, ENSG00000169760, ENSG00000164061, ENSG00000145864, ENSG00000182256, ENSG00000213585, ENSG00000166073, ENSG00000101557, ENSG00000157152, ENSG00000099365, ENSG00000091664, ENSG00000171303, ENSG00000113327, ENSG00000184408, ENSG00000182389, ENSG00000160716, ENSG00000011677, ENSG00000176884, ENSG00000155511, ENSG00000124140, ENSG00000184702, ENSG0000…	569	251	9239	2.32885	3.9829e-06	0.00170641
	SP_PIR_KEYWORDS	voltage-gated channel	21	2.67176	ENSG00000140015, ENSG00000184408, ENSG00000136531, ENSG00000182389, ENSG00000129159, ENSG00000151079, ENSG00000162989, ENSG00000166257, ENSG00000184185, ENSG00000171385, ENSG00000131398, ENSG00000153956, ENSG00000177272, ENSG00000124134, ENSG00000171303, ENSG00000185760, ENSG00000164588, ENSG00000169427, ENSG00000196876, ENSG00000157542, ENSG00000166862	774	104	12647	3.29938	4.01467e-06	0.000129465
	GOTERM_BP_FAT	GO:0055085~transmembrane transport	48	6.10687	ENSG00000022567, ENSG00000104154, ENSG00000129159, ENSG00000011021, ENSG00000159164, ENSG00000160785, ENSG00000151079, ENSG00000213585, ENSG00000131398, ENSG00000171385, ENSG00000135213, ENSG00000179520, ENSG00000177272, ENSG00000147416, ENSG00000065923, ENSG00000124134, ENSG00000089057, ENSG00000153291, ENSG00000196312, ENSG00000196950, ENSG00000118160, ENSG00000091664, ENSG00000150995, ENSG0000…	569	386	9239	2.01914	4.47391e-06	0.0015974
	GOTERM_BP_FAT	GO:0019226~transmission of nerve impulse	40	5.08906	ENSG00000008056, ENSG00000034053, ENSG00000170579, ENSG00000169760, ENSG00000164061, ENSG00000145864, ENSG00000174469, ENSG00000182256, ENSG00000213585, ENSG00000166073, ENSG00000101557, ENSG00000181754, ENSG00000157152, ENSG00000099365, ENSG00000171303, ENSG00000091664, ENSG00000196876, ENSG00000113327, ENSG00000184408, ENSG00000182389, ENSG00000160716, ENSG00000011677, ENSG00000176884, ENSG0000…	569	296	9239	2.19422	4.55986e-06	0.00139565
	GOTERM_BP_FAT	GO:0006814~sodium ion transport	18	2.29008	ENSG00000136531, ENSG00000144136, ENSG00000124140, ENSG00000166257, ENSG00000164038, ENSG00000144290, ENSG00000179520, ENSG00000111371, ENSG00000065923, ENSG00000089057, ENSG00000160218, ENSG00000050438, ENSG00000118160, ENSG00000091664, ENSG00000164588, ENSG00000196876, ENSG00000198689, ENSG00000163399	569	83	9239	3.52133	9.12241e-06	0.00244183
	SP_PIR_KEYWORDS	epilepsy	13	1.65394	ENSG00000136531, ENSG00000182389, ENSG00000160716, ENSG00000177542, ENSG00000008056, ENSG00000174469, ENSG00000139174, ENSG00000136854, ENSG00000022355, ENSG00000166206, ENSG00000198689, ENSG00000113327, ENSG00000008086	774	45	12647	4.72038	1.10264e-05	0.000328195
	GOTERM_CC_FAT	GO:0030135~coated vesicle	26	3.30789	ENSG00000008056, ENSG00000159164, ENSG00000122218, ENSG00000183020, ENSG00000179520, ENSG00000113282, ENSG00000103723, ENSG00000164506, ENSG00000157152, ENSG00000091664, ENSG00000185518, ENSG00000095139, ENSG00000125149, ENSG00000176884, ENSG00000089818, ENSG00000011347, ENSG00000166747, ENSG00000067715, ENSG00000184702, ENSG00000100321, ENSG00000119844, ENSG00000078053, ENSG00000104490, ENSG0000…	583	144	8544	2.64608	1.18494e-05	0.000437259
	GOTERM_MF_FAT	GO:0022832~voltage-gated channel activity	24	3.05344	ENSG00000140015, ENSG00000184408, ENSG00000136531, ENSG00000182389, ENSG00000011021, ENSG00000129159, ENSG00000151079, ENSG00000162989, ENSG00000166257, ENSG00000184185, ENSG00000171385, ENSG00000153956, ENSG00000213585, ENSG00000131398, ENSG00000180901, ENSG00000177272, ENSG00000124134, ENSG00000171303, ENSG00000185760, ENSG00000164588, ENSG00000169427, ENSG00000196876, ENSG00000157542, ENSG0000…	535	141	8758	2.7864	1.2691e-05	0.00118432
	GOTERM_MF_FAT	GO:0005244~voltage-gated ion channel activity	24	3.05344	ENSG00000140015, ENSG00000184408, ENSG00000136531, ENSG00000182389, ENSG00000011021, ENSG00000129159, ENSG00000151079, ENSG00000162989, ENSG00000166257, ENSG00000184185, ENSG00000171385, ENSG00000153956, ENSG00000213585, ENSG00000131398, ENSG00000180901, ENSG00000177272, ENSG00000124134, ENSG00000171303, ENSG00000185760, ENSG00000164588, ENSG00000169427, ENSG00000196876, ENSG00000157542, ENSG0000…	535	141	8758	2.7864	1.2691e-05	0.00118432
	SP_PIR_KEYWORDS	potassium transport	18	2.29008	ENSG00000140015, ENSG00000184408, ENSG00000129159, ENSG00000151079, ENSG00000162989, ENSG00000124140, ENSG00000184185, ENSG00000131398, ENSG00000171385, ENSG00000177272, ENSG00000065923, ENSG00000124134, ENSG00000171303, ENSG00000185760, ENSG00000164588, ENSG00000169427, ENSG00000157542, ENSG00000163399	774	86	12647	3.41996	1.43739e-05	0.000397258
	SP_PIR_KEYWORDS	potassium	19	2.4173	ENSG00000140015, ENSG00000184408, ENSG00000114999, ENSG00000129159, ENSG00000151079, ENSG00000162989, ENSG00000124140, ENSG00000184185, ENSG00000131398, ENSG00000171385, ENSG00000177272, ENSG00000065923, ENSG00000124134, ENSG00000171303, ENSG00000185760, ENSG00000164588, ENSG00000169427, ENSG00000157542, ENSG00000163399	774	95	12647	3.26796	1.49743e-05	0.000386266
	GOTERM_MF_FAT	GO:0030955~potassium ion binding	19	2.4173	ENSG00000140015, ENSG00000184408, ENSG00000114999, ENSG00000129159, ENSG00000151079, ENSG00000162989, ENSG00000124140, ENSG00000184185, ENSG00000131398, ENSG00000171385, ENSG00000177272, ENSG00000065923, ENSG00000124134, ENSG00000171303, ENSG00000185760, ENSG00000164588, ENSG00000169427, ENSG00000157542, ENSG00000163399	535	97	8758	3.20651	1.86807e-05	0.00154932
	GOTERM_BP_FAT	GO:0015674~di-, tri-valent inorganic cation transport	21	2.67176	ENSG00000182389, ENSG00000164466, ENSG00000160716, ENSG00000176884, ENSG00000104369, ENSG00000157087, ENSG00000145349, ENSG00000107819, ENSG00000153956, ENSG00000138814, ENSG00000154118, ENSG00000169446, ENSG00000058404, ENSG00000198626, ENSG00000118160, ENSG00000150995, ENSG00000109689, ENSG00000198785, ENSG00000092051, ENSG00000166862, ENSG00000067842	569	115	9239	2.96506	2.01826e-05	0.00479644
	GOTERM_MF_FAT	GO:0005261~cation channel activity	28	3.56234	ENSG00000129159, ENSG00000151079, ENSG00000184185, ENSG00000166257, ENSG00000171385, ENSG00000131398, ENSG00000153956, ENSG00000177272, ENSG00000146950, ENSG00000124134, ENSG00000150995, ENSG00000171303, ENSG00000196876, ENSG00000140015, ENSG00000184408, ENSG00000136531, ENSG00000182389, ENSG00000160716, ENSG00000176884, ENSG00000162989, ENSG00000180901, ENSG00000198626, ENSG00000185760, ENSG0000…	535	187	8758	2.45114	2.30934e-05	0.00172361
	GOTERM_BP_FAT	GO:0016192~vesicle-mediated transport	54	6.87023	ENSG00000154710, ENSG00000116675, ENSG00000138107, ENSG00000157077, ENSG00000183020, ENSG00000065609, ENSG00000130477, ENSG00000113282, ENSG00000134265, ENSG00000103723, ENSG00000198794, ENSG00000070718, ENSG00000106105, ENSG00000177169, ENSG00000133026, ENSG00000125814, ENSG00000184178, ENSG00000155511, ENSG00000149182, ENSG00000019505, ENSG00000166747, ENSG00000184702, ENSG00000154917, ENSG0000…	569	486	9239	1.80414	2.73036e-05	0.00583688
	GOTERM_CC_FAT	GO:0044433~cytoplasmic vesicle part	25	3.18066	ENSG00000008056, ENSG00000159164, ENSG00000122218, ENSG00000183020, ENSG00000179520, ENSG00000125675, ENSG00000058404, ENSG00000157152, ENSG00000150995, ENSG00000091664, ENSG00000177169, ENSG00000095139, ENSG00000125149, ENSG00000155511, ENSG00000089818, ENSG00000145349, ENSG00000006125, ENSG00000067715, ENSG00000100321, ENSG00000119844, ENSG00000132535, ENSG00000104490, ENSG00000141367, ENSG0000…	583	142	8544	2.58015	2.80177e-05	0.000947496
	GOTERM_BP_FAT	GO:0048666~neuron development	37	4.70738	ENSG00000165731, ENSG00000135622, ENSG00000118260, ENSG00000138443, ENSG00000104725, ENSG00000178235, ENSG00000174469, ENSG00000117600, ENSG00000116106, ENSG00000113763, ENSG00000181754, ENSG00000143126, ENSG00000136854, ENSG00000177169, ENSG00000091136, ENSG00000133026, ENSG00000175866, ENSG00000160716, ENSG00000144619, ENSG00000101977, ENSG00000162631, ENSG00000078018, ENSG00000157087, ENSG0000…	569	288	9239	2.08604	3.42769e-05	0.00665873
	GOTERM_CC_FAT	GO:0034702~ion channel complex	25	3.18066	ENSG00000129159, ENSG00000151079, ENSG00000145864, ENSG00000182256, ENSG00000171385, ENSG00000131398, ENSG00000153956, ENSG00000151320, ENSG00000177272, ENSG00000124134, ENSG00000196876, ENSG00000113327, ENSG00000184408, ENSG00000136531, ENSG00000182389, ENSG00000160716, ENSG00000011677, ENSG00000162989, ENSG00000180901, ENSG00000198626, ENSG00000022355, ENSG00000185760, ENSG00000166206, ENSG0000…	583	144	8544	2.54431	3.55037e-05	0.00110821
	GOTERM_CC_FAT	GO:0030662~coated vesicle membrane	16	2.03562	ENSG00000095139, ENSG00000008056, ENSG00000125149, ENSG00000159164, ENSG00000089818, ENSG00000122218, ENSG00000183020, ENSG00000179520, ENSG00000100321, ENSG00000067715, ENSG00000119844, ENSG00000157152, ENSG00000091664, ENSG00000104490, ENSG00000141367, ENSG00000100934	583	68	8544	3.44829	3.96788e-05	0.00115005
	SP_PIR_KEYWORDS	cytoplasmic vesicle	28	3.56234	ENSG00000159164, ENSG00000122218, ENSG00000179520, ENSG00000113282, ENSG00000103723, ENSG00000164506, ENSG00000163618, ENSG00000198794, ENSG00000091664, ENSG00000185518, ENSG00000196876, ENSG00000197217, ENSG00000095139, ENSG00000089818, ENSG00000033627, ENSG00000011347, ENSG00000147642, ENSG00000166747, ENSG00000067715, ENSG00000138641, ENSG00000154917, ENSG00000162852, ENSG00000125851, ENSG0000…	774	192	12647	2.38289	4.18239e-05	0.00101113
	GOTERM_BP_FAT	GO:0006816~calcium ion transport	18	2.29008	ENSG00000182389, ENSG00000160716, ENSG00000176884, ENSG00000104369, ENSG00000157087, ENSG00000145349, ENSG00000153956, ENSG00000138814, ENSG00000154118, ENSG00000058404, ENSG00000198626, ENSG00000118160, ENSG00000150995, ENSG00000109689, ENSG00000198785, ENSG00000092051, ENSG00000166862, ENSG00000067842	569	93	9239	3.1427	4.34346e-05	0.00773044
	GOTERM_CC_FAT	GO:0030136~clathrin-coated vesicle	22	2.79898	ENSG00000008056, ENSG00000125149, ENSG00000089818, ENSG00000176884, ENSG00000159164, ENSG00000011347, ENSG00000183020, ENSG00000166747, ENSG00000179520, ENSG00000100321, ENSG00000184702, ENSG00000067715, ENSG00000119844, ENSG00000113282, ENSG00000164506, ENSG00000157152, ENSG00000091664, ENSG00000078053, ENSG00000185518, ENSG00000104490, ENSG00000127561, ENSG00000141367	583	119	8544	2.70937	4.57493e-05	0.00123754
	GOTERM_CC_FAT	GO:0043005~neuron projection	41	5.21628	ENSG00000102606, ENSG00000138443, ENSG00000104725, ENSG00000020129, ENSG00000184185, ENSG00000171385, ENSG00000174996, ENSG00000111371, ENSG00000125675, ENSG00000181754, ENSG00000198934, ENSG00000198793, ENSG00000186868, ENSG00000177169, ENSG00000133026, ENSG00000184408, ENSG00000136531, ENSG00000104833, ENSG00000144619, ENSG00000125149, ENSG00000176884, ENSG00000078018, ENSG00000157087, ENSG0000…	583	308	8544	1.95086	5.26243e-05	0.00133449
	GOTERM_MF_FAT	GO:0022843~voltage-gated cation channel activity	20	2.54453	ENSG00000140015, ENSG00000184408, ENSG00000136531, ENSG00000182389, ENSG00000129159, ENSG00000151079, ENSG00000162989, ENSG00000166257, ENSG00000184185, ENSG00000171385, ENSG00000131398, ENSG00000153956, ENSG00000180901, ENSG00000177272, ENSG00000124134, ENSG00000185760, ENSG00000164588, ENSG00000196876, ENSG00000157542, ENSG00000166862	535	115	8758	2.84697	5.97585e-05	0.00405004
	GOTERM_CC_FAT	GO:0016023~cytoplasmic membrane-bounded vesicle	51	6.48855	ENSG00000104154, ENSG00000159164, ENSG00000170248, ENSG00000183020, ENSG00000101152, ENSG00000113282, ENSG00000103723, ENSG00000089199, ENSG00000058404, ENSG00000091664, ENSG00000106105, ENSG00000177169, ENSG00000155511, ENSG00000033627, ENSG00000019505, ENSG00000145349, ENSG00000166747, ENSG00000184702, ENSG00000154917, ENSG00000125851, ENSG00000078053, ENSG00000141367, ENSG00000163399, ENSG0000…	583	424	8544	1.76278	8.1947e-05	0.00195525
	GOTERM_CC_FAT	GO:0031410~cytoplasmic vesicle	57	7.25191	ENSG00000104154, ENSG00000159164, ENSG00000170248, ENSG00000183020, ENSG00000101152, ENSG00000113282, ENSG00000103723, ENSG00000089199, ENSG00000058404, ENSG00000198794, ENSG00000091664, ENSG00000106105, ENSG00000177169, ENSG00000155511, ENSG00000033627, ENSG00000019505, ENSG00000145349, ENSG00000166747, ENSG00000184702, ENSG00000154917, ENSG00000126214, ENSG00000125851, ENSG00000078053, ENSG0000…	583	493	8544	1.69442	8.68971e-05	0.00195818
	SP_PIR_KEYWORDS	Sodium transport	15	1.9084	ENSG00000136531, ENSG00000166257, ENSG00000164038, ENSG00000144290, ENSG00000179520, ENSG00000111371, ENSG00000065923, ENSG00000050438, ENSG00000089057, ENSG00000118160, ENSG00000091664, ENSG00000164588, ENSG00000196876, ENSG00000198689, ENSG00000163399	774	72	12647	3.40412	9.77147e-05	0.00222208
	GOTERM_CC_FAT	GO:0030665~clathrin coated vesicle membrane	13	1.65394	ENSG00000008056, ENSG00000125149, ENSG00000159164, ENSG00000089818, ENSG00000183020, ENSG00000179520, ENSG00000067715, ENSG00000100321, ENSG00000119844, ENSG00000157152, ENSG00000091664, ENSG00000104490, ENSG00000141367	583	50	8544	3.81036	9.84556e-05	0.00210173
	SP_PIR_KEYWORDS	Sodium	15	1.9084	ENSG00000136531, ENSG00000166257, ENSG00000164038, ENSG00000144290, ENSG00000179520, ENSG00000111371, ENSG00000065923, ENSG00000050438, ENSG00000089057, ENSG00000118160, ENSG00000091664, ENSG00000164588, ENSG00000196876, ENSG00000198689, ENSG00000163399	774	73	12647	3.35749	0.000114221	0.00245288
	GOTERM_MF_FAT	GO:0031402~sodium ion binding	15	1.9084	ENSG00000136531, ENSG00000166257, ENSG00000164038, ENSG00000144290, ENSG00000179520, ENSG00000111371, ENSG00000065923, ENSG00000050438, ENSG00000089057, ENSG00000118160, ENSG00000091664, ENSG00000164588, ENSG00000196876, ENSG00000198689, ENSG00000163399	535	74	8758	3.31826	0.000126348	0.00783484
	SP_PIR_KEYWORDS	potassium channel	13	1.65394	ENSG00000184408, ENSG00000140015, ENSG00000129159, ENSG00000151079, ENSG00000184185, ENSG00000131398, ENSG00000171385, ENSG00000177272, ENSG00000124134, ENSG00000171303, ENSG00000185760, ENSG00000164588, ENSG00000169427	774	58	12647	3.66237	0.000164169	0.00333855
	GOTERM_MF_FAT	GO:0005230~extracellular ligand-gated ion channel activity	12	1.52672	ENSG00000160716, ENSG00000125675, ENSG00000011677, ENSG00000176884, ENSG00000155511, ENSG00000022355, ENSG00000099365, ENSG00000145864, ENSG00000166206, ENSG00000182256, ENSG00000198785, ENSG00000113327	535	50	8758	3.92882	0.00016528	0.00945305
	SP_PIR_KEYWORDS	kinase	57	7.25191	ENSG00000188452, ENSG00000105976, ENSG00000163788, ENSG00000065559, ENSG00000149269, ENSG00000156345, ENSG00000120539, ENSG00000135503, ENSG00000050748, ENSG00000152256, ENSG00000058404, ENSG00000198793, ENSG00000051382, ENSG00000177169, ENSG00000112062, ENSG00000110931, ENSG00000073803, ENSG00000058091, ENSG00000171132, ENSG00000163050, ENSG00000004660, ENSG00000186111, ENSG00000149970, ENSG0000…	774	560	12647	1.66316	0.000172889	0.0033401
	GOTERM_CC_FAT	GO:0031988~membrane-bounded vesicle	51	6.48855	ENSG00000104154, ENSG00000159164, ENSG00000170248, ENSG00000183020, ENSG00000101152, ENSG00000113282, ENSG00000103723, ENSG00000089199, ENSG00000058404, ENSG00000091664, ENSG00000106105, ENSG00000177169, ENSG00000155511, ENSG00000033627, ENSG00000019505, ENSG00000145349, ENSG00000166747, ENSG00000184702, ENSG00000154917, ENSG00000125851, ENSG00000078053, ENSG00000141367, ENSG00000163399, ENSG0000…	583	438	8544	1.70643	0.000184895	0.00374668
	GOTERM_CC_FAT	GO:0008021~synaptic vesicle	15	1.9084	ENSG00000008056, ENSG00000125149, ENSG00000159164, ENSG00000176884, ENSG00000011347, ENSG00000179520, ENSG00000100321, ENSG00000067715, ENSG00000184702, ENSG00000164506, ENSG00000157152, ENSG00000091664, ENSG00000078053, ENSG00000185518, ENSG00000127561	583	69	8544	3.18592	0.000185513	0.00358048
	GOTERM_CC_FAT	GO:0031982~vesicle	57	7.25191	ENSG00000104154, ENSG00000159164, ENSG00000170248, ENSG00000183020, ENSG00000101152, ENSG00000113282, ENSG00000103723, ENSG00000089199, ENSG00000058404, ENSG00000198794, ENSG00000091664, ENSG00000106105, ENSG00000177169, ENSG00000155511, ENSG00000033627, ENSG00000019505, ENSG00000145349, ENSG00000166747, ENSG00000184702, ENSG00000154917, ENSG00000126214, ENSG00000125851, ENSG00000078053, ENSG0000…	583	513	8544	1.62836	0.000250857	0.00461932
	GOTERM_CC_FAT	GO:0030672~synaptic vesicle membrane	8	1.01781	ENSG00000100321, ENSG00000067715, ENSG00000008056, ENSG00000125149, ENSG00000159164, ENSG00000157152, ENSG00000091664, ENSG00000179520	583	22	8544	5.32918	0.000453931	0.00798265
	GOTERM_CC_FAT	GO:0034703~cation channel complex	18	2.29008	ENSG00000184408, ENSG00000136531, ENSG00000182389, ENSG00000129159, ENSG00000151079, ENSG00000162989, ENSG00000171385, ENSG00000131398, ENSG00000153956, ENSG00000151320, ENSG00000180901, ENSG00000177272, ENSG00000124134, ENSG00000198626, ENSG00000185760, ENSG00000196876, ENSG00000157542, ENSG00000166862	583	102	8544	2.58622	0.000479984	0.00808879
	GOTERM_CC_FAT	GO:0030117~membrane coat	13	1.65394	ENSG00000095139, ENSG00000089818, ENSG00000122218, ENSG00000183020, ENSG00000065609, ENSG00000166747, ENSG00000006125, ENSG00000119844, ENSG00000103723, ENSG00000070718, ENSG00000104490, ENSG00000141367, ENSG00000100934	583	59	8544	3.22912	0.000516606	0.00835673
	GOTERM_CC_FAT	GO:0048475~coated membrane	13	1.65394	ENSG00000095139, ENSG00000089818, ENSG00000122218, ENSG00000183020, ENSG00000065609, ENSG00000166747, ENSG00000006125, ENSG00000119844, ENSG00000103723, ENSG00000070718, ENSG00000104490, ENSG00000141367, ENSG00000100934	583	59	8544	3.22912	0.000516606	0.00835673
	GOTERM_CC_FAT	GO:0030666~endocytic vesicle membrane	9	1.14504	ENSG00000067715, ENSG00000125675, ENSG00000132535, ENSG00000058404, ENSG00000155511, ENSG00000145349, ENSG00000183020, ENSG00000006125, ENSG00000166862	583	29	8544	4.54818	0.000526526	0.00819034
Module20 (Orange)	SP_PIR_KEYWORDS	transit peptide	55	10.8055	ENSG00000176340, ENSG00000010256, ENSG00000204316, ENSG00000178741, ENSG00000126602, ENSG00000177646, ENSG00000101365, ENSG00000107537, ENSG00000116221, ENSG00000204568, ENSG00000106153, ENSG00000131174, ENSG00000130312, ENSG00000130347, ENSG00000117118, ENSG00000204370, ENSG00000067829, ENSG00000169230, ENSG00000059691, ENSG00000104835, ENSG00000099624, ENSG00000139180, ENSG00000003509, ENSG0000…	497	425	12647	3.2931	1.32022e-14	5.50926e-12
	KEGG_PATHWAY	hsa00190:Oxidative phosphorylation	27	5.30452	ENSG00000176340, ENSG00000010256, ENSG00000178741, ENSG00000126267, ENSG00000159720, ENSG00000152234, ENSG00000189043, ENSG00000110955, ENSG00000117410, ENSG00000140740, ENSG00000131174, ENSG00000128524, ENSG00000167792, ENSG00000164919, ENSG00000117118, ENSG00000204370, ENSG00000135390, ENSG00000159199, ENSG00000099624, ENSG00000139180, ENSG00000119421, ENSG00000130414, ENSG00000179091, ENSG0000…	137	110	3470	6.21699	1.90056e-14	2.16427e-12
	UP_SEQ_FEATURE	transit peptide:Mitochondrion	54	10.609	ENSG00000176340, ENSG00000010256, ENSG00000204316, ENSG00000178741, ENSG00000126602, ENSG00000177646, ENSG00000101365, ENSG00000116221, ENSG00000204568, ENSG00000106153, ENSG00000131174, ENSG00000130312, ENSG00000130347, ENSG00000117118, ENSG00000204370, ENSG00000067829, ENSG00000169230, ENSG00000059691, ENSG00000104835, ENSG00000099624, ENSG00000139180, ENSG00000003509, ENSG00000158042, ENSG0000…	496	416	12637	3.30722	2.01362e-14	2.09993e-11
	SP_PIR_KEYWORDS	mitochondrion	74	14.5383	ENSG00000176340, ENSG00000010256, ENSG00000204316, ENSG00000178741, ENSG00000144741, ENSG00000126267, ENSG00000126602, ENSG00000177646, ENSG00000101365, ENSG00000116221, ENSG00000204568, ENSG00000106153, ENSG00000131174, ENSG00000125454, ENSG00000130312, ENSG00000117118, ENSG00000130347, ENSG00000204370, ENSG00000067829, ENSG00000169230, ENSG00000059691, ENSG00000122873, ENSG00000104835, ENSG0000…	497	724	12647	2.6009	5.10419e-14	1.06481e-11
	KEGG_PATHWAY	hsa05010:Alzheimer's disease	28	5.50098	ENSG00000176340, ENSG00000010256, ENSG00000143801, ENSG00000178741, ENSG00000126267, ENSG00000152234, ENSG00000111640, ENSG00000189043, ENSG00000110955, ENSG00000140740, ENSG00000131174, ENSG00000167792, ENSG00000164919, ENSG00000117118, ENSG00000204370, ENSG00000164885, ENSG00000135390, ENSG00000159199, ENSG00000099624, ENSG00000139180, ENSG00000119421, ENSG00000178363, ENSG00000130414, ENSG0000…	137	135	3470	5.25331	4.53511e-13	2.5851e-11
	GOTERM_CC_FAT	GO:0005739~mitochondrion	82	16.11	ENSG00000176340, ENSG00000010256, ENSG00000204316, ENSG00000178741, ENSG00000110074, ENSG00000144741, ENSG00000126267, ENSG00000126602, ENSG00000188690, ENSG00000177646, ENSG00000101365, ENSG00000116221, ENSG00000204568, ENSG00000106153, ENSG00000131174, ENSG00000125454, ENSG00000130312, ENSG00000117118, ENSG00000130347, ENSG00000204370, ENSG00000067829, ENSG00000169230, ENSG00000148334, ENSG0000…	346	929	8544	2.17963	6.32135e-12	2.40845e-09
	GOTERM_BP_FAT	GO:0006091~generation of precursor metabolites and energy	37	7.26916	ENSG00000176340, ENSG00000111669, ENSG00000010256, ENSG00000156873, ENSG00000159720, ENSG00000111640, ENSG00000152234, ENSG00000101365, ENSG00000189043, ENSG00000149925, ENSG00000159322, ENSG00000155463, ENSG00000110955, ENSG00000117410, ENSG00000140740, ENSG00000128524, ENSG00000167792, ENSG00000164919, ENSG00000087460, ENSG00000117118, ENSG00000204370, ENSG00000067829, ENSG00000135390, ENSG0000…	347	261	9239	3.77448	7.91419e-12	1.41427e-08
	KEGG_PATHWAY	hsa05012:Parkinson's disease	24	4.71513	ENSG00000164919, ENSG00000176340, ENSG00000010256, ENSG00000117118, ENSG00000204370, ENSG00000178741, ENSG00000135390, ENSG00000159199, ENSG00000126267, ENSG00000170315, ENSG00000099624, ENSG00000139180, ENSG00000152234, ENSG00000119421, ENSG00000189043, ENSG00000130414, ENSG00000179091, ENSG00000110955, ENSG00000169021, ENSG00000140740, ENSG00000131174, ENSG00000167792, ENSG00000004779, ENSG0000…	137	111	3470	5.47643	1.4213e-11	5.40093e-10
	GOTERM_CC_FAT	GO:0044429~mitochondrial part	56	11.002	ENSG00000176340, ENSG00000010256, ENSG00000178741, ENSG00000144741, ENSG00000126267, ENSG00000101365, ENSG00000116221, ENSG00000204568, ENSG00000131174, ENSG00000125454, ENSG00000130312, ENSG00000117118, ENSG00000204370, ENSG00000067829, ENSG00000122873, ENSG00000104835, ENSG00000099624, ENSG00000139180, ENSG00000158042, ENSG00000130414, ENSG00000086504, ENSG00000179091, ENSG00000167807, ENSG0000…	346	520	8544	2.65932	2.32129e-11	4.42207e-09
	KEGG_PATHWAY	hsa05016:Huntington's disease	28	5.50098	ENSG00000176340, ENSG00000010256, ENSG00000178741, ENSG00000099817, ENSG00000102978, ENSG00000126267, ENSG00000152234, ENSG00000189043, ENSG00000107175, ENSG00000042753, ENSG00000110955, ENSG00000140740, ENSG00000131174, ENSG00000167792, ENSG00000164919, ENSG00000117118, ENSG00000204370, ENSG00000135390, ENSG00000175416, ENSG00000159199, ENSG00000099624, ENSG00000139180, ENSG00000119421, ENSG0000…	137	158	3470	4.48859	2.34533e-11	6.6842e-10
	GOTERM_CC_FAT	GO:0005743~mitochondrial inner membrane	35	6.87623	ENSG00000176340, ENSG00000010256, ENSG00000178741, ENSG00000183048, ENSG00000144741, ENSG00000126267, ENSG00000105197, ENSG00000144659, ENSG00000152234, ENSG00000189043, ENSG00000165688, ENSG00000108528, ENSG00000144559, ENSG00000155463, ENSG00000110955, ENSG00000140740, ENSG00000131174, ENSG00000167792, ENSG00000125454, ENSG00000164919, ENSG00000117118, ENSG00000204370, ENSG00000135390, ENSG0000…	346	265	8544	3.26142	1.6029e-09	2.03568e-07
	GOTERM_MF_FAT	GO:0015078~hydrogen ion transmembrane transporter activity	17	3.33988	ENSG00000164919, ENSG00000176340, ENSG00000010256, ENSG00000178741, ENSG00000135390, ENSG00000159199, ENSG00000126267, ENSG00000159720, ENSG00000099624, ENSG00000152234, ENSG00000110955, ENSG00000117410, ENSG00000169021, ENSG00000128524, ENSG00000131174, ENSG00000154518, ENSG00000185883	327	73	8758	6.23711	7.22212e-09	4.27549e-06
	GOTERM_CC_FAT	GO:0019866~organelle inner membrane	35	6.87623	ENSG00000176340, ENSG00000010256, ENSG00000178741, ENSG00000183048, ENSG00000144741, ENSG00000126267, ENSG00000105197, ENSG00000144659, ENSG00000152234, ENSG00000189043, ENSG00000165688, ENSG00000108528, ENSG00000144559, ENSG00000155463, ENSG00000110955, ENSG00000140740, ENSG00000131174, ENSG00000167792, ENSG00000125454, ENSG00000164919, ENSG00000117118, ENSG00000204370, ENSG00000135390, ENSG0000…	346	285	8544	3.03255	1.07039e-08	1.01955e-06
	GOTERM_BP_FAT	GO:0006119~oxidative phosphorylation	18	3.53635	ENSG00000010256, ENSG00000135390, ENSG00000159199, ENSG00000159720, ENSG00000099624, ENSG00000139180, ENSG00000152234, ENSG00000119421, ENSG00000189043, ENSG00000130414, ENSG00000110955, ENSG00000117410, ENSG00000140740, ENSG00000128524, ENSG00000167792, ENSG00000004779, ENSG00000154518, ENSG00000185883	347	90	9239	5.32507	2.92509e-08	2.61353e-05
	GOTERM_MF_FAT	GO:0015077~monovalent inorganic cation transmembrane transporter activity	17	3.33988	ENSG00000164919, ENSG00000176340, ENSG00000010256, ENSG00000178741, ENSG00000135390, ENSG00000159199, ENSG00000126267, ENSG00000159720, ENSG00000099624, ENSG00000152234, ENSG00000110955, ENSG00000117410, ENSG00000169021, ENSG00000128524, ENSG00000131174, ENSG00000154518, ENSG00000185883	327	83	8758	5.48565	5.04754e-08	1.49406e-05
	SP_PIR_KEYWORDS	oxidative phosphorylation	12	2.35756	ENSG00000164919, ENSG00000176340, ENSG00000152234, ENSG00000178741, ENSG00000135390, ENSG00000159199, ENSG00000179091, ENSG00000140740, ENSG00000131174, ENSG00000126267, ENSG00000167792, ENSG00000154518	497	35	12647	8.72458	5.36666e-08	7.45963e-06
	GOTERM_CC_FAT	GO:0031966~mitochondrial membrane	37	7.26916	ENSG00000176340, ENSG00000010256, ENSG00000178741, ENSG00000183048, ENSG00000144741, ENSG00000126267, ENSG00000105197, ENSG00000144659, ENSG00000152234, ENSG00000189043, ENSG00000165688, ENSG00000108528, ENSG00000144559, ENSG00000155463, ENSG00000110955, ENSG00000140740, ENSG00000131174, ENSG00000167792, ENSG00000125454, ENSG00000164919, ENSG00000117118, ENSG00000204370, ENSG00000135390, ENSG0000…	346	340	8544	2.68725	8.86549e-08	6.75548e-06
	SP_PIR_KEYWORDS	membrane-associated complex	11	2.1611	ENSG00000164919, ENSG00000176340, ENSG00000152234, ENSG00000178741, ENSG00000135390, ENSG00000159199, ENSG00000110955, ENSG00000131174, ENSG00000126267, ENSG00000167792, ENSG00000154518	497	30	12647	9.33045	1.16468e-07	1.21417e-05
	GOTERM_MF_FAT	GO:0022890~inorganic cation transmembrane transporter activity	19	3.73281	ENSG00000164919, ENSG00000176340, ENSG00000147804, ENSG00000010256, ENSG00000178741, ENSG00000135390, ENSG00000159199, ENSG00000126267, ENSG00000159720, ENSG00000099624, ENSG00000141873, ENSG00000152234, ENSG00000110955, ENSG00000117410, ENSG00000169021, ENSG00000128524, ENSG00000131174, ENSG00000154518, ENSG00000185883	327	112	8758	4.54352	1.38398e-07	2.73101e-05
	GOTERM_CC_FAT	GO:0005740~mitochondrial envelope	38	7.46562	ENSG00000176340, ENSG00000010256, ENSG00000178741, ENSG00000183048, ENSG00000144741, ENSG00000126267, ENSG00000105197, ENSG00000144659, ENSG00000152234, ENSG00000189043, ENSG00000165688, ENSG00000108528, ENSG00000144559, ENSG00000155463, ENSG00000110955, ENSG00000140740, ENSG00000131174, ENSG00000167792, ENSG00000125454, ENSG00000164919, ENSG00000117118, ENSG00000204370, ENSG00000135390, ENSG0000…	346	363	8544	2.58501	1.54864e-07	9.83383e-06
	SP_PIR_KEYWORDS	respiratory chain	15	2.94695	ENSG00000176340, ENSG00000164919, ENSG00000010256, ENSG00000178741, ENSG00000126267, ENSG00000139180, ENSG00000189043, ENSG00000119421, ENSG00000130414, ENSG00000179091, ENSG00000169021, ENSG00000140740, ENSG00000131174, ENSG00000167792, ENSG00000004779	497	69	12647	5.53189	3.60768e-07	3.00876e-05
	GOTERM_CC_FAT	GO:0044455~mitochondrial membrane part	19	3.73281	ENSG00000010256, ENSG00000135390, ENSG00000159199, ENSG00000105197, ENSG00000099624, ENSG00000139180, ENSG00000152234, ENSG00000119421, ENSG00000189043, ENSG00000130414, ENSG00000144559, ENSG00000155463, ENSG00000110955, ENSG00000169021, ENSG00000140740, ENSG00000131174, ENSG00000167792, ENSG00000004779, ENSG00000154518	346	112	8544	4.1891	4.62397e-07	2.51673e-05
	SP_PIR_KEYWORDS	mitochondrion inner membrane	23	4.51866	ENSG00000164919, ENSG00000176340, ENSG00000125454, ENSG00000117118, ENSG00000010256, ENSG00000204370, ENSG00000178741, ENSG00000183048, ENSG00000144741, ENSG00000105197, ENSG00000099624, ENSG00000144659, ENSG00000152234, ENSG00000189043, ENSG00000108528, ENSG00000155463, ENSG00000167085, ENSG00000179091, ENSG00000110955, ENSG00000169021, ENSG00000140740, ENSG00000131174, ENSG00000167792	497	169	12647	3.46316	7.38224e-07	5.13053e-05
	GOTERM_BP_FAT	GO:0051186~cofactor metabolic process	21	4.12574	ENSG00000183077, ENSG00000111669, ENSG00000177465, ENSG00000117118, ENSG00000164172, ENSG00000204370, ENSG00000067829, ENSG00000119673, ENSG00000126088, ENSG00000184674, ENSG00000188690, ENSG00000101473, ENSG00000063854, ENSG00000144659, ENSG00000103245, ENSG00000101365, ENSG00000205138, ENSG00000184227, ENSG00000211445, ENSG00000204653, ENSG00000100983	347	151	9239	3.70286	8.05659e-07	0.000479789
	GOTERM_BP_FAT	GO:0055114~oxidation reduction	40	7.85855	ENSG00000104808, ENSG00000100938, ENSG00000010256, ENSG00000104524, ENSG00000178741, ENSG00000110074, ENSG00000116353, ENSG00000126267, ENSG00000177646, ENSG00000111640, ENSG00000106853, ENSG00000101365, ENSG00000189043, ENSG00000107537, ENSG00000167733, ENSG00000155463, ENSG00000124588, ENSG00000140740, ENSG00000167792, ENSG00000085662, ENSG00000167815, ENSG00000130347, ENSG00000117118, ENSG0000…	347	459	9239	2.32029	1.19891e-06	0.00053547
	GOTERM_BP_FAT	GO:0015985~energy coupled proton transport, down electrochemical gradient	10	1.96464	ENSG00000152234, ENSG00000135390, ENSG00000159199, ENSG00000110955, ENSG00000117410, ENSG00000128524, ENSG00000159720, ENSG00000154518, ENSG00000099624, ENSG00000185883	347	32	9239	8.32043	1.70736e-06	0.000610024
	GOTERM_BP_FAT	GO:0015986~ATP synthesis coupled proton transport	10	1.96464	ENSG00000152234, ENSG00000135390, ENSG00000159199, ENSG00000110955, ENSG00000117410, ENSG00000128524, ENSG00000159720, ENSG00000154518, ENSG00000099624, ENSG00000185883	347	32	9239	8.32043	1.70736e-06	0.000610024
	GOTERM_CC_FAT	GO:0031090~organelle membrane	66	12.9666	ENSG00000176340, ENSG00000010256, ENSG00000178741, ENSG00000144741, ENSG00000126267, ENSG00000101460, ENSG00000168000, ENSG00000197858, ENSG00000131174, ENSG00000125454, ENSG00000117118, ENSG00000204370, ENSG00000142186, ENSG00000122873, ENSG00000163902, ENSG00000099624, ENSG00000175283, ENSG00000139180, ENSG00000158042, ENSG00000130414, ENSG00000179091, ENSG00000169021, ENSG00000004779, ENSG0000…	346	907	8544	1.79689	2.23045e-06	0.00010622
	GOTERM_CC_FAT	GO:0031980~mitochondrial lumen	25	4.91159	ENSG00000029639, ENSG00000103507, ENSG00000152234, ENSG00000101365, ENSG00000165688, ENSG00000128626, ENSG00000116221, ENSG00000204568, ENSG00000110955, ENSG00000130312, ENSG00000183093, ENSG00000067829, ENSG00000151376, ENSG00000104835, ENSG00000099624, ENSG00000139180, ENSG00000063854, ENSG00000205138, ENSG00000130414, ENSG00000159111, ENSG00000086504, ENSG00000167807, ENSG00000173141, ENSG0000…	346	206	8544	2.9968	2.62114e-06	0.000110956
	GOTERM_CC_FAT	GO:0005759~mitochondrial matrix	25	4.91159	ENSG00000029639, ENSG00000103507, ENSG00000152234, ENSG00000101365, ENSG00000165688, ENSG00000128626, ENSG00000116221, ENSG00000204568, ENSG00000110955, ENSG00000130312, ENSG00000183093, ENSG00000067829, ENSG00000151376, ENSG00000104835, ENSG00000099624, ENSG00000139180, ENSG00000063854, ENSG00000205138, ENSG00000130414, ENSG00000159111, ENSG00000086504, ENSG00000167807, ENSG00000173141, ENSG0000…	346	206	8544	2.9968	2.62114e-06	0.000110956
	SP_PIR_KEYWORDS	oxidoreductase	37	7.26916	ENSG00000104808, ENSG00000100938, ENSG00000176340, ENSG00000010256, ENSG00000104524, ENSG00000178741, ENSG00000110074, ENSG00000116353, ENSG00000126267, ENSG00000177646, ENSG00000111640, ENSG00000106853, ENSG00000101365, ENSG00000107537, ENSG00000167733, ENSG00000124588, ENSG00000140740, ENSG00000131174, ENSG00000167792, ENSG00000164919, ENSG00000085662, ENSG00000167815, ENSG00000117118, ENSG0000…	497	400	12647	2.35382	2.88935e-06	0.000172108
	GOTERM_BP_FAT	GO:0034220~ion transmembrane transport	10	1.96464	ENSG00000152234, ENSG00000135390, ENSG00000159199, ENSG00000110955, ENSG00000117410, ENSG00000128524, ENSG00000159720, ENSG00000154518, ENSG00000099624, ENSG00000185883	347	35	9239	7.60725	3.89057e-06	0.00115807
	SP_PIR_KEYWORDS	Hydrogen ion transport	10	1.96464	ENSG00000152234, ENSG00000135390, ENSG00000159199, ENSG00000110955, ENSG00000117410, ENSG00000128524, ENSG00000159720, ENSG00000154518, ENSG00000099624, ENSG00000185883	497	35	12647	7.27048	5.7921e-06	0.000301868
	GOTERM_CC_FAT	GO:0016469~proton-transporting two-sector ATPase complex	10	1.96464	ENSG00000152234, ENSG00000135390, ENSG00000159199, ENSG00000110955, ENSG00000117410, ENSG00000128524, ENSG00000159720, ENSG00000154518, ENSG00000099624, ENSG00000185883	346	35	8544	7.05533	7.15396e-06	0.00027253
	GOTERM_BP_FAT	GO:0015980~energy derivation by oxidation of organic compounds	18	3.53635	ENSG00000087460, ENSG00000117118, ENSG00000010256, ENSG00000204370, ENSG00000067829, ENSG00000156873, ENSG00000151376, ENSG00000139180, ENSG00000101365, ENSG00000119421, ENSG00000189043, ENSG00000163754, ENSG00000130414, ENSG00000172531, ENSG00000155463, ENSG00000140740, ENSG00000167792, ENSG00000004779	347	131	9239	3.65845	7.21654e-06	0.00184059
	INTERPRO	IPR002379:ATPase, F0/V0 complex, subunit C	5	0.982318	ENSG00000135390, ENSG00000159199, ENSG00000117410, ENSG00000154518, ENSG00000185883	437	5	11279	25.8101	1.06795e-05	0.00853904
	GOTERM_BP_FAT	GO:0015992~proton transport	10	1.96464	ENSG00000152234, ENSG00000135390, ENSG00000159199, ENSG00000110955, ENSG00000117410, ENSG00000128524, ENSG00000159720, ENSG00000154518, ENSG00000099624, ENSG00000185883	347	42	9239	6.33937	1.94821e-05	0.00434239
	GOTERM_BP_FAT	GO:0006732~coenzyme metabolic process	16	3.14342	ENSG00000183077, ENSG00000117118, ENSG00000177465, ENSG00000111669, ENSG00000164172, ENSG00000204370, ENSG00000067829, ENSG00000119673, ENSG00000184674, ENSG00000101473, ENSG00000063854, ENSG00000101365, ENSG00000184227, ENSG00000211445, ENSG00000204653, ENSG00000100983	347	117	9239	3.64107	2.88948e-05	0.00572088
	GOTERM_BP_FAT	GO:0006818~hydrogen transport	10	1.96464	ENSG00000152234, ENSG00000135390, ENSG00000159199, ENSG00000110955, ENSG00000117410, ENSG00000128524, ENSG00000159720, ENSG00000154518, ENSG00000099624, ENSG00000185883	347	44	9239	6.05122	2.89909e-05	0.00516736
	GOTERM_CC_FAT	GO:0045259~proton-transporting ATP synthase complex	7	1.37525	ENSG00000152234, ENSG00000135390, ENSG00000159199, ENSG00000110955, ENSG00000154518, ENSG00000099624, ENSG00000185883	346	18	8544	9.60308	5.10038e-05	0.00176507
	GOTERM_BP_FAT	GO:0045333~cellular respiration	14	2.75049	ENSG00000117118, ENSG00000010256, ENSG00000204370, ENSG00000067829, ENSG00000151376, ENSG00000139180, ENSG00000101365, ENSG00000189043, ENSG00000119421, ENSG00000130414, ENSG00000155463, ENSG00000140740, ENSG00000167792, ENSG00000004779	347	96	9239	3.88287	5.51774e-05	0.00892401
	GOTERM_CC_FAT	GO:0070469~respiratory chain	12	2.35756	ENSG00000139180, ENSG00000010256, ENSG00000119421, ENSG00000189043, ENSG00000130414, ENSG00000155463, ENSG00000179091, ENSG00000169021, ENSG00000140740, ENSG00000131174, ENSG00000004779, ENSG00000167792	346	70	8544	4.2332	0.000101054	0.00320347
	GOTERM_CC_FAT	GO:0031975~envelope	41	8.05501	ENSG00000176340, ENSG00000010256, ENSG00000178741, ENSG00000183048, ENSG00000144741, ENSG00000105197, ENSG00000126267, ENSG00000144659, ENSG00000152234, ENSG00000189043, ENSG00000165688, ENSG00000108528, ENSG00000144559, ENSG00000155463, ENSG00000110955, ENSG00000140740, ENSG00000131174, ENSG00000167792, ENSG00000125454, ENSG00000164919, ENSG00000117118, ENSG00000204370, ENSG00000138279, ENSG0000…	346	536	8544	1.88888	0.000107379	0.00314225
	GOTERM_CC_FAT	GO:0031967~organelle envelope	41	8.05501	ENSG00000176340, ENSG00000010256, ENSG00000178741, ENSG00000183048, ENSG00000144741, ENSG00000105197, ENSG00000126267, ENSG00000144659, ENSG00000152234, ENSG00000189043, ENSG00000165688, ENSG00000108528, ENSG00000144559, ENSG00000155463, ENSG00000110955, ENSG00000140740, ENSG00000131174, ENSG00000167792, ENSG00000125454, ENSG00000164919, ENSG00000117118, ENSG00000204370, ENSG00000138279, ENSG0000…	346	536	8544	1.88888	0.000107379	0.00314225
	GOTERM_CC_FAT	GO:0005746~mitochondrial respiratory chain	11	2.1611	ENSG00000139180, ENSG00000010256, ENSG00000119421, ENSG00000189043, ENSG00000130414, ENSG00000155463, ENSG00000169021, ENSG00000140740, ENSG00000131174, ENSG00000004779, ENSG00000167792	346	60	8544	4.52717	0.000125749	0.00341655
	SP_PIR_KEYWORDS	ATP biosynthesis	5	0.982318	ENSG00000152234, ENSG00000135390, ENSG00000159199, ENSG00000110955, ENSG00000154518	497	8	12647	15.9042	0.000144272	0.00666277
	SP_PIR_KEYWORDS	electron transport	13	2.55403	ENSG00000117118, ENSG00000010256, ENSG00000204370, ENSG00000139180, ENSG00000189043, ENSG00000119421, ENSG00000130414, ENSG00000179091, ENSG00000169021, ENSG00000167807, ENSG00000140740, ENSG00000167792, ENSG00000004779	497	90	12647	3.67563	0.000196068	0.00814349
	GOTERM_CC_FAT	GO:0005753~mitochondrial proton-transporting ATP synthase complex	6	1.17878	ENSG00000152234, ENSG00000135390, ENSG00000159199, ENSG00000110955, ENSG00000154518, ENSG00000099624	346	16	8544	9.26012	0.000315118	0.0079733
Module22	SP_PIR_KEYWORDS	nucleus	158	48.7654	ENSG00000175322, ENSG00000162086, ENSG00000198521, ENSG00000071243, ENSG00000154310, ENSG00000138385, ENSG00000108854, ENSG00000135747, ENSG00000110075, ENSG00000083896, ENSG00000197008, ENSG00000136169, ENSG00000196724, ENSG00000172660, ENSG00000162664, ENSG00000131375, ENSG00000126261, ENSG00000140830, ENSG00000139910, ENSG00000135365, ENSG00000196422, ENSG00000174953, ENSG00000198707, ENSG0000…	317	3351	12647	1.8811	3.01154e-19	7.49874e-17
	INTERPRO	IPR001909:Krueppel-associated box	33	10.1852	ENSG00000162086, ENSG00000198521, ENSG00000175322, ENSG00000160336, ENSG00000198440, ENSG00000173480, ENSG00000135747, ENSG00000189042, ENSG00000197008, ENSG00000196724, ENSG00000196646, ENSG00000198393, ENSG00000187801, ENSG00000197372, ENSG00000197013, ENSG00000171649, ENSG00000166704, ENSG00000186017, ENSG00000204611, ENSG00000196437, ENSG00000182983, ENSG00000182986, ENSG00000170949, ENSG0000…	283	231	11279	5.69359	2.06108e-15	1.03362e-12
	UP_SEQ_FEATURE	domain:KRAB	32	9.87654	ENSG00000162086, ENSG00000198521, ENSG00000175322, ENSG00000160336, ENSG00000198440, ENSG00000173480, ENSG00000135747, ENSG00000189042, ENSG00000196724, ENSG00000196646, ENSG00000198393, ENSG00000187801, ENSG00000197372, ENSG00000197013, ENSG00000186017, ENSG00000171649, ENSG00000166704, ENSG00000204611, ENSG00000196437, ENSG00000182983, ENSG00000182986, ENSG00000170949, ENSG00000198464, ENSG0000…	317	222	12637	5.74621	5.13932e-15	5.3062e-12
	UP_SEQ_FEATURE	zinc finger region:C2H2-type 8	35	10.8025	ENSG00000175322, ENSG00000198521, ENSG00000160336, ENSG00000198440, ENSG00000173480, ENSG00000135747, ENSG00000189042, ENSG00000196724, ENSG00000196646, ENSG00000198393, ENSG00000187801, ENSG00000197372, ENSG00000144792, ENSG00000197013, ENSG00000171649, ENSG00000166704, ENSG00000186017, ENSG00000204611, ENSG00000196437, ENSG00000182983, ENSG00000182986, ENSG00000196172, ENSG00000170949, ENSG0000…	317	294	12637	4.74576	6.98396e-14	3.62782e-11
	SMART	SM00349:KRAB	33	10.1852	ENSG00000162086, ENSG00000198521, ENSG00000175322, ENSG00000160336, ENSG00000198440, ENSG00000173480, ENSG00000135747, ENSG00000189042, ENSG00000197008, ENSG00000196724, ENSG00000196646, ENSG00000198393, ENSG00000187801, ENSG00000197372, ENSG00000197013, ENSG00000171649, ENSG00000166704, ENSG00000186017, ENSG00000204611, ENSG00000196437, ENSG00000182983, ENSG00000182986, ENSG00000170949, ENSG0000…	184	231	6200	4.81366	9.08787e-14	1.15478e-11
	UP_SEQ_FEATURE	zinc finger region:C2H2-type 7	36	11.1111	ENSG00000175322, ENSG00000198521, ENSG00000160336, ENSG00000198440, ENSG00000173480, ENSG00000135747, ENSG00000189042, ENSG00000196724, ENSG00000196646, ENSG00000198393, ENSG00000187801, ENSG00000197372, ENSG00000144792, ENSG00000197013, ENSG00000171649, ENSG00000166704, ENSG00000186017, ENSG00000204611, ENSG00000196437, ENSG00000182983, ENSG00000182986, ENSG00000196172, ENSG00000170949, ENSG0000…	317	317	12637	4.52718	1.17975e-13	4.08731e-11
	UP_SEQ_FEATURE	zinc finger region:C2H2-type 9	31	9.5679	ENSG00000198521, ENSG00000175322, ENSG00000160336, ENSG00000198440, ENSG00000173480, ENSG00000189042, ENSG00000196724, ENSG00000196646, ENSG00000198393, ENSG00000187801, ENSG00000197372, ENSG00000144792, ENSG00000197013, ENSG00000171649, ENSG00000166704, ENSG00000204611, ENSG00000196437, ENSG00000196172, ENSG00000182986, ENSG00000170949, ENSG00000198464, ENSG00000196705, ENSG00000146757, ENSG0000…	317	264	12637	4.68104	3.54001e-12	9.1953e-10
	UP_SEQ_FEATURE	zinc finger region:C2H2-type 6	34	10.4938	ENSG00000198521, ENSG00000175322, ENSG00000160336, ENSG00000198440, ENSG00000173480, ENSG00000135747, ENSG00000189042, ENSG00000196724, ENSG00000196646, ENSG00000198393, ENSG00000187801, ENSG00000197372, ENSG00000144792, ENSG00000197013, ENSG00000171649, ENSG00000166704, ENSG00000186017, ENSG00000204611, ENSG00000196437, ENSG00000182983, ENSG00000182986, ENSG00000170949, ENSG00000196705, ENSG0000…	317	342	12637	3.96312	2.56373e-11	5.32742e-09
	INTERPRO	IPR013087:Zinc finger, C2H2-type/integrase, DNA-binding	38	11.7284	ENSG00000162086, ENSG00000175322, ENSG00000198521, ENSG00000160336, ENSG00000198440, ENSG00000173480, ENSG00000135747, ENSG00000189042, ENSG00000197008, ENSG00000196724, ENSG00000196646, ENSG00000198393, ENSG00000187801, ENSG00000197372, ENSG00000144792, ENSG00000197013, ENSG00000171649, ENSG00000166704, ENSG00000186017, ENSG00000204611, ENSG00000196437, ENSG00000182983, ENSG00000196172, ENSG0000…	283	431	11279	3.51391	4.02125e-11	9.85206e-09
	SP_PIR_KEYWORDS	dna-binding	72	22.2222	ENSG00000175322, ENSG00000198521, ENSG00000162086, ENSG00000113318, ENSG00000108064, ENSG00000135747, ENSG00000197008, ENSG00000115750, ENSG00000196724, ENSG00000172660, ENSG00000162664, ENSG00000111642, ENSG00000103479, ENSG00000197013, ENSG00000189403, ENSG00000166704, ENSG00000143190, ENSG00000164985, ENSG00000182983, ENSG00000182986, ENSG00000029993, ENSG00000054267, ENSG00000170949, ENSG0000…	317	1275	12647	2.25294	5.0127e-11	6.24081e-09
	UP_SEQ_FEATURE	zinc finger region:C2H2-type 12	24	7.40741	ENSG00000198521, ENSG00000160336, ENSG00000197013, ENSG00000198440, ENSG00000204611, ENSG00000166704, ENSG00000173480, ENSG00000196437, ENSG00000196172, ENSG00000189042, ENSG00000196724, ENSG00000170949, ENSG00000196646, ENSG00000196705, ENSG00000198464, ENSG00000198393, ENSG00000146757, ENSG00000130818, ENSG00000136866, ENSG00000197937, ENSG00000181007, ENSG00000105708, ENSG00000213096, ENSG0000…	317	173	12637	5.53031	5.43609e-11	9.41351e-09
	GOTERM_MF_FAT	GO:0003677~DNA binding	84	25.9259	ENSG00000175322, ENSG00000198521, ENSG00000162086, ENSG00000168556, ENSG00000113318, ENSG00000108064, ENSG00000135747, ENSG00000136169, ENSG00000197008, ENSG00000115750, ENSG00000196724, ENSG00000155508, ENSG00000172660, ENSG00000162664, ENSG00000111642, ENSG00000103479, ENSG00000135365, ENSG00000197013, ENSG00000189403, ENSG00000166704, ENSG00000009954, ENSG00000073614, ENSG00000143190, ENSG0000…	230	1629	8758	1.96352	1.33163e-10	4.79388e-08
	SP_PIR_KEYWORDS	phosphoprotein	205	63.2716	ENSG00000151304, ENSG00000116127, ENSG00000154310, ENSG00000138385, ENSG00000113645, ENSG00000110075, ENSG00000083896, ENSG00000126777, ENSG00000187164, ENSG00000174749, ENSG00000198707, ENSG00000197013, ENSG00000009954, ENSG00000107937, ENSG00000130741, ENSG00000054267, ENSG00000137831, ENSG00000164941, ENSG00000164944, ENSG00000077514, ENSG00000198924, ENSG00000116641, ENSG00000171634, ENSG0000…	317	5958	12647	1.37272	1.97812e-10	1.64184e-08
	UP_SEQ_FEATURE	zinc finger region:C2H2-type 11	25	7.71605	ENSG00000198521, ENSG00000160336, ENSG00000198440, ENSG00000173480, ENSG00000189042, ENSG00000196724, ENSG00000196646, ENSG00000198393, ENSG00000197372, ENSG00000197013, ENSG00000204611, ENSG00000166704, ENSG00000196437, ENSG00000196172, ENSG00000182986, ENSG00000170949, ENSG00000198464, ENSG00000196705, ENSG00000146757, ENSG00000130818, ENSG00000197937, ENSG00000136866, ENSG00000181007, ENSG0000…	317	205	12637	4.86151	3.02633e-10	4.49193e-08
	UP_SEQ_FEATURE	zinc finger region:C2H2-type 10	26	8.02469	ENSG00000198521, ENSG00000175322, ENSG00000160336, ENSG00000198440, ENSG00000173480, ENSG00000189042, ENSG00000196724, ENSG00000196646, ENSG00000198393, ENSG00000197372, ENSG00000144792, ENSG00000204611, ENSG00000166704, ENSG00000196437, ENSG00000196172, ENSG00000182986, ENSG00000170949, ENSG00000198464, ENSG00000196705, ENSG00000146757, ENSG00000130818, ENSG00000197937, ENSG00000136866, ENSG0000…	317	233	12637	4.44838	8.23347e-10	1.06932e-07
	INTERPRO	IPR015880:Zinc finger, C2H2-like	42	12.963	ENSG00000162086, ENSG00000175322, ENSG00000198521, ENSG00000160336, ENSG00000186918, ENSG00000198440, ENSG00000173480, ENSG00000135747, ENSG00000189042, ENSG00000197008, ENSG00000196724, ENSG00000196646, ENSG00000162664, ENSG00000198393, ENSG00000187801, ENSG00000197372, ENSG00000144792, ENSG00000197013, ENSG00000171649, ENSG00000166704, ENSG00000186017, ENSG00000204611, ENSG00000196437, ENSG0000…	283	574	11279	2.91623	9.59306e-10	1.56687e-07
	PIR_SUPERFAMILY	PIRSF005559:zinc finger protein ZFP-36	16	4.93827	ENSG00000198521, ENSG00000175322, ENSG00000197013, ENSG00000198440, ENSG00000173480, ENSG00000182986, ENSG00000196172, ENSG00000189042, ENSG00000196646, ENSG00000198464, ENSG00000196705, ENSG00000146757, ENSG00000130818, ENSG00000136866, ENSG00000181007, ENSG00000197372	101	100	4817	7.63089	1.17678e-09	1.16501e-07
	SP_PIR_KEYWORDS	transcription regulation	76	23.4568	ENSG00000175322, ENSG00000151304, ENSG00000198521, ENSG00000162086, ENSG00000168556, ENSG00000071243, ENSG00000108064, ENSG00000102241, ENSG00000135747, ENSG00000197008, ENSG00000115750, ENSG00000155508, ENSG00000196724, ENSG00000162664, ENSG00000111642, ENSG00000103479, ENSG00000137776, ENSG00000135365, ENSG00000197013, ENSG00000166704, ENSG00000009954, ENSG00000073614, ENSG00000143190, ENSG0000…	317	1491	12647	2.03359	1.42351e-09	8.86138e-08
	UP_SEQ_FEATURE	zinc finger region:C2H2-type 13	20	6.17284	ENSG00000198521, ENSG00000160336, ENSG00000197013, ENSG00000204611, ENSG00000166704, ENSG00000173480, ENSG00000196437, ENSG00000196172, ENSG00000189042, ENSG00000196724, ENSG00000170949, ENSG00000196646, ENSG00000196705, ENSG00000146757, ENSG00000198393, ENSG00000197937, ENSG00000181007, ENSG00000105708, ENSG00000213096, ENSG00000197372	317	139	12637	5.73588	1.6672e-09	1.92469e-07
	INTERPRO	IPR007087:Zinc finger, C2H2-type	41	12.6543	ENSG00000162086, ENSG00000175322, ENSG00000198521, ENSG00000160336, ENSG00000186918, ENSG00000198440, ENSG00000173480, ENSG00000135747, ENSG00000189042, ENSG00000197008, ENSG00000134744, ENSG00000196724, ENSG00000196646, ENSG00000198393, ENSG00000187801, ENSG00000197372, ENSG00000144792, ENSG00000197013, ENSG00000171649, ENSG00000166704, ENSG00000186017, ENSG00000204611, ENSG00000196437, ENSG0000…	283	566	11279	2.88703	2.1553e-09	2.64024e-07
	UP_SEQ_FEATURE	zinc finger region:C2H2-type 5	33	10.1852	ENSG00000162086, ENSG00000198521, ENSG00000175322, ENSG00000160336, ENSG00000198440, ENSG00000135747, ENSG00000189042, ENSG00000196724, ENSG00000196646, ENSG00000198393, ENSG00000187801, ENSG00000197372, ENSG00000144792, ENSG00000197013, ENSG00000171649, ENSG00000166704, ENSG00000186017, ENSG00000204611, ENSG00000196437, ENSG00000182983, ENSG00000182986, ENSG00000170949, ENSG00000196705, ENSG0000…	317	384	12637	3.42584	2.19427e-09	2.27985e-07
	SP_PIR_KEYWORDS	Transcription	77	23.7654	ENSG00000175322, ENSG00000151304, ENSG00000198521, ENSG00000162086, ENSG00000168556, ENSG00000071243, ENSG00000108064, ENSG00000102241, ENSG00000135747, ENSG00000197008, ENSG00000115750, ENSG00000155508, ENSG00000196724, ENSG00000162664, ENSG00000111642, ENSG00000103479, ENSG00000137776, ENSG00000135365, ENSG00000197013, ENSG00000166704, ENSG00000009954, ENSG00000073614, ENSG00000143190, ENSG0000…	317	1538	12647	1.99739	2.39332e-09	1.19187e-07
	UP_SEQ_FEATURE	zinc finger region:C2H2-type 4	34	10.4938	ENSG00000162086, ENSG00000175322, ENSG00000160336, ENSG00000198440, ENSG00000173480, ENSG00000135747, ENSG00000189042, ENSG00000197008, ENSG00000196724, ENSG00000196646, ENSG00000198393, ENSG00000187801, ENSG00000144792, ENSG00000197013, ENSG00000171649, ENSG00000166704, ENSG00000186017, ENSG00000204611, ENSG00000196437, ENSG00000182983, ENSG00000182986, ENSG00000170949, ENSG00000198464, ENSG0000…	317	409	12637	3.31391	2.74233e-09	2.59026e-07
	GOTERM_CC_FAT	GO:0031981~nuclear lumen	57	17.5926	ENSG00000168556, ENSG00000071243, ENSG00000138385, ENSG00000102241, ENSG00000083896, ENSG00000115750, ENSG00000143384, ENSG00000162664, ENSG00000111642, ENSG00000139910, ENSG00000103479, ENSG00000135365, ENSG00000196422, ENSG00000087495, ENSG00000189403, ENSG00000108055, ENSG00000073614, ENSG00000107937, ENSG00000143190, ENSG00000114416, ENSG00000080839, ENSG00000134759, ENSG00000115053, ENSG0000…	175	1255	8544	2.21745	3.10758e-09	8.04862e-07
	GOTERM_BP_FAT	GO:0006350~transcription	79	24.3827	ENSG00000175322, ENSG00000151304, ENSG00000198521, ENSG00000162086, ENSG00000168556, ENSG00000071243, ENSG00000108064, ENSG00000102241, ENSG00000135747, ENSG00000116747, ENSG00000197008, ENSG00000115750, ENSG00000196724, ENSG00000155508, ENSG00000162664, ENSG00000111642, ENSG00000103479, ENSG00000137776, ENSG00000135365, ENSG00000197013, ENSG00000166704, ENSG00000009954, ENSG00000073614, ENSG0000…	245	1556	9239	1.91459	3.18759e-09	4.33192e-06
	GOTERM_BP_FAT	GO:0045449~regulation of transcription	88	27.1605	ENSG00000175322, ENSG00000151304, ENSG00000198521, ENSG00000162086, ENSG00000168556, ENSG00000071243, ENSG00000108854, ENSG00000108064, ENSG00000102241, ENSG00000135747, ENSG00000151923, ENSG00000197008, ENSG00000115750, ENSG00000196724, ENSG00000155508, ENSG00000162664, ENSG00000111642, ENSG00000103479, ENSG00000137776, ENSG00000135365, ENSG00000188157, ENSG00000197013, ENSG00000189403, ENSG0000…	245	1878	9239	1.76704	1.29599e-08	8.80619e-06
	UP_SEQ_FEATURE	compositionally biased region:Glu-rich	23	7.09877	ENSG00000116127, ENSG00000107581, ENSG00000104714, ENSG00000119707, ENSG00000113645, ENSG00000140367, ENSG00000083896, ENSG00000151461, ENSG00000117523, ENSG00000170264, ENSG00000145216, ENSG00000054267, ENSG00000163166, ENSG00000162664, ENSG00000048649, ENSG00000204120, ENSG00000198740, ENSG00000164944, ENSG00000100941, ENSG00000137776, ENSG00000171634, ENSG00000074356, ENSG00000173575	317	213	12637	4.3046	1.77735e-08	1.53889e-06
	SMART	SM00355:ZnF_C2H2	42	12.963	ENSG00000162086, ENSG00000175322, ENSG00000198521, ENSG00000160336, ENSG00000186918, ENSG00000198440, ENSG00000173480, ENSG00000135747, ENSG00000189042, ENSG00000197008, ENSG00000196724, ENSG00000196646, ENSG00000162664, ENSG00000198393, ENSG00000187801, ENSG00000197372, ENSG00000144792, ENSG00000197013, ENSG00000171649, ENSG00000166704, ENSG00000186017, ENSG00000204611, ENSG00000196437, ENSG0000…	184	574	6200	2.46554	4.98043e-08	3.16257e-06
	GOTERM_BP_FAT	GO:0051252~regulation of RNA metabolic process	65	20.0617	ENSG00000175322, ENSG00000198521, ENSG00000162086, ENSG00000168556, ENSG00000108064, ENSG00000102241, ENSG00000135747, ENSG00000151923, ENSG00000197008, ENSG00000155508, ENSG00000196724, ENSG00000111642, ENSG00000135365, ENSG00000188157, ENSG00000197013, ENSG00000189403, ENSG00000166704, ENSG00000163510, ENSG00000143190, ENSG00000182983, ENSG00000182986, ENSG00000080839, ENSG00000134759, ENSG0000…	245	1244	9239	1.97039	5.54523e-08	2.51196e-05
	GOTERM_BP_FAT	GO:0006355~regulation of transcription, DNA-dependent	63	19.4444	ENSG00000175322, ENSG00000198521, ENSG00000162086, ENSG00000168556, ENSG00000108064, ENSG00000102241, ENSG00000135747, ENSG00000151923, ENSG00000197008, ENSG00000155508, ENSG00000196724, ENSG00000111642, ENSG00000135365, ENSG00000188157, ENSG00000197013, ENSG00000189403, ENSG00000166704, ENSG00000143190, ENSG00000182983, ENSG00000182986, ENSG00000080839, ENSG00000134759, ENSG00000170949, ENSG0000…	245	1212	9239	1.96018	1.19118e-07	4.04694e-05
	SP_PIR_KEYWORDS	zinc-finger	64	19.7531	ENSG00000175322, ENSG00000198521, ENSG00000162086, ENSG00000168556, ENSG00000071243, ENSG00000135747, ENSG00000164663, ENSG00000197008, ENSG00000196724, ENSG00000172660, ENSG00000162664, ENSG00000111642, ENSG00000135365, ENSG00000168566, ENSG00000197013, ENSG00000166704, ENSG00000009954, ENSG00000073614, ENSG00000134758, ENSG00000182983, ENSG00000198553, ENSG00000182986, ENSG00000170949, ENSG0000…	317	1316	12647	1.94023	2.54728e-07	1.05712e-05
	UP_SEQ_FEATURE	zinc finger region:C2H2-type 15	14	4.32099	ENSG00000198521, ENSG00000197013, ENSG00000160336, ENSG00000204611, ENSG00000166704, ENSG00000196437, ENSG00000196172, ENSG00000189042, ENSG00000196724, ENSG00000170949, ENSG00000197937, ENSG00000105708, ENSG00000213096, ENSG00000197372	317	88	12637	6.34206	2.60184e-07	2.07945e-05
	UP_SEQ_FEATURE	zinc finger region:C2H2-type 1; degenerate	13	4.01235	ENSG00000175322, ENSG00000197013, ENSG00000160336, ENSG00000166704, ENSG00000186017, ENSG00000189042, ENSG00000196172, ENSG00000196646, ENSG00000196705, ENSG00000146757, ENSG00000197937, ENSG00000213096, ENSG00000197372	317	76	12637	6.8189	3.59154e-07	2.6654e-05
	GOTERM_CC_FAT	GO:0043228~non-membrane-bounded organelle	71	21.9136	ENSG00000116127, ENSG00000149115, ENSG00000168556, ENSG00000111859, ENSG00000138385, ENSG00000108064, ENSG00000102241, ENSG00000073712, ENSG00000182923, ENSG00000111642, ENSG00000139910, ENSG00000179387, ENSG00000103479, ENSG00000196422, ENSG00000198707, ENSG00000147316, ENSG00000101639, ENSG00000189403, ENSG00000108055, ENSG00000009954, ENSG00000107937, ENSG00000073614, ENSG00000113810, ENSG0000…	175	1995	8544	1.73756	4.08465e-07	5.28948e-05
	GOTERM_CC_FAT	GO:0043232~intracellular non-membrane-bounded organelle	71	21.9136	ENSG00000116127, ENSG00000149115, ENSG00000168556, ENSG00000111859, ENSG00000138385, ENSG00000108064, ENSG00000102241, ENSG00000073712, ENSG00000182923, ENSG00000111642, ENSG00000139910, ENSG00000179387, ENSG00000103479, ENSG00000196422, ENSG00000198707, ENSG00000147316, ENSG00000101639, ENSG00000189403, ENSG00000108055, ENSG00000009954, ENSG00000107937, ENSG00000073614, ENSG00000113810, ENSG0000…	175	1995	8544	1.73756	4.08465e-07	5.28948e-05
	GOTERM_CC_FAT	GO:0043233~organelle lumen	60	18.5185	ENSG00000168556, ENSG00000071243, ENSG00000138385, ENSG00000108064, ENSG00000102241, ENSG00000083896, ENSG00000115750, ENSG00000143384, ENSG00000162664, ENSG00000111642, ENSG00000139910, ENSG00000103479, ENSG00000196422, ENSG00000135365, ENSG00000087495, ENSG00000189403, ENSG00000108055, ENSG00000073614, ENSG00000107937, ENSG00000143190, ENSG00000114416, ENSG00000080839, ENSG00000134759, ENSG0000…	175	1567	8544	1.86941	5.41301e-07	4.67312e-05
	UP_SEQ_FEATURE	zinc finger region:C2H2-type 3	31	9.5679	ENSG00000162086, ENSG00000175322, ENSG00000160336, ENSG00000198440, ENSG00000173480, ENSG00000135747, ENSG00000189042, ENSG00000196724, ENSG00000196646, ENSG00000198393, ENSG00000187801, ENSG00000144792, ENSG00000204611, ENSG00000186017, ENSG00000171649, ENSG00000196437, ENSG00000182983, ENSG00000182986, ENSG00000170949, ENSG00000198464, ENSG00000196705, ENSG00000186814, ENSG00000146757, ENSG0000…	317	442	12637	2.79592	6.73889e-07	4.6677e-05
	GOTERM_CC_FAT	GO:0070013~intracellular organelle lumen	59	18.2099	ENSG00000168556, ENSG00000071243, ENSG00000138385, ENSG00000108064, ENSG00000102241, ENSG00000083896, ENSG00000115750, ENSG00000143384, ENSG00000162664, ENSG00000111642, ENSG00000139910, ENSG00000103479, ENSG00000196422, ENSG00000135365, ENSG00000087495, ENSG00000189403, ENSG00000108055, ENSG00000073614, ENSG00000107937, ENSG00000143190, ENSG00000114416, ENSG00000080839, ENSG00000134759, ENSG0000…	175	1544	8544	1.86564	7.71878e-07	4.99778e-05
	SP_PIR_KEYWORDS	coiled coil	68	20.9877	ENSG00000151304, ENSG00000168556, ENSG00000107581, ENSG00000113645, ENSG00000126777, ENSG00000050393, ENSG00000182923, ENSG00000187164, ENSG00000108296, ENSG00000145388, ENSG00000137776, ENSG00000135365, ENSG00000174953, ENSG00000198707, ENSG00000087495, ENSG00000219481, ENSG00000108055, ENSG00000009954, ENSG00000113810, ENSG00000164985, ENSG00000137478, ENSG00000198553, ENSG00000127603, ENSG0000…	317	1487	12647	1.82443	9.0524e-07	3.22002e-05
	GOTERM_CC_FAT	GO:0031974~membrane-enclosed lumen	60	18.5185	ENSG00000168556, ENSG00000071243, ENSG00000138385, ENSG00000108064, ENSG00000102241, ENSG00000083896, ENSG00000115750, ENSG00000143384, ENSG00000162664, ENSG00000111642, ENSG00000139910, ENSG00000103479, ENSG00000196422, ENSG00000135365, ENSG00000087495, ENSG00000189403, ENSG00000108055, ENSG00000073614, ENSG00000107937, ENSG00000143190, ENSG00000114416, ENSG00000080839, ENSG00000134759, ENSG0000…	175	1598	8544	1.83315	1.06698e-06	5.5268e-05
	UP_SEQ_FEATURE	zinc finger region:C2H2-type 2	30	9.25926	ENSG00000162086, ENSG00000175322, ENSG00000160336, ENSG00000198440, ENSG00000173480, ENSG00000135747, ENSG00000189042, ENSG00000196724, ENSG00000196646, ENSG00000198393, ENSG00000187801, ENSG00000144792, ENSG00000197013, ENSG00000186017, ENSG00000171649, ENSG00000204611, ENSG00000196437, ENSG00000182983, ENSG00000196172, ENSG00000182986, ENSG00000170949, ENSG00000198464, ENSG00000196705, ENSG0000…	317	439	12637	2.72422	1.80099e-06	0.000116945
	GOTERM_BP_FAT	GO:0016071~mRNA metabolic process	26	8.02469	ENSG00000138385, ENSG00000119707, ENSG00000083896, ENSG00000151461, ENSG00000122566, ENSG00000135316, ENSG00000145216, ENSG00000072501, ENSG00000134186, ENSG00000139910, ENSG00000140830, ENSG00000196504, ENSG00000100941, ENSG00000134453, ENSG00000168566, ENSG00000189266, ENSG00000121067, ENSG00000163510, ENSG00000134698, ENSG00000096401, ENSG00000153914, ENSG00000164944, ENSG00000039123, ENSG0000…	245	341	9239	2.87526	3.46476e-06	0.000941279
	GOTERM_CC_FAT	GO:0000785~chromatin	14	4.32099	ENSG00000149115, ENSG00000116062, ENSG00000168556, ENSG00000108055, ENSG00000009954, ENSG00000094916, ENSG00000122565, ENSG00000054267, ENSG00000120802, ENSG00000111642, ENSG00000110330, ENSG00000178691, ENSG00000103479, ENSG00000173575	175	147	8544	4.6498	8.59438e-06	0.000370924
	UP_SEQ_FEATURE	zinc finger region:C2H2-type 14	13	4.01235	ENSG00000198521, ENSG00000197013, ENSG00000204611, ENSG00000166704, ENSG00000196437, ENSG00000189042, ENSG00000196172, ENSG00000196724, ENSG00000196646, ENSG00000170949, ENSG00000105708, ENSG00000213096, ENSG00000197372	317	102	12637	5.08075	8.75013e-06	0.000534647
	GOTERM_CC_FAT	GO:0005730~nucleolus	30	9.25926	ENSG00000100883, ENSG00000138385, ENSG00000104626, ENSG00000102241, ENSG00000147133, ENSG00000122566, ENSG00000139910, ENSG00000100941, ENSG00000115368, ENSG00000196422, ENSG00000105849, ENSG00000189403, ENSG00000119616, ENSG00000107937, ENSG00000073614, ENSG00000094916, ENSG00000114416, ENSG00000137492, ENSG00000115761, ENSG00000092140, ENSG00000134759, ENSG00000115053, ENSG00000186814, ENSG0000…	175	601	8544	2.43708	1.03473e-05	0.000382778
	UP_SEQ_FEATURE	zinc finger region:C2H2-type 16	11	3.39506	ENSG00000198521, ENSG00000160336, ENSG00000197013, ENSG00000197937, ENSG00000166704, ENSG00000204611, ENSG00000196437, ENSG00000196172, ENSG00000105708, ENSG00000196724, ENSG00000170949	317	72	12637	6.09039	1.12562e-05	0.000649524
	GOTERM_CC_FAT	GO:0005654~nucleoplasm	35	10.8025	ENSG00000168556, ENSG00000100883, ENSG00000071243, ENSG00000119707, ENSG00000147133, ENSG00000083896, ENSG00000122566, ENSG00000115750, ENSG00000143384, ENSG00000135316, ENSG00000111642, ENSG00000196504, ENSG00000100941, ENSG00000103479, ENSG00000135365, ENSG00000138398, ENSG00000189403, ENSG00000101751, ENSG00000147601, ENSG00000094916, ENSG00000143190, ENSG00000080839, ENSG00000134759, ENSG0000…	175	772	8544	2.21347	1.15582e-05	0.000374129
	INTERPRO	IPR012677:Nucleotide-binding, alpha-beta plait	17	5.24691	ENSG00000138385, ENSG00000102241, ENSG00000119707, ENSG00000090905, ENSG00000151923, ENSG00000131013, ENSG00000122566, ENSG00000135316, ENSG00000172660, ENSG00000115053, ENSG00000212643, ENSG00000153914, ENSG00000104177, ENSG00000096746, ENSG00000137776, ENSG00000100354, ENSG00000134453	283	183	11279	3.70239	1.38103e-05	0.0013525
	SP_PIR_KEYWORDS	zinc	68	20.9877	ENSG00000175322, ENSG00000198521, ENSG00000162086, ENSG00000168556, ENSG00000196660, ENSG00000071243, ENSG00000135747, ENSG00000164663, ENSG00000197008, ENSG00000196724, ENSG00000172660, ENSG00000162664, ENSG00000111642, ENSG00000135365, ENSG00000168566, ENSG00000197013, ENSG00000166704, ENSG00000009954, ENSG00000073614, ENSG00000134758, ENSG00000182983, ENSG00000198553, ENSG00000182986, ENSG0000…	317	1627	12647	1.66744	1.97427e-05	0.000614307
	GOTERM_BP_FAT	GO:0008380~RNA splicing	21	6.48148	ENSG00000168566, ENSG00000138398, ENSG00000163510, ENSG00000119707, ENSG00000083896, ENSG00000122566, ENSG00000135316, ENSG00000072501, ENSG00000134186, ENSG00000096401, ENSG00000039123, ENSG00000164944, ENSG00000153914, ENSG00000140830, ENSG00000139910, ENSG00000064703, ENSG00000096746, ENSG00000196504, ENSG00000100941, ENSG00000134453, ENSG00000164902	245	271	9239	2.92219	3.11501e-05	0.00703078
	GOTERM_BP_FAT	GO:0006397~mRNA processing	22	6.79012	ENSG00000168566, ENSG00000121067, ENSG00000163510, ENSG00000119707, ENSG00000083896, ENSG00000122566, ENSG00000145216, ENSG00000135316, ENSG00000072501, ENSG00000134186, ENSG00000096401, ENSG00000039123, ENSG00000164944, ENSG00000153914, ENSG00000140830, ENSG00000139910, ENSG00000064703, ENSG00000096746, ENSG00000196504, ENSG00000100941, ENSG00000134453, ENSG00000164902	245	299	9239	2.77466	4.1016e-05	0.0079315
	INTERPRO	IPR001965:Zinc finger, PHD-type	11	3.39506	ENSG00000111642, ENSG00000048649, ENSG00000168556, ENSG00000071243, ENSG00000147854, ENSG00000165632, ENSG00000009954, ENSG00000073614, ENSG00000171634, ENSG00000092140, ENSG00000135365	283	84	11279	5.21912	4.39217e-05	0.00358059
	GOTERM_CC_FAT	GO:0005694~chromosome	21	6.48148	ENSG00000116062, ENSG00000149115, ENSG00000168556, ENSG00000198887, ENSG00000189403, ENSG00000108055, ENSG00000009954, ENSG00000113810, ENSG00000094916, ENSG00000147601, ENSG00000029993, ENSG00000122565, ENSG00000054267, ENSG00000072501, ENSG00000120802, ENSG00000111642, ENSG00000110330, ENSG00000178691, ENSG00000077514, ENSG00000103479, ENSG00000173575	175	364	8544	2.8167	4.76638e-05	0.00137075
	INTERPRO	IPR000504:RNA recognition motif, RNP-1	16	4.93827	ENSG00000138385, ENSG00000119707, ENSG00000102241, ENSG00000090905, ENSG00000151923, ENSG00000131013, ENSG00000122566, ENSG00000172660, ENSG00000135316, ENSG00000115053, ENSG00000212643, ENSG00000153914, ENSG00000104177, ENSG00000096746, ENSG00000137776, ENSG00000134453	283	183	11279	3.4846	5.45346e-05	0.00381025
	GOTERM_CC_FAT	GO:0005681~spliceosome	12	3.7037	ENSG00000168566, ENSG00000134186, ENSG00000096401, ENSG00000039123, ENSG00000153914, ENSG00000163510, ENSG00000140830, ENSG00000064703, ENSG00000100941, ENSG00000122566, ENSG00000135316, ENSG00000134453	175	128	8544	4.57714	5.63199e-05	0.00145766
	GOTERM_CC_FAT	GO:0030529~ribonucleoprotein complex	24	7.40741	ENSG00000189266, ENSG00000168566, ENSG00000100883, ENSG00000138385, ENSG00000163510, ENSG00000119707, ENSG00000090905, ENSG00000114416, ENSG00000116747, ENSG00000134698, ENSG00000122566, ENSG00000135316, ENSG00000115053, ENSG00000134186, ENSG00000096401, ENSG00000212643, ENSG00000039123, ENSG00000153914, ENSG00000140830, ENSG00000064703, ENSG00000096746, ENSG00000100941, ENSG00000100354, ENSG0000…	175	463	8544	2.53077	6.07664e-05	0.00142979
	SP_PIR_KEYWORDS	rna-binding	27	8.33333	ENSG00000100883, ENSG00000138385, ENSG00000104626, ENSG00000102241, ENSG00000116747, ENSG00000151461, ENSG00000151923, ENSG00000122566, ENSG00000131013, ENSG00000135316, ENSG00000172660, ENSG00000145216, ENSG00000139910, ENSG00000137776, ENSG00000100354, ENSG00000088205, ENSG00000134453, ENSG00000090905, ENSG00000114416, ENSG00000134698, ENSG00000115053, ENSG00000131503, ENSG00000096401, ENSG0000…	317	468	12647	2.30169	0.000118252	0.00326649
	GOTERM_CC_FAT	GO:0044451~nucleoplasm part	24	7.40741	ENSG00000138398, ENSG00000168556, ENSG00000100883, ENSG00000071243, ENSG00000119707, ENSG00000147133, ENSG00000094916, ENSG00000143190, ENSG00000083896, ENSG00000080839, ENSG00000134759, ENSG00000111642, ENSG00000096401, ENSG00000164941, ENSG00000165632, ENSG00000178691, ENSG00000064703, ENSG00000196504, ENSG00000103479, ENSG00000100941, ENSG00000134899, ENSG00000135365, ENSG00000164902, ENSG0000…	175	486	8544	2.41101	0.000126774	0.00273264
	UP_SEQ_FEATURE	zinc finger region:C2H2-type 18	8	2.46914	ENSG00000198521, ENSG00000160336, ENSG00000197013, ENSG00000197937, ENSG00000204611, ENSG00000196437, ENSG00000105708, ENSG00000170949	317	46	12637	6.93293	0.000132456	0.00685791
	SP_PIR_KEYWORDS	mrna processing	18	5.55556	ENSG00000168566, ENSG00000163510, ENSG00000119707, ENSG00000083896, ENSG00000122566, ENSG00000135316, ENSG00000145216, ENSG00000134186, ENSG00000096401, ENSG00000039123, ENSG00000164944, ENSG00000153914, ENSG00000140830, ENSG00000064703, ENSG00000096746, ENSG00000196504, ENSG00000100941, ENSG00000134453	317	244	12647	2.94314	0.000137137	0.00340912
	SP_PIR_KEYWORDS	mrna splicing	16	4.93827	ENSG00000168566, ENSG00000163510, ENSG00000119707, ENSG00000083896, ENSG00000122566, ENSG00000135316, ENSG00000134186, ENSG00000096401, ENSG00000164944, ENSG00000153914, ENSG00000039123, ENSG00000140830, ENSG00000064703, ENSG00000196504, ENSG00000100941, ENSG00000134453	317	199	12647	3.20771	0.000142946	0.00323078
	INTERPRO	IPR019787:Zinc finger, PHD-finger	10	3.08642	ENSG00000111642, ENSG00000048649, ENSG00000168556, ENSG00000071243, ENSG00000147854, ENSG00000165632, ENSG00000009954, ENSG00000073614, ENSG00000171634, ENSG00000135365	283	79	11279	5.04495	0.000149419	0.00911084
	GOTERM_CC_FAT	GO:0044427~chromosomal part	18	5.55556	ENSG00000116062, ENSG00000149115, ENSG00000168556, ENSG00000108055, ENSG00000009954, ENSG00000113810, ENSG00000094916, ENSG00000147601, ENSG00000122565, ENSG00000054267, ENSG00000072501, ENSG00000120802, ENSG00000111642, ENSG00000110330, ENSG00000178691, ENSG00000077514, ENSG00000103479, ENSG00000173575	175	306	8544	2.87193	0.000158913	0.00316128
	SMART	SM00249:PHD	11	3.39506	ENSG00000111642, ENSG00000048649, ENSG00000168556, ENSG00000071243, ENSG00000147854, ENSG00000165632, ENSG00000009954, ENSG00000073614, ENSG00000171634, ENSG00000092140, ENSG00000135365	184	84	6200	4.41253	0.000162891	0.00687258
	GOTERM_CC_FAT	GO:0044454~nuclear chromosome part	10	3.08642	ENSG00000116062, ENSG00000149115, ENSG00000168556, ENSG00000110330, ENSG00000108055, ENSG00000178691, ENSG00000147601, ENSG00000094916, ENSG00000077514, ENSG00000122565	175	100	8544	4.88229	0.000190065	0.00351036
	GOTERM_CC_FAT	GO:0000228~nuclear chromosome	11	3.39506	ENSG00000116062, ENSG00000149115, ENSG00000168556, ENSG00000110330, ENSG00000108055, ENSG00000178691, ENSG00000147601, ENSG00000094916, ENSG00000077514, ENSG00000122565, ENSG00000072501	175	128	8544	4.19571	0.000270671	0.00466331
	GOTERM_CC_FAT	GO:0000790~nuclear chromatin	7	2.16049	ENSG00000116062, ENSG00000149115, ENSG00000168556, ENSG00000110330, ENSG00000178691, ENSG00000094916, ENSG00000122565	175	47	8544	7.27149	0.000351519	0.00567505
	GOTERM_CC_FAT	GO:0000792~heterochromatin	6	1.85185	ENSG00000149115, ENSG00000110330, ENSG00000009954, ENSG00000178691, ENSG00000094916, ENSG00000122565	175	34	8544	8.6158	0.000570076	0.00865013
Module24	SP_PIR_KEYWORDS	signal	84	45.9016	ENSG00000172179, ENSG00000141756, ENSG00000181523, ENSG00000152990, ENSG00000163430, ENSG00000196562, ENSG00000142173, ENSG00000187498, ENSG00000174807, ENSG00000159640, ENSG00000164318, ENSG00000188064, ENSG00000115414, ENSG00000118702, ENSG00000183255, ENSG00000196338, ENSG00000113555, ENSG00000163083, ENSG00000147257, ENSG00000125845, ENSG00000143870, ENSG00000116774, ENSG00000129226, ENSG0000…	178	1736	12647	3.43793	6.30679e-27	1.82266e-24
	UP_SEQ_FEATURE	signal peptide	84	45.9016	ENSG00000172179, ENSG00000141756, ENSG00000181523, ENSG00000152990, ENSG00000163430, ENSG00000196562, ENSG00000142173, ENSG00000187498, ENSG00000174807, ENSG00000159640, ENSG00000164318, ENSG00000188064, ENSG00000115414, ENSG00000118702, ENSG00000183255, ENSG00000196338, ENSG00000113555, ENSG00000163083, ENSG00000147257, ENSG00000125845, ENSG00000143870, ENSG00000116774, ENSG00000129226, ENSG0000…	178	1736	12637	3.43521	6.6596e-27	4.70834e-24
	SP_PIR_KEYWORDS	disulfide bond	60	32.7869	ENSG00000172179, ENSG00000163430, ENSG00000187498, ENSG00000174807, ENSG00000159640, ENSG00000164318, ENSG00000115414, ENSG00000164574, ENSG00000196338, ENSG00000163083, ENSG00000125845, ENSG00000147145, ENSG00000143870, ENSG00000116774, ENSG00000129226, ENSG00000125810, ENSG00000180340, ENSG00000087303, ENSG00000167851, ENSG00000108821, ENSG00000006075, ENSG00000155659, ENSG00000151617, ENSG0000…	178	1271	12647	3.35408	1.28949e-17	1.86332e-15
	UP_SEQ_FEATURE	disulfide bond	58	31.694	ENSG00000172179, ENSG00000163430, ENSG00000187498, ENSG00000174807, ENSG00000159640, ENSG00000164318, ENSG00000115414, ENSG00000164574, ENSG00000196338, ENSG00000163083, ENSG00000125845, ENSG00000147145, ENSG00000143870, ENSG00000116774, ENSG00000129226, ENSG00000125810, ENSG00000180340, ENSG00000087303, ENSG00000167851, ENSG00000108821, ENSG00000006075, ENSG00000155659, ENSG00000151617, ENSG0000…	178	1212	12637	3.39742	3.21478e-17	1.13643e-14
	GOTERM_CC_FAT	GO:0005576~extracellular region	53	28.9617	ENSG00000172179, ENSG00000163430, ENSG00000196562, ENSG00000142173, ENSG00000187498, ENSG00000174807, ENSG00000164318, ENSG00000159640, ENSG00000188064, ENSG00000118702, ENSG00000115414, ENSG00000163083, ENSG00000147257, ENSG00000125845, ENSG00000116774, ENSG00000170801, ENSG00000101938, ENSG00000087303, ENSG00000108821, ENSG00000006075, ENSG00000106333, ENSG00000152268, ENSG00000162692, ENSG0000…	137	960	8544	3.44307	1.19626e-16	2.30926e-14
	SP_PIR_KEYWORDS	Secreted	46	25.1366	ENSG00000105894, ENSG00000105954, ENSG00000204580, ENSG00000172179, ENSG00000107562, ENSG00000163430, ENSG00000165457, ENSG00000142173, ENSG00000104826, ENSG00000187498, ENSG00000164318, ENSG00000159640, ENSG00000112280, ENSG00000090006, ENSG00000188064, ENSG00000087245, ENSG00000115414, ENSG00000118702, ENSG00000049540, ENSG00000116962, ENSG00000198732, ENSG00000163083, ENSG00000173402, ENSG0000…	178	785	12647	4.16347	1.21775e-16	1.06581e-14
	SP_PIR_KEYWORDS	glycoprotein	79	43.1694	ENSG00000172179, ENSG00000141756, ENSG00000181523, ENSG00000152990, ENSG00000163430, ENSG00000196562, ENSG00000142173, ENSG00000047617, ENSG00000187498, ENSG00000174807, ENSG00000159640, ENSG00000164318, ENSG00000188064, ENSG00000115414, ENSG00000183255, ENSG00000164574, ENSG00000196338, ENSG00000113555, ENSG00000163083, ENSG00000147257, ENSG00000125845, ENSG00000147145, ENSG00000116774, ENSG0000…	178	2258	12647	2.48583	3.92556e-16	3.20854e-14
	UP_SEQ_FEATURE	glycosylation site:N-linked (GlcNAc...)	75	40.9836	ENSG00000141756, ENSG00000181523, ENSG00000152990, ENSG00000163430, ENSG00000196562, ENSG00000142173, ENSG00000047617, ENSG00000187498, ENSG00000159640, ENSG00000164318, ENSG00000188064, ENSG00000115414, ENSG00000183255, ENSG00000164574, ENSG00000196338, ENSG00000113555, ENSG00000163083, ENSG00000147257, ENSG00000125845, ENSG00000147145, ENSG00000116774, ENSG00000129226, ENSG00000125810, ENSG0000…	178	2136	12637	2.49278	3.28505e-15	7.84928e-13
	GOTERM_CC_FAT	GO:0005578~proteinaceous extracellular matrix	25	13.6612	ENSG00000142173, ENSG00000187498, ENSG00000174807, ENSG00000112280, ENSG00000164318, ENSG00000090006, ENSG00000188064, ENSG00000087245, ENSG00000049540, ENSG00000115414, ENSG00000116962, ENSG00000198732, ENSG00000173402, ENSG00000164692, ENSG00000147257, ENSG00000060718, ENSG00000168542, ENSG00000134871, ENSG00000011201, ENSG00000087303, ENSG00000154342, ENSG00000108821, ENSG00000135862, ENSG0000…	137	205	8544	7.60548	9.9453e-15	1.03917e-12
	GOTERM_MF_FAT	GO:0005201~extracellular matrix structural constituent	15	8.19672	ENSG00000168542, ENSG00000142173, ENSG00000134871, ENSG00000011201, ENSG00000187498, ENSG00000112280, ENSG00000154342, ENSG00000108821, ENSG00000188064, ENSG00000135862, ENSG00000115414, ENSG00000049540, ENSG00000112769, ENSG00000164692, ENSG00000060718	133	54	8758	18.2916	3.01788e-14	1.0056e-11
	SP_PIR_KEYWORDS	extracellular matrix	21	11.4754	ENSG00000168542, ENSG00000142173, ENSG00000134871, ENSG00000187498, ENSG00000087303, ENSG00000112280, ENSG00000164318, ENSG00000154342, ENSG00000090006, ENSG00000108821, ENSG00000087245, ENSG00000188064, ENSG00000135862, ENSG00000049540, ENSG00000115414, ENSG00000152268, ENSG00000116962, ENSG00000112769, ENSG00000198732, ENSG00000164692, ENSG00000060718	178	157	12647	9.50358	5.18094e-14	2.99683e-12
	GOTERM_CC_FAT	GO:0044421~extracellular region part	36	19.6721	ENSG00000105894, ENSG00000107562, ENSG00000163430, ENSG00000196562, ENSG00000142173, ENSG00000187498, ENSG00000174807, ENSG00000164318, ENSG00000159640, ENSG00000112280, ENSG00000090006, ENSG00000188064, ENSG00000087245, ENSG00000118702, ENSG00000049540, ENSG00000115414, ENSG00000116962, ENSG00000198732, ENSG00000173402, ENSG00000164692, ENSG00000060718, ENSG00000147257, ENSG00000125845, ENSG0000…	137	514	8544	4.36797	7.74546e-14	5.37292e-12
	GOTERM_CC_FAT	GO:0031012~extracellular matrix	25	13.6612	ENSG00000142173, ENSG00000187498, ENSG00000174807, ENSG00000112280, ENSG00000164318, ENSG00000090006, ENSG00000188064, ENSG00000087245, ENSG00000049540, ENSG00000115414, ENSG00000116962, ENSG00000198732, ENSG00000173402, ENSG00000164692, ENSG00000147257, ENSG00000060718, ENSG00000168542, ENSG00000134871, ENSG00000011201, ENSG00000087303, ENSG00000154342, ENSG00000108821, ENSG00000135862, ENSG0000…	137	225	8544	6.92944	8.14002e-14	4.23173e-12
	GOTERM_CC_FAT	GO:0044420~extracellular matrix part	15	8.19672	ENSG00000168542, ENSG00000134871, ENSG00000187498, ENSG00000087303, ENSG00000112280, ENSG00000164318, ENSG00000108821, ENSG00000135862, ENSG00000115414, ENSG00000112769, ENSG00000116962, ENSG00000198732, ENSG00000173402, ENSG00000164692, ENSG00000060718	137	81	8544	11.5491	2.50843e-11	1.04351e-09
	GOTERM_BP_FAT	GO:0007166~cell surface receptor linked signal transduction	40	21.8579	ENSG00000105894, ENSG00000105954, ENSG00000204580, ENSG00000172179, ENSG00000187957, ENSG00000152990, ENSG00000107562, ENSG00000163430, ENSG00000104826, ENSG00000196781, ENSG00000127074, ENSG00000205336, ENSG00000188064, ENSG00000118702, ENSG00000081059, ENSG00000182578, ENSG00000164692, ENSG00000141736, ENSG00000125845, ENSG00000147145, ENSG00000168542, ENSG00000128052, ENSG00000146535, ENSG0000…	146	920	9239	2.75134	4.22877e-09	5.57773e-06
	GOTERM_BP_FAT	GO:0043062~extracellular structure organization	15	8.19672	ENSG00000168542, ENSG00000187957, ENSG00000142173, ENSG00000134871, ENSG00000164318, ENSG00000108821, ENSG00000188064, ENSG00000135862, ENSG00000049540, ENSG00000116962, ENSG00000196338, ENSG00000198732, ENSG00000164692, ENSG00000060718, ENSG00000141736	146	122	9239	7.78043	5.86407e-09	3.86735e-06
	SP_PIR_KEYWORDS	triple helix	8	4.37158	ENSG00000168542, ENSG00000142173, ENSG00000134871, ENSG00000187498, ENSG00000164692, ENSG00000060718, ENSG00000112280, ENSG00000108821	178	20	12647	28.4202	6.20983e-09	2.99107e-07
	SP_PIR_KEYWORDS	hydroxylysine	8	4.37158	ENSG00000168542, ENSG00000142173, ENSG00000134871, ENSG00000187498, ENSG00000164692, ENSG00000060718, ENSG00000112280, ENSG00000108821	178	20	12647	28.4202	6.20983e-09	2.99107e-07
	SP_PIR_KEYWORDS	hydroxyproline	8	4.37158	ENSG00000168542, ENSG00000142173, ENSG00000134871, ENSG00000187498, ENSG00000164692, ENSG00000060718, ENSG00000112280, ENSG00000108821	178	21	12647	27.0669	9.2053e-09	3.80047e-07
	KEGG_PATHWAY	hsa04512:ECM-receptor interaction	11	6.01093	ENSG00000135862, ENSG00000115414, ENSG00000168542, ENSG00000142173, ENSG00000112769, ENSG00000134871, ENSG00000173402, ENSG00000187498, ENSG00000164692, ENSG00000060718, ENSG00000108821	65	55	3470	10.6769	3.37606e-08	2.397e-06
	SP_PIR_KEYWORDS	hydroxylation	9	4.91803	ENSG00000049540, ENSG00000168542, ENSG00000142173, ENSG00000134871, ENSG00000187498, ENSG00000164692, ENSG00000060718, ENSG00000112280, ENSG00000108821	178	44	12647	14.5331	1.44888e-07	5.23406e-06
	GOTERM_BP_FAT	GO:0030198~extracellular matrix organization	11	6.01093	ENSG00000135862, ENSG00000049540, ENSG00000168542, ENSG00000142173, ENSG00000116962, ENSG00000198732, ENSG00000134871, ENSG00000164692, ENSG00000164318, ENSG00000060718, ENSG00000108821	146	72	9239	9.6679	1.55165e-07	6.82186e-05
	GOTERM_BP_FAT	GO:0007548~sex differentiation	12	6.55738	ENSG00000113361, ENSG00000143355, ENSG00000128052, ENSG00000165474, ENSG00000104826, ENSG00000163083, ENSG00000142700, ENSG00000181449, ENSG00000106003, ENSG00000125398, ENSG00000118526, ENSG00000179059	146	91	9239	8.34472	1.57187e-07	5.18311e-05
	GOTERM_CC_FAT	GO:0005604~basement membrane	10	5.46448	ENSG00000135862, ENSG00000115414, ENSG00000112769, ENSG00000116962, ENSG00000198732, ENSG00000134871, ENSG00000173402, ENSG00000187498, ENSG00000087303, ENSG00000164318	137	55	8544	11.3391	1.71996e-07	5.9625e-06
	SP_PIR_KEYWORDS	cell binding	6	3.27869	ENSG00000135862, ENSG00000142173, ENSG00000112769, ENSG00000116962, ENSG00000134871, ENSG00000187498	178	13	12647	32.7926	5.9638e-07	1.91503e-05
	GOTERM_BP_FAT	GO:0007155~cell adhesion	24	13.1148	ENSG00000092820, ENSG00000113361, ENSG00000204580, ENSG00000168542, ENSG00000107562, ENSG00000142173, ENSG00000125810, ENSG00000011201, ENSG00000087303, ENSG00000205336, ENSG00000112280, ENSG00000167851, ENSG00000125398, ENSG00000135862, ENSG00000115414, ENSG00000152268, ENSG00000148498, ENSG00000196338, ENSG00000116962, ENSG00000112769, ENSG00000162692, ENSG00000113555, ENSG00000060718, ENSG0000…	146	461	9239	3.29445	7.13235e-07	0.000188134
	GOTERM_BP_FAT	GO:0022610~biological adhesion	24	13.1148	ENSG00000092820, ENSG00000113361, ENSG00000204580, ENSG00000168542, ENSG00000107562, ENSG00000142173, ENSG00000125810, ENSG00000011201, ENSG00000087303, ENSG00000205336, ENSG00000112280, ENSG00000167851, ENSG00000125398, ENSG00000135862, ENSG00000115414, ENSG00000152268, ENSG00000148498, ENSG00000196338, ENSG00000116962, ENSG00000112769, ENSG00000162692, ENSG00000113555, ENSG00000060718, ENSG0000…	146	462	9239	3.28732	7.4076e-07	0.000162831
	GOTERM_BP_FAT	GO:0001501~skeletal system development	16	8.74317	ENSG00000105894, ENSG00000168542, ENSG00000180447, ENSG00000105997, ENSG00000101938, ENSG00000110693, ENSG00000112280, ENSG00000125398, ENSG00000108821, ENSG00000087245, ENSG00000164692, ENSG00000060718, ENSG00000137203, ENSG00000115461, ENSG00000198353, ENSG00000125845	146	209	9239	4.84446	8.96332e-07	0.00016888
	UP_SEQ_FEATURE	region of interest:Triple-helical region	6	3.27869	ENSG00000168542, ENSG00000142173, ENSG00000134871, ENSG00000187498, ENSG00000060718, ENSG00000108821	178	14	12637	30.4262	9.20767e-07	0.000162732
	SP_PIR_KEYWORDS	basement membrane	7	3.82514	ENSG00000135862, ENSG00000112769, ENSG00000116962, ENSG00000198732, ENSG00000134871, ENSG00000187498, ENSG00000087303	178	25	12647	19.8942	9.8034e-07	2.83314e-05
	UP_SEQ_FEATURE	topological domain:Extracellular	41	22.4044	ENSG00000113361, ENSG00000204580, ENSG00000187957, ENSG00000152990, ENSG00000130300, ENSG00000181045, ENSG00000165474, ENSG00000047617, ENSG00000174807, ENSG00000205336, ENSG00000159640, ENSG00000196189, ENSG00000173218, ENSG00000183255, ENSG00000196338, ENSG00000182578, ENSG00000113555, ENSG00000173402, ENSG00000141736, ENSG00000115474, ENSG00000147145, ENSG00000185052, ENSG00000183579, ENSG0000…	178	1295	12637	2.2477	1.09493e-06	0.000154811
	GOTERM_BP_FAT	GO:0003006~reproductive developmental process	14	7.65027	ENSG00000113361, ENSG00000107562, ENSG00000128052, ENSG00000165474, ENSG00000104826, ENSG00000181449, ENSG00000125398, ENSG00000179059, ENSG00000177045, ENSG00000143355, ENSG00000163083, ENSG00000142700, ENSG00000106003, ENSG00000118526	146	163	9239	5.43516	1.53317e-06	0.000252749
	GOTERM_CC_FAT	GO:0005581~collagen	7	3.82514	ENSG00000168542, ENSG00000134871, ENSG00000187498, ENSG00000164692, ENSG00000060718, ENSG00000112280, ENSG00000108821	137	25	8544	17.4622	2.01124e-06	5.97607e-05
	GOTERM_BP_FAT	GO:0045137~development of primary sexual characteristics	10	5.46448	ENSG00000113361, ENSG00000143355, ENSG00000128052, ENSG00000165474, ENSG00000104826, ENSG00000163083, ENSG00000181449, ENSG00000106003, ENSG00000125398, ENSG00000179059	146	76	9239	8.32642	2.62558e-06	0.00038472
	SP_PIR_KEYWORDS	trimer	6	3.27869	ENSG00000168542, ENSG00000142173, ENSG00000187498, ENSG00000164692, ENSG00000060718, ENSG00000108821	178	18	12647	23.6835	3.75085e-06	9.85404e-05
	INTERPRO	IPR008160:Collagen triple helix repeat	8	4.37158	ENSG00000168542, ENSG00000142173, ENSG00000134871, ENSG00000187498, ENSG00000164692, ENSG00000060718, ENSG00000112280, ENSG00000108821	163	49	11279	11.2974	5.73062e-06	0.00218671
	GOTERM_CC_FAT	GO:0005615~extracellular space	19	10.3825	ENSG00000105894, ENSG00000168542, ENSG00000107562, ENSG00000196562, ENSG00000163430, ENSG00000011201, ENSG00000159640, ENSG00000154342, ENSG00000006075, ENSG00000087245, ENSG00000115414, ENSG00000118702, ENSG00000091879, ENSG00000162692, ENSG00000173402, ENSG00000164692, ENSG00000147257, ENSG00000125845, ENSG00000115461	137	340	8544	3.4851	6.6966e-06	0.000174097
	GOTERM_BP_FAT	GO:0051216~cartilage development	8	4.37158	ENSG00000105997, ENSG00000110693, ENSG00000060718, ENSG00000112280, ENSG00000125398, ENSG00000108821, ENSG00000198353, ENSG00000125845	146	47	9239	10.7712	7.54665e-06	0.000994912
	SP_PIR_KEYWORDS	collagen	8	4.37158	ENSG00000168542, ENSG00000142173, ENSG00000134871, ENSG00000187498, ENSG00000164692, ENSG00000060718, ENSG00000112280, ENSG00000108821	178	55	12647	10.3346	1.07585e-05	0.000259068
	SP_PIR_KEYWORDS	pyroglutamic acid	6	3.27869	ENSG00000115414, ENSG00000168542, ENSG00000142173, ENSG00000164692, ENSG00000112280, ENSG00000108821	178	22	12647	19.3774	1.10163e-05	0.000244872
	GOTERM_MF_FAT	GO:0019838~growth factor binding	9	4.91803	ENSG00000168542, ENSG00000128052, ENSG00000170801, ENSG00000187498, ENSG00000164692, ENSG00000090006, ENSG00000141736, ENSG00000108821, ENSG00000115461	133	73	8758	8.11845	1.27112e-05	0.00211419
	KEGG_PATHWAY	hsa05200:Pathways in cancer	17	9.28962	ENSG00000134871, ENSG00000180340, ENSG00000187498, ENSG00000154342, ENSG00000087245, ENSG00000188064, ENSG00000135862, ENSG00000115414, ENSG00000152284, ENSG00000081059, ENSG00000134954, ENSG00000182578, ENSG00000112769, ENSG00000162344, ENSG00000141736, ENSG00000177283, ENSG00000125845	65	265	3470	3.42467	1.4652e-05	0.000520015
	UP_SEQ_FEATURE	DNA-binding region:HMG box	7	3.82514	ENSG00000152284, ENSG00000168875, ENSG00000081059, ENSG00000182968, ENSG00000110693, ENSG00000181449, ENSG00000125398	178	40	12637	12.424	1.79316e-05	0.00211073
	GOTERM_BP_FAT	GO:0048608~reproductive structure development	9	4.91803	ENSG00000113361, ENSG00000143355, ENSG00000128052, ENSG00000104826, ENSG00000163083, ENSG00000106003, ENSG00000125398, ENSG00000118526, ENSG00000179059	146	74	9239	7.69632	1.90723e-05	0.00228435
	GOTERM_BP_FAT	GO:0007186~G-protein coupled receptor protein signaling pathway	19	10.3825	ENSG00000147145, ENSG00000105954, ENSG00000152990, ENSG00000107562, ENSG00000146535, ENSG00000104826, ENSG00000214285, ENSG00000180340, ENSG00000127074, ENSG00000205336, ENSG00000006075, ENSG00000118702, ENSG00000151617, ENSG00000148498, ENSG00000198822, ENSG00000102195, ENSG00000184985, ENSG00000177283, ENSG00000168329	146	387	9239	3.10681	3.33402e-05	0.00365799
	GOTERM_BP_FAT	GO:0048729~tissue morphogenesis	11	6.01093	ENSG00000182175, ENSG00000152284, ENSG00000173402, ENSG00000164692, ENSG00000060718, ENSG00000147257, ENSG00000137203, ENSG00000118526, ENSG00000154342, ENSG00000108821, ENSG00000125845	146	131	9239	5.31366	3.79551e-05	0.00384365
	GOTERM_BP_FAT	GO:0048732~gland development	9	4.91803	ENSG00000204580, ENSG00000172179, ENSG00000118702, ENSG00000105997, ENSG00000181449, ENSG00000118526, ENSG00000154342, ENSG00000141736, ENSG00000185811	146	84	9239	6.78009	4.83461e-05	0.00454465
	GOTERM_BP_FAT	GO:0001944~vasculature development	13	7.10383	ENSG00000168542, ENSG00000107562, ENSG00000128052, ENSG00000105997, ENSG00000159640, ENSG00000108821, ENSG00000087245, ENSG00000172893, ENSG00000151617, ENSG00000091879, ENSG00000112769, ENSG00000164692, ENSG00000118526	146	193	9239	4.26244	4.89612e-05	0.00429617
	UP_SEQ_FEATURE	propeptide:N-terminal propeptide	4	2.18579	ENSG00000168542, ENSG00000164692, ENSG00000060718, ENSG00000108821	178	6	12637	47.3296	5.23849e-05	0.00527704
	INTERPRO	IPR013032:EGF-like region, conserved site	12	6.55738	ENSG00000135862, ENSG00000115414, ENSG00000187957, ENSG00000112769, ENSG00000116962, ENSG00000125810, ENSG00000134376, ENSG00000087303, ENSG00000174807, ENSG00000164318, ENSG00000196411, ENSG00000090006	163	183	11279	4.53746	6.48185e-05	0.00821986
	UP_SEQ_FEATURE	topological domain:Cytoplasmic	46	25.1366	ENSG00000113361, ENSG00000204580, ENSG00000187957, ENSG00000152990, ENSG00000130300, ENSG00000181045, ENSG00000165474, ENSG00000047617, ENSG00000121578, ENSG00000174807, ENSG00000205336, ENSG00000159640, ENSG00000196189, ENSG00000173218, ENSG00000183255, ENSG00000164574, ENSG00000196338, ENSG00000182578, ENSG00000113555, ENSG00000173402, ENSG00000141736, ENSG00000115474, ENSG00000147145, ENSG0000…	178	1814	12637	1.8003	6.61642e-05	0.0058304
	SP_PIR_KEYWORDS	angiogenesis	7	3.82514	ENSG00000105894, ENSG00000087245, ENSG00000115414, ENSG00000128052, ENSG00000091879, ENSG00000134871, ENSG00000187498	178	51	12647	9.75204	7.37465e-05	0.00152124
	GOTERM_BP_FAT	GO:0008406~gonad development	8	4.37158	ENSG00000113361, ENSG00000143355, ENSG00000128052, ENSG00000104826, ENSG00000163083, ENSG00000106003, ENSG00000125398, ENSG00000179059	146	68	9239	7.4448	8.83874e-05	0.00726028
	UP_SEQ_FEATURE	propeptide:C-terminal propeptide	4	2.18579	ENSG00000168542, ENSG00000164692, ENSG00000060718, ENSG00000108821	178	7	12637	40.5682	9.07284e-05	0.0071022
	KEGG_PATHWAY	hsa04510:Focal adhesion	12	6.55738	ENSG00000135862, ENSG00000115414, ENSG00000168542, ENSG00000128052, ENSG00000142173, ENSG00000112769, ENSG00000134871, ENSG00000187498, ENSG00000164692, ENSG00000060718, ENSG00000141736, ENSG00000108821	65	155	3470	4.133	9.46232e-05	0.00223702
	SP_PIR_KEYWORDS	cell adhesion	14	7.65027	ENSG00000113361, ENSG00000142173, ENSG00000125810, ENSG00000011201, ENSG00000087303, ENSG00000167851, ENSG00000135862, ENSG00000115414, ENSG00000152268, ENSG00000112769, ENSG00000116962, ENSG00000196338, ENSG00000162692, ENSG00000113555	178	275	12647	3.61712	0.000129255	0.00248738
	SP_PIR_KEYWORDS	wnt signaling pathway	9	4.91803	ENSG00000188064, ENSG00000152284, ENSG00000081059, ENSG00000145423, ENSG00000196781, ENSG00000180340, ENSG00000145506, ENSG00000154342, ENSG00000177283	178	109	12647	5.86656	0.000143471	0.00258828
	KEGG_PATHWAY	hsa05217:Basal cell carcinoma	7	3.82514	ENSG00000188064, ENSG00000152284, ENSG00000081059, ENSG00000180340, ENSG00000154342, ENSG00000177283, ENSG00000125845	65	51	3470	7.3273	0.00029212	0.00517246
	GOTERM_CC_FAT	GO:0005886~plasma membrane	55	30.0546	ENSG00000152990, ENSG00000181045, ENSG00000165474, ENSG00000142173, ENSG00000127074, ENSG00000164318, ENSG00000159640, ENSG00000115414, ENSG00000113555, ENSG00000147257, ENSG00000147145, ENSG00000092820, ENSG00000129226, ENSG00000146535, ENSG00000125810, ENSG00000096696, ENSG00000180340, ENSG00000145506, ENSG00000167851, ENSG00000108821, ENSG00000155659, ENSG00000151617, ENSG00000162692, ENSG0000…	137	2224	8544	1.5423	0.000304592	0.00701581
Module25	GOTERM_BP_FAT	GO:0000278~mitotic cell cycle	12	12.9032	ENSG00000131467, ENSG00000100526, ENSG00000144744, ENSG00000134057, ENSG00000133101, ENSG00000164611, ENSG00000101843, ENSG00000117650, ENSG00000164109, ENSG00000145919, ENSG00000113328, ENSG00000094804	63	334	9239	5.26889	1.13818e-05	0.00730314
	SP_PIR_KEYWORDS	cell cycle control	5	5.37634	ENSG00000100526, ENSG00000123975, ENSG00000112237, ENSG00000134057, ENSG00000113328	89	27	12647	26.315	3.39869e-05	0.00491607
	SP_PIR_KEYWORDS	cell cycle	12	12.9032	ENSG00000131467, ENSG00000100526, ENSG00000144744, ENSG00000123975, ENSG00000134057, ENSG00000133101, ENSG00000164611, ENSG00000117650, ENSG00000164109, ENSG00000145919, ENSG00000113328, ENSG00000094804	89	399	12647	4.27372	9.69208e-05	0.00700247
	SP_PIR_KEYWORDS	mitosis	8	8.60215	ENSG00000134057, ENSG00000133101, ENSG00000164611, ENSG00000117650, ENSG00000164109, ENSG00000145919, ENSG00000113328, ENSG00000094804	89	169	12647	6.72668	0.000171874	0.00827353
	SP_PIR_KEYWORDS	cell division	9	9.67742	ENSG00000123975, ENSG00000134057, ENSG00000133101, ENSG00000164611, ENSG00000117650, ENSG00000164109, ENSG00000145919, ENSG00000113328, ENSG00000094804	89	235	12647	5.44217	0.000225687	0.00814868
Module26 (Purple)	SP_PIR_KEYWORDS	membrane	228	46.3415	ENSG00000174948, ENSG00000091129, ENSG00000123983, ENSG00000120805, ENSG00000184845, ENSG00000113441, ENSG00000171522, ENSG00000183780, ENSG00000163681, ENSG00000164935, ENSG00000164933, ENSG00000171714, ENSG00000131378, ENSG00000148600, ENSG00000118402, ENSG00000120251, ENSG00000169851, ENSG00000144118, ENSG00000123643, ENSG00000161048, ENSG00000163328, ENSG00000158985, ENSG00000081138, ENSG0000…	487	3964	12647	1.49369	3.75993e-13	1.34244e-10
	SP_PIR_KEYWORDS	cell membrane	86	17.4797	ENSG00000174948, ENSG00000091129, ENSG00000107679, ENSG00000088179, ENSG00000167323, ENSG00000161681, ENSG00000061676, ENSG00000109738, ENSG00000152291, ENSG00000197991, ENSG00000184845, ENSG00000113441, ENSG00000163235, ENSG00000171522, ENSG00000092068, ENSG00000111540, ENSG00000164935, ENSG00000185774, ENSG00000163681, ENSG00000145451, ENSG00000135898, ENSG00000179603, ENSG00000163288, ENSG0000…	487	1126	12647	1.98344	7.44782e-10	1.32944e-07
	GOTERM_BP_FAT	GO:0007268~synaptic transmission	31	6.30081	ENSG00000135312, ENSG00000107758, ENSG00000109738, ENSG00000156113, ENSG00000184845, ENSG00000106236, ENSG00000131238, ENSG00000142192, ENSG00000145451, ENSG00000179603, ENSG00000124788, ENSG00000100030, ENSG00000152413, ENSG00000183454, ENSG00000183729, ENSG00000152578, ENSG00000111262, ENSG00000148082, ENSG00000198010, ENSG00000120251, ENSG00000101327, ENSG00000138435, ENSG00000152495, ENSG0000…	360	251	9239	3.16964	3.48651e-08	7.01461e-05
	UP_SEQ_FEATURE	transmembrane region	164	33.3333	ENSG00000174948, ENSG00000123983, ENSG00000091129, ENSG00000133687, ENSG00000126500, ENSG00000099968, ENSG00000156113, ENSG00000175893, ENSG00000184845, ENSG00000182255, ENSG00000113441, ENSG00000143340, ENSG00000183780, ENSG00000171522, ENSG00000180488, ENSG00000092068, ENSG00000145451, ENSG00000164935, ENSG00000163681, ENSG00000164933, ENSG00000163288, ENSG00000008277, ENSG00000171714, ENSG0000…	487	2897	12637	1.46896	3.50083e-08	4.62099e-05
	SP_PIR_KEYWORDS	postsynaptic cell membrane	18	3.65854	ENSG00000198010, ENSG00000120251, ENSG00000161681, ENSG00000138435, ENSG00000185046, ENSG00000109738, ENSG00000134909, ENSG00000186297, ENSG00000099882, ENSG00000145451, ENSG00000116544, ENSG00000163288, ENSG00000109158, ENSG00000152413, ENSG00000183454, ENSG00000184984, ENSG00000152578, ENSG00000147402	487	89	12647	5.2522	3.855e-08	4.58744e-06
	GOTERM_BP_FAT	GO:0019226~transmission of nerve impulse	34	6.91057	ENSG00000135312, ENSG00000107758, ENSG00000109738, ENSG00000156113, ENSG00000144285, ENSG00000184845, ENSG00000106236, ENSG00000131238, ENSG00000142192, ENSG00000145451, ENSG00000179603, ENSG00000124788, ENSG00000100030, ENSG00000152413, ENSG00000183454, ENSG00000183729, ENSG00000152578, ENSG00000111262, ENSG00000148082, ENSG00000198010, ENSG00000120251, ENSG00000101327, ENSG00000138435, ENSG0000…	360	296	9239	2.94788	3.91188e-08	3.93527e-05
	SP_PIR_KEYWORDS	transmembrane	164	33.3333	ENSG00000174948, ENSG00000123983, ENSG00000091129, ENSG00000133687, ENSG00000126500, ENSG00000099968, ENSG00000156113, ENSG00000175893, ENSG00000184845, ENSG00000182255, ENSG00000113441, ENSG00000143340, ENSG00000183780, ENSG00000171522, ENSG00000180488, ENSG00000092068, ENSG00000145451, ENSG00000164935, ENSG00000163681, ENSG00000164933, ENSG00000163288, ENSG00000008277, ENSG00000171714, ENSG0000…	487	2917	12647	1.46004	5.25356e-08	4.68879e-06
	KEGG_PATHWAY	hsa04020:Calcium signaling pathway	20	4.06504	ENSG00000140795, ENSG00000174437, ENSG00000107758, ENSG00000115353, ENSG00000101333, ENSG00000152495, ENSG00000184845, ENSG00000187446, ENSG00000171873, ENSG00000182621, ENSG00000144935, ENSG00000142875, ENSG00000198668, ENSG00000058668, ENSG00000183454, ENSG00000184984, ENSG00000050628, ENSG00000154229, ENSG00000147246, ENSG00000070961	137	123	3470	4.11845	1.63487e-07	1.94547e-05
	SP_PIR_KEYWORDS	transport	86	17.4797	ENSG00000205060, ENSG00000172667, ENSG00000086300, ENSG00000167323, ENSG00000109738, ENSG00000156113, ENSG00000182255, ENSG00000183780, ENSG00000111540, ENSG00000092068, ENSG00000185774, ENSG00000145451, ENSG00000163288, ENSG00000122912, ENSG00000164933, ENSG00000171714, ENSG00000109158, ENSG00000183454, ENSG00000152578, ENSG00000111262, ENSG00000086200, ENSG00000102081, ENSG00000120251, ENSG0000…	487	1274	12647	1.75302	2.27582e-07	1.62492e-05
	SP_PIR_KEYWORDS	ionic channel	26	5.28455	ENSG00000109738, ENSG00000156113, ENSG00000144285, ENSG00000169282, ENSG00000182255, ENSG00000144935, ENSG00000185774, ENSG00000145451, ENSG00000163288, ENSG00000171714, ENSG00000109158, ENSG00000183454, ENSG00000152578, ENSG00000075429, ENSG00000111262, ENSG00000120251, ENSG00000102452, ENSG00000138435, ENSG00000186297, ENSG00000177301, ENSG00000134343, ENSG00000123700, ENSG00000158445, ENSG0000…	487	206	12647	3.27767	3.44732e-07	2.05114e-05
	GOTERM_CC_FAT	GO:0031224~intrinsic to membrane	183	37.1951	ENSG00000174948, ENSG00000123983, ENSG00000091129, ENSG00000133687, ENSG00000126500, ENSG00000099968, ENSG00000156113, ENSG00000175893, ENSG00000184845, ENSG00000182255, ENSG00000113441, ENSG00000143340, ENSG00000183780, ENSG00000171522, ENSG00000180488, ENSG00000092068, ENSG00000145451, ENSG00000163681, ENSG00000164935, ENSG00000164933, ENSG00000163288, ENSG00000008277, ENSG00000171714, ENSG0000…	358	3266	8544	1.33725	3.85786e-07	0.000123444
	GOTERM_CC_FAT	GO:0045211~postsynaptic membrane	19	3.86179	ENSG00000198010, ENSG00000120251, ENSG00000161681, ENSG00000138435, ENSG00000185046, ENSG00000109738, ENSG00000156113, ENSG00000134909, ENSG00000186297, ENSG00000099882, ENSG00000145451, ENSG00000116544, ENSG00000163288, ENSG00000109158, ENSG00000152413, ENSG00000183454, ENSG00000184984, ENSG00000152578, ENSG00000147402	358	110	8544	4.1223	5.79731e-07	9.27527e-05
	SP_PIR_KEYWORDS	calcium	44	8.94309	ENSG00000170832, ENSG00000167323, ENSG00000101333, ENSG00000156113, ENSG00000197991, ENSG00000053108, ENSG00000106236, ENSG00000144935, ENSG00000185774, ENSG00000171714, ENSG00000171951, ENSG00000058668, ENSG00000183454, ENSG00000075429, ENSG00000113100, ENSG00000148600, ENSG00000111885, ENSG00000169891, ENSG00000155886, ENSG00000169851, ENSG00000174437, ENSG00000010404, ENSG00000118276, ENSG0000…	487	507	12647	2.25374	8.77822e-07	4.47679e-05
	SP_PIR_KEYWORDS	ion transport	36	7.31707	ENSG00000167323, ENSG00000109738, ENSG00000156113, ENSG00000169282, ENSG00000144285, ENSG00000182255, ENSG00000157214, ENSG00000144935, ENSG00000185774, ENSG00000145451, ENSG00000163288, ENSG00000171714, ENSG00000109158, ENSG00000058668, ENSG00000183454, ENSG00000152578, ENSG00000075429, ENSG00000111262, ENSG00000155886, ENSG00000174437, ENSG00000120251, ENSG00000102452, ENSG00000138435, ENSG0000…	487	373	12647	2.50641	9.841e-07	4.39145e-05
	GOTERM_BP_FAT	GO:0050877~neurological system process	47	9.55285	ENSG00000135312, ENSG00000107758, ENSG00000109738, ENSG00000156113, ENSG00000144285, ENSG00000184845, ENSG00000106236, ENSG00000131238, ENSG00000142192, ENSG00000145451, ENSG00000179603, ENSG00000124788, ENSG00000100030, ENSG00000198836, ENSG00000152413, ENSG00000183454, ENSG00000183729, ENSG00000152578, ENSG00000111262, ENSG00000148600, ENSG00000148082, ENSG00000118402, ENSG00000112038, ENSG0000…	360	562	9239	2.14627	1.02938e-06	0.000690132
	GOTERM_MF_FAT	GO:0005216~ion channel activity	28	5.69106	ENSG00000109738, ENSG00000156113, ENSG00000169282, ENSG00000144285, ENSG00000182255, ENSG00000144935, ENSG00000185774, ENSG00000145451, ENSG00000163288, ENSG00000171714, ENSG00000109158, ENSG00000183454, ENSG00000152578, ENSG00000075429, ENSG00000111262, ENSG00000120251, ENSG00000155886, ENSG00000102452, ENSG00000138435, ENSG00000186297, ENSG00000177301, ENSG00000134343, ENSG00000123700, ENSG0000…	336	252	8758	2.89616	1.1264e-06	0.000623834
	UP_SEQ_FEATURE	topological domain:Extracellular	84	17.0732	ENSG00000174948, ENSG00000091129, ENSG00000126500, ENSG00000167323, ENSG00000109738, ENSG00000152291, ENSG00000197991, ENSG00000156113, ENSG00000184845, ENSG00000131507, ENSG00000113441, ENSG00000163235, ENSG00000123612, ENSG00000171522, ENSG00000163681, ENSG00000145451, ENSG00000135898, ENSG00000179603, ENSG00000008277, ENSG00000163288, ENSG00000171714, ENSG00000109158, ENSG00000181656, ENSG0000…	487	1295	12637	1.68316	1.7608e-06	0.00116146
	GOTERM_MF_FAT	GO:0022838~substrate specific channel activity	28	5.69106	ENSG00000109738, ENSG00000156113, ENSG00000169282, ENSG00000144285, ENSG00000182255, ENSG00000144935, ENSG00000185774, ENSG00000145451, ENSG00000163288, ENSG00000171714, ENSG00000109158, ENSG00000183454, ENSG00000152578, ENSG00000075429, ENSG00000111262, ENSG00000120251, ENSG00000155886, ENSG00000102452, ENSG00000138435, ENSG00000186297, ENSG00000177301, ENSG00000134343, ENSG00000123700, ENSG0000…	336	258	8758	2.82881	1.78412e-06	0.00049408
	GOTERM_MF_FAT	GO:0022836~gated channel activity	25	5.0813	ENSG00000109738, ENSG00000156113, ENSG00000144285, ENSG00000169282, ENSG00000182255, ENSG00000144935, ENSG00000185774, ENSG00000145451, ENSG00000163288, ENSG00000109158, ENSG00000183454, ENSG00000152578, ENSG00000111262, ENSG00000075429, ENSG00000120251, ENSG00000102452, ENSG00000138435, ENSG00000186297, ENSG00000177301, ENSG00000123700, ENSG00000158445, ENSG00000183775, ENSG00000157445, ENSG0000…	336	215	8758	3.03087	2.19391e-06	0.00040506
	GOTERM_BP_FAT	GO:0006811~ion transport	43	8.73984	ENSG00000107758, ENSG00000167323, ENSG00000109738, ENSG00000156113, ENSG00000169282, ENSG00000144285, ENSG00000182255, ENSG00000157214, ENSG00000144935, ENSG00000185774, ENSG00000145451, ENSG00000163288, ENSG00000171714, ENSG00000109158, ENSG00000058668, ENSG00000118596, ENSG00000050628, ENSG00000119899, ENSG00000183454, ENSG00000152578, ENSG00000075429, ENSG00000111262, ENSG00000155886, ENSG0000…	360	509	9239	2.16807	2.57887e-06	0.00129633
	GOTERM_MF_FAT	GO:0022803~passive transmembrane transporter activity	28	5.69106	ENSG00000109738, ENSG00000156113, ENSG00000169282, ENSG00000144285, ENSG00000182255, ENSG00000144935, ENSG00000185774, ENSG00000145451, ENSG00000163288, ENSG00000171714, ENSG00000109158, ENSG00000183454, ENSG00000152578, ENSG00000075429, ENSG00000111262, ENSG00000120251, ENSG00000155886, ENSG00000102452, ENSG00000138435, ENSG00000186297, ENSG00000177301, ENSG00000134343, ENSG00000123700, ENSG0000…	336	267	8758	2.73346	3.45173e-06	0.000477952
	GOTERM_MF_FAT	GO:0015267~channel activity	28	5.69106	ENSG00000109738, ENSG00000156113, ENSG00000169282, ENSG00000144285, ENSG00000182255, ENSG00000144935, ENSG00000185774, ENSG00000145451, ENSG00000163288, ENSG00000171714, ENSG00000109158, ENSG00000183454, ENSG00000152578, ENSG00000075429, ENSG00000111262, ENSG00000120251, ENSG00000155886, ENSG00000102452, ENSG00000138435, ENSG00000186297, ENSG00000177301, ENSG00000134343, ENSG00000123700, ENSG0000…	336	267	8758	2.73346	3.45173e-06	0.000477952
	GOTERM_CC_FAT	GO:0016021~integral to membrane	173	35.1626	ENSG00000174948, ENSG00000123983, ENSG00000091129, ENSG00000133687, ENSG00000126500, ENSG00000099968, ENSG00000156113, ENSG00000175893, ENSG00000184845, ENSG00000182255, ENSG00000113441, ENSG00000143340, ENSG00000183780, ENSG00000171522, ENSG00000180488, ENSG00000092068, ENSG00000145451, ENSG00000163681, ENSG00000164935, ENSG00000164933, ENSG00000163288, ENSG00000008277, ENSG00000171714, ENSG0000…	358	3134	8544	1.31742	3.7113e-06	0.000395794
	GOTERM_BP_FAT	GO:0007267~cell-cell signaling	37	7.52033	ENSG00000135312, ENSG00000107758, ENSG00000109738, ENSG00000156113, ENSG00000184845, ENSG00000113441, ENSG00000149177, ENSG00000106236, ENSG00000131238, ENSG00000142192, ENSG00000145451, ENSG00000124788, ENSG00000179603, ENSG00000100030, ENSG00000152413, ENSG00000183454, ENSG00000183729, ENSG00000152578, ENSG00000111262, ENSG00000148082, ENSG00000072657, ENSG00000198010, ENSG00000120251, ENSG0000…	360	415	9239	2.28811	4.60922e-06	0.00185303
	KEGG_PATHWAY	hsa04080:Neuroactive ligand-receptor interaction	20	4.06504	ENSG00000135312, ENSG00000112038, ENSG00000120251, ENSG00000115353, ENSG00000109738, ENSG00000184845, ENSG00000186297, ENSG00000171873, ENSG00000171522, ENSG00000145451, ENSG00000179603, ENSG00000163288, ENSG00000109158, ENSG00000183454, ENSG00000184984, ENSG00000050628, ENSG00000183729, ENSG00000152578, ENSG00000147402, ENSG00000147246	137	152	3470	3.33269	4.63673e-06	0.000275848
	GOTERM_MF_FAT	GO:0005509~calcium ion binding	46	9.34959	ENSG00000170832, ENSG00000107758, ENSG00000167323, ENSG00000101333, ENSG00000156113, ENSG00000197991, ENSG00000053108, ENSG00000106236, ENSG00000144935, ENSG00000185774, ENSG00000171714, ENSG00000171951, ENSG00000058668, ENSG00000183454, ENSG00000075429, ENSG00000113100, ENSG00000148600, ENSG00000111885, ENSG00000169891, ENSG00000155886, ENSG00000169851, ENSG00000174437, ENSG00000010404, ENSG0000…	336	590	8758	2.03222	5.62728e-06	0.00062331
	GOTERM_CC_FAT	GO:0005886~plasma membrane	131	26.626	ENSG00000174948, ENSG00000091129, ENSG00000126500, ENSG00000156113, ENSG00000120805, ENSG00000184845, ENSG00000182255, ENSG00000113441, ENSG00000171522, ENSG00000092068, ENSG00000164935, ENSG00000163681, ENSG00000185774, ENSG00000145451, ENSG00000163288, ENSG00000115977, ENSG00000152578, ENSG00000111262, ENSG00000204116, ENSG00000131378, ENSG00000148600, ENSG00000072657, ENSG00000198010, ENSG0000…	358	2224	8544	1.40577	6.38733e-06	0.000510858
	GOTERM_CC_FAT	GO:0044456~synapse part	25	5.0813	ENSG00000161681, ENSG00000185046, ENSG00000109738, ENSG00000156113, ENSG00000134909, ENSG00000099882, ENSG00000131238, ENSG00000145451, ENSG00000179603, ENSG00000163288, ENSG00000109158, ENSG00000152413, ENSG00000152932, ENSG00000183454, ENSG00000152578, ENSG00000198010, ENSG00000120251, ENSG00000138435, ENSG00000180176, ENSG00000186297, ENSG00000186472, ENSG00000116544, ENSG00000079841, ENSG0000…	358	212	8544	2.81438	7.80996e-06	0.000499714
	KEGG_PATHWAY	hsa04720:Long-term potentiation	12	2.43902	ENSG00000182621, ENSG00000120251, ENSG00000107758, ENSG00000142875, ENSG00000100030, ENSG00000198668, ENSG00000101333, ENSG00000152495, ENSG00000177189, ENSG00000183454, ENSG00000154229, ENSG00000187446	137	58	3470	5.24037	1.05074e-05	0.00041671
	SP_PIR_KEYWORDS	synapse	22	4.47154	ENSG00000198010, ENSG00000120251, ENSG00000161681, ENSG00000138435, ENSG00000185046, ENSG00000109738, ENSG00000134909, ENSG00000186297, ENSG00000099882, ENSG00000145451, ENSG00000116544, ENSG00000176406, ENSG00000186472, ENSG00000163288, ENSG00000079841, ENSG00000109158, ENSG00000137766, ENSG00000152413, ENSG00000183454, ENSG00000184984, ENSG00000152578, ENSG00000147402	487	189	12647	3.02287	1.21132e-05	0.000480377
	SP_PIR_KEYWORDS	neurotransmitter receptor	10	2.03252	ENSG00000135312, ENSG00000120251, ENSG00000163288, ENSG00000138435, ENSG00000109158, ENSG00000184984, ENSG00000184845, ENSG00000147246, ENSG00000186297, ENSG00000171873	487	43	12647	6.03935	2.98023e-05	0.00106339
	GOTERM_CC_FAT	GO:0005887~integral to plasma membrane	54	10.9756	ENSG00000091129, ENSG00000167323, ENSG00000126500, ENSG00000109738, ENSG00000156113, ENSG00000184845, ENSG00000182255, ENSG00000113441, ENSG00000123612, ENSG00000092068, ENSG00000145451, ENSG00000163681, ENSG00000179603, ENSG00000135898, ENSG00000163288, ENSG00000109158, ENSG00000118596, ENSG00000183454, ENSG00000152578, ENSG00000111262, ENSG00000148600, ENSG00000072657, ENSG00000169851, ENSG0000…	358	724	8544	1.78005	3.35476e-05	0.00178764
	GOTERM_CC_FAT	GO:0045202~synapse	30	6.09756	ENSG00000161681, ENSG00000185046, ENSG00000109738, ENSG00000156113, ENSG00000134909, ENSG00000099882, ENSG00000131238, ENSG00000142192, ENSG00000145451, ENSG00000179603, ENSG00000163288, ENSG00000109158, ENSG00000152413, ENSG00000152932, ENSG00000183454, ENSG00000152578, ENSG00000170011, ENSG00000198010, ENSG00000120251, ENSG00000138435, ENSG00000180176, ENSG00000186297, ENSG00000108946, ENSG0000…	358	311	8544	2.30218	3.93991e-05	0.00179952
	GOTERM_CC_FAT	GO:0031226~intrinsic to plasma membrane	54	10.9756	ENSG00000091129, ENSG00000167323, ENSG00000126500, ENSG00000109738, ENSG00000156113, ENSG00000184845, ENSG00000182255, ENSG00000113441, ENSG00000123612, ENSG00000092068, ENSG00000145451, ENSG00000163681, ENSG00000179603, ENSG00000135898, ENSG00000163288, ENSG00000109158, ENSG00000118596, ENSG00000183454, ENSG00000152578, ENSG00000111262, ENSG00000148600, ENSG00000072657, ENSG00000169851, ENSG0000…	358	745	8544	1.72988	7.2169e-05	0.0028827
	SP_PIR_KEYWORDS	transducer	22	4.47154	ENSG00000174948, ENSG00000135312, ENSG00000112038, ENSG00000151025, ENSG00000115353, ENSG00000101333, ENSG00000182901, ENSG00000184845, ENSG00000154478, ENSG00000171873, ENSG00000182621, ENSG00000171522, ENSG00000146360, ENSG00000179603, ENSG00000135898, ENSG00000203737, ENSG00000181656, ENSG00000184984, ENSG00000050628, ENSG00000183729, ENSG00000182836, ENSG00000147246	487	232	12647	2.4626	0.000242467	0.00783921
Module27	SP_PIR_KEYWORDS	nucleus	453	46.943	ENSG00000171316, ENSG00000090889, ENSG00000169136, ENSG00000109118, ENSG00000121417, ENSG00000167840, ENSG00000197951, ENSG00000156970, ENSG00000130726, ENSG00000198914, ENSG00000133740, ENSG00000169131, ENSG00000204366, ENSG00000196497, ENSG00000141456, ENSG00000109381, ENSG00000131747, ENSG00000139624, ENSG00000138375, ENSG00000100281, ENSG00000136982, ENSG00000167065, ENSG00000087087, ENSG0000…	949	3351	12647	1.80154	2.78121e-48	1.20148e-45
	SP_PIR_KEYWORDS	dna-binding	212	21.9689	ENSG00000171316, ENSG00000090889, ENSG00000169136, ENSG00000145908, ENSG00000112592, ENSG00000121417, ENSG00000167840, ENSG00000197951, ENSG00000154957, ENSG00000133740, ENSG00000198914, ENSG00000169131, ENSG00000189164, ENSG00000204366, ENSG00000173894, ENSG00000160062, ENSG00000109381, ENSG00000188295, ENSG00000188321, ENSG00000131747, ENSG00000139624, ENSG00000100281, ENSG00000136982, ENSG0000…	949	1275	12647	2.21588	5.20377e-31	1.12402e-28
	GOTERM_MF_FAT	GO:0003677~DNA binding	246	25.4922	ENSG00000171316, ENSG00000090889, ENSG00000169136, ENSG00000145908, ENSG00000171720, ENSG00000112592, ENSG00000121417, ENSG00000167840, ENSG00000197951, ENSG00000154957, ENSG00000130726, ENSG00000133740, ENSG00000198914, ENSG00000169131, ENSG00000189164, ENSG00000204366, ENSG00000173894, ENSG00000160062, ENSG00000188321, ENSG00000109381, ENSG00000188295, ENSG00000131747, ENSG00000139624, ENSG0000…	673	1629	8758	1.96519	1.77179e-30	1.19065e-27
	GOTERM_CC_FAT	GO:0031981~nuclear lumen	184	19.0674	ENSG00000185024, ENSG00000167470, ENSG00000090889, ENSG00000169136, ENSG00000171720, ENSG00000112592, ENSG00000114503, ENSG00000109118, ENSG00000197951, ENSG00000101868, ENSG00000143498, ENSG00000130826, ENSG00000125944, ENSG00000138750, ENSG00000101158, ENSG00000154957, ENSG00000149262, ENSG00000130726, ENSG00000108592, ENSG00000133740, ENSG00000166526, ENSG00000120158, ENSG00000131747, ENSG0000…	576	1255	8544	2.17477	1.39864e-27	5.84632e-25
	INTERPRO	IPR013087:Zinc finger, C2H2-type/integrase, DNA-binding	102	10.5699	ENSG00000196418, ENSG00000145908, ENSG00000177599, ENSG00000167840, ENSG00000121417, ENSG00000197951, ENSG00000175691, ENSG00000154957, ENSG00000213297, ENSG00000166526, ENSG00000188227, ENSG00000169131, ENSG00000166529, ENSG00000189164, ENSG00000125846, ENSG00000188295, ENSG00000188321, ENSG00000083814, ENSG00000196812, ENSG00000167377, ENSG00000198093, ENSG00000196150, ENSG00000159905, ENSG0000…	837	431	11279	3.1891	9.85842e-27	1.09034e-23
	INTERPRO	IPR001909:Krueppel-associated box	72	7.46114	ENSG00000141040, ENSG00000196418, ENSG00000145908, ENSG00000164048, ENSG00000121417, ENSG00000175691, ENSG00000178150, ENSG00000213988, ENSG00000005801, ENSG00000174652, ENSG00000197619, ENSG00000154957, ENSG00000196378, ENSG00000171469, ENSG00000166526, ENSG00000188785, ENSG00000171466, ENSG00000188227, ENSG00000169131, ENSG00000189164, ENSG00000125846, ENSG00000188321, ENSG00000188295, ENSG0000…	837	231	11279	4.20016	1.71331e-26	9.47462e-24
	UP_SEQ_FEATURE	zinc finger region:C2H2-type 4	99	10.2591	ENSG00000196418, ENSG00000145908, ENSG00000177599, ENSG00000121417, ENSG00000167840, ENSG00000197951, ENSG00000175691, ENSG00000154957, ENSG00000213297, ENSG00000166526, ENSG00000188227, ENSG00000169131, ENSG00000166529, ENSG00000189164, ENSG00000204366, ENSG00000125846, ENSG00000188295, ENSG00000083814, ENSG00000157657, ENSG00000196812, ENSG00000167377, ENSG00000198093, ENSG00000196150, ENSG0000…	949	409	12637	3.22322	3.46538e-26	8.19908e-23
	UP_SEQ_FEATURE	zinc finger region:C2H2-type 7	83	8.60104	ENSG00000100105, ENSG00000141040, ENSG00000196418, ENSG00000145908, ENSG00000177599, ENSG00000121417, ENSG00000197951, ENSG00000175691, ENSG00000213988, ENSG00000005801, ENSG00000169981, ENSG00000174652, ENSG00000197619, ENSG00000196378, ENSG00000167635, ENSG00000213297, ENSG00000171469, ENSG00000166526, ENSG00000188785, ENSG00000171466, ENSG00000169131, ENSG00000166529, ENSG00000189164, ENSG0000…	949	317	12637	3.48656	2.26913e-24	2.68438e-21
	INTERPRO	IPR015880:Zinc finger, C2H2-like	116	12.0207	ENSG00000196418, ENSG00000145908, ENSG00000182872, ENSG00000177599, ENSG00000167840, ENSG00000121417, ENSG00000197951, ENSG00000175691, ENSG00000154957, ENSG00000213297, ENSG00000166526, ENSG00000169131, ENSG00000188227, ENSG00000189164, ENSG00000166529, ENSG00000204366, ENSG00000125846, ENSG00000160062, ENSG00000188295, ENSG00000188321, ENSG00000004534, ENSG00000083814, ENSG00000157657, ENSG0000…	837	574	11279	2.72327	4.04007e-24	1.48944e-21
	UP_SEQ_FEATURE	zinc finger region:C2H2-type 5	92	9.53368	ENSG00000100105, ENSG00000141040, ENSG00000196418, ENSG00000145908, ENSG00000177599, ENSG00000121417, ENSG00000167840, ENSG00000197951, ENSG00000175691, ENSG00000213988, ENSG00000005801, ENSG00000169981, ENSG00000174652, ENSG00000197619, ENSG00000154957, ENSG00000196378, ENSG00000167635, ENSG00000213297, ENSG00000166526, ENSG00000188785, ENSG00000136451, ENSG00000171466, ENSG00000188227, ENSG0000…	949	384	12637	3.19032	5.32833e-24	4.20228e-21
	SP_PIR_KEYWORDS	Transcription	222	23.0052	ENSG00000171316, ENSG00000169136, ENSG00000145908, ENSG00000171720, ENSG00000112592, ENSG00000109118, ENSG00000121417, ENSG00000167840, ENSG00000197951, ENSG00000154957, ENSG00000111602, ENSG00000130726, ENSG00000133740, ENSG00000198914, ENSG00000169131, ENSG00000189164, ENSG00000204366, ENSG00000173894, ENSG00000160062, ENSG00000141456, ENSG00000109381, ENSG00000188295, ENSG00000188321, ENSG0000…	949	1538	12647	1.92361	8.70342e-24	1.25329e-21
	INTERPRO	IPR007087:Zinc finger, C2H2-type	114	11.8135	ENSG00000196418, ENSG00000145908, ENSG00000182872, ENSG00000177599, ENSG00000167840, ENSG00000121417, ENSG00000197951, ENSG00000175691, ENSG00000154957, ENSG00000213297, ENSG00000166526, ENSG00000169131, ENSG00000188227, ENSG00000189164, ENSG00000166529, ENSG00000204366, ENSG00000125846, ENSG00000160062, ENSG00000188295, ENSG00000188321, ENSG00000083814, ENSG00000157657, ENSG00000196812, ENSG0000…	837	566	11279	2.71415	1.42672e-23	3.94488e-21
	UP_SEQ_FEATURE	domain:KRAB	67	6.94301	ENSG00000141040, ENSG00000196418, ENSG00000145908, ENSG00000164048, ENSG00000121417, ENSG00000175691, ENSG00000178150, ENSG00000213988, ENSG00000005801, ENSG00000174652, ENSG00000197619, ENSG00000196378, ENSG00000154957, ENSG00000171469, ENSG00000166526, ENSG00000188785, ENSG00000171466, ENSG00000188227, ENSG00000169131, ENSG00000189164, ENSG00000125846, ENSG00000188321, ENSG00000188295, ENSG0000…	949	222	12637	4.01883	2.03484e-23	1.20361e-20
	UP_SEQ_FEATURE	zinc finger region:C2H2-type 8	78	8.0829	ENSG00000141040, ENSG00000196418, ENSG00000145908, ENSG00000177599, ENSG00000121417, ENSG00000197951, ENSG00000175691, ENSG00000213988, ENSG00000005801, ENSG00000169981, ENSG00000174652, ENSG00000197619, ENSG00000196378, ENSG00000167635, ENSG00000213297, ENSG00000171469, ENSG00000166526, ENSG00000188785, ENSG00000171466, ENSG00000169131, ENSG00000189164, ENSG00000125846, ENSG00000188321, ENSG0000…	949	294	12637	3.53285	2.64159e-23	1.25e-20
	UP_SEQ_FEATURE	zinc finger region:C2H2-type 6	84	8.70466	ENSG00000100105, ENSG00000141040, ENSG00000196418, ENSG00000145908, ENSG00000177599, ENSG00000121417, ENSG00000197951, ENSG00000175691, ENSG00000213988, ENSG00000005801, ENSG00000169981, ENSG00000174652, ENSG00000197619, ENSG00000196378, ENSG00000167635, ENSG00000213297, ENSG00000171469, ENSG00000166526, ENSG00000188785, ENSG00000136451, ENSG00000171466, ENSG00000169131, ENSG00000166529, ENSG0000…	949	342	12637	3.27063	1.10317e-22	4.35019e-20
	UP_SEQ_FEATURE	zinc finger region:C2H2-type 3	97	10.0518	ENSG00000196418, ENSG00000145908, ENSG00000177599, ENSG00000121417, ENSG00000167840, ENSG00000197951, ENSG00000175691, ENSG00000154957, ENSG00000166526, ENSG00000213297, ENSG00000188227, ENSG00000169131, ENSG00000166529, ENSG00000189164, ENSG00000204366, ENSG00000125846, ENSG00000188295, ENSG00000083814, ENSG00000157657, ENSG00000196812, ENSG00000167377, ENSG00000198093, ENSG00000196150, ENSG0000…	949	442	12637	2.92232	2.54237e-22	8.59323e-20
	UP_SEQ_FEATURE	zinc finger region:C2H2-type 9	72	7.46114	ENSG00000141040, ENSG00000145908, ENSG00000177599, ENSG00000121417, ENSG00000197951, ENSG00000175691, ENSG00000213988, ENSG00000005801, ENSG00000169981, ENSG00000174652, ENSG00000197619, ENSG00000196378, ENSG00000167635, ENSG00000213297, ENSG00000171469, ENSG00000188785, ENSG00000169131, ENSG00000189164, ENSG00000125846, ENSG00000188321, ENSG00000188295, ENSG00000179909, ENSG00000083814, ENSG0000…	949	264	12637	3.63167	2.73029e-22	8.07482e-20
	SP_PIR_KEYWORDS	transcription regulation	213	22.0725	ENSG00000171316, ENSG00000169136, ENSG00000145908, ENSG00000171720, ENSG00000112592, ENSG00000109118, ENSG00000121417, ENSG00000167840, ENSG00000197951, ENSG00000154957, ENSG00000111602, ENSG00000130726, ENSG00000133740, ENSG00000198914, ENSG00000169131, ENSG00000189164, ENSG00000204366, ENSG00000173894, ENSG00000160062, ENSG00000109381, ENSG00000188295, ENSG00000188321, ENSG00000198093, ENSG0000…	949	1491	12647	1.90381	3.62849e-22	3.91877e-20
	SMART	SM00349:KRAB	72	7.46114	ENSG00000141040, ENSG00000196418, ENSG00000145908, ENSG00000164048, ENSG00000121417, ENSG00000175691, ENSG00000178150, ENSG00000213988, ENSG00000005801, ENSG00000174652, ENSG00000197619, ENSG00000154957, ENSG00000196378, ENSG00000171469, ENSG00000166526, ENSG00000188785, ENSG00000171466, ENSG00000188227, ENSG00000169131, ENSG00000189164, ENSG00000125846, ENSG00000188321, ENSG00000188295, ENSG0000…	574	231	6200	3.36667	2.56098e-21	6.35124e-19
	GOTERM_BP_FAT	GO:0045449~regulation of transcription	253	26.2176	ENSG00000171316, ENSG00000169136, ENSG00000145908, ENSG00000171720, ENSG00000112592, ENSG00000109118, ENSG00000121417, ENSG00000167840, ENSG00000197951, ENSG00000154957, ENSG00000111602, ENSG00000130726, ENSG00000198914, ENSG00000133740, ENSG00000169131, ENSG00000189164, ENSG00000204366, ENSG00000173894, ENSG00000160062, ENSG00000188321, ENSG00000109381, ENSG00000188295, ENSG00000139624, ENSG0000…	732	1878	9239	1.70035	4.57936e-21	1.15308e-17
	GOTERM_CC_FAT	GO:0070013~intracellular organelle lumen	194	20.1036	ENSG00000167470, ENSG00000090889, ENSG00000169136, ENSG00000171720, ENSG00000112592, ENSG00000114503, ENSG00000109118, ENSG00000197951, ENSG00000154957, ENSG00000149262, ENSG00000124212, ENSG00000130726, ENSG00000133740, ENSG00000120158, ENSG00000131747, ENSG00000136982, ENSG00000087087, ENSG00000099622, ENSG00000071626, ENSG00000123268, ENSG00000171824, ENSG00000119689, ENSG00000073584, ENSG0000…	576	1544	8544	1.86377	9.27013e-21	1.93746e-18
	UP_SEQ_FEATURE	zinc finger region:C2H2-type 10	65	6.73575	ENSG00000141040, ENSG00000145908, ENSG00000177599, ENSG00000121417, ENSG00000197951, ENSG00000175691, ENSG00000213988, ENSG00000005801, ENSG00000169981, ENSG00000174652, ENSG00000197619, ENSG00000196378, ENSG00000167635, ENSG00000171469, ENSG00000188785, ENSG00000169131, ENSG00000189164, ENSG00000125846, ENSG00000188321, ENSG00000179909, ENSG00000083814, ENSG00000168661, ENSG00000176371, ENSG0000…	949	233	12637	3.7148	9.98318e-21	2.62447e-18
	GOTERM_CC_FAT	GO:0005694~chromosome	78	8.0829	ENSG00000171316, ENSG00000123485, ENSG00000117724, ENSG00000151725, ENSG00000182628, ENSG00000171720, ENSG00000105011, ENSG00000101868, ENSG00000158169, ENSG00000156970, ENSG00000111602, ENSG00000130726, ENSG00000111581, ENSG00000146143, ENSG00000111445, ENSG00000152253, ENSG00000099284, ENSG00000173894, ENSG00000221944, ENSG00000131747, ENSG00000103275, ENSG00000136982, ENSG00000180346, ENSG0000…	576	364	8544	3.17857	1.50731e-20	2.10019e-18
	GOTERM_BP_FAT	GO:0006350~transcription	220	22.7979	ENSG00000171316, ENSG00000169136, ENSG00000145908, ENSG00000171720, ENSG00000112592, ENSG00000109118, ENSG00000121417, ENSG00000167840, ENSG00000197951, ENSG00000154957, ENSG00000111602, ENSG00000130726, ENSG00000133740, ENSG00000169131, ENSG00000189164, ENSG00000204366, ENSG00000173894, ENSG00000160062, ENSG00000141456, ENSG00000109381, ENSG00000188295, ENSG00000188321, ENSG00000198093, ENSG0000…	732	1556	9239	1.78454	1.66546e-20	2.09681e-17
	GOTERM_CC_FAT	GO:0043233~organelle lumen	194	20.1036	ENSG00000167470, ENSG00000090889, ENSG00000169136, ENSG00000171720, ENSG00000112592, ENSG00000114503, ENSG00000109118, ENSG00000197951, ENSG00000154957, ENSG00000149262, ENSG00000124212, ENSG00000130726, ENSG00000133740, ENSG00000120158, ENSG00000131747, ENSG00000136982, ENSG00000087087, ENSG00000099622, ENSG00000071626, ENSG00000123268, ENSG00000171824, ENSG00000119689, ENSG00000073584, ENSG0000…	576	1567	8544	1.83642	5.35158e-20	5.5924e-18
	GOTERM_BP_FAT	GO:0051252~regulation of RNA metabolic process	185	19.171	ENSG00000185024, ENSG00000196418, ENSG00000169136, ENSG00000145908, ENSG00000171720, ENSG00000196132, ENSG00000112592, ENSG00000109118, ENSG00000167840, ENSG00000121417, ENSG00000197951, ENSG00000175691, ENSG00000154957, ENSG00000130726, ENSG00000133740, ENSG00000198914, ENSG00000166526, ENSG00000169131, ENSG00000188227, ENSG00000189164, ENSG00000166529, ENSG00000125846, ENSG00000173894, ENSG0000…	732	1244	9239	1.877	2.87893e-19	2.41639e-16
	UP_SEQ_FEATURE	zinc finger region:C2H2-type 2	91	9.43005	ENSG00000100105, ENSG00000141040, ENSG00000196418, ENSG00000145908, ENSG00000164048, ENSG00000121417, ENSG00000167840, ENSG00000197951, ENSG00000175691, ENSG00000178150, ENSG00000213988, ENSG00000169981, ENSG00000154957, ENSG00000196378, ENSG00000197619, ENSG00000167635, ENSG00000213297, ENSG00000166526, ENSG00000188785, ENSG00000136451, ENSG00000171466, ENSG00000188227, ENSG00000169131, ENSG0000…	949	439	12637	2.76029	3.17059e-19	7.50161e-17
	SP_PIR_KEYWORDS	zinc-finger	187	19.3782	ENSG00000185024, ENSG00000196418, ENSG00000145908, ENSG00000182872, ENSG00000196132, ENSG00000177599, ENSG00000109118, ENSG00000167840, ENSG00000121417, ENSG00000197951, ENSG00000175691, ENSG00000101868, ENSG00000154957, ENSG00000130726, ENSG00000213297, ENSG00000166526, ENSG00000169131, ENSG00000188227, ENSG00000189164, ENSG00000166529, ENSG00000118496, ENSG00000125846, ENSG00000122435, ENSG0000…	949	1316	12647	1.89368	4.75449e-19	4.10788e-17
	UP_SEQ_FEATURE	zinc finger region:C2H2-type 1	85	8.80829	ENSG00000100105, ENSG00000141040, ENSG00000196418, ENSG00000213588, ENSG00000145908, ENSG00000164048, ENSG00000121417, ENSG00000167840, ENSG00000197951, ENSG00000175691, ENSG00000178150, ENSG00000213988, ENSG00000005801, ENSG00000169981, ENSG00000197619, ENSG00000154957, ENSG00000196378, ENSG00000167635, ENSG00000171469, ENSG00000166526, ENSG00000188785, ENSG00000136451, ENSG00000188227, ENSG0000…	949	395	12637	2.86549	4.8844e-19	1.05059e-16
	GOTERM_CC_FAT	GO:0031974~membrane-enclosed lumen	194	20.1036	ENSG00000167470, ENSG00000090889, ENSG00000169136, ENSG00000171720, ENSG00000112592, ENSG00000114503, ENSG00000109118, ENSG00000197951, ENSG00000154957, ENSG00000149262, ENSG00000124212, ENSG00000130726, ENSG00000133740, ENSG00000120158, ENSG00000131747, ENSG00000136982, ENSG00000087087, ENSG00000099622, ENSG00000071626, ENSG00000123268, ENSG00000171824, ENSG00000119689, ENSG00000073584, ENSG0000…	576	1598	8544	1.80079	5.23892e-19	4.37974e-17
	UP_SEQ_FEATURE	zinc finger region:C2H2-type 11	57	5.90674	ENSG00000141040, ENSG00000145908, ENSG00000177599, ENSG00000121417, ENSG00000197951, ENSG00000175691, ENSG00000213988, ENSG00000169981, ENSG00000174652, ENSG00000197619, ENSG00000196378, ENSG00000171469, ENSG00000188785, ENSG00000169131, ENSG00000189164, ENSG00000125846, ENSG00000188321, ENSG00000179909, ENSG00000168661, ENSG00000176371, ENSG00000167377, ENSG00000196653, ENSG00000196150, ENSG0000…	949	205	12637	3.70253	3.59873e-18	7.0955e-16
	GOTERM_CC_FAT	GO:0044427~chromosomal part	67	6.94301	ENSG00000171316, ENSG00000123485, ENSG00000117724, ENSG00000151725, ENSG00000182628, ENSG00000171720, ENSG00000105011, ENSG00000101868, ENSG00000158169, ENSG00000156970, ENSG00000111602, ENSG00000130726, ENSG00000111581, ENSG00000146143, ENSG00000111445, ENSG00000152253, ENSG00000099284, ENSG00000173894, ENSG00000221944, ENSG00000103275, ENSG00000136982, ENSG00000180346, ENSG00000173473, ENSG0000…	576	306	8544	3.24782	3.60269e-18	2.50987e-16
	GOTERM_BP_FAT	GO:0006355~regulation of transcription, DNA-dependent	178	18.4456	ENSG00000185024, ENSG00000196418, ENSG00000169136, ENSG00000145908, ENSG00000171720, ENSG00000196132, ENSG00000112592, ENSG00000109118, ENSG00000167840, ENSG00000121417, ENSG00000197951, ENSG00000175691, ENSG00000154957, ENSG00000130726, ENSG00000133740, ENSG00000198914, ENSG00000166526, ENSG00000169131, ENSG00000188227, ENSG00000189164, ENSG00000166529, ENSG00000125846, ENSG00000173894, ENSG0000…	732	1212	9239	1.85367	6.65013e-18	4.18626e-15
	SMART	SM00355:ZnF_C2H2	116	12.0207	ENSG00000196418, ENSG00000145908, ENSG00000182872, ENSG00000177599, ENSG00000167840, ENSG00000121417, ENSG00000197951, ENSG00000175691, ENSG00000154957, ENSG00000213297, ENSG00000166526, ENSG00000169131, ENSG00000188227, ENSG00000189164, ENSG00000166529, ENSG00000204366, ENSG00000125846, ENSG00000160062, ENSG00000188295, ENSG00000188321, ENSG00000004534, ENSG00000083814, ENSG00000157657, ENSG0000…	574	574	6200	2.18286	2.67203e-17	3.31332e-15
	GOTERM_CC_FAT	GO:0000775~chromosome, centromeric region	38	3.93782	ENSG00000138778, ENSG00000154473, ENSG00000117724, ENSG00000123485, ENSG00000182628, ENSG00000151725, ENSG00000148773, ENSG00000143228, ENSG00000152455, ENSG00000089685, ENSG00000156970, ENSG00000111581, ENSG00000115163, ENSG00000152253, ENSG00000153044, ENSG00000178999, ENSG00000129810, ENSG00000179886, ENSG00000221944, ENSG00000100918, ENSG00000154839, ENSG00000123219, ENSG00000040275, ENSG0000…	576	112	8544	5.03274	6.03485e-17	6.66134e-15
	GOTERM_CC_FAT	GO:0043228~non-membrane-bounded organelle	220	22.7979	ENSG00000171316, ENSG00000167470, ENSG00000215305, ENSG00000090889, ENSG00000100271, ENSG00000171720, ENSG00000077380, ENSG00000109118, ENSG00000197321, ENSG00000197951, ENSG00000156970, ENSG00000154957, ENSG00000111602, ENSG00000130726, ENSG00000104218, ENSG00000173894, ENSG00000167460, ENSG00000120158, ENSG00000131747, ENSG00000136982, ENSG00000113657, ENSG00000071626, ENSG00000126787, ENSG0000…	576	1995	8544	1.63576	1.9572e-16	1.15463e-14
	GOTERM_CC_FAT	GO:0043232~intracellular non-membrane-bounded organelle	220	22.7979	ENSG00000171316, ENSG00000167470, ENSG00000215305, ENSG00000090889, ENSG00000100271, ENSG00000171720, ENSG00000077380, ENSG00000109118, ENSG00000197321, ENSG00000197951, ENSG00000156970, ENSG00000154957, ENSG00000111602, ENSG00000130726, ENSG00000104218, ENSG00000173894, ENSG00000167460, ENSG00000120158, ENSG00000131747, ENSG00000136982, ENSG00000113657, ENSG00000071626, ENSG00000126787, ENSG0000…	576	1995	8544	1.63576	1.9572e-16	1.15463e-14
	UP_SEQ_FEATURE	zinc finger region:C2H2-type 12	49	5.07772	ENSG00000141040, ENSG00000145908, ENSG00000177599, ENSG00000121417, ENSG00000197951, ENSG00000175691, ENSG00000174652, ENSG00000197619, ENSG00000196378, ENSG00000171469, ENSG00000169131, ENSG00000189164, ENSG00000125846, ENSG00000188321, ENSG00000179909, ENSG00000168661, ENSG00000176371, ENSG00000167377, ENSG00000196653, ENSG00000166188, ENSG00000196150, ENSG00000159905, ENSG00000186300, ENSG0000…	949	173	12637	3.77162	5.81242e-16	1.0103e-13
	PIR_SUPERFAMILY	PIRSF005559:zinc finger protein ZFP-36	34	3.52332	ENSG00000105750, ENSG00000103343, ENSG00000145908, ENSG00000196826, ENSG00000197124, ENSG00000167555, ENSG00000132010, ENSG00000175691, ENSG00000197928, ENSG00000196357, ENSG00000169981, ENSG00000005801, ENSG00000174652, ENSG00000176293, ENSG00000196378, ENSG00000178187, ENSG00000167635, ENSG00000105136, ENSG00000188785, ENSG00000169131, ENSG00000189164, ENSG00000125846, ENSG00000188321, ENSG0000…	313	100	4817	5.23252	6.99388e-16	2.05835e-13
	INTERPRO	IPR012677:Nucleotide-binding, alpha-beta plait	50	5.18135	ENSG00000182872, ENSG00000114503, ENSG00000124193, ENSG00000125944, ENSG00000106344, ENSG00000076053, ENSG00000139675, ENSG00000070756, ENSG00000160633, ENSG00000066044, ENSG00000004534, ENSG00000134597, ENSG00000135486, ENSG00000100813, ENSG00000169813, ENSG00000125351, ENSG00000115875, ENSG00000106263, ENSG00000099622, ENSG00000071626, ENSG00000073792, ENSG00000170144, ENSG00000138668, ENSG0000…	837	183	11279	3.68183	7.33596e-16	1.71863e-13
	INTERPRO	IPR000504:RNA recognition motif, RNP-1	49	5.07772	ENSG00000182872, ENSG00000114503, ENSG00000124193, ENSG00000125944, ENSG00000106344, ENSG00000076053, ENSG00000139675, ENSG00000070756, ENSG00000160633, ENSG00000066044, ENSG00000004534, ENSG00000134597, ENSG00000135486, ENSG00000100813, ENSG00000169813, ENSG00000115875, ENSG00000106263, ENSG00000099622, ENSG00000071626, ENSG00000073792, ENSG00000170144, ENSG00000138668, ENSG00000147140, ENSG0000…	837	183	11279	3.6082	3.73342e-15	6.95777e-13
	GOTERM_BP_FAT	GO:0000279~M phase	62	6.42487	ENSG00000112029, ENSG00000164045, ENSG00000117724, ENSG00000168078, ENSG00000182628, ENSG00000171720, ENSG00000156970, ENSG00000101367, ENSG00000111602, ENSG00000076053, ENSG00000121621, ENSG00000152253, ENSG00000145386, ENSG00000131470, ENSG00000103275, ENSG00000136982, ENSG00000112742, ENSG00000146918, ENSG00000163808, ENSG00000142945, ENSG00000126787, ENSG00000141696, ENSG00000134690, ENSG0000…	732	262	9239	2.98679	5.16061e-15	2.57194e-12
	SP_PIR_KEYWORDS	zinc	205	21.2435	ENSG00000145908, ENSG00000015413, ENSG00000160191, ENSG00000102996, ENSG00000109118, ENSG00000121417, ENSG00000167840, ENSG00000197951, ENSG00000154957, ENSG00000130726, ENSG00000169131, ENSG00000189164, ENSG00000118496, ENSG00000204366, ENSG00000160062, ENSG00000188295, ENSG00000188321, ENSG00000198093, ENSG00000196150, ENSG00000019549, ENSG00000140455, ENSG00000165097, ENSG00000197841, ENSG0000…	949	1627	12647	1.67914	8.00744e-15	5.7554e-13
	GOTERM_MF_FAT	GO:0008270~zinc ion binding	209	21.658	ENSG00000145908, ENSG00000015413, ENSG00000102996, ENSG00000109118, ENSG00000121417, ENSG00000167840, ENSG00000197951, ENSG00000154957, ENSG00000130726, ENSG00000169131, ENSG00000189164, ENSG00000118496, ENSG00000204366, ENSG00000160062, ENSG00000188295, ENSG00000188321, ENSG00000198093, ENSG00000196150, ENSG00000019549, ENSG00000140455, ENSG00000165097, ENSG00000197841, ENSG00000144681, ENSG0000…	673	1680	8758	1.61893	1.74085e-14	5.85665e-12
	GOTERM_BP_FAT	GO:0008380~RNA splicing	62	6.42487	ENSG00000100109, ENSG00000116679, ENSG00000182872, ENSG00000175467, ENSG00000198563, ENSG00000114503, ENSG00000117360, ENSG00000124193, ENSG00000060339, ENSG00000125944, ENSG00000082516, ENSG00000106344, ENSG00000139675, ENSG00000070756, ENSG00000128534, ENSG00000165119, ENSG00000135486, ENSG00000169813, ENSG00000125351, ENSG00000115875, ENSG00000090060, ENSG00000145833, ENSG00000125651, ENSG0000…	732	271	9239	2.8876	2.68776e-14	1.12753e-11
	GOTERM_CC_FAT	GO:0005654~nucleoplasm	109	11.2953	ENSG00000185024, ENSG00000169136, ENSG00000171720, ENSG00000112592, ENSG00000114503, ENSG00000109118, ENSG00000143498, ENSG00000101868, ENSG00000130826, ENSG00000125944, ENSG00000101158, ENSG00000138750, ENSG00000149262, ENSG00000130726, ENSG00000133740, ENSG00000131747, ENSG00000165119, ENSG00000136982, ENSG00000087087, ENSG00000125651, ENSG00000168495, ENSG00000099622, ENSG00000108468, ENSG0000…	576	772	8544	2.09434	2.94333e-14	1.36646e-12
	GOTERM_BP_FAT	GO:0007067~mitosis	51	5.28497	ENSG00000164045, ENSG00000112029, ENSG00000117724, ENSG00000168078, ENSG00000182628, ENSG00000156970, ENSG00000111602, ENSG00000101367, ENSG00000121621, ENSG00000152253, ENSG00000145386, ENSG00000103275, ENSG00000136982, ENSG00000163808, ENSG00000146918, ENSG00000142945, ENSG00000126787, ENSG00000134690, ENSG00000121152, ENSG00000179051, ENSG00000166483, ENSG00000008128, ENSG00000105325, ENSG0000…	732	196	9239	3.28419	3.73303e-14	1.34186e-11
	GOTERM_BP_FAT	GO:0000280~nuclear division	51	5.28497	ENSG00000164045, ENSG00000112029, ENSG00000117724, ENSG00000168078, ENSG00000182628, ENSG00000156970, ENSG00000111602, ENSG00000101367, ENSG00000121621, ENSG00000152253, ENSG00000145386, ENSG00000103275, ENSG00000136982, ENSG00000163808, ENSG00000146918, ENSG00000142945, ENSG00000126787, ENSG00000134690, ENSG00000121152, ENSG00000179051, ENSG00000166483, ENSG00000008128, ENSG00000105325, ENSG0000…	732	196	9239	3.28419	3.73303e-14	1.34186e-11
	GOTERM_BP_FAT	GO:0048285~organelle fission	52	5.3886	ENSG00000164045, ENSG00000112029, ENSG00000117724, ENSG00000168078, ENSG00000182628, ENSG00000156970, ENSG00000111602, ENSG00000101367, ENSG00000121621, ENSG00000152253, ENSG00000145386, ENSG00000103275, ENSG00000136982, ENSG00000163808, ENSG00000146918, ENSG00000087088, ENSG00000142945, ENSG00000126787, ENSG00000134690, ENSG00000121152, ENSG00000179051, ENSG00000166483, ENSG00000008128, ENSG0000…	732	205	9239	3.20157	6.05126e-14	1.90447e-11
	GOTERM_BP_FAT	GO:0000087~M phase of mitotic cell cycle	51	5.28497	ENSG00000164045, ENSG00000112029, ENSG00000117724, ENSG00000168078, ENSG00000182628, ENSG00000156970, ENSG00000111602, ENSG00000101367, ENSG00000121621, ENSG00000152253, ENSG00000145386, ENSG00000103275, ENSG00000136982, ENSG00000163808, ENSG00000146918, ENSG00000142945, ENSG00000126787, ENSG00000134690, ENSG00000121152, ENSG00000179051, ENSG00000166483, ENSG00000008128, ENSG00000105325, ENSG0000…	732	199	9239	3.23468	7.1044e-14	1.98794e-11
	GOTERM_BP_FAT	GO:0022403~cell cycle phase	70	7.25389	ENSG00000112029, ENSG00000164045, ENSG00000117724, ENSG00000168078, ENSG00000182628, ENSG00000171720, ENSG00000101868, ENSG00000156970, ENSG00000101367, ENSG00000111602, ENSG00000076053, ENSG00000121621, ENSG00000152253, ENSG00000145386, ENSG00000062822, ENSG00000131470, ENSG00000103275, ENSG00000136982, ENSG00000112742, ENSG00000146918, ENSG00000163808, ENSG00000142945, ENSG00000126787, ENSG0000…	732	337	9239	2.62169	7.56392e-14	1.90377e-11
	SP_PIR_KEYWORDS	mrna splicing	49	5.07772	ENSG00000100109, ENSG00000182872, ENSG00000175467, ENSG00000198563, ENSG00000114503, ENSG00000117360, ENSG00000124193, ENSG00000125944, ENSG00000082516, ENSG00000106344, ENSG00000139675, ENSG00000070756, ENSG00000128534, ENSG00000165119, ENSG00000135486, ENSG00000169813, ENSG00000115875, ENSG00000145833, ENSG00000100603, ENSG00000170144, ENSG00000099995, ENSG00000065978, ENSG00000147140, ENSG0000…	949	199	12647	3.28144	1.98681e-13	1.22645e-11
	SP_PIR_KEYWORDS	mrna processing	55	5.69948	ENSG00000100109, ENSG00000182872, ENSG00000175467, ENSG00000198563, ENSG00000114503, ENSG00000117360, ENSG00000124193, ENSG00000125944, ENSG00000082516, ENSG00000106344, ENSG00000139675, ENSG00000070756, ENSG00000088930, ENSG00000128534, ENSG00000165119, ENSG00000135486, ENSG00000169813, ENSG00000115875, ENSG00000090060, ENSG00000145833, ENSG00000138231, ENSG00000100603, ENSG00000170144, ENSG0000…	949	244	12647	3.00396	2.69491e-13	1.45504e-11
	GOTERM_CC_FAT	GO:0000793~condensed chromosome	33	3.41969	ENSG00000138778, ENSG00000117724, ENSG00000123485, ENSG00000182628, ENSG00000151725, ENSG00000148773, ENSG00000143228, ENSG00000156970, ENSG00000111581, ENSG00000115163, ENSG00000152253, ENSG00000153044, ENSG00000178999, ENSG00000129810, ENSG00000100918, ENSG00000154839, ENSG00000123219, ENSG00000040275, ENSG00000051180, ENSG00000100029, ENSG00000169679, ENSG00000149554, ENSG00000103275, ENSG0000…	576	109	8544	4.49083	3.78452e-13	1.58202e-11
	SP_PIR_KEYWORDS	mitosis	43	4.45596	ENSG00000105325, ENSG00000138778, ENSG00000164045, ENSG00000112029, ENSG00000154473, ENSG00000117724, ENSG00000184661, ENSG00000182628, ENSG00000066279, ENSG00000111665, ENSG00000170312, ENSG00000143228, ENSG00000089685, ENSG00000156970, ENSG00000101367, ENSG00000111602, ENSG00000137804, ENSG00000152253, ENSG00000137807, ENSG00000129810, ENSG00000178999, ENSG00000145386, ENSG00000157456, ENSG0000…	949	169	12647	3.39081	2.25378e-12	1.0818e-10
	GOTERM_CC_FAT	GO:0000779~condensed chromosome, centromeric region	24	2.48705	ENSG00000154839, ENSG00000100918, ENSG00000123219, ENSG00000138778, ENSG00000040275, ENSG00000117724, ENSG00000123485, ENSG00000169679, ENSG00000182628, ENSG00000151725, ENSG00000080986, ENSG00000142945, ENSG00000143228, ENSG00000156970, ENSG00000137812, ENSG00000161888, ENSG00000111581, ENSG00000115163, ENSG00000152253, ENSG00000153044, ENSG00000125450, ENSG00000178999, ENSG00000129810, ENSG0000…	576	61	8544	5.83607	2.40078e-12	9.12284e-11
	GOTERM_BP_FAT	GO:0006397~mRNA processing	62	6.42487	ENSG00000100109, ENSG00000182872, ENSG00000175467, ENSG00000198563, ENSG00000114503, ENSG00000117360, ENSG00000124193, ENSG00000060339, ENSG00000125944, ENSG00000082516, ENSG00000106344, ENSG00000139675, ENSG00000070756, ENSG00000088930, ENSG00000128534, ENSG00000165119, ENSG00000135486, ENSG00000169813, ENSG00000125351, ENSG00000115875, ENSG00000090060, ENSG00000145833, ENSG00000125651, ENSG0000…	732	299	9239	2.61718	2.72368e-12	6.23482e-10
	GOTERM_MF_FAT	GO:0046914~transition metal ion binding	231	23.9378	ENSG00000145908, ENSG00000015413, ENSG00000160191, ENSG00000102996, ENSG00000109118, ENSG00000121417, ENSG00000167840, ENSG00000197951, ENSG00000154957, ENSG00000124212, ENSG00000130726, ENSG00000169131, ENSG00000189164, ENSG00000118496, ENSG00000204366, ENSG00000160062, ENSG00000188295, ENSG00000188321, ENSG00000198093, ENSG00000196150, ENSG00000019549, ENSG00000140455, ENSG00000165097, ENSG0000…	673	2010	8758	1.49557	2.81204e-12	6.29907e-10
	GOTERM_CC_FAT	GO:0005730~nucleolus	87	9.01554	ENSG00000132792, ENSG00000142731, ENSG00000167470, ENSG00000123485, ENSG00000125485, ENSG00000141141, ENSG00000109118, ENSG00000101361, ENSG00000148300, ENSG00000197951, ENSG00000143498, ENSG00000101868, ENSG00000130826, ENSG00000125482, ENSG00000154957, ENSG00000106344, ENSG00000167635, ENSG00000108592, ENSG00000166526, ENSG00000160633, ENSG00000103671, ENSG00000088930, ENSG00000120158, ENSG0000…	576	601	8544	2.14725	5.85791e-12	2.04049e-10
	SMART	SM00360:RRM	49	5.07772	ENSG00000182872, ENSG00000114503, ENSG00000124193, ENSG00000125944, ENSG00000106344, ENSG00000076053, ENSG00000139675, ENSG00000070756, ENSG00000160633, ENSG00000066044, ENSG00000004534, ENSG00000134597, ENSG00000135486, ENSG00000100813, ENSG00000169813, ENSG00000115875, ENSG00000106263, ENSG00000099622, ENSG00000071626, ENSG00000073792, ENSG00000170144, ENSG00000138668, ENSG00000147140, ENSG0000…	574	183	6200	2.89218	9.04718e-12	7.47903e-10
	KEGG_PATHWAY	hsa03040:Spliceosome	32	3.31606	ENSG00000132792, ENSG00000099783, ENSG00000147274, ENSG00000143368, ENSG00000116350, ENSG00000134748, ENSG00000175467, ENSG00000198563, ENSG00000114503, ENSG00000117360, ENSG00000153187, ENSG00000124193, ENSG00000125676, ENSG00000174243, ENSG00000164548, ENSG00000139675, ENSG00000160201, ENSG00000128534, ENSG00000165119, ENSG00000135486, ENSG00000100813, ENSG00000079134, ENSG00000115875, ENSG0000…	223	124	3470	4.01562	1.07921e-11	1.44615e-09
	GOTERM_BP_FAT	GO:0016071~mRNA metabolic process	66	6.83938	ENSG00000185024, ENSG00000100109, ENSG00000182872, ENSG00000175467, ENSG00000198563, ENSG00000114503, ENSG00000117360, ENSG00000124193, ENSG00000060339, ENSG00000125944, ENSG00000106344, ENSG00000082516, ENSG00000139675, ENSG00000070756, ENSG00000088930, ENSG00000066044, ENSG00000128534, ENSG00000165119, ENSG00000135486, ENSG00000169813, ENSG00000125351, ENSG00000115875, ENSG00000090060, ENSG0000…	732	341	9239	2.44289	1.22999e-11	2.58094e-09
	UP_SEQ_FEATURE	domain:RRM 1	29	3.00518	ENSG00000099783, ENSG00000116001, ENSG00000143368, ENSG00000173914, ENSG00000116350, ENSG00000182872, ENSG00000152795, ENSG00000124193, ENSG00000125944, ENSG00000106344, ENSG00000131051, ENSG00000139675, ENSG00000070756, ENSG00000066044, ENSG00000135486, ENSG00000197451, ENSG00000136231, ENSG00000169045, ENSG00000169813, ENSG00000135097, ENSG00000071626, ENSG00000073792, ENSG00000161847, ENSG0000…	949	88	12637	4.38827	2.01613e-11	3.40726e-09
	UP_SEQ_FEATURE	domain:RRM 2	29	3.00518	ENSG00000099783, ENSG00000116001, ENSG00000143368, ENSG00000173914, ENSG00000116350, ENSG00000182872, ENSG00000152795, ENSG00000124193, ENSG00000125944, ENSG00000106344, ENSG00000131051, ENSG00000139675, ENSG00000070756, ENSG00000066044, ENSG00000135486, ENSG00000197451, ENSG00000136231, ENSG00000169045, ENSG00000169813, ENSG00000135097, ENSG00000071626, ENSG00000073792, ENSG00000161847, ENSG0000…	949	88	12637	4.38827	2.01613e-11	3.40726e-09
	UP_SEQ_FEATURE	zinc finger region:C2H2-type 13	37	3.8342	ENSG00000105750, ENSG00000141040, ENSG00000196826, ENSG00000131115, ENSG00000167555, ENSG00000177599, ENSG00000197935, ENSG00000197951, ENSG00000152454, ENSG00000132010, ENSG00000174652, ENSG00000176293, ENSG00000197619, ENSG00000178338, ENSG00000169131, ENSG00000125846, ENSG00000204519, ENSG00000188321, ENSG00000147789, ENSG00000186019, ENSG00000168661, ENSG00000127081, ENSG00000176371, ENSG0000…	949	139	12637	3.54458	2.4173e-11	3.81289e-09
	GOTERM_BP_FAT	GO:0006396~RNA processing	84	8.70466	ENSG00000100109, ENSG00000116679, ENSG00000182872, ENSG00000175467, ENSG00000198563, ENSG00000114503, ENSG00000101361, ENSG00000117360, ENSG00000130826, ENSG00000124193, ENSG00000060339, ENSG00000104299, ENSG00000125944, ENSG00000149262, ENSG00000106344, ENSG00000082516, ENSG00000108592, ENSG00000139675, ENSG00000070756, ENSG00000088930, ENSG00000122435, ENSG00000128534, ENSG00000004534, ENSG0000…	732	499	9239	2.12468	2.83403e-11	5.48928e-09
	SP_PIR_KEYWORDS	rna-binding	78	8.0829	ENSG00000125485, ENSG00000182872, ENSG00000141141, ENSG00000198563, ENSG00000114503, ENSG00000130826, ENSG00000124193, ENSG00000125944, ENSG00000106344, ENSG00000082516, ENSG00000076053, ENSG00000139675, ENSG00000070756, ENSG00000160633, ENSG00000066044, ENSG00000128534, ENSG00000004534, ENSG00000134597, ENSG00000165119, ENSG00000135486, ENSG00000169813, ENSG00000125351, ENSG00000115875, ENSG0000…	949	468	12647	2.22111	2.89697e-11	1.25149e-09
	SP_PIR_KEYWORDS	metal-binding	240	24.8705	ENSG00000145908, ENSG00000015413, ENSG00000160191, ENSG00000102996, ENSG00000109118, ENSG00000121417, ENSG00000167840, ENSG00000197951, ENSG00000141505, ENSG00000154957, ENSG00000124212, ENSG00000130726, ENSG00000169131, ENSG00000189164, ENSG00000118496, ENSG00000204366, ENSG00000160062, ENSG00000167460, ENSG00000188321, ENSG00000188295, ENSG00000198093, ENSG00000196150, ENSG00000019549, ENSG0000…	949	2187	12647	1.46246	9.93926e-11	3.90342e-09
	SP_PIR_KEYWORDS	cell division	49	5.07772	ENSG00000164045, ENSG00000112029, ENSG00000117724, ENSG00000182628, ENSG00000119397, ENSG00000156970, ENSG00000111602, ENSG00000101367, ENSG00000152253, ENSG00000145386, ENSG00000103275, ENSG00000146918, ENSG00000142945, ENSG00000134690, ENSG00000121152, ENSG00000179051, ENSG00000166483, ENSG00000008128, ENSG00000105325, ENSG00000138778, ENSG00000154473, ENSG00000184661, ENSG00000178184, ENSG0000…	949	235	12647	2.77875	1.16664e-10	4.19988e-09
	GOTERM_BP_FAT	GO:0022402~cell cycle process	79	8.18653	ENSG00000112029, ENSG00000164045, ENSG00000117724, ENSG00000168078, ENSG00000182628, ENSG00000171720, ENSG00000115241, ENSG00000175467, ENSG00000005483, ENSG00000101868, ENSG00000156970, ENSG00000101367, ENSG00000111602, ENSG00000076053, ENSG00000121621, ENSG00000152253, ENSG00000145386, ENSG00000062822, ENSG00000103275, ENSG00000131470, ENSG00000136982, ENSG00000112742, ENSG00000146918, ENSG0000…	732	472	9239	2.11251	1.64736e-10	2.96289e-08
	GOTERM_BP_FAT	GO:0000278~mitotic cell cycle	62	6.42487	ENSG00000112029, ENSG00000164045, ENSG00000117724, ENSG00000168078, ENSG00000182628, ENSG00000101868, ENSG00000156970, ENSG00000101367, ENSG00000111602, ENSG00000121621, ENSG00000152253, ENSG00000145386, ENSG00000062822, ENSG00000103275, ENSG00000136982, ENSG00000112742, ENSG00000146918, ENSG00000163808, ENSG00000142945, ENSG00000126787, ENSG00000134690, ENSG00000142208, ENSG00000121152, ENSG0000…	732	334	9239	2.34293	3.37387e-10	5.6636e-08
	GOTERM_BP_FAT	GO:0000398~nuclear mRNA splicing, via spliceosome	38	3.93782	ENSG00000099783, ENSG00000147274, ENSG00000143368, ENSG00000116350, ENSG00000198563, ENSG00000114503, ENSG00000117360, ENSG00000153187, ENSG00000060339, ENSG00000124193, ENSG00000125944, ENSG00000174243, ENSG00000082516, ENSG00000164548, ENSG00000101138, ENSG00000160201, ENSG00000135829, ENSG00000128534, ENSG00000116754, ENSG00000165119, ENSG00000135486, ENSG00000169045, ENSG00000169813, ENSG0000…	732	152	9239	3.1554	3.63277e-10	5.71707e-08
	GOTERM_BP_FAT	GO:0000375~RNA splicing, via transesterification reactions	38	3.93782	ENSG00000099783, ENSG00000147274, ENSG00000143368, ENSG00000116350, ENSG00000198563, ENSG00000114503, ENSG00000117360, ENSG00000153187, ENSG00000060339, ENSG00000124193, ENSG00000125944, ENSG00000174243, ENSG00000082516, ENSG00000164548, ENSG00000101138, ENSG00000160201, ENSG00000135829, ENSG00000128534, ENSG00000116754, ENSG00000165119, ENSG00000135486, ENSG00000169045, ENSG00000169813, ENSG0000…	732	152	9239	3.1554	3.63277e-10	5.71707e-08
	GOTERM_BP_FAT	GO:0000377~RNA splicing, via transesterification reactions with bulged adenosine as nucleophile	38	3.93782	ENSG00000099783, ENSG00000147274, ENSG00000143368, ENSG00000116350, ENSG00000198563, ENSG00000114503, ENSG00000117360, ENSG00000153187, ENSG00000060339, ENSG00000124193, ENSG00000125944, ENSG00000174243, ENSG00000082516, ENSG00000164548, ENSG00000101138, ENSG00000160201, ENSG00000135829, ENSG00000128534, ENSG00000116754, ENSG00000165119, ENSG00000135486, ENSG00000169045, ENSG00000169813, ENSG0000…	732	152	9239	3.1554	3.63277e-10	5.71707e-08
	SP_PIR_KEYWORDS	kinetochore	22	2.27979	ENSG00000154839, ENSG00000138778, ENSG00000123219, ENSG00000154473, ENSG00000040275, ENSG00000117724, ENSG00000169679, ENSG00000182628, ENSG00000151725, ENSG00000080986, ENSG00000142945, ENSG00000143228, ENSG00000156970, ENSG00000137812, ENSG00000161888, ENSG00000111581, ENSG00000115163, ENSG00000152253, ENSG00000153044, ENSG00000125450, ENSG00000129810, ENSG00000163535	949	58	12647	5.05494	4.36621e-10	1.45093e-08
	GOTERM_CC_FAT	GO:0000777~condensed chromosome kinetochore	20	2.07254	ENSG00000154839, ENSG00000138778, ENSG00000123219, ENSG00000040275, ENSG00000117724, ENSG00000123485, ENSG00000169679, ENSG00000182628, ENSG00000151725, ENSG00000080986, ENSG00000142945, ENSG00000143228, ENSG00000156970, ENSG00000137812, ENSG00000161888, ENSG00000111581, ENSG00000115163, ENSG00000152253, ENSG00000153044, ENSG00000125450	576	53	8544	5.59748	5.52749e-10	1.7773e-08
	GOTERM_BP_FAT	GO:0051301~cell division	52	5.3886	ENSG00000164045, ENSG00000112029, ENSG00000117724, ENSG00000184486, ENSG00000182628, ENSG00000119397, ENSG00000156970, ENSG00000111602, ENSG00000101367, ENSG00000198914, ENSG00000152253, ENSG00000145386, ENSG00000099954, ENSG00000103275, ENSG00000146918, ENSG00000134690, ENSG00000121152, ENSG00000179051, ENSG00000166483, ENSG00000111450, ENSG00000008128, ENSG00000105325, ENSG00000138778, ENSG0000…	732	259	9239	2.53406	6.82754e-10	1.01128e-07
	SP_PIR_KEYWORDS	DNA binding	46	4.76684	ENSG00000105750, ENSG00000152926, ENSG00000184486, ENSG00000196767, ENSG00000149136, ENSG00000112592, ENSG00000132010, ENSG00000101868, ENSG00000169981, ENSG00000071564, ENSG00000174652, ENSG00000154957, ENSG00000167635, ENSG00000124766, ENSG00000166526, ENSG00000136451, ENSG00000103495, ENSG00000125846, ENSG00000101057, ENSG00000204519, ENSG00000186019, ENSG00000147789, ENSG00000131747, ENSG0000…	949	225	12647	2.72456	9.13632e-10	2.81921e-08
	UP_SEQ_FEATURE	zinc finger region:C2H2-type 14	29	3.00518	ENSG00000105750, ENSG00000141040, ENSG00000196826, ENSG00000131115, ENSG00000167555, ENSG00000197935, ENSG00000152454, ENSG00000132010, ENSG00000174652, ENSG00000176293, ENSG00000197619, ENSG00000125846, ENSG00000204519, ENSG00000147789, ENSG00000168661, ENSG00000127081, ENSG00000176371, ENSG00000196653, ENSG00000167377, ENSG00000166188, ENSG00000159905, ENSG00000186272, ENSG00000186300, ENSG0000…	949	102	12637	3.78596	9.47456e-10	1.40105e-07
	GOTERM_CC_FAT	GO:0005681~spliceosome	31	3.21244	ENSG00000099783, ENSG00000100109, ENSG00000147274, ENSG00000143368, ENSG00000116679, ENSG00000100056, ENSG00000134748, ENSG00000033030, ENSG00000175467, ENSG00000198563, ENSG00000117360, ENSG00000153187, ENSG00000125944, ENSG00000174243, ENSG00000082516, ENSG00000106344, ENSG00000139675, ENSG00000070756, ENSG00000160201, ENSG00000165119, ENSG00000135486, ENSG00000169045, ENSG00000169813, ENSG0000…	576	128	8544	3.59245	9.76751e-10	2.9163e-08
	SP_PIR_KEYWORDS	cell cycle	66	6.83938	ENSG00000112029, ENSG00000164045, ENSG00000123485, ENSG00000117724, ENSG00000182628, ENSG00000119397, ENSG00000005483, ENSG00000060339, ENSG00000156970, ENSG00000101367, ENSG00000111602, ENSG00000152253, ENSG00000145386, ENSG00000153487, ENSG00000103275, ENSG00000136982, ENSG00000146918, ENSG00000142945, ENSG00000126787, ENSG00000134690, ENSG00000121152, ENSG00000179051, ENSG00000166484, ENSG0000…	949	399	12647	2.20441	1.6376e-09	4.71628e-08
	GOTERM_BP_FAT	GO:0007049~cell cycle	95	9.84456	ENSG00000112029, ENSG00000164045, ENSG00000123485, ENSG00000117724, ENSG00000168078, ENSG00000182628, ENSG00000171720, ENSG00000119397, ENSG00000115241, ENSG00000175467, ENSG00000005483, ENSG00000173846, ENSG00000101868, ENSG00000060339, ENSG00000156970, ENSG00000101367, ENSG00000111602, ENSG00000076053, ENSG00000121621, ENSG00000152253, ENSG00000145386, ENSG00000062822, ENSG00000153487, ENSG0000…	732	645	9239	1.85899	2.092e-09	2.92648e-07
	UP_SEQ_FEATURE	zinc finger region:C2H2-type 1; degenerate	24	2.48705	ENSG00000197961, ENSG00000188321, ENSG00000105750, ENSG00000152926, ENSG00000083828, ENSG00000179909, ENSG00000074657, ENSG00000083814, ENSG00000127081, ENSG00000168661, ENSG00000177599, ENSG00000197062, ENSG00000167377, ENSG00000198039, ENSG00000159905, ENSG00000186300, ENSG00000197608, ENSG00000174652, ENSG00000170631, ENSG00000196214, ENSG00000213297, ENSG00000171469, ENSG00000171466, ENSG0000…	949	76	12637	4.20509	3.78969e-09	5.27435e-07
	SP_PIR_KEYWORDS	Spliceosome	30	3.10881	ENSG00000099783, ENSG00000100109, ENSG00000147274, ENSG00000143368, ENSG00000100056, ENSG00000134748, ENSG00000033030, ENSG00000175467, ENSG00000198563, ENSG00000117360, ENSG00000153187, ENSG00000125944, ENSG00000174243, ENSG00000082516, ENSG00000106344, ENSG00000139675, ENSG00000070756, ENSG00000160201, ENSG00000165119, ENSG00000135486, ENSG00000169045, ENSG00000169813, ENSG00000087365, ENSG0000…	949	116	12647	3.44655	5.01537e-09	1.35415e-07
	GOTERM_CC_FAT	GO:0000776~kinetochore	22	2.27979	ENSG00000154839, ENSG00000138778, ENSG00000123219, ENSG00000154473, ENSG00000040275, ENSG00000117724, ENSG00000123485, ENSG00000169679, ENSG00000182628, ENSG00000151725, ENSG00000080986, ENSG00000142945, ENSG00000143228, ENSG00000156970, ENSG00000030066, ENSG00000137812, ENSG00000161888, ENSG00000111581, ENSG00000115163, ENSG00000152253, ENSG00000153044, ENSG00000125450	576	72	8544	4.53241	5.1167e-09	1.42585e-07
	GOTERM_BP_FAT	GO:0007059~chromosome segregation	23	2.38342	ENSG00000100918, ENSG00000154839, ENSG00000138778, ENSG00000131747, ENSG00000154473, ENSG00000040275, ENSG00000117724, ENSG00000123485, ENSG00000182628, ENSG00000103275, ENSG00000136982, ENSG00000080986, ENSG00000126787, ENSG00000143228, ENSG00000089685, ENSG00000121152, ENSG00000109805, ENSG00000121621, ENSG00000137804, ENSG00000152253, ENSG00000153044, ENSG00000129810, ENSG00000163535	732	73	9239	3.97666	2.2578e-08	2.99218e-06
	SP_PIR_KEYWORDS	phosphoprotein	529	54.8187	ENSG00000171316, ENSG00000090889, ENSG00000015413, ENSG00000151445, ENSG00000144229, ENSG00000102996, ENSG00000109118, ENSG00000141505, ENSG00000156970, ENSG00000130726, ENSG00000104218, ENSG00000160679, ENSG00000121210, ENSG00000204366, ENSG00000141456, ENSG00000196497, ENSG00000109381, ENSG00000131747, ENSG00000139624, ENSG00000196159, ENSG00000087087, ENSG00000106263, ENSG00000146918, ENSG0000…	949	5958	12647	1.18325	2.30091e-08	5.84702e-07
	GOTERM_MF_FAT	GO:0003723~RNA binding	86	8.91192	ENSG00000125485, ENSG00000182872, ENSG00000141141, ENSG00000198563, ENSG00000114503, ENSG00000101361, ENSG00000130826, ENSG00000124193, ENSG00000125944, ENSG00000106344, ENSG00000082516, ENSG00000139675, ENSG00000076053, ENSG00000070756, ENSG00000160633, ENSG00000066044, ENSG00000128534, ENSG00000004534, ENSG00000134597, ENSG00000165119, ENSG00000135486, ENSG00000169813, ENSG00000125351, ENSG0000…	673	613	8758	1.82569	3.14023e-08	5.27557e-06
	GOTERM_CC_FAT	GO:0005819~spindle	29	3.00518	ENSG00000136997, ENSG00000138778, ENSG00000112029, ENSG00000117724, ENSG00000090889, ENSG00000182628, ENSG00000171720, ENSG00000066279, ENSG00000170312, ENSG00000089685, ENSG00000156970, ENSG00000101367, ENSG00000088325, ENSG00000104218, ENSG00000121621, ENSG00000137804, ENSG00000137807, ENSG00000178999, ENSG00000154839, ENSG00000040275, ENSG00000169679, ENSG00000112742, ENSG00000163808, ENSG0000…	576	134	8544	3.2102	5.23349e-08	1.36725e-06
	GOTERM_CC_FAT	GO:0000228~nuclear chromosome	27	2.79793	ENSG00000073584, ENSG00000102977, ENSG00000101868, ENSG00000152455, ENSG00000089685, ENSG00000111602, ENSG00000130726, ENSG00000146143, ENSG00000099284, ENSG00000129810, ENSG00000166508, ENSG00000105717, ENSG00000214717, ENSG00000100918, ENSG00000131747, ENSG00000051180, ENSG00000169679, ENSG00000149554, ENSG00000077463, ENSG00000103275, ENSG00000180198, ENSG00000173473, ENSG00000108468, ENSG0000…	576	128	8544	3.12891	2.84504e-07	6.99542e-06
	UP_SEQ_FEATURE	zinc finger region:C2H2-type 2; degenerate	16	1.65803	ENSG00000197961, ENSG00000188321, ENSG00000083828, ENSG00000179909, ENSG00000074657, ENSG00000127081, ENSG00000177599, ENSG00000166188, ENSG00000132010, ENSG00000005801, ENSG00000197608, ENSG00000174652, ENSG00000184280, ENSG00000170631, ENSG00000196214, ENSG00000171469	949	44	12637	4.84223	3.49095e-07	4.58856e-05
	SP_PIR_KEYWORDS	centromere	14	1.45078	ENSG00000138778, ENSG00000123219, ENSG00000123485, ENSG00000142945, ENSG00000159055, ENSG00000152455, ENSG00000089685, ENSG00000134690, ENSG00000179051, ENSG00000115163, ENSG00000129810, ENSG00000178999, ENSG00000163535, ENSG00000104147	949	34	12647	5.48745	4.56965e-07	1.09671e-05
	UP_SEQ_FEATURE	zinc finger region:C2H2-type 15	22	2.27979	ENSG00000105750, ENSG00000147789, ENSG00000186019, ENSG00000127081, ENSG00000168661, ENSG00000196826, ENSG00000167555, ENSG00000131115, ENSG00000167377, ENSG00000166188, ENSG00000186272, ENSG00000159905, ENSG00000186300, ENSG00000152454, ENSG00000132010, ENSG00000148143, ENSG00000197050, ENSG00000197608, ENSG00000176293, ENSG00000197619, ENSG00000170631, ENSG00000196267	949	88	12637	3.32903	1.50814e-06	0.000187786
	GOTERM_BP_FAT	GO:0051276~chromosome organization	58	6.01036	ENSG00000171316, ENSG00000123485, ENSG00000117724, ENSG00000171720, ENSG00000105011, ENSG00000005483, ENSG00000130826, ENSG00000149929, ENSG00000125482, ENSG00000121621, ENSG00000160633, ENSG00000099284, ENSG00000173894, ENSG00000166477, ENSG00000099954, ENSG00000131747, ENSG00000138375, ENSG00000100813, ENSG00000205531, ENSG00000136982, ENSG00000101189, ENSG00000146918, ENSG00000173473, ENSG0000…	732	385	9239	1.90143	2.34024e-06	0.000294593
	SP_PIR_KEYWORDS	chromosomal protein	22	2.27979	ENSG00000163029, ENSG00000123219, ENSG00000117724, ENSG00000123485, ENSG00000149136, ENSG00000143379, ENSG00000151725, ENSG00000197459, ENSG00000142945, ENSG00000102977, ENSG00000011243, ENSG00000152455, ENSG00000188375, ENSG00000089685, ENSG00000134690, ENSG00000132475, ENSG00000138668, ENSG00000115163, ENSG00000153044, ENSG00000178999, ENSG00000099284, ENSG00000184897	949	94	12647	3.11901	4.62361e-06	0.000105121
	GOTERM_CC_FAT	GO:0030530~heterogeneous nuclear ribonucleoprotein complex	9	0.932642	ENSG00000153187, ENSG00000125944, ENSG00000165119, ENSG00000147274, ENSG00000135486, ENSG00000169045, ENSG00000169813, ENSG00000138668, ENSG00000152795	576	17	8544	7.85294	5.66018e-06	0.000131434
	GOTERM_CC_FAT	GO:0044454~nuclear chromosome part	21	2.17617	ENSG00000100918, ENSG00000169679, ENSG00000077463, ENSG00000103275, ENSG00000180198, ENSG00000173473, ENSG00000102977, ENSG00000108468, ENSG00000101868, ENSG00000152455, ENSG00000141696, ENSG00000132475, ENSG00000111602, ENSG00000130726, ENSG00000091651, ENSG00000146143, ENSG00000099284, ENSG00000129810, ENSG00000166508, ENSG00000163535, ENSG00000105717	576	100	8544	3.115	8.62265e-06	0.000189681
	GOTERM_CC_FAT	GO:0044451~nucleoplasm part	59	6.11399	ENSG00000185024, ENSG00000100109, ENSG00000116679, ENSG00000184486, ENSG00000169136, ENSG00000171720, ENSG00000213780, ENSG00000112592, ENSG00000198563, ENSG00000109118, ENSG00000005483, ENSG00000117360, ENSG00000143498, ENSG00000130826, ENSG00000104299, ENSG00000149262, ENSG00000082516, ENSG00000133740, ENSG00000166477, ENSG00000100811, ENSG00000103275, ENSG00000101189, ENSG00000168495, ENSG0000…	576	486	8544	1.80075	1.07532e-05	0.000224718
	GOTERM_CC_FAT	GO:0000785~chromatin	26	2.6943	ENSG00000171316, ENSG00000117724, ENSG00000171720, ENSG00000105011, ENSG00000101868, ENSG00000152455, ENSG00000188375, ENSG00000158169, ENSG00000111602, ENSG00000130726, ENSG00000115163, ENSG00000099284, ENSG00000166508, ENSG00000173894, ENSG00000184897, ENSG00000105717, ENSG00000077463, ENSG00000136982, ENSG00000180198, ENSG00000173473, ENSG00000197459, ENSG00000108468, ENSG00000141570, ENSG0000…	576	147	8544	2.62358	1.39345e-05	0.000277326
	UP_SEQ_FEATURE	compositionally biased region:Asp/Glu-rich (acidic)	22	2.27979	ENSG00000198081, ENSG00000100811, ENSG00000105229, ENSG00000111142, ENSG00000205531, ENSG00000149136, ENSG00000115241, ENSG00000177732, ENSG00000153187, ENSG00000076685, ENSG00000141696, ENSG00000125944, ENSG00000143995, ENSG00000135506, ENSG00000107341, ENSG00000198625, ENSG00000181104, ENSG00000106344, ENSG00000187514, ENSG00000132005, ENSG00000134138, ENSG00000134323	949	101	12637	2.90054	1.53113e-05	0.0018097
	GOTERM_CC_FAT	GO:0015630~microtubule cytoskeleton	56	5.80311	ENSG00000142731, ENSG00000112029, ENSG00000117724, ENSG00000090889, ENSG00000100271, ENSG00000182628, ENSG00000171720, ENSG00000119397, ENSG00000077380, ENSG00000156970, ENSG00000122507, ENSG00000101367, ENSG00000104218, ENSG00000121621, ENSG00000131747, ENSG00000112742, ENSG00000163808, ENSG00000142945, ENSG00000126787, ENSG00000108468, ENSG00000134690, ENSG00000142208, ENSG00000044459, ENSG0000…	576	460	8544	1.8058	1.71895e-05	0.000326549
	UP_SEQ_FEATURE	domain:SCAN box	13	1.34715	ENSG00000141040, ENSG00000103343, ENSG00000176371, ENSG00000171606, ENSG00000197062, ENSG00000196812, ENSG00000167840, ENSG00000137338, ENSG00000137185, ENSG00000154957, ENSG00000166529, ENSG00000196345, ENSG00000187815	949	40	12637	4.32774	2.31131e-05	0.00260072
	SP_PIR_KEYWORDS	zinc finger	24	2.48705	ENSG00000204519, ENSG00000105750, ENSG00000147789, ENSG00000186019, ENSG00000152926, ENSG00000062822, ENSG00000168661, ENSG00000186446, ENSG00000167377, ENSG00000198039, ENSG00000196150, ENSG00000186272, ENSG00000101868, ENSG00000132010, ENSG00000169981, ENSG00000174652, ENSG00000154957, ENSG00000170631, ENSG00000167635, ENSG00000166526, ENSG00000136451, ENSG00000165512, ENSG00000103495, ENSG0000…	949	122	12647	2.62164	3.22232e-05	0.000695791
	SP_PIR_KEYWORDS	repressor	50	5.18135	ENSG00000100105, ENSG00000140350, ENSG00000151725, ENSG00000145908, ENSG00000171720, ENSG00000109118, ENSG00000164048, ENSG00000213988, ENSG00000101158, ENSG00000130726, ENSG00000160633, ENSG00000125846, ENSG00000173894, ENSG00000141456, ENSG00000100811, ENSG00000099622, ENSG00000198093, ENSG00000019549, ENSG00000165097, ENSG00000065978, ENSG00000168286, ENSG00000198081, ENSG00000105229, ENSG0000…	949	365	12647	1.82557	4.45181e-05	0.000915401
	GOTERM_BP_FAT	GO:0022411~cellular component disassembly	13	1.34715	ENSG00000099954, ENSG00000073584, ENSG00000136997, ENSG00000164305, ENSG00000087088, ENSG00000142945, ENSG00000130921, ENSG00000125482, ENSG00000119335, ENSG00000121621, ENSG00000148187, ENSG00000088930, ENSG00000103495	732	41	9239	4.00197	5.08329e-05	0.00607673
	SP_PIR_KEYWORDS	dna replication	18	1.86528	ENSG00000107815, ENSG00000062822, ENSG00000149136, ENSG00000136982, ENSG00000093009, ENSG00000132780, ENSG00000143476, ENSG00000101868, ENSG00000136480, ENSG00000177084, ENSG00000101003, ENSG00000100297, ENSG00000091651, ENSG00000146143, ENSG00000111445, ENSG00000171848, ENSG00000166508, ENSG00000065328	949	79	12647	3.03645	6.10545e-05	0.00119821
	GOTERM_BP_FAT	GO:0006333~chromatin assembly or disassembly	19	1.96891	ENSG00000073584, ENSG00000171316, ENSG00000123485, ENSG00000205531, ENSG00000149480, ENSG00000105011, ENSG00000173473, ENSG00000197459, ENSG00000108468, ENSG00000141570, ENSG00000152455, ENSG00000188375, ENSG00000149929, ENSG00000132475, ENSG00000119335, ENSG00000115163, ENSG00000099284, ENSG00000184897, ENSG00000173894	732	84	9239	2.85488	7.83633e-05	0.00892928
	GOTERM_CC_FAT	GO:0000940~outer kinetochore of condensed chromosome	6	0.621762	ENSG00000154839, ENSG00000138778, ENSG00000156970, ENSG00000040275, ENSG00000117724, ENSG00000182628	576	9	8544	9.88889	0.000136194	0.00247229
Module29	GOTERM_BP_FAT	GO:0006952~defense response	20	6.26959	ENSG00000173369, ENSG00000136250, ENSG00000108691, ENSG00000011600, ENSG00000164615, ENSG00000101336, ENSG00000173372, ENSG00000171860, ENSG00000170458, ENSG00000005381, ENSG00000125730, ENSG00000112799, ENSG00000078668, ENSG00000131187, ENSG00000160255, ENSG00000159189, ENSG00000204472, ENSG00000186652, ENSG00000197249, ENSG00000169413	205	260	9239	3.46679	4.45766e-06	0.00574719
	GOTERM_BP_FAT	GO:0006959~humoral immune response	8	2.50784	ENSG00000173369, ENSG00000112799, ENSG00000108691, ENSG00000159189, ENSG00000169508, ENSG00000173372, ENSG00000095970, ENSG00000125730	205	35	9239	10.3013	9.18278e-06	0.00591911
	KEGG_PATHWAY	hsa03050:Proteasome	8	2.50784	ENSG00000115233, ENSG00000041357, ENSG00000100519, ENSG00000136930, ENSG00000129084, ENSG00000143106, ENSG00000100902, ENSG00000100764	99	40	3470	7.0101	0.000100372	0.00879425
	KEGG_PATHWAY	hsa04610:Complement and coagulation cascades	7	2.19436	ENSG00000173369, ENSG00000131187, ENSG00000159189, ENSG00000173372, ENSG00000171860, ENSG00000197249, ENSG00000125730	99	30	3470	8.17845	0.000149215	0.00654445
Module31	SP_PIR_KEYWORDS	phosphoprotein	311	64.7917	ENSG00000120948, ENSG00000197323, ENSG00000078142, ENSG00000157985, ENSG00000138386, ENSG00000138246, ENSG00000166439, ENSG00000147010, ENSG00000161813, ENSG00000134318, ENSG00000078699, ENSG00000150938, ENSG00000099204, ENSG00000165185, ENSG00000173898, ENSG00000134030, ENSG00000152102, ENSG00000076641, ENSG00000116539, ENSG00000144674, ENSG00000106771, ENSG00000087448, ENSG00000038219, ENSG0000…	476	5958	12647	1.38689	4.23787e-16	1.61648e-13
	SP_PIR_KEYWORDS	coiled coil	100	20.8333	ENSG00000197323, ENSG00000048471, ENSG00000144747, ENSG00000168079, ENSG00000204262, ENSG00000064042, ENSG00000102189, ENSG00000147010, ENSG00000065613, ENSG00000134318, ENSG00000065809, ENSG00000078699, ENSG00000099204, ENSG00000173230, ENSG00000144674, ENSG00000157654, ENSG00000133069, ENSG00000112659, ENSG00000124831, ENSG00000100403, ENSG00000145734, ENSG00000142599, ENSG00000086712, ENSG0000…	476	1487	12647	1.78677	5.75389e-09	1.04721e-06
	SP_PIR_KEYWORDS	ubl conjugation pathway	43	8.95833	ENSG00000124486, ENSG00000197323, ENSG00000087338, ENSG00000165406, ENSG00000130338, ENSG00000101966, ENSG00000159459, ENSG00000135913, ENSG00000148634, ENSG00000153827, ENSG00000186591, ENSG00000155034, ENSG00000146414, ENSG00000198373, ENSG00000118369, ENSG00000089234, ENSG00000175073, ENSG00000110395, ENSG00000170185, ENSG00000163961, ENSG00000131263, ENSG00000148356, ENSG00000155827, ENSG0000…	476	431	12647	2.65077	1.35372e-08	1.64251e-06
	SP_PIR_KEYWORDS	zinc-finger	89	18.5417	ENSG00000146587, ENSG00000197323, ENSG00000075407, ENSG00000198026, ENSG00000165406, ENSG00000101966, ENSG00000159459, ENSG00000157985, ENSG00000101199, ENSG00000108557, ENSG00000143867, ENSG00000085224, ENSG00000102189, ENSG00000166439, ENSG00000177311, ENSG00000198752, ENSG00000134318, ENSG00000137166, ENSG00000173276, ENSG00000078699, ENSG00000172466, ENSG00000083844, ENSG00000116539, ENSG0000…	476	1316	12647	1.79686	4.05308e-08	3.6883e-06
	GOTERM_BP_FAT	GO:0019941~modification-dependent protein catabolic process	44	9.16667	ENSG00000124486, ENSG00000197323, ENSG00000087338, ENSG00000165406, ENSG00000130338, ENSG00000101966, ENSG00000159459, ENSG00000135913, ENSG00000148634, ENSG00000153827, ENSG00000186591, ENSG00000155034, ENSG00000146414, ENSG00000198373, ENSG00000118369, ENSG00000089234, ENSG00000175073, ENSG00000110395, ENSG00000151893, ENSG00000170185, ENSG00000163961, ENSG00000131263, ENSG00000148356, ENSG0000…	369	490	9239	2.2483	7.20624e-07	0.00127253
	GOTERM_BP_FAT	GO:0043632~modification-dependent macromolecule catabolic process	44	9.16667	ENSG00000124486, ENSG00000197323, ENSG00000087338, ENSG00000165406, ENSG00000130338, ENSG00000101966, ENSG00000159459, ENSG00000135913, ENSG00000148634, ENSG00000153827, ENSG00000186591, ENSG00000155034, ENSG00000146414, ENSG00000198373, ENSG00000118369, ENSG00000089234, ENSG00000175073, ENSG00000110395, ENSG00000151893, ENSG00000170185, ENSG00000163961, ENSG00000131263, ENSG00000148356, ENSG0000…	369	490	9239	2.2483	7.20624e-07	0.00127253
	GOTERM_BP_FAT	GO:0051603~proteolysis involved in cellular protein catabolic process	45	9.375	ENSG00000124486, ENSG00000197323, ENSG00000087338, ENSG00000165406, ENSG00000130338, ENSG00000101966, ENSG00000159459, ENSG00000135913, ENSG00000148634, ENSG00000153827, ENSG00000186591, ENSG00000155034, ENSG00000166855, ENSG00000146414, ENSG00000198373, ENSG00000118369, ENSG00000089234, ENSG00000175073, ENSG00000110395, ENSG00000151893, ENSG00000170185, ENSG00000163961, ENSG00000131263, ENSG0000…	369	509	9239	2.21357	8.11022e-07	0.000716282
	GOTERM_BP_FAT	GO:0044257~cellular protein catabolic process	45	9.375	ENSG00000124486, ENSG00000197323, ENSG00000087338, ENSG00000165406, ENSG00000130338, ENSG00000101966, ENSG00000159459, ENSG00000135913, ENSG00000148634, ENSG00000153827, ENSG00000186591, ENSG00000155034, ENSG00000166855, ENSG00000146414, ENSG00000198373, ENSG00000118369, ENSG00000089234, ENSG00000175073, ENSG00000110395, ENSG00000151893, ENSG00000170185, ENSG00000163961, ENSG00000131263, ENSG0000…	369	511	9239	2.20491	9.08953e-07	0.00053523
	SP_PIR_KEYWORDS	zinc	98	20.4167	ENSG00000146587, ENSG00000197323, ENSG00000198026, ENSG00000157985, ENSG00000143867, ENSG00000064042, ENSG00000102189, ENSG00000166439, ENSG00000177311, ENSG00000134318, ENSG00000137166, ENSG00000078699, ENSG00000099204, ENSG00000172466, ENSG00000116539, ENSG00000136870, ENSG00000112659, ENSG00000113916, ENSG00000132740, ENSG00000109654, ENSG00000198862, ENSG00000106261, ENSG00000100403, ENSG0000…	476	1627	12647	1.60037	1.67844e-06	0.000122183
	GOTERM_BP_FAT	GO:0030163~protein catabolic process	45	9.375	ENSG00000124486, ENSG00000197323, ENSG00000087338, ENSG00000165406, ENSG00000130338, ENSG00000101966, ENSG00000159459, ENSG00000135913, ENSG00000148634, ENSG00000153827, ENSG00000186591, ENSG00000155034, ENSG00000166855, ENSG00000146414, ENSG00000198373, ENSG00000118369, ENSG00000089234, ENSG00000175073, ENSG00000110395, ENSG00000151893, ENSG00000170185, ENSG00000163961, ENSG00000131263, ENSG0000…	369	525	9239	2.14611	1.88603e-06	0.00083281
	SP_PIR_KEYWORDS	alternative splicing	255	53.125	ENSG00000197323, ENSG00000074527, ENSG00000071537, ENSG00000139364, ENSG00000168079, ENSG00000138386, ENSG00000157985, ENSG00000147010, ENSG00000161813, ENSG00000151572, ENSG00000078699, ENSG00000099204, ENSG00000165185, ENSG00000134030, ENSG00000173898, ENSG00000152102, ENSG00000136870, ENSG00000144674, ENSG00000106771, ENSG00000124831, ENSG00000106682, ENSG00000164327, ENSG00000142599, ENSG0000…	476	5451	12647	1.24292	2.31606e-06	0.000140498
	UP_SEQ_FEATURE	splice variant	254	52.9167	ENSG00000197323, ENSG00000074527, ENSG00000071537, ENSG00000139364, ENSG00000168079, ENSG00000138386, ENSG00000157985, ENSG00000147010, ENSG00000161813, ENSG00000151572, ENSG00000078699, ENSG00000099204, ENSG00000165185, ENSG00000134030, ENSG00000173898, ENSG00000152102, ENSG00000136870, ENSG00000144674, ENSG00000106771, ENSG00000124831, ENSG00000106682, ENSG00000164327, ENSG00000142599, ENSG0000…	476	5442	12637	1.23912	3.33474e-06	0.00515221
	UP_SEQ_FEATURE	domain:PH	22	4.58333	ENSG00000116903, ENSG00000111252, ENSG00000100241, ENSG00000115306, ENSG00000157985, ENSG00000171680, ENSG00000126217, ENSG00000088387, ENSG00000156011, ENSG00000110048, ENSG00000134318, ENSG00000198752, ENSG00000143776, ENSG00000100485, ENSG00000054523, ENSG00000008256, ENSG00000186716, ENSG00000197959, ENSG00000173898, ENSG00000151693, ENSG00000107863, ENSG00000136848	476	178	12637	3.28125	3.34671e-06	0.00258867
[truncated: 88 more rows]
