# Supplementary material for: Shared Pathways Among Autism Candidate Genes Determined by Co-expression Network Analysis of the Developing Human Brain Transcriptome
Source: J Mol Neurosci. 2015 Sep 23;57(4):580–94. doi: 10.1007/s12031-015-0641-3 (PMC4644211; doi:10.1007/s12031-015-0641-3)
Supplement: Supplementary file 11 — ASD list. A table listing the 455 genes forming the list of ASD candidate genes in our study. (XLS 64 kb) [file 12031_2015_641_MOESM11_ESM.xls]

## Sheet: Sheet1
Index	Gene Symbol	Ensemble ID
1	GCLC	ENSG00000001084
2	TFPI	ENSG00000003436
3	ARX	ENSG00000004848
4	SLC25A13	ENSG00000004864
5	ST7	ENSG00000004866
6	CREBBP	ENSG00000005339
7	BZRAP1	ENSG00000005379
8	TMEM98	ENSG00000006042
9	TAC1	ENSG00000006128
10	CACNA1G	ENSG00000006283
11	DLX6	ENSG00000006377
12	PAFAH1B1	ENSG00000007168
13	PAX6	ENSG00000007372
14	SYN1	ENSG00000008056
15	JARID2	ENSG00000008083
16	CDKL5	ENSG00000008086
17	SYPL1	ENSG00000008282
18	NFIX	ENSG00000008441
19	PLAUR	ENSG00000011422
20	SLC38A5	ENSG00000017483
21	ATP1A2	ENSG00000018625
22	RB1CC1	ENSG00000023287
23	CD44	ENSG00000026508
24	APBA2	ENSG00000034053
25	MAP2K3	ENSG00000034152
26	CDH10	ENSG00000040731
27	MYO16	ENSG00000041515
28	DCUN1D1	ENSG00000043093
29	GPM6B	ENSG00000046653
30	ELN	ENSG00000049540
31	ARID1B	ENSG00000049618
32	PPP1R3F	ENSG00000049769
33	LAMC3	ENSG00000050555
34	PUM2	ENSG00000055917
35	PFTK1	ENSG00000058091
36	TLE2	ENSG00000065717
37	PDE4A	ENSG00000065989
38	CTNNA2	ENSG00000066032
39	C16orf68	ENSG00000067365
40	TRO	ENSG00000067445
41	PDZD4	ENSG00000067840
42	ACSL4	ENSG00000068366
43	GRIPAP1	ENSG00000068400
44	FTSJ1	ENSG00000068438
45	CYFIP1	ENSG00000068793
46	MAOB	ENSG00000069535
47	RORA	ENSG00000069667
48	DRD4	ENSG00000069696
49	SCT	ENSG00000070031
50	DGCR2	ENSG00000070413
51	JMJD6	ENSG00000070495
52	RPS6KA2	ENSG00000071242
53	ING3	ENSG00000071243
54	VASH1	ENSG00000071246
55	ATP6AP1	ENSG00000071553
56	MBD3	ENSG00000071655
57	CLCN4	ENSG00000073464
58	PTGS2	ENSG00000073756
59	CTTNBP2	ENSG00000077063
60	DNAJC10	ENSG00000077232
61	DCX	ENSG00000077279
62	GTF2I	ENSG00000077809
63	MAP2	ENSG00000078018
64	A2BP1	ENSG00000078328
65	OSBPL6	ENSG00000079156
66	OPHN1	ENSG00000079482
67	MEF2C	ENSG00000081189
68	CADPS2	ENSG00000081803
69	GSTP1	ENSG00000084207
70	ATRX	ENSG00000085224
71	POMGNT1	ENSG00000085998
72	GNAS	ENSG00000087460
73	NOS1	ENSG00000089250
74	NRCAM	ENSG00000091129
75	LAMB1	ENSG00000091136
76	RAPGEF4	ENSG00000091428
77	COMT	ENSG00000093010
78	HDAC6	ENSG00000094631
79	GADD45B	ENSG00000099860
80	SHANK3	ENSG00000099882
81	SERPIND1	ENSG00000099937
82	MAPK1	ENSG00000100030
83	PRODH	ENSG00000100033
84	CACNA1I	ENSG00000100346
85	CHRNA4	ENSG00000101204
86	OXT	ENSG00000101405
87	PSMD10	ENSG00000101843
88	STS	ENSG00000101846
89	MID1	ENSG00000101871
90	GLRA2	ENSG00000101958
91	MCF2	ENSG00000101977
92	KCND1	ENSG00000102057
93	FMR1	ENSG00000102081
94	PQBP1	ENSG00000102103
95	PCYT1B	ENSG00000102230
96	TIMP1	ENSG00000102265
97	PCDH11X	ENSG00000102290
98	FGD1	ENSG00000102302
99	HTR2A	ENSG00000102468
100	FLT1	ENSG00000102755
101	MAPK3	ENSG00000102882
102	TAF1C	ENSG00000103168
103	TSC2	ENSG00000103197
104	ABCC1	ENSG00000103222
105	SLC7A5	ENSG00000103257
106	SYT17	ENSG00000103528
107	DMPK	ENSG00000104936
108	DLX5	ENSG00000105880
109	MET	ENSG00000105976
110	WNT2	ENSG00000105989
111	VIPR2	ENSG00000106018
112	TSPAN12	ENSG00000106025
113	SSBP1	ENSG00000106028
114	STX1A	ENSG00000106089
115	EPHB6	ENSG00000106123
116	NPTX2	ENSG00000106236
117	TSGA14	ENSG00000106477
118	SLC1A1	ENSG00000106688
119	KDM4C	ENSG00000107077
120	GATA3	ENSG00000107485
121	LZTS2	ENSG00000107816
122	RAI1	ENSG00000108557
123	BLMH	ENSG00000108578
124	ACCN1	ENSG00000108684
125	YWHAE	ENSG00000108953
126	GABRA4	ENSG00000109158
127	GLRB	ENSG00000109738
128	NRXN2	ENSG00000110076
129	GALNTL4	ENSG00000110328
130	CALCA	ENSG00000110680
131	DAO	ENSG00000110887
132	GNPTAB	ENSG00000111670
133	RFX4	ENSG00000111783
134	OPRM1	ENSG00000112038
135	SFRS3	ENSG00000112081
136	RNF8	ENSG00000112130
137	ALDH5A1	ENSG00000112294
138	SEMA5A	ENSG00000112902
139	CDH9	ENSG00000113100
140	PRLR	ENSG00000113494
141	CNTN3	ENSG00000113805
142	BCL6	ENSG00000113916
143	UBE3A	ENSG00000114062
144	RP11-23D24.1	ENSG00000114790
145	FOXP1	ENSG00000114861
146	GPD2	ENSG00000115159
147	SLC25A12	ENSG00000115840
148	DLX2	ENSG00000115844
149	GRIN3B	ENSG00000116032
150	MARK1	ENSG00000116141
151	RIMS3	ENSG00000117016
152	ID3	ENSG00000117318
153	HSD11B1	ENSG00000117594
154	CTSD	ENSG00000117984
155	NRP2	ENSG00000118257
156	CNR1	ENSG00000118432
157	SPP1	ENSG00000118785
158	SATB2	ENSG00000119042
159	ESRRB	ENSG00000119715
160	GRIA2	ENSG00000120251
161	OCRL	ENSG00000122126
162	EGR2	ENSG00000122877
163	IQSEC2	ENSG00000124313
164	NDP	ENSG00000124479
165	USP9X	ENSG00000124486
166	F13A1	ENSG00000124491
167	GLO1	ENSG00000124767
168	UPF3B	ENSG00000125351
169	GRIA3	ENSG00000125675
170	TGM3	ENSG00000125780
171	MKKS	ENSG00000125863
172	KDM5C	ENSG00000126012
173	OMG	ENSG00000126861
174	HNRNPH2	ENSG00000126945
175	SDF2L1	ENSG00000128228
176	ADORA2A	ENSG00000128271
177	DOCK4	ENSG00000128512
178	FOXP2	ENSG00000128573
179	SMO	ENSG00000128602
180	NDUFA5	ENSG00000128609
181	FEZF1	ENSG00000128610
182	CHN1	ENSG00000128656
183	GAD1	ENSG00000128683
184	HAT1	ENSG00000128708
185	SNRPN	ENSG00000128739
186	MBD4	ENSG00000129071
187	ARHGEF6	ENSG00000129675
188	GAMT	ENSG00000130005
189	APOE	ENSG00000130203
190	DPP6	ENSG00000130226
191	STK33	ENSG00000130413
192	ASS1	ENSG00000130707
193	SLC6A8	ENSG00000130821
194	PLXNA3	ENSG00000130827
195	GFAP	ENSG00000131095
196	EXOC4	ENSG00000131558
197	DLG4	ENSG00000132535
198	SNAP25	ENSG00000132639
199	ALOX5AP	ENSG00000132965
200	CHI3L1	ENSG00000133048
201	MYH11	ENSG00000133392
202	KRAS	ENSG00000133703
203	MBD2	ENSG00000134046
204	GSTM1	ENSG00000134184
205	NOTCH2	ENSG00000134250
206	NGF	ENSG00000134259
207	APC	ENSG00000134982
208	CCDC64	ENSG00000135127
209	C7orf68	ENSG00000135245
210	HTR1B	ENSG00000135312
211	AHI1	ENSG00000135541
212	RAB11FIP5	ENSG00000135631
213	PAX3	ENSG00000135903
214	SCN2A	ENSG00000136531
215	TBR1	ENSG00000136535
216	GAD2	ENSG00000136750
217	LRRC1	ENSG00000137269
218	SLTM	ENSG00000137776
219	HERC6	ENSG00000138642
220	PCDH10	ENSG00000138650
221	MDGA2	ENSG00000139915
222	NIPA2	ENSG00000140157
223	NTRK3	ENSG00000140538
224	ST8SIA2	ENSG00000140557
225	SLC16A3	ENSG00000141526
226	MBD1	ENSG00000141644
227	IFITM3	ENSG00000142089
228	CYR61	ENSG00000142871
229	RFWD2	ENSG00000143207
230	RIT1	ENSG00000143622
231	GALNT13	ENSG00000144278
232	SCN1A	ENSG00000144285
233	SLC4A10	ENSG00000144290
234	ZNF385B	ENSG00000144331
235	DLX1	ENSG00000144355
236	CNTN4	ENSG00000144619
237	EPHA5	ENSG00000145242
238	GLRA3	ENSG00000145451
239	VIP	ENSG00000146469
240	TLK2	ENSG00000146872
241	NLGN4X	ENSG00000146938
242	SHROOM2	ENSG00000146950
243	SH3KBP1	ENSG00000147010
244	TMEM47	ENSG00000147027
245	CASK	ENSG00000147044
246	HTR2C	ENSG00000147246
247	MCPH1	ENSG00000147316
248	RPL10	ENSG00000147403
249	ASTN2	ENSG00000148219
250	HTR7	ENSG00000148680
251	ZNF214	ENSG00000149050
252	SERPINH1	ENSG00000149257
253	NCAM1	ENSG00000149294
254	CDH22	ENSG00000149654
255	DOC2A	ENSG00000149927
256	HIRIP3	ENSG00000149929
257	TAOK2	ENSG00000149930
258	CNKSR2	ENSG00000149970
259	GRIN2B	ENSG00000150086
260	CDH8	ENSG00000150394
261	PTS	ENSG00000150787
262	CACNA1C	ENSG00000151067
263	EIF4E	ENSG00000151247
264	DRD3	ENSG00000151577
265	INPP1	ENSG00000151689
266	MFSD6	ENSG00000151690
267	GABRA2	ENSG00000151834
268	HSPB8	ENSG00000152137
269	CARHSP1	ENSG00000153048
270	FEZF2	ENSG00000153266
271	TUBGCP5	ENSG00000153575
272	PTPRD	ENSG00000153707
273	ROBO4	ENSG00000154133
274	ROBO3	ENSG00000154134
275	XPC	ENSG00000154767
276	APCDD1	ENSG00000154856
277	CNTNAP5	ENSG00000155052
278	PTPRN2	ENSG00000155093
279	RAB39B	ENSG00000155961
280	AFF2	ENSG00000155966
281	GRIP1	ENSG00000155974
282	PSD3	ENSG00000156011
283	KCNMA1	ENSG00000156113
284	TSPAN7	ENSG00000156298
285	ATP2B2	ENSG00000157087
286	BRAF	ENSG00000157764
287	AGAP1	ENSG00000157985
288	AUTS2	ENSG00000158321
289	AHCYL2	ENSG00000158467
290	SPON2	ENSG00000159674
291	CBS	ENSG00000160200
292	CHRNB2	ENSG00000160716
293	CUX1	ENSG00000160967
294	SHANK1	ENSG00000161681
295	SHANK2	ENSG00000162105
296	KLHL21	ENSG00000162413
297	DHRS3	ENSG00000162496
298	NTNG1	ENSG00000162631
299	FAM84A	ENSG00000162981
300	GABRG1	ENSG00000163285
301	GABRB1	ENSG00000163288
302	IFI16	ENSG00000163565
303	NPY1R	ENSG00000164128
304	NPY5R	ENSG00000164129
305	NIPBL	ENSG00000164190
306	CASP3	ENSG00000164305
307	GRIK2	ENSG00000164418
308	FABP7	ENSG00000164434
309	FABP5	ENSG00000164687
310	EN2	ENSG00000164778
311	ALDH7A1	ENSG00000164904
312	DYNLT3	ENSG00000165169
313	PTCHD1	ENSG00000165186
314	PCDH19	ENSG00000165194
315	NLGN4Y	ENSG00000165246
316	FBXO33	ENSG00000165355
317	LRFN5	ENSG00000165379
318	REEP3	ENSG00000165476
319	NSD1	ENSG00000165671
320	TSC1	ENSG00000165699
321	AVPR1A	ENSG00000166148
322	GABRB3	ENSG00000166206
323	TMEM130	ENSG00000166448
324	PRKCB	ENSG00000166501
325	MCM7	ENSG00000166508
326	YWHAB	ENSG00000166913
327	MAP1A	ENSG00000166963
328	IGF2	ENSG00000167244
329	PRRT2	ENSG00000167371
330	ANKRD11	ENSG00000167522
331	KIAA1586	ENSG00000168116
332	MTNR1A	ENSG00000168412
333	MAP2K1	ENSG00000169032
334	MECP2	ENSG00000169057
335	GSG1L	ENSG00000169181
336	SDC2	ENSG00000169439
337	DRD5	ENSG00000169676
338	NLGN1	ENSG00000169760
339	ROBO1	ENSG00000169855
340	FRMPD4	ENSG00000169933
341	NIPA1	ENSG00000170113
342	NPAS2	ENSG00000170485
343	CHD7	ENSG00000171316
344	BCL2	ENSG00000171791
345	PTEN	ENSG00000171862
346	JMJD1C	ENSG00000171988
347	PRL	ENSG00000172179
348	MACROD2	ENSG00000172264
349	SUCLG2	ENSG00000172340
350	ARNT2	ENSG00000172379
351	HCFC1	ENSG00000172534
352	DHCR7	ENSG00000172893
353	NBEA	ENSG00000172915
354	HSPA6	ENSG00000173110
355	LRRN3	ENSG00000173114
356	DAB1	ENSG00000173406
357	ZNF622	ENSG00000173545
358	LEMD3	ENSG00000174106
359	CNTNAP2	ENSG00000174469
360	HRAS	ENSG00000174775
361	SEZ6L2	ENSG00000174938
362	DPP10	ENSG00000175497
363	HS3ST5	ENSG00000175818
364	BAIAP2	ENSG00000175866
365	FOXG1B	ENSG00000176165
366	LRRTM4	ENSG00000176204
367	MYO1D	ENSG00000176658
368	BDNF	ENSG00000176697
369	MTHFR	ENSG00000177000
370	RPS6KA3	ENSG00000177189
371	ERBB4	ENSG00000178568
372	RPP25	ENSG00000178718
373	PER1	ENSG00000179094
374	PTPN11	ENSG00000179295
375	GRM8	ENSG00000179603
376	NRXN1	ENSG00000179915
377	TH	ENSG00000180176
378	GPR139	ENSG00000180269
379	PLD5	ENSG00000180287
380	EHMT1	ENSG00000181090
381	SGSH	ENSG00000181523
382	C3orf58	ENSG00000181744
383	SLC9A9	ENSG00000181804
384	EXT1	ENSG00000182197
385	ATP6AP2	ENSG00000182220
386	GABRG3	ENSG00000182256
387	AP1S2	ENSG00000182287
388	NDN	ENSG00000182636
389	OPCML	ENSG00000182667
390	CADM1	ENSG00000182985
391	ABAT	ENSG00000183044
392	CTNNA3	ENSG00000183230
393	GRIN2A	ENSG00000183454
394	DGCR6	ENSG00000183628
395	PRKX	ENSG00000183943
396	CLDN5	ENSG00000184113
397	GPR173	ENSG00000184194
398	IRAK1	ENSG00000184216
399	PCDH9	ENSG00000184226
400	KCND2	ENSG00000184408
401	PDE4B	ENSG00000184588
402	MED12	ENSG00000184634
403	DRD1	ENSG00000184845
404	IMMP2L	ENSG00000184903
405	CHRM5	ENSG00000184984
406	ROBO2	ENSG00000185008
407	NDNL2	ENSG00000185115
408	TCN2	ENSG00000185339
409	PARK2	ENSG00000185345
410	UBE2L3	ENSG00000185651
411	NTF3	ENSG00000185652
412	GABRA5	ENSG00000186297
413	UBE2H	ENSG00000186591
414	DCC	ENSG00000187323
415	LHFPL3	ENSG00000187416
416	HAPLN4	ENSG00000187664
417	SEMA4D	ENSG00000187764
418	DNER	ENSG00000187957
419	RELN	ENSG00000189056
420	MAOA	ENSG00000189221
421	FHIT	ENSG00000189283
422	HMGB1	ENSG00000189403
423	HLA-DRB1	ENSG00000196126
424	RNF216L	ENSG00000196204
425	NLGN3	ENSG00000196338
426	CACNA1H	ENSG00000196557
427	WNK3	ENSG00000196632
428	NF1	ENSG00000196712
429	DAPK1	ENSG00000196730
430	ADA	ENSG00000196839
431	ZNF498	ENSG00000197037
432	SYNGAP1	ENSG00000197283
433	ADH5	ENSG00000197894
434	DLGAP2	ENSG00000198010
435	NTRK1	ENSG00000198400
436	PLN	ENSG00000198523
437	TLK1	ENSG00000198586
438	RYR2	ENSG00000198626
439	STK39	ENSG00000198648
440	SLC9A6	ENSG00000198689
441	CEP290	ENSG00000198707
442	LRRTM3	ENSG00000198739
443	L1CAM	ENSG00000198910
444	NOS1AP	ENSG00000198929
445	GDI1	ENSG00000203879
446	MBD5	ENSG00000204406
447	ATP10A	ENSG00000206190
448	HLA-A	ENSG00000206503
449	TSN	ENSG00000211460
450	DDX3X	ENSG00000215301
451	PLXNA4	ENSG00000221866
452	GPX1	ENSG00000233276
453	AC092324.1	ENSG00000237515
454	ADSL	ENSG00000239900
455	MIF	ENSG00000240972
